# Supplementary material for: Accurate prediction of kinase-substrate networks using knowledge graphs
Source: PLoS Comput Biol. 2020 Dec 3;16(12):e1007578. doi: 10.1371/journal.pcbi.1007578 (PMC7738173; doi:10.1371/journal.pcbi.1007578)
Supplement: S4 Table — (XLSX) [file pcbi.1007578.s004.xlsx]

## Sheet: Legend
Experimenttal design: GFP-control vs. GFP_LATS1 vs. untreated vs. FAS vs. Etoposide treatment
Phospho (STY)Sites: All detected phosphosites
LATS Specific Phospho Sites: Filtered LATS1 specific phosphosites by comparing with control GFP IP (cutoffs >2, <0.05)

## Sheet: Phospho (STY)Sites
Proteins	Positions within proteins	Leading proteins	Protein	Protein names	Gene names	Fasta headers	Localization prob	Score diff	Localization prob Etoposide_B1T1	Score diff Etoposide_B1T1	PEP Etoposide_B1T1	Score Etoposide_B1T1	Localization prob Etoposide_B1T2	Score diff Etoposide_B1T2	PEP Etoposide_B1T2	Score Etoposide_B1T2	Localization prob Etoposide_B2T1	Score diff Etoposide_B2T1	PEP Etoposide_B2T1	Score Etoposide_B2T1	Localization prob Etoposide_B2T2	Score diff Etoposide_B2T2	PEP Etoposide_B2T2	Score Etoposide_B2T2	Localization prob Etoposide_B3T1	Score diff Etoposide_B3T1	PEP Etoposide_B3T1	Score Etoposide_B3T1	Localization prob Etoposide_B3T2	Score diff Etoposide_B3T2	PEP Etoposide_B3T2	Score Etoposide_B3T2	Localization prob FAS_B1T1	Score diff FAS_B1T1	PEP FAS_B1T1	Score FAS_B1T1	Localization prob FAS_B1T2	Score diff FAS_B1T2	PEP FAS_B1T2	Score FAS_B1T2	Localization prob FAS_B2T1	Score diff FAS_B2T1	PEP FAS_B2T1	Score FAS_B2T1	Localization prob FAS_B2T2	Score diff FAS_B2T2	PEP FAS_B2T2	Score FAS_B2T2	Localization prob FAS_B3T1
K7ENL0;Q9UHD8;Q9UHD8-5;Q9UHD8-2;Q9UHD8-7;K7EPY1;K7EJV0	67;82;75;64;63;89;67	K7ENL0;Q9UHD8	Q9UHD8	Septin-9	2009-09-01	>tr|K7ENL0|K7ENL0_HUMAN Septin-9 (Fragment) OS=Homo sapiens GN=SEPT9 PE=2 SV=1;>sp|Q9UHD8|SEPT9_HUMAN Septin-9 OS=Homo sapiens GN=SEPT9 PE=1 SV=2;>sp|Q9UHD8-5|SEPT9_HUMAN Isoform 5 of Septin-9 OS=Homo sapiens GN=SEPT9;>sp|Q9UHD8-2|SEPT9_HUMAN Isoform 2 of	0.674905	3.18422													0	0		NaN									0	0		NaN	0	0		NaN	0	0		NaN	0	0		NaN	0
K7ENL0;Q9UHD8;Q9UHD8-5;Q9UHD8-2;Q9UHD8-7;K7EPY1;K7EJV0	70;85;78;67;66;92;70	K7ENL0;Q9UHD8	Q9UHD8	Septin-9	2009-09-01	>tr|K7ENL0|K7ENL0_HUMAN Septin-9 (Fragment) OS=Homo sapiens GN=SEPT9 PE=2 SV=1;>sp|Q9UHD8|SEPT9_HUMAN Septin-9 OS=Homo sapiens GN=SEPT9 PE=1 SV=2;>sp|Q9UHD8-5|SEPT9_HUMAN Isoform 5 of Septin-9 OS=Homo sapiens GN=SEPT9;>sp|Q9UHD8-2|SEPT9_HUMAN Isoform 2 of	0.956092	13.3832													0	0		NaN									0	0		NaN	0	0		NaN	0.944783	12.3328	0.00334284	124.42	0	0		NaN	0
Q9UKV3;E7EQT4;Q9UKV3-5;S4R3H4	216;176;216;158	Q9UKV3;S4R3H4	S4R3H4	Apoptotic chromatin condensation inducer in the nucleus	ACIN1;ACIN1	>sp|Q9UKV3|ACINU_HUMAN Apoptotic chromatin condensation inducer in the nucleus OS=Homo sapiens GN=ACIN1 PE=1 SV=2;>tr|E7EQT4|E7EQT4_HUMAN Apoptotic chromatin condensation inducer in the nucleus OS=Homo sapiens GN=ACIN1 PE=2 SV=2;>sp|Q9UKV3-5|ACINU_HUMAN Is	0.999993	51.6246	0	0		NaN	0	0		NaN	0	0		NaN	0	0		NaN	0	0		NaN	0	0		NaN	0	0		NaN	0	0		NaN	0	0		NaN	0	0		NaN	0
Q6ZV30	4	Q6ZV30	Q6ZV30		ACSS1	>tr|Q6ZV30|Q6ZV30_HUMAN Acetyl-coenzyme A synthetase 2-like, mitochondrial OS=Homo sapiens GN=ACSS1 PE=2 SV=1	1	61.7795	1	61.7795	0.0408104	61.78
Q9UHB7;Q9UHB7-2;Q9UHB7-3	180;180;180	Q9UHB7	Q9UHB7	AF4/FMR2 family member 4	AFF4	>sp|Q9UHB7|AFF4_HUMAN AF4/FMR2 family member 4 OS=Homo sapiens GN=AFF4 PE=1 SV=1;>sp|Q9UHB7-2|AFF4_HUMAN Isoform 2 of AF4/FMR2 family member 4 OS=Homo sapiens GN=AFF4;>sp|Q9UHB7-3|AFF4_HUMAN Isoform 3 of AF4/FMR2 family member 4 OS=Homo sapiens GN=AFF4	0.993162	24.6315	0	0		NaN	0.966524	17.6161	0.0135554	83.039	0.924961	13.9192	0.0119845	83.666	0.993162	24.6315	3.50353e-09	110.44	0	0		NaN	0	0		NaN	0	0		NaN	0	0		NaN	0.940754	12.6542	3.76306e-05	96.903	0.842624	10.2974	0.0210067	80.061	0.987249
Q86YT9;Q86YT9-2;E9PR26;Q496M1;E9PKK2	252;242;241;213;213	Q86YT9	Q86YT9	Junctional adhesion molecule-like	AMICA1;AMICA1;AMICA1;AMICA1	>sp|Q86YT9|JAML1_HUMAN Junctional adhesion molecule-like OS=Homo sapiens GN=AMICA1 PE=1 SV=1;>sp|Q86YT9-2|JAML1_HUMAN Isoform 2 of Junctional adhesion molecule-like OS=Homo sapiens GN=AMICA1;>tr|E9PR26|E9PR26_HUMAN Junctional adhesion molecule-like OS=Homo	0.999999	61.0207	0.99997	45.2567	0.100469	45.257	0.99997	45.2567	0.100469	45.257	0.999973	45.7022	0.0912798	45.704	0.999967	44.7981	0.109516	44.816	0.99997	45.2013	0.100469	45.257	0.999995	53.2721	0.0322611	53.278	0	0		NaN	0	0		NaN	0.999999	61.0207	0.00608359	62.203	0.999961	44.0608	0.103819	45.094	0
Q86YT9;Q86YT9-2;E9PR26;Q496M1;E9PKK2	258;248;247;219;219	Q86YT9	Q86YT9	Junctional adhesion molecule-like	AMICA1;AMICA1;AMICA1;AMICA1	>sp|Q86YT9|JAML1_HUMAN Junctional adhesion molecule-like OS=Homo sapiens GN=AMICA1 PE=1 SV=1;>sp|Q86YT9-2|JAML1_HUMAN Isoform 2 of Junctional adhesion molecule-like OS=Homo sapiens GN=AMICA1;>tr|E9PR26|E9PR26_HUMAN Junctional adhesion molecule-like OS=Homo	0.999999	61.0207	0.99997	45.2567	0.100469	45.257	0.99997	45.2567	0.100469	45.257	0.999973	45.7022	0.0912798	45.704	0.999967	44.7981	0.109516	44.816	0.99997	45.2013	0.100469	45.257	0.999995	53.2721	0.0322611	53.278	0	0		NaN	0	0		NaN	0.999999	61.0207	0.00608359	62.203	0.999961	44.0608	0.103819	45.094	0
Q86YT9;Q86YT9-2;E9PR26;Q496M1;E9PKK2	261;251;250;222;222	Q86YT9	Q86YT9	Junctional adhesion molecule-like	AMICA1;AMICA1;AMICA1;AMICA1	>sp|Q86YT9|JAML1_HUMAN Junctional adhesion molecule-like OS=Homo sapiens GN=AMICA1 PE=1 SV=1;>sp|Q86YT9-2|JAML1_HUMAN Isoform 2 of Junctional adhesion molecule-like OS=Homo sapiens GN=AMICA1;>tr|E9PR26|E9PR26_HUMAN Junctional adhesion molecule-like OS=Homo	0.999998	57.9472	0.999961	44.1282	0.100469	45.257	0.99997	45.2567	0.100469	45.257	0.999973	45.7017	0.0912798	45.704	0.999957	43.6876	0.109516	44.816	0.99997	45.194	0.100469	45.257	0.999994	52.0959	0.0322611	53.278	0	0		NaN	0	0		NaN	0.999998	57.9472	0.00608359	62.203	0.999946	42.6693	0.103819	45.094	0
P04745;Q5T085	192;192	P04745	P04745	Alpha-amylase 1	AMY1A;AMY1B	>sp|P04745|AMY1_HUMAN Alpha-amylase 1 OS=Homo sapiens GN=AMY1A PE=1 SV=2;>tr|Q5T085|Q5T085_HUMAN Alpha-amylase 1 (Fragment) OS=Homo sapiens GN=AMY1B PE=3 SV=1	1	66.7898	0.999981	47.1882	0.0256356	53.169	0	0		NaN					0	0		NaN	0	0		NaN	0	0		NaN	0	0		NaN	0	0		NaN	0.999999	59.1314	0.0119639	68.944	1	65.3786	0.00943188	70.281	0.999997
P04745;Q5T085	189;189	P04745	P04745	Alpha-amylase 1	AMY1A;AMY1B	>sp|P04745|AMY1_HUMAN Alpha-amylase 1 OS=Homo sapiens GN=AMY1A PE=1 SV=2;>tr|Q5T085|Q5T085_HUMAN Alpha-amylase 1 (Fragment) OS=Homo sapiens GN=AMY1B PE=3 SV=1	1	66.6899	0.99998	47.047	0.0256356	53.169	0	0		NaN					0	0		NaN	0	0		NaN	0	0		NaN	0	0		NaN	0	0		NaN	0.999999	58.9853	0.0119639	68.944	1	65.2787	0.00943188	70.281	0.999997
Q00973;B4DE26;H0YI57	348;293;20	Q00973	Q00973	Beta-1,4 N-acetylgalactosaminyltransferase 1	B4GALNT1;B4GALNT1;B4GALNT1	>sp|Q00973|B4GN1_HUMAN Beta-1,4 N-acetylgalactosaminyltransferase 1 OS=Homo sapiens GN=B4GALNT1 PE=1 SV=2;>tr|B4DE26|B4DE26_HUMAN Beta-1,4 N-acetylgalactosaminyltransferase 1 OS=Homo sapiens GN=B4GALNT1 PE=2 SV=1;>tr|H0YI57|H0YI57_HUMAN Beta-1,4 N-acetylga	0.499999	0
Q00973;B4DE26;H0YI57	349;294;21	Q00973	Q00973	Beta-1,4 N-acetylgalactosaminyltransferase 1	B4GALNT1;B4GALNT1;B4GALNT1	>sp|Q00973|B4GN1_HUMAN Beta-1,4 N-acetylgalactosaminyltransferase 1 OS=Homo sapiens GN=B4GALNT1 PE=1 SV=2;>tr|B4DE26|B4DE26_HUMAN Beta-1,4 N-acetylgalactosaminyltransferase 1 OS=Homo sapiens GN=B4GALNT1 PE=2 SV=1;>tr|H0YI57|H0YI57_HUMAN Beta-1,4 N-acetylga	0.499999	0
Q9NYF8;Q9NYF8-2;E9PK91;Q9NYF8-3;E9PKI6;E9PQN2;E9PK09;Q9NYF8-4;E9PJA7	177;175;177;175;177;175;177;177;175	Q9NYF8	Q9NYF8	Bcl-2-associated transcription factor 1	BCLAF1;BCLAF1;BCLAF1;BCLAF1;BCLAF1;BCLAF1	>sp|Q9NYF8|BCLF1_HUMAN Bcl-2-associated transcription factor 1 OS=Homo sapiens GN=BCLAF1 PE=1 SV=2;>sp|Q9NYF8-2|BCLF1_HUMAN Isoform 2 of Bcl-2-associated transcription factor 1 OS=Homo sapiens GN=BCLAF1;>tr|E9PK91|E9PK91_HUMAN Bcl-2-associated transcriptio	0.987917	19.1256																																					0.987917	19.1256	1.89094e-19	90.718
Q9NYF8;Q9NYF8-2;E9PK91;Q9NYF8-3;E9PKI6;E9PQN2;E9PK09;Q9NYF8-4;E9PJA7	268;266;268;266;268;266;268;268;266	Q9NYF8	Q9NYF8	Bcl-2-associated transcription factor 1	BCLAF1;BCLAF1;BCLAF1;BCLAF1;BCLAF1;BCLAF1	>sp|Q9NYF8|BCLF1_HUMAN Bcl-2-associated transcription factor 1 OS=Homo sapiens GN=BCLAF1 PE=1 SV=2;>sp|Q9NYF8-2|BCLF1_HUMAN Isoform 2 of Bcl-2-associated transcription factor 1 OS=Homo sapiens GN=BCLAF1;>tr|E9PK91|E9PK91_HUMAN Bcl-2-associated transcriptio	0.996318	24.4222													0	0		NaN					0	0		NaN	0	0		NaN	0	0		NaN	0.867693	11.2545	0.0766721	72.421	0	0		NaN	0
Q9NZS9;H3BMP2;H3BUB3;H3BRQ5;H3BPQ8	7;7;7;7;7	Q9NZS9	Q9NZS9	Bifunctional apoptosis regulator	BFAR;BFAR;BFAR;BFAR;BFAR	>sp|Q9NZS9|BFAR_HUMAN Bifunctional apoptosis regulator OS=Homo sapiens GN=BFAR PE=1 SV=1;>tr|H3BMP2|H3BMP2_HUMAN Bifunctional apoptosis regulator OS=Homo sapiens GN=BFAR PE=2 SV=1;>tr|H3BUB3|H3BUB3_HUMAN Bifunctional apoptosis regulator OS=Homo sapiens GN=	0.366839	0	0.366839	0	0.0840482	38.417	0.348425	0	0.0552629	43.184	0	0		NaN	0	0		NaN	0	0		NaN	0	0		NaN	0	0		NaN	0	0		NaN	0	0		NaN	0	0		NaN	0
Q9NZS9;H3BMP2;H3BUB3;H3BRQ5;H3BPQ8	11;11;11;11;11	Q9NZS9	Q9NZS9	Bifunctional apoptosis regulator	BFAR;BFAR;BFAR;BFAR;BFAR	>sp|Q9NZS9|BFAR_HUMAN Bifunctional apoptosis regulator OS=Homo sapiens GN=BFAR PE=1 SV=1;>tr|H3BMP2|H3BMP2_HUMAN Bifunctional apoptosis regulator OS=Homo sapiens GN=BFAR PE=2 SV=1;>tr|H3BUB3|H3BUB3_HUMAN Bifunctional apoptosis regulator OS=Homo sapiens GN=	0.366839	0	0.366839	0	0.0840482	38.417	0.348425	0	0.0552629	43.184	0	0		NaN	0	0		NaN	0	0		NaN	0	0		NaN	0	0		NaN	0	0		NaN	0	0		NaN	0	0		NaN	0
Q13489	16	Q13489	Q13489	Baculoviral IAP repeat-containing protein 3	BIRC3	>sp|Q13489|BIRC3_HUMAN Baculoviral IAP repeat-containing protein 3 OS=Homo sapiens GN=BIRC3 PE=1 SV=2	0.405628	0	0	0		NaN	0	0		NaN	0	0		NaN	0	0		NaN					0	0		NaN	0	0		NaN	0.405628	0	0.0897748	34.009	0	0		NaN					0
Q13489	19	Q13489	Q13489	Baculoviral IAP repeat-containing protein 3	BIRC3	>sp|Q13489|BIRC3_HUMAN Baculoviral IAP repeat-containing protein 3 OS=Homo sapiens GN=BIRC3 PE=1 SV=2	0.405628	0	0	0		NaN	0	0		NaN	0	0		NaN	0	0		NaN					0	0		NaN	0	0		NaN	0.405628	0	0.0897748	34.009	0	0		NaN					0
Q05682-3;E7EX44;Q05682-2;Q05682-6;Q05682;Q05682-5;F5H1Z9	554;553;560;559;789;528;539	Q05682-3;Q05682-2;Q05682-5	Q05682-3	Caldesmon	CALD1;CALD1;CALD1	>sp|Q05682-3|CALD1_HUMAN Isoform 3 of Caldesmon OS=Homo sapiens GN=CALD1;>tr|E7EX44|E7EX44_HUMAN Caldesmon OS=Homo sapiens GN=CALD1 PE=2 SV=1;>sp|Q05682-2|CALD1_HUMAN Isoform 2 of Caldesmon OS=Homo sapiens GN=CALD1;>sp|Q05682-6|CALD1_HUMAN Isoform 6 of Cal	0.986383	20.7822	0	0		NaN	0	0		NaN	0	0		NaN	0	0		NaN	0	0		NaN	0	0		NaN									0.971335	15.3496	3.56731e-06	142.4	0	0		NaN	0
Q05682-3;E7EX44;Q05682-2;Q05682-6;Q05682;Q05682-5;F5H1Z9	553;552;559;558;788;527;538	Q05682-3;Q05682-2;Q05682-5	Q05682-3	Caldesmon	CALD1;CALD1;CALD1	>sp|Q05682-3|CALD1_HUMAN Isoform 3 of Caldesmon OS=Homo sapiens GN=CALD1;>tr|E7EX44|E7EX44_HUMAN Caldesmon OS=Homo sapiens GN=CALD1 PE=2 SV=1;>sp|Q05682-2|CALD1_HUMAN Isoform 2 of Caldesmon OS=Homo sapiens GN=CALD1;>sp|Q05682-6|CALD1_HUMAN Isoform 6 of Cal	0.853136	7.64757	0	0		NaN	0	0		NaN	0	0		NaN	0	0		NaN	0	0		NaN	0	0		NaN													0	0		NaN	0
H0Y7A7;E7ETZ0;P62158;G3V479;M0QZ52;F8WBR5	44;7;6;6;6;6	H0Y7A7	H0Y7A7	Calmodulin	CALM2;CALM1;CALM1;CALM1;CALM2	>tr|H0Y7A7|H0Y7A7_HUMAN Calmodulin (Fragment) OS=Homo sapiens GN=CALM2 PE=2 SV=1;>tr|E7ETZ0|E7ETZ0_HUMAN Calmodulin OS=Homo sapiens GN=CALM1 PE=2 SV=1;>sp|P62158|CALM_HUMAN Calmodulin OS=Homo sapiens GN=CALM1 PE=1 SV=2;>tr|G3V479|G3V479_HUMAN Calmodulin OS	0.999992	52.2897
B4DGP8;P27824;B4E2T8	618;583;475	B4DGP8	B4DGP8	Calnexin	CANX;CANX	>tr|B4DGP8|B4DGP8_HUMAN Calnexin OS=Homo sapiens GN=CANX PE=2 SV=1;>sp|P27824|CALX_HUMAN Calnexin OS=Homo sapiens GN=CANX PE=1 SV=2;>tr|B4E2T8|B4E2T8_HUMAN Calnexin OS=Homo sapiens GN=CANX PE=2 SV=1	1	127.57	0	0		NaN	1	133.47	5.64835e-05	133.47	1	134.14	5.2435e-05	134.14	1	130.295	4.57795e-07	148.03	1	151.556	2.61797e-07	151.56	1	134.25	5.17712e-05	134.25	1	116.961	3.26552e-07	150.39	1	84.5663	6.65377e-07	144.29	1	132.837	6.03045e-05	132.84	1	102.637	0.000912676	102.64	1
P20810-6;E7ESM9;P20810-5;P20810-7;P20810-9;F8W7E0;E9PSG1	11;11;11;11;11;11;11	P20810-6	P20810-6		CAST;CAST;CAST	>sp|P20810-6|ICAL_HUMAN Isoform 6 of Calpastatin OS=Homo sapiens GN=CAST;>tr|E7ESM9|E7ESM9_HUMAN Calpastatin OS=Homo sapiens GN=CAST PE=2 SV=1;>sp|P20810-5|ICAL_HUMAN Isoform 5 of Calpastatin OS=Homo sapiens GN=CAST;>sp|P20810-7|ICAL_HUMAN Isoform 7 of Cal	1	69.5907	0	0		NaN	0	0		NaN	0	0		NaN	0	0		NaN	0	0		NaN	0	0		NaN	0	0		NaN	0	0		NaN	0	0		NaN	0	0		NaN	0
E9PK25;P23528;E9PP50;E9PS23	41;3;3;3	E9PK25	E9PK25	Cofilin-1	CFL1;CFL1;CFL1;CFL1	>tr|E9PK25|E9PK25_HUMAN Cofilin-1 OS=Homo sapiens GN=CFL1 PE=2 SV=1;>sp|P23528|COF1_HUMAN Cofilin-1 OS=Homo sapiens GN=CFL1 PE=1 SV=3;>tr|E9PP50|E9PP50_HUMAN Cofilin-1 (Fragment) OS=Homo sapiens GN=CFL1 PE=2 SV=2;>tr|E9PS23|E9PS23_HUMAN Cofilin-1 (Fragment	1	83.6959	0.999989	49.473	0.0326643	66.246	0.999988	49.1923	0.00452158	62.377	1	83.6959	5.30248e-06	116.96	0.999997	55.261	0.0106296	73.726	1	75.2194	0.000407664	97.797	1	70.7162	2.53664e-05	102.63	1	75.869	2.26444e-05	104.41	0	0		NaN	0.9999	40.016	3.75581e-06	48.391	1	79.3416	6.96981e-06	114.69	1
P35606;B4DZI8;H0YAC7	859;830;73	P35606	P35606	Coatomer subunit beta'	COPB2;COPB2;COPB2	>sp|P35606|COPB2_HUMAN Coatomer subunit beta' OS=Homo sapiens GN=COPB2 PE=1 SV=2;>tr|B4DZI8|B4DZI8_HUMAN Coatomer protein complex, subunit beta 2 (Beta prime), isoform CRA_b OS=Homo sapiens GN=COPB2 PE=2 SV=1;>tr|H0YAC7|H0YAC7_HUMAN Coatomer subunit beta'	0.844955	7.37103	0	0		NaN	0	0		NaN	0	0		NaN					0	0		NaN	0	0		NaN	0.844955	7.37103	0.00664258	83.088	0	0		NaN					0	0		NaN	0
P14868;Q68CR9	402;302	P14868	P14868	Aspartate--tRNA ligase, cytoplasmic	DARS;DKFZp781B11202	>sp|P14868|SYDC_HUMAN Aspartate--tRNA ligase, cytoplasmic OS=Homo sapiens GN=DARS PE=1 SV=2;>tr|Q68CR9|Q68CR9_HUMAN Aspartate--tRNA ligase, cytoplasmic OS=Homo sapiens GN=DKFZp781B11202 PE=2 SV=1	0.999675	34.8793									0.999675	34.8793	0.122704	35.657
P60981;F6RFD5	3;3	P60981	P60981	Destrin	DSTN;DSTN	>sp|P60981|DEST_HUMAN Destrin OS=Homo sapiens GN=DSTN PE=1 SV=3;>tr|F6RFD5|F6RFD5_HUMAN Destrin OS=Homo sapiens GN=DSTN PE=2 SV=1	1	50.305
Q8TDB6;Q8TDB6-2	9;9	Q8TDB6	Q8TDB6	E3 ubiquitin-protein ligase DTX3L	DTX3L	>sp|Q8TDB6|DTX3L_HUMAN E3 ubiquitin-protein ligase DTX3L OS=Homo sapiens GN=DTX3L PE=1 SV=1;>sp|Q8TDB6-2|DTX3L_HUMAN Isoform 2 of E3 ubiquitin-protein ligase DTX3L OS=Homo sapiens GN=DTX3L	0.999654	34.6057													0	0		NaN					0	0		NaN	0	0		NaN	0	0		NaN	0.999654	34.6057	0.00403272	85.636					0
E9PRY8;P29692-2;P29692;E9PK01;P29692-4;E9PI39;E9PQ49;E9PL12;E9PPR1;E9PK06;P29692-3;E9PQZ1;E9PL71	549;499;133;133;114;133;133;133;133;114;109;90;109	E9PRY8;P29692-3	E9PRY8	Elongation factor 1-delta	EEF1D;EEF1D;EEF1D;EEF1D;EEF1D;EEF1D;EEF1D;EEF1D;EEF1D;EEF1D	>tr|E9PRY8|E9PRY8_HUMAN Elongation factor 1-delta OS=Homo sapiens GN=EEF1D PE=2 SV=1;>sp|P29692-2|EF1D_HUMAN Isoform 2 of Elongation factor 1-delta OS=Homo sapiens GN=EEF1D;>sp|P29692|EF1D_HUMAN Elongation factor 1-delta OS=Homo sapiens GN=EEF1D PE=1 SV=5;	1	76.4393	0.999959	43.923	0.00399886	97.904	0.999995	53.0005	5.44725e-08	127.3	0.999997	55.3325	2.90949e-10	138.91	0.999999	60.5306	4.14487e-19	173.03	0.999995	53.4665	9.76163e-08	121.82	0.999999	61.4785	5.31021e-19	170.11	0.999932	41.6955	1.06967e-07	120.63	0.999953	43.2856	3.0137e-05	113.01	1	63.6144	3.0016e-44	212.32	1	63.5824	3.03188e-10	148.44	0.999999
Q9Y2G0;E7ESK9;Q9Y2G0-3;Q9Y2G0-2;H7BXG9	492;457;492;344;371	Q9Y2G0	Q9Y2G0	Protein EFR3 homolog B	EFR3B;EFR3B;EFR3B	>sp|Q9Y2G0|EFR3B_HUMAN Protein EFR3 homolog B OS=Homo sapiens GN=EFR3B PE=1 SV=2;>tr|E7ESK9|E7ESK9_HUMAN Protein EFR3 homolog B OS=Homo sapiens GN=EFR3B PE=2 SV=1;>sp|Q9Y2G0-3|EFR3B_HUMAN Isoform 3 of Protein EFR3 homolog B OS=Homo sapiens GN=EFR3B;>sp|Q9Y	0.5	0	0	0		NaN	0	0		NaN	0	0		NaN	0.5	0	0.0956169	50.155	0	0		NaN	0	0		NaN					0	0		NaN	0	0		NaN	0	0		NaN
Q9Y2G0;E7ESK9;Q9Y2G0-3;Q9Y2G0-2;H7BXG9	495;460;495;347;374	Q9Y2G0	Q9Y2G0	Protein EFR3 homolog B	EFR3B;EFR3B;EFR3B	>sp|Q9Y2G0|EFR3B_HUMAN Protein EFR3 homolog B OS=Homo sapiens GN=EFR3B PE=1 SV=2;>tr|E7ESK9|E7ESK9_HUMAN Protein EFR3 homolog B OS=Homo sapiens GN=EFR3B PE=2 SV=1;>sp|Q9Y2G0-3|EFR3B_HUMAN Isoform 3 of Protein EFR3 homolog B OS=Homo sapiens GN=EFR3B;>sp|Q9Y	0.533588	0	0	0		NaN	0	0		NaN	0	0		NaN	0.5	0	0.0956169	50.155	0	0		NaN	0	0		NaN	0.533588	0	0.0502387	55.841	0	0		NaN	0	0		NaN	0	0		NaN	0.518189
Q9Y2G0;E7ESK9;Q9Y2G0-3;Q9Y2G0-2;H7BXG9	498;463;498;350;377	Q9Y2G0	Q9Y2G0	Protein EFR3 homolog B	EFR3B;EFR3B;EFR3B	>sp|Q9Y2G0|EFR3B_HUMAN Protein EFR3 homolog B OS=Homo sapiens GN=EFR3B PE=1 SV=2;>tr|E7ESK9|E7ESK9_HUMAN Protein EFR3 homolog B OS=Homo sapiens GN=EFR3B PE=2 SV=1;>sp|Q9Y2G0-3|EFR3B_HUMAN Isoform 3 of Protein EFR3 homolog B OS=Homo sapiens GN=EFR3B;>sp|Q9Y	0.518189	0	0	0		NaN	0	0		NaN	0	0		NaN	0.5	0	0.0956169	50.155	0	0		NaN	0	0		NaN	0.494165	0	0.0502387	55.841	0	0		NaN	0	0		NaN	0	0		NaN	0.518189
Q9Y2G0;E7ESK9;Q9Y2G0-3;Q9Y2G0-2;H7BXG9	501;466;501;353;380	Q9Y2G0	Q9Y2G0	Protein EFR3 homolog B	EFR3B;EFR3B;EFR3B	>sp|Q9Y2G0|EFR3B_HUMAN Protein EFR3 homolog B OS=Homo sapiens GN=EFR3B PE=1 SV=2;>tr|E7ESK9|E7ESK9_HUMAN Protein EFR3 homolog B OS=Homo sapiens GN=EFR3B PE=2 SV=1;>sp|Q9Y2G0-3|EFR3B_HUMAN Isoform 3 of Protein EFR3 homolog B OS=Homo sapiens GN=EFR3B;>sp|Q9Y	0.518189	0	0	0		NaN	0	0		NaN	0	0		NaN	0.5	0	0.0956169	50.155	0	0		NaN	0	0		NaN	0.494165	0	0.0502387	55.841	0	0		NaN	0	0		NaN	0	0		NaN	0.518189
Q9Y2G0;E7ESK9;Q9Y2G0-3;Q9Y2G0-2;H7BXG9	493;458;493;345;372	Q9Y2G0	Q9Y2G0	Protein EFR3 homolog B	EFR3B;EFR3B;EFR3B	>sp|Q9Y2G0|EFR3B_HUMAN Protein EFR3 homolog B OS=Homo sapiens GN=EFR3B PE=1 SV=2;>tr|E7ESK9|E7ESK9_HUMAN Protein EFR3 homolog B OS=Homo sapiens GN=EFR3B PE=2 SV=1;>sp|Q9Y2G0-3|EFR3B_HUMAN Isoform 3 of Protein EFR3 homolog B OS=Homo sapiens GN=EFR3B;>sp|Q9Y	0.533588	0	0	0		NaN	0	0		NaN	0	0		NaN	0.5	0	0.0956169	50.155	0	0		NaN	0	0		NaN	0.533588	0	0.0502387	55.841	0	0		NaN	0	0		NaN	0	0		NaN	0.518189
Q9Y2G0;E7ESK9;Q9Y2G0-3;Q9Y2G0-2;H7BXG9	496;461;496;348;375	Q9Y2G0	Q9Y2G0	Protein EFR3 homolog B	EFR3B;EFR3B;EFR3B	>sp|Q9Y2G0|EFR3B_HUMAN Protein EFR3 homolog B OS=Homo sapiens GN=EFR3B PE=1 SV=2;>tr|E7ESK9|E7ESK9_HUMAN Protein EFR3 homolog B OS=Homo sapiens GN=EFR3B PE=2 SV=1;>sp|Q9Y2G0-3|EFR3B_HUMAN Isoform 3 of Protein EFR3 homolog B OS=Homo sapiens GN=EFR3B;>sp|Q9Y	0.518189	0	0	0		NaN	0	0		NaN	0	0		NaN	0.5	0	0.0956169	50.155	0	0		NaN	0	0		NaN	0.494165	0	0.0502387	55.841	0	0		NaN	0	0		NaN	0	0		NaN	0.518189
P20042	2	P20042	P20042	Eukaryotic translation initiation factor 2 subunit 2	EIF2S2	>sp|P20042|IF2B_HUMAN Eukaryotic translation initiation factor 2 subunit 2 OS=Homo sapiens GN=EIF2S2 PE=1 SV=2	1	66.1061
E7EX17;P23588;B4DS13	406;406;367	E7EX17	E7EX17	Eukaryotic translation initiation factor 4B	EIF4B;EIF4B;EIF4B	>tr|E7EX17|E7EX17_HUMAN Eukaryotic translation initiation factor 4B OS=Homo sapiens GN=EIF4B PE=2 SV=1;>sp|P23588|IF4B_HUMAN Eukaryotic translation initiation factor 4B OS=Homo sapiens GN=EIF4B PE=1 SV=2;>tr|B4DS13|B4DS13_HUMAN Eukaryotic translation initi	0.995391	23.4736	0	0		NaN	0	0		NaN	0	0		NaN	0	0		NaN	0	0		NaN									0	0		NaN	0	0		NaN	0	0		NaN
P63241-2;P63241;I3L504;I3L397;Q6IS14	39;9;9;9;9	P63241-2	P63241-2	Eukaryotic translation initiation factor 5A-1;Eukaryotic translation initiation factor 5A-1-like	EIF5A;EIF5AL1	>sp|P63241-2|IF5A1_HUMAN Isoform 2 of Eukaryotic translation initiation factor 5A-1 OS=Homo sapiens GN=EIF5A;>sp|P63241|IF5A1_HUMAN Eukaryotic translation initiation factor 5A-1 OS=Homo sapiens GN=EIF5A PE=1 SV=2;>tr|I3L504|I3L504_HUMAN Eukaryotic translat	0.982421	17.5815	0	0		NaN	0	0		NaN	0	0		NaN	0	0		NaN	0	0		NaN	0	0		NaN	0	0		NaN	0.884161	8.9098	2.70838e-06	100.64	0	0		NaN	0	0		NaN	0
O60841	107	O60841	O60841	Eukaryotic translation initiation factor 5B	EIF5B	>sp|O60841|IF2P_HUMAN Eukaryotic translation initiation factor 5B OS=Homo sapiens GN=EIF5B PE=1 SV=4	0.685744	3.38878					0	0		NaN					0	0		NaN					0	0		NaN					0	0		NaN	0	0		NaN	0.685744	3.38878	0.0122299	84.762
O60841	113	O60841	O60841	Eukaryotic translation initiation factor 5B	EIF5B	>sp|O60841|IF2P_HUMAN Eukaryotic translation initiation factor 5B OS=Homo sapiens GN=EIF5B PE=1 SV=4	0.995899	23.8531					0	0		NaN					0	0		NaN					0	0		NaN					0	0		NaN	0	0		NaN
O60841	214	O60841	O60841	Eukaryotic translation initiation factor 5B	EIF5B	>sp|O60841|IF2P_HUMAN Eukaryotic translation initiation factor 5B OS=Homo sapiens GN=EIF5B PE=1 SV=4	0.999998	56.5931	0	0		NaN	0.999796	36.8989	0.0307004	76.186	0.999993	51.499	0.0097173	84.573	0.999421	32.3674	8.72858e-05	90.193	0.999947	42.7362	0.0307004	76.186	0	0		NaN	0	0		NaN	0	0		NaN	0	0		NaN	0	0		NaN	0
Q8N9H8;Q8N9H8-2;Q8N9H8-3	463;186;143	Q8N9H8	Q8N9H8	Probable exonuclease mut-7 homolog	EXD3	>sp|Q8N9H8|MUT7_HUMAN Exonuclease mut-7 homolog OS=Homo sapiens GN=EXD3 PE=1 SV=3;>sp|Q8N9H8-2|MUT7_HUMAN Isoform 2 of Exonuclease mut-7 homolog OS=Homo sapiens GN=EXD3;>sp|Q8N9H8-3|MUT7_HUMAN Isoform 3 of Exonuclease mut-7 homolog OS=Homo sapiens GN=EXD3	1	33.0883													1	33.0883	0.112633	33.088
Q9UK99;E9PJM3;Q9UK99-2;Q9UK99-3;B4E3U2;E9PL46	93;93;93;88;93;93	Q9UK99	Q9UK99	F-box only protein 3	FBXO3;FBXO3;FBXO3;FBXO3	>sp|Q9UK99|FBX3_HUMAN F-box only protein 3 OS=Homo sapiens GN=FBXO3 PE=1 SV=3;>tr|E9PJM3|E9PJM3_HUMAN F-box only protein 3 OS=Homo sapiens GN=FBXO3 PE=2 SV=1;>sp|Q9UK99-2|FBX3_HUMAN Isoform 2 of F-box only protein 3 OS=Homo sapiens GN=FBXO3;>sp|Q9UK99-3|FB	1	79.9042					1	103.117	0.0115125	114.28					1	78.5337	0.0364495	89.698	1	79.9042	0.0337935	91.069	1	78.5337	0.0364495	89.698	1	103.117	0.0115125	114.28	0	0		NaN	1	77.3563	0.0328377	85.161	1	68.3396	0.129335	74.301	1
Q8N4B4	430	Q8N4B4	Q8N4B4	F-box only protein 39	FBXO39	>sp|Q8N4B4|FBX39_HUMAN F-box only protein 39 OS=Homo sapiens GN=FBXO39 PE=2 SV=1	0.614419	0.527363	0	0		NaN	0	0		NaN									0	0		NaN					0	0		NaN					0.611961	0.437823	0.0257068	31.827	0.614419	0.527363	0.0831103	40.552	0
Q8N4B4	433	Q8N4B4	Q8N4B4	F-box only protein 39	FBXO39	>sp|Q8N4B4|FBX39_HUMAN F-box only protein 39 OS=Homo sapiens GN=FBXO39 PE=2 SV=1	0.614419	0.527363	0	0		NaN	0	0		NaN									0	0		NaN					0	0		NaN					0.611961	0.437823	0.0257068	31.827	0.614419	0.527363	0.0831103	40.552	0
Q8N4B4	440	Q8N4B4	Q8N4B4	F-box only protein 39	FBXO39	>sp|Q8N4B4|FBX39_HUMAN F-box only protein 39 OS=Homo sapiens GN=FBXO39 PE=2 SV=1	0.627147	1.16049	0	0		NaN	0	0		NaN					0.627147	1.16049	0.0659055	32.55	0	0		NaN					0	0		NaN					0.611961	0.437823	0.0257068	31.827	0.614419	0.527363	0.0831103	40.552	0
Q8N4B4	434	Q8N4B4	Q8N4B4	F-box only protein 39	FBXO39	>sp|Q8N4B4|FBX39_HUMAN F-box only protein 39 OS=Homo sapiens GN=FBXO39 PE=2 SV=1	0.598416	0.722672	0	0		NaN	0	0		NaN					0.598416	0.722672	0.0659055	32.55	0	0		NaN					0	0		NaN					0	0		NaN					0
Q8N4B4	439	Q8N4B4	Q8N4B4	F-box only protein 39	FBXO39	>sp|Q8N4B4|FBX39_HUMAN F-box only protein 39 OS=Homo sapiens GN=FBXO39 PE=2 SV=1	0.598416	0.722672	0	0		NaN	0	0		NaN					0.598416	0.722672	0.0659055	32.55	0	0		NaN					0	0		NaN					0	0		NaN					0
Q14CM0	268	Q14CM0	Q14CM0	FERM and PDZ domain-containing protein 4	FRMPD4	>sp|Q14CM0|FRPD4_HUMAN FERM and PDZ domain-containing protein 4 OS=Homo sapiens GN=FRMPD4 PE=1 SV=1	0.666667	0	0	0		NaN	0	0		NaN	0.666667	0	0.0637961	47.532	0.666667	0	0.0637961	47.532	0	0		NaN	0	0		NaN	0	0		NaN	0	0		NaN	0	0		NaN	0	0		NaN	0
Q14CM0	270	Q14CM0	Q14CM0	FERM and PDZ domain-containing protein 4	FRMPD4	>sp|Q14CM0|FRPD4_HUMAN FERM and PDZ domain-containing protein 4 OS=Homo sapiens GN=FRMPD4 PE=1 SV=1	0.666667	0	0	0		NaN	0	0		NaN	0.666667	0	0.0637961	47.532	0.666667	0	0.0637961	47.532	0	0		NaN	0	0		NaN	0	0		NaN	0	0		NaN	0	0		NaN	0	0		NaN	0
Q14CM0	273	Q14CM0	Q14CM0	FERM and PDZ domain-containing protein 4	FRMPD4	>sp|Q14CM0|FRPD4_HUMAN FERM and PDZ domain-containing protein 4 OS=Homo sapiens GN=FRMPD4 PE=1 SV=1	0.666667	0	0	0		NaN	0	0		NaN	0.666667	0	0.0637961	47.532	0.666667	0	0.0637961	47.532	0	0		NaN	0	0		NaN	0	0		NaN	0	0		NaN	0	0		NaN	0	0		NaN	0
Q13283;F5H4D6	230;48	Q13283	Q13283	Ras GTPase-activating protein-binding protein 1	G3BP1;G3BP1	>sp|Q13283|G3BP1_HUMAN Ras GTPase-activating protein-binding protein 1 OS=Homo sapiens GN=G3BP1 PE=1 SV=1;>tr|F5H4D6|F5H4D6_HUMAN Ras GTPase-activating protein-binding protein 1 OS=Homo sapiens GN=G3BP1 PE=2 SV=1	0.358331	0	0	0		NaN	0	0		NaN	0.356182	0	1.11954e-05	98.507	0	0		NaN	0.352034	0	3.14268e-05	92.211	0	0		NaN	0.353916	0	1.46646e-08	103.61					0.333333	0	2.90766e-32	162.09	0.358071	0	8.03741e-18	135.45	0
Q13283;F5H4D6	231;49	Q13283	Q13283	Ras GTPase-activating protein-binding protein 1	G3BP1;G3BP1	>sp|Q13283|G3BP1_HUMAN Ras GTPase-activating protein-binding protein 1 OS=Homo sapiens GN=G3BP1 PE=1 SV=1;>tr|F5H4D6|F5H4D6_HUMAN Ras GTPase-activating protein-binding protein 1 OS=Homo sapiens GN=G3BP1 PE=2 SV=1	0.358331	0	0	0		NaN	0	0		NaN	0.356182	0	1.11954e-05	98.507	0	0		NaN	0.352034	0	3.14268e-05	92.211	0	0		NaN	0.353916	0	1.46646e-08	103.61					0.333333	0	2.90766e-32	162.09	0.358071	0	8.03741e-18	135.45	0
Q13283;F5H4D6	232;50	Q13283	Q13283	Ras GTPase-activating protein-binding protein 1	G3BP1;G3BP1	>sp|Q13283|G3BP1_HUMAN Ras GTPase-activating protein-binding protein 1 OS=Homo sapiens GN=G3BP1 PE=1 SV=1;>tr|F5H4D6|F5H4D6_HUMAN Ras GTPase-activating protein-binding protein 1 OS=Homo sapiens GN=G3BP1 PE=2 SV=1	0.992289	24.1057	0	0		NaN	0	0		NaN	0	0		NaN	0.974651	18.8592	2.23915e-24	149.73	0	0		NaN	0	0		NaN	0.786957	8.68514	1.55512e-12	120.52					0.992289	24.1057	5.07845e-53	205.96					0
H0YLL8	7	H0YLL8	H0YLL8		GALK2	>tr|H0YLL8|H0YLL8_HUMAN N-acetylgalactosamine kinase (Fragment) OS=Homo sapiens GN=GALK2 PE=2 SV=1	1	57.8361
Q3T906	630	Q3T906	Q3T906	N-acetylglucosamine-1-phosphotransferase subunits alpha/beta;N-acetylglucosamine-1-phosphotransferase subunit alpha;N-acetylglucosamine-1-phosphotransferase subunit beta	GNPTAB	>sp|Q3T906|GNPTA_HUMAN N-acetylglucosamine-1-phosphotransferase subunits alpha/beta OS=Homo sapiens GN=GNPTAB PE=1 SV=1	0.999996	53.9937	0	0		NaN	0.999996	53.9937	0.075213	58.699	0	0		NaN	0.99999	50.1384	0.0666736	59.426	0	0		NaN	0	0		NaN	0	0		NaN	0	0		NaN	0	0		NaN	0	0		NaN	0
Q9HC44	229	Q9HC44	Q9HC44	Vasculin-like protein 1	GPBP1L1	>sp|Q9HC44|GPBL1_HUMAN Vasculin-like protein 1 OS=Homo sapiens GN=GPBP1L1 PE=1 SV=1	0.999742	35.8835	0	0		NaN	0	0		NaN	0	0		NaN	0	0		NaN	0	0		NaN	0	0		NaN	0	0		NaN	0	0		NaN	0	0		NaN	0	0		NaN	0
Q9HC44	233	Q9HC44	Q9HC44	Vasculin-like protein 1	GPBP1L1	>sp|Q9HC44|GPBL1_HUMAN Vasculin-like protein 1 OS=Homo sapiens GN=GPBP1L1 PE=1 SV=1	0.999693	35.12	0	0		NaN	0	0		NaN	0	0		NaN	0	0		NaN	0	0		NaN	0	0		NaN	0	0		NaN	0	0		NaN	0	0		NaN	0	0		NaN	0
Q9HC44	235	Q9HC44	Q9HC44	Vasculin-like protein 1	GPBP1L1	>sp|Q9HC44|GPBL1_HUMAN Vasculin-like protein 1 OS=Homo sapiens GN=GPBP1L1 PE=1 SV=1	0.999731	35.6982	0	0		NaN	0	0		NaN	0	0		NaN	0	0		NaN	0	0		NaN	0	0		NaN	0	0		NaN	0	0		NaN	0	0		NaN	0	0		NaN	0
Q8N6U8;Q8N6U8-2	8;8	Q8N6U8	Q8N6U8	G-protein coupled receptor 161	GPR161	>sp|Q8N6U8|GP161_HUMAN G-protein coupled receptor 161 OS=Homo sapiens GN=GPR161 PE=2 SV=1;>sp|Q8N6U8-2|GP161_HUMAN Isoform 2 of G-protein coupled receptor 161 OS=Homo sapiens GN=GPR161	0.999089	32.6374	0	0		NaN	0	0		NaN	0	0		NaN	0	0		NaN	0	0		NaN					0	0		NaN	0	0		NaN	0	0		NaN	0.99747	28.8549	0.0426189	35.541	0
P51858;P51858-3;P51858-2;A8K8G0	165;181;158;133	P51858	P51858	Hepatoma-derived growth factor	HDGF;HDGF	>sp|P51858|HDGF_HUMAN Hepatoma-derived growth factor OS=Homo sapiens GN=HDGF PE=1 SV=1;>sp|P51858-3|HDGF_HUMAN Isoform 3 of Hepatoma-derived growth factor OS=Homo sapiens GN=HDGF;>sp|P51858-2|HDGF_HUMAN Isoform 2 of Hepatoma-derived growth factor OS=Homo s	1	190.108	1	165.019	1.29414e-13	165.02	1	155.217	1.1914e-10	155.22	1	168.41	3.83837e-14	168.41	1	91.6161	3.83837e-14	168.41	1	152.935	3.76823e-10	152.94	1	125.523	1.06936e-07	130.29	1	107.074	3.2926e-13	157.58	1	176.332	8.24432e-19	176.33	1	173.278	1.1802e-18	173.28	1	179.145	4.96807e-19	179.14	1
P09651-2;P09651;F8W6I7;P09651-3;F8VTQ5;F8W646	6;6;6;6;6;6	P09651-2	P09651-2	Heterogeneous nuclear ribonucleoprotein A1	HNRNPA1;HNRNPA1;HNRNPA1;HNRNPA1	>sp|P09651-2|ROA1_HUMAN Isoform A1-A of Heterogeneous nuclear ribonucleoprotein A1 OS=Homo sapiens GN=HNRNPA1;>sp|P09651|ROA1_HUMAN Heterogeneous nuclear ribonucleoprotein A1 OS=Homo sapiens GN=HNRNPA1 PE=1 SV=5;>tr|F8W6I7|F8W6I7_HUMAN Heterogeneous nuclea	0.998994	29.9711	0	0		NaN	0	0		NaN	0	0		NaN	0	0		NaN	0	0		NaN					0	0		NaN	0	0		NaN					0.998994	29.9711	0.000138019	127.27	0
Q14103;Q14103-3;D6RAF8;D6RD83	80;80;80;34	Q14103	Q14103	Heterogeneous nuclear ribonucleoprotein D0	HNRNPD;HNRNPD;HNRNPD	>sp|Q14103|HNRPD_HUMAN Heterogeneous nuclear ribonucleoprotein D0 OS=Homo sapiens GN=HNRNPD PE=1 SV=1;>sp|Q14103-3|HNRPD_HUMAN Isoform 3 of Heterogeneous nuclear ribonucleoprotein D0 OS=Homo sapiens GN=HNRNPD;>tr|D6RAF8|D6RAF8_HUMAN Heterogeneous nuclear r	0.333331	0	0	0		NaN	0	0		NaN	0	0		NaN					0	0		NaN	0	0		NaN	0	0		NaN	0	0		NaN									0.333331
Q14103;Q14103-3;D6RAF8;D6RD83	82;82;82;36	Q14103	Q14103	Heterogeneous nuclear ribonucleoprotein D0	HNRNPD;HNRNPD;HNRNPD	>sp|Q14103|HNRPD_HUMAN Heterogeneous nuclear ribonucleoprotein D0 OS=Homo sapiens GN=HNRNPD PE=1 SV=1;>sp|Q14103-3|HNRPD_HUMAN Isoform 3 of Heterogeneous nuclear ribonucleoprotein D0 OS=Homo sapiens GN=HNRNPD;>tr|D6RAF8|D6RAF8_HUMAN Heterogeneous nuclear r	0.704116	4.20124	0	0		NaN	0	0		NaN	0	0		NaN	0.493623	0	5.87801e-05	93.269	0	0		NaN	0	0		NaN	0	0		NaN	0	0		NaN					0.488748	0	1.6181e-12	124.86	0.333331
Q14103;Q14103-3;D6RAF8;D6RD83	83;83;83;37	Q14103	Q14103	Heterogeneous nuclear ribonucleoprotein D0	HNRNPD;HNRNPD;HNRNPD	>sp|Q14103|HNRPD_HUMAN Heterogeneous nuclear ribonucleoprotein D0 OS=Homo sapiens GN=HNRNPD PE=1 SV=1;>sp|Q14103-3|HNRPD_HUMAN Isoform 3 of Heterogeneous nuclear ribonucleoprotein D0 OS=Homo sapiens GN=HNRNPD;>tr|D6RAF8|D6RAF8_HUMAN Heterogeneous nuclear r	0.788307	5.79696	0	0		NaN	0	0		NaN	0	0		NaN	0.493623	0	5.87801e-05	93.269	0	0		NaN	0	0		NaN	0	0		NaN	0	0		NaN	0.788307	5.79696	1.76651e-37	174.55	0.488748	0	1.6181e-12	124.86	0.333331
P61978-2;P61978;Q5T6W1	116;116;47	P61978-2	P61978-2	Heterogeneous nuclear ribonucleoprotein K	HNRNPK;HNRNPK	>sp|P61978-2|HNRPK_HUMAN Isoform 2 of Heterogeneous nuclear ribonucleoprotein K OS=Homo sapiens GN=HNRNPK;>sp|P61978|HNRPK_HUMAN Heterogeneous nuclear ribonucleoprotein K OS=Homo sapiens GN=HNRNPK PE=1 SV=1;>tr|Q5T6W1|Q5T6W1_HUMAN Heterogeneous nuclear rib	0.805457	7.31843	0	0		NaN	0	0		NaN									0	0		NaN													0.805457	7.31843	5.4987e-10	95.56	0.505882	5.2524	0.0725228	48.831
P61978-2;P61978;Q5T6W1	118;118;49	P61978-2	P61978-2	Heterogeneous nuclear ribonucleoprotein K	HNRNPK;HNRNPK	>sp|P61978-2|HNRPK_HUMAN Isoform 2 of Heterogeneous nuclear ribonucleoprotein K OS=Homo sapiens GN=HNRNPK;>sp|P61978|HNRPK_HUMAN Heterogeneous nuclear ribonucleoprotein K OS=Homo sapiens GN=HNRNPK PE=1 SV=1;>tr|Q5T6W1|Q5T6W1_HUMAN Heterogeneous nuclear rib	0.739052	5.59843	0	0		NaN	0	0		NaN									0	0		NaN													0	0		NaN	0	0		NaN
P61978-2;P61978;Q5T6W1;P61978-3;Q5T6W5;Q5T6W2	216;216;147;192;181;192	P61978-2;P61978-3	P61978-2	Heterogeneous nuclear ribonucleoprotein K	HNRNPK;HNRNPK;HNRNPK;HNRNPK	>sp|P61978-2|HNRPK_HUMAN Isoform 2 of Heterogeneous nuclear ribonucleoprotein K OS=Homo sapiens GN=HNRNPK;>sp|P61978|HNRPK_HUMAN Heterogeneous nuclear ribonucleoprotein K OS=Homo sapiens GN=HNRNPK PE=1 SV=1;>tr|Q5T6W1|Q5T6W1_HUMAN Heterogeneous nuclear rib	0.862107	7.9602																																	0.862107	7.9602	0.0687441	57.52
Q00839;Q00839-2	3;3	Q00839	Q00839	Heterogeneous nuclear ribonucleoprotein U	HNRNPU	>sp|Q00839|HNRPU_HUMAN Heterogeneous nuclear ribonucleoprotein U OS=Homo sapiens GN=HNRNPU PE=1 SV=6;>sp|Q00839-2|HNRPU_HUMAN Isoform Short of Heterogeneous nuclear ribonucleoprotein U OS=Homo sapiens GN=HNRNPU	0.676355	3.47624	0	0		NaN	0	0		NaN	0	0		NaN	0	0		NaN	0	0		NaN	0	0		NaN	0	0		NaN	0	0		NaN	0	0		NaN	0.505915	0.941518	0.0591902	69.01	0.577671
Q00839;Q00839-2	4;4	Q00839	Q00839	Heterogeneous nuclear ribonucleoprotein U	HNRNPU	>sp|Q00839|HNRPU_HUMAN Heterogeneous nuclear ribonucleoprotein U OS=Homo sapiens GN=HNRNPU PE=1 SV=6;>sp|Q00839-2|HNRPU_HUMAN Isoform Short of Heterogeneous nuclear ribonucleoprotein U OS=Homo sapiens GN=HNRNPU	0.964852	14.4151	0	0		NaN	0	0		NaN	0	0		NaN	0	0		NaN	0	0		NaN	0	0		NaN	0	0		NaN	0	0		NaN	0.936925	11.7443	0.00555737	96.626
Q00839;Q00839-2;Q5RI18	271;252;48	Q00839	Q00839	Heterogeneous nuclear ribonucleoprotein U	HNRNPU;HNRNPU	>sp|Q00839|HNRPU_HUMAN Heterogeneous nuclear ribonucleoprotein U OS=Homo sapiens GN=HNRNPU PE=1 SV=6;>sp|Q00839-2|HNRPU_HUMAN Isoform Short of Heterogeneous nuclear ribonucleoprotein U OS=Homo sapiens GN=HNRNPU;>tr|Q5RI18|Q5RI18_HUMAN Heterogeneous nuclear	0.997903	26.7743	0.959771	13.777	0.0260221	68.101	0	0		NaN	0	0		NaN	0	0		NaN	0	0		NaN	0	0		NaN	0	0		NaN	0	0		NaN	0	0		NaN	0	0		NaN	0
P08238;Q58FF8	255;177	P08238;Q58FF8	P08238	Heat shock protein HSP 90-beta;Putative heat shock protein HSP 90-beta 2	HSP90AB1;HSP90AB2P	>sp|P08238|HS90B_HUMAN Heat shock protein HSP 90-beta OS=Homo sapiens GN=HSP90AB1 PE=1 SV=4;>sp|Q58FF8|H90B2_HUMAN Putative heat shock protein HSP 90-beta 2 OS=Homo sapiens GN=HSP90AB2P PE=1 SV=2	1	68.9785	0	0		NaN	0	0		NaN	0.999743	35.8988	1.13533e-16	131.71	0.999992	51.0163	6.64086e-24	154.19	0	0		NaN	0.999961	44.1332	1.25294e-12	128.38	0.999191	30.9164	1.10901e-07	104.03	0	0		NaN	0	0		NaN	0.985779	18.4085	0.0177772	79.511	0.999999
Q8TDY8;Q8TDY8-2	705;435	Q8TDY8	Q8TDY8	Immunoglobulin superfamily DCC subclass member 4	IGDCC4	>sp|Q8TDY8|IGDC4_HUMAN Immunoglobulin superfamily DCC subclass member 4 OS=Homo sapiens GN=IGDCC4 PE=1 SV=1;>sp|Q8TDY8-2|IGDC4_HUMAN Isoform 2 of Immunoglobulin superfamily DCC subclass member 4 OS=Homo sapiens GN=IGDCC4	0.999999	59.7162																																					0.999999	59.7162	0.0010092	70.622
Q71H61;E9PQC8;E9PNU3;E9PRA4;E9PR23;E9PPL0	313;294;254;205;186;313	Q71H61	Q71H61	Immunoglobulin-like domain-containing receptor 2	ILDR2;ILDR2;ILDR2;ILDR2;ILDR2;ILDR2	>sp|Q71H61|ILDR2_HUMAN Immunoglobulin-like domain-containing receptor 2 OS=Homo sapiens GN=ILDR2 PE=2 SV=1;>tr|E9PQC8|E9PQC8_HUMAN Immunoglobulin-like domain-containing receptor 2 OS=Homo sapiens GN=ILDR2 PE=2 SV=1;>tr|E9PNU3|E9PNU3_HUMAN Immunoglobulin-li	1	41.5021
Q71H61;E9PQC8;E9PNU3;E9PRA4;E9PR23;E9PPL0	314;295;255;206;187;314	Q71H61	Q71H61	Immunoglobulin-like domain-containing receptor 2	ILDR2;ILDR2;ILDR2;ILDR2;ILDR2;ILDR2	>sp|Q71H61|ILDR2_HUMAN Immunoglobulin-like domain-containing receptor 2 OS=Homo sapiens GN=ILDR2 PE=2 SV=1;>tr|E9PQC8|E9PQC8_HUMAN Immunoglobulin-like domain-containing receptor 2 OS=Homo sapiens GN=ILDR2 PE=2 SV=1;>tr|E9PNU3|E9PNU3_HUMAN Immunoglobulin-li	1	41.5021
E7EUZ8;J3QSW6;O60229;H7BXZ5;O60229-4;O60229-6;O60229-5	261;2169;2168;2138;472;440;510	E7EUZ8;J3QSW6	J3QSW6	Kalirin	KALRN;KALRN;KALRN	>tr|E7EUZ8|E7EUZ8_HUMAN Kalirin OS=Homo sapiens GN=KALRN PE=2 SV=1;>tr|J3QSW6|J3QSW6_HUMAN Kalirin OS=Homo sapiens GN=KALRN PE=2 SV=1;>sp|O60229|KALRN_HUMAN Kalirin OS=Homo sapiens GN=KALRN PE=1 SV=2;>tr|H7BXZ5|H7BXZ5_HUMAN Kalirin (Fragment) OS=Homo sapie	0.818691	6.65452																													0	0		NaN	0	0		NaN	0	0		NaN	0
Q86UP2;Q86UP2-4;Q86UP2-2;Q86UP2-3	75;75;75;75	Q86UP2	Q86UP2	Kinectin	KTN1	>sp|Q86UP2|KTN1_HUMAN Kinectin OS=Homo sapiens GN=KTN1 PE=1 SV=1;>sp|Q86UP2-4|KTN1_HUMAN Isoform 4 of Kinectin OS=Homo sapiens GN=KTN1;>sp|Q86UP2-2|KTN1_HUMAN Isoform 2 of Kinectin OS=Homo sapiens GN=KTN1;>sp|Q86UP2-3|KTN1_HUMAN Isoform 3 of Kinectin OS=Ho	0.943815	12.5	0	0		NaN	0	0		NaN	0	0		NaN	0	0		NaN	0	0		NaN	0	0		NaN	0	0		NaN	0	0		NaN	0	0		NaN	0	0		NaN	0
Q8NBH2-4;Q8NBH2-3;Q8NBH2	405;384;405	Q8NBH2-4	Q8NBH2-4	Kyphoscoliosis peptidase	KY	>sp|Q8NBH2-4|KY_HUMAN Isoform 4 of Kyphoscoliosis peptidase OS=Homo sapiens GN=KY;>sp|Q8NBH2-3|KY_HUMAN Isoform 3 of Kyphoscoliosis peptidase OS=Homo sapiens GN=KY;>sp|Q8NBH2|KY_HUMAN Kyphoscoliosis peptidase OS=Homo sapiens GN=KY PE=1 SV=2	0.970643	12.1832	0	0		NaN	0	0		NaN	0	0		NaN	0	0		NaN	0	0		NaN	0	0		NaN	0	0		NaN	0	0		NaN	0	0		NaN	0.970643	12.1832	0.118152	36.593	0
Q6PKG0;Q6PKG0-3;E5RH50;H0YC33	774;697;569;88	Q6PKG0	Q6PKG0	La-related protein 1	LARP1;LARP1;LARP1	>sp|Q6PKG0|LARP1_HUMAN La-related protein 1 OS=Homo sapiens GN=LARP1 PE=1 SV=2;>sp|Q6PKG0-3|LARP1_HUMAN Isoform 2 of La-related protein 1 OS=Homo sapiens GN=LARP1;>tr|E5RH50|E5RH50_HUMAN La-related protein 1 (Fragment) OS=Homo sapiens GN=LARP1 PE=2 SV=2;>t	0.637692	2.49557									0	0		NaN	0	0		NaN					0	0		NaN	0	0		NaN	0	0		NaN	0.561682	1.09021	0.00343173	98.507					0
Q6PKG0;Q6PKG0-3;E5RH50;H0YC33	770;693;565;84	Q6PKG0	Q6PKG0	La-related protein 1	LARP1;LARP1;LARP1	>sp|Q6PKG0|LARP1_HUMAN La-related protein 1 OS=Homo sapiens GN=LARP1 PE=1 SV=2;>sp|Q6PKG0-3|LARP1_HUMAN Isoform 2 of La-related protein 1 OS=Homo sapiens GN=LARP1;>tr|E5RH50|E5RH50_HUMAN La-related protein 1 (Fragment) OS=Homo sapiens GN=LARP1 PE=2 SV=2;>t	0.883343	8.84375									0	0		NaN	0	0		NaN					0	0		NaN	0	0		NaN	0	0		NaN					0.883343	8.84375	0.00321561	97.836	0
O95835;O95835-2	613;613	O95835	O95835	Serine/threonine-protein kinase LATS1	LATS1	>sp|O95835|LATS1_HUMAN Serine/threonine-protein kinase LATS1 OS=Homo sapiens GN=LATS1 PE=1 SV=1;>sp|O95835-2|LATS1_HUMAN Isoform 2 of Serine/threonine-protein kinase LATS1 OS=Homo sapiens GN=LATS1	0.997072	25.3934	0	0		NaN	0	0		NaN	0	0		NaN					0.922881	13.261	0.0101103	108.01	0.997072	25.3934	6.88121e-19	190.03	0.982027	18.3073	0.00628521	116.71	0.926767	11.8121	0.00493194	120.53					0	0		NaN	0.973483
O95835;O95835-2	278;278	O95835	O95835	Serine/threonine-protein kinase LATS1	LATS1	>sp|O95835|LATS1_HUMAN Serine/threonine-protein kinase LATS1 OS=Homo sapiens GN=LATS1 PE=1 SV=1;>sp|O95835-2|LATS1_HUMAN Isoform 2 of Serine/threonine-protein kinase LATS1 OS=Homo sapiens GN=LATS1	1	75.2797	0	0		NaN	0.999972	45.5587	0.000478632	106.19	0	0		NaN	0	0		NaN	0.999981	47.2845	6.32992e-05	127.75	1	75.2797	3.85509e-11	163.56	0.999995	52.9973	4.56656e-05	131.48	0	0		NaN	1	75.9876	4.68721e-05	131.18	1	71.7243	0.000119896	118.21	0.999966
O95835;O95835-2	464;464	O95835	O95835	Serine/threonine-protein kinase LATS1	LATS1	>sp|O95835|LATS1_HUMAN Serine/threonine-protein kinase LATS1 OS=Homo sapiens GN=LATS1 PE=1 SV=1;>sp|O95835-2|LATS1_HUMAN Isoform 2 of Serine/threonine-protein kinase LATS1 OS=Homo sapiens GN=LATS1	0.999985	48.1663	0	0		NaN	0	0		NaN	0	0		NaN	0.996803	24.9381	2.19517e-12	84.734	0.997228	25.5599	1.87638e-16	195.16	0.999806	37.1179	0.000276155	138.55	0.97513	15.9338	0.000454282	135.81	0.999952	43.2284	4.40422e-10	162.48	0.999985	48.1663	5.09961e-14	170.26	0.999844	38.0595	0.00225935	119.96	0.98422
O95835;O95835-2;H0YG09	216;216;162	O95835	O95835	Serine/threonine-protein kinase LATS1	LATS1;LATS1	>sp|O95835|LATS1_HUMAN Serine/threonine-protein kinase LATS1 OS=Homo sapiens GN=LATS1 PE=1 SV=1;>sp|O95835-2|LATS1_HUMAN Isoform 2 of Serine/threonine-protein kinase LATS1 OS=Homo sapiens GN=LATS1;>tr|H0YG09|H0YG09_HUMAN Serine/threonine-protein kinase LAT	0.644725	6.5846	0	0		NaN	0	0		NaN					0	0		NaN	0	0		NaN	0	0		NaN	0	0		NaN	0.644725	6.5846	5.35124e-07	77.077	0	0		NaN	0	0		NaN	0
O95835;O95835-2;H0YG09	181;181;127	O95835	O95835	Serine/threonine-protein kinase LATS1	LATS1;LATS1	>sp|O95835|LATS1_HUMAN Serine/threonine-protein kinase LATS1 OS=Homo sapiens GN=LATS1 PE=1 SV=1;>sp|O95835-2|LATS1_HUMAN Isoform 2 of Serine/threonine-protein kinase LATS1 OS=Homo sapiens GN=LATS1;>tr|H0YG09|H0YG09_HUMAN Serine/threonine-protein kinase LAT	0.975694	16.2356	0	0		NaN	0	0		NaN	0	0		NaN	0	0		NaN	0.975694	16.2356	0.0203086	91.475	0	0		NaN	0	0		NaN	0	0		NaN					0	0		NaN	0
O95835;O95835-2;Q6PJG3	17;17;17	O95835	O95835	Serine/threonine-protein kinase LATS1	LATS1;LATS1	>sp|O95835|LATS1_HUMAN Serine/threonine-protein kinase LATS1 OS=Homo sapiens GN=LATS1 PE=1 SV=1;>sp|O95835-2|LATS1_HUMAN Isoform 2 of Serine/threonine-protein kinase LATS1 OS=Homo sapiens GN=LATS1;>tr|Q6PJG3|Q6PJG3_HUMAN LATS1 protein OS=Homo sapiens GN=LA	0.999997	54.9221	0	0		NaN	0	0		NaN									0.999997	54.9221	7.42142e-05	88.755	0.999967	44.9241	0.0030252	86.539									0	0		NaN	0	0		NaN	0
P02545;P02545-6;P02545-3;P02545-2	22;22;22;22	P02545;P02545-2	P02545-2	Prelamin-A/C;Lamin-A/C	LMNA	>sp|P02545|LMNA_HUMAN Prelamin-A/C OS=Homo sapiens GN=LMNA PE=1 SV=1;>sp|P02545-6|LMNA_HUMAN Isoform 6 of Prelamin-A/C OS=Homo sapiens GN=LMNA;>sp|P02545-3|LMNA_HUMAN Isoform ADelta10 of Prelamin-A/C OS=Homo sapiens GN=LMNA;>sp|P02545-2|LMNA_HUMAN Isoform	0.822626	7.80313	0	0		NaN	0	0		NaN	0	0		NaN					0	0		NaN									0	0		NaN									0.822626
P02545;P02545-6;P02545-3;P02545-4;P02545-5;P02545-2;Q5TCI8	390;390;390;278;291;390;309	P02545;P02545-2	P02545-2	Prelamin-A/C;Lamin-A/C	LMNA;LMNA	>sp|P02545|LMNA_HUMAN Prelamin-A/C OS=Homo sapiens GN=LMNA PE=1 SV=1;>sp|P02545-6|LMNA_HUMAN Isoform 6 of Prelamin-A/C OS=Homo sapiens GN=LMNA;>sp|P02545-3|LMNA_HUMAN Isoform ADelta10 of Prelamin-A/C OS=Homo sapiens GN=LMNA;>sp|P02545-4|LMNA_HUMAN Isoform	0.999933	46.4886	0	0		NaN	0.999933	46.4886	0.135226	62.378	0	0		NaN					0	0		NaN	0	0		NaN	0	0		NaN	0	0		NaN	0	0		NaN	0	0		NaN
P02545;P02545-6;P02545-3;P02545-4;P02545-5;P02545-2;Q5TCI8	392;392;392;280;293;392;311	P02545;P02545-2	P02545-2	Prelamin-A/C;Lamin-A/C	LMNA;LMNA	>sp|P02545|LMNA_HUMAN Prelamin-A/C OS=Homo sapiens GN=LMNA PE=1 SV=1;>sp|P02545-6|LMNA_HUMAN Isoform 6 of Prelamin-A/C OS=Homo sapiens GN=LMNA;>sp|P02545-3|LMNA_HUMAN Isoform ADelta10 of Prelamin-A/C OS=Homo sapiens GN=LMNA;>sp|P02545-4|LMNA_HUMAN Isoform	0.989117	22.3536	0	0		NaN	0.989117	22.3536	0.135226	62.378	0	0		NaN					0	0		NaN	0	0		NaN	0	0		NaN	0	0		NaN	0	0		NaN	0	0		NaN
Q8ND56;Q8ND56-2;B4DTG6	216;216;175	Q8ND56	Q8ND56	Protein LSM14 homolog A	LSM14A;LSM14A	>sp|Q8ND56|LS14A_HUMAN Protein LSM14 homolog A OS=Homo sapiens GN=LSM14A PE=1 SV=3;>sp|Q8ND56-2|LS14A_HUMAN Isoform 2 of Protein LSM14 homolog A OS=Homo sapiens GN=LSM14A;>tr|B4DTG6|B4DTG6_HUMAN Protein LSM14 homolog A OS=Homo sapiens GN=LSM14A PE=2 SV=1	0.999999	63.3417					0	0		NaN	0	0		NaN	0	0		NaN	0	0		NaN	0	0		NaN	0	0		NaN	0	0		NaN	0	0		NaN	0	0		NaN	0
E7EVA0;P27816;P27816-6;P27816-2	375;358;358;358	E7EVA0	E7EVA0	Microtubule-associated protein;Microtubule-associated protein 4	MAP4;MAP4	>tr|E7EVA0|E7EVA0_HUMAN Microtubule-associated protein OS=Homo sapiens GN=MAP4 PE=2 SV=1;>sp|P27816|MAP4_HUMAN Microtubule-associated protein 4 OS=Homo sapiens GN=MAP4 PE=1 SV=3;>sp|P27816-6|MAP4_HUMAN Isoform 6 of Microtubule-associated protein 4 OS=Homo	0.532794	0.570513
E7EVA0;P27816;P27816-6;P27816-2;B9ZVR1;H7C456;P27816-7;P27816-5	5;5;5;5;5;12;5;5	E7EVA0;P27816-5	E7EVA0	Microtubule-associated protein;Microtubule-associated protein 4;Microtubule-associated protein	MAP4;MAP4;MAP4;MAP4	>tr|E7EVA0|E7EVA0_HUMAN Microtubule-associated protein OS=Homo sapiens GN=MAP4 PE=2 SV=1;>sp|P27816|MAP4_HUMAN Microtubule-associated protein 4 OS=Homo sapiens GN=MAP4 PE=1 SV=3;>sp|P27816-6|MAP4_HUMAN Isoform 6 of Microtubule-associated protein 4 OS=Homo	0.997184	25.5499	0	0		NaN	0.984606	18.1524	2.42649e-06	99.508	0	0		NaN	0.980148	16.9394	1.87768e-15	123.43	0	0		NaN	0	0		NaN	0	0		NaN	0	0		NaN	0.976562	16.273	1.13952e-09	106.49	0	0		NaN	0
E7EVA0;P27816;P27816-6;P27816-2;B9ZVR1;H7C456;P27816-5	297;280;280;280;280;249;280	E7EVA0;P27816-5	E7EVA0	Microtubule-associated protein;Microtubule-associated protein 4;Microtubule-associated protein	MAP4;MAP4;MAP4;MAP4	>tr|E7EVA0|E7EVA0_HUMAN Microtubule-associated protein OS=Homo sapiens GN=MAP4 PE=2 SV=1;>sp|P27816|MAP4_HUMAN Microtubule-associated protein 4 OS=Homo sapiens GN=MAP4 PE=1 SV=3;>sp|P27816-6|MAP4_HUMAN Isoform 6 of Microtubule-associated protein 4 OS=Homo	0.999712	35.4074					0	0		NaN	0	0		NaN	0.851976	7.60631	0.0167985	89.866	0	0		NaN	0.99636	24.3729	3.01611e-12	130.27	0	0		NaN	0	0		NaN	0.999712	35.4074	3.24571e-49	216.16	0.998877	29.492	1.25756e-38	198.49	0
H0Y7C6;Q5T0T0	9;9	H0Y7C6	H0Y7C6	E3 ubiquitin-protein ligase MARCH8	MARCH8;MARCH8	>tr|H0Y7C6|H0Y7C6_HUMAN E3 ubiquitin-protein ligase MARCH8 OS=Homo sapiens GN=MARCH8 PE=4 SV=2;>sp|Q5T0T0|MARH8_HUMAN E3 ubiquitin-protein ligase MARCH8 OS=Homo sapiens GN=MARCH8 PE=1 SV=1	0.598156	2.18433
H0Y7C6;Q5T0T0	18;18	H0Y7C6	H0Y7C6	E3 ubiquitin-protein ligase MARCH8	MARCH8;MARCH8	>tr|H0Y7C6|H0Y7C6_HUMAN E3 ubiquitin-protein ligase MARCH8 OS=Homo sapiens GN=MARCH8 PE=4 SV=2;>sp|Q5T0T0|MARH8_HUMAN E3 ubiquitin-protein ligase MARCH8 OS=Homo sapiens GN=MARCH8 PE=1 SV=1	0.995009	24.554
Q8TDD5;B1ANB7;S4R386	106;106;106	Q8TDD5	Q8TDD5	Mucolipin-3	MCOLN3;MCOLN3	>sp|Q8TDD5|MCLN3_HUMAN Mucolipin-3 OS=Homo sapiens GN=MCOLN3 PE=1 SV=1;>tr|B1ANB7|B1ANB7_HUMAN Mucolipin 3, isoform CRA_d OS=Homo sapiens GN=MCOLN3 PE=4 SV=1;>tr|S4R386|S4R386_HUMAN Mucolipin-3 OS=Homo sapiens GN=MCOLN3 PE=4 SV=1	1	65.3469																									1	65.3469	0.0207715	65.347													1
Q9HD67;E7EPL7;E9PEW5	1648;1005;987	Q9HD67	Q9HD67	Unconventionnal myosin-X	MYO10;MYO10;MYO10	>sp|Q9HD67|MYO10_HUMAN Unconventional myosin-X OS=Homo sapiens GN=MYO10 PE=1 SV=3;>tr|E7EPL7|E7EPL7_HUMAN Unconventional myosin-X OS=Homo sapiens GN=MYO10 PE=4 SV=2;>tr|E9PEW5|E9PEW5_HUMAN Unconventional myosin-X OS=Homo sapiens GN=MYO10 PE=4 SV=1	1	60.294
P19338;H7BY16	563;188	P19338	P19338	Nucleolin	NCL;NCL	>sp|P19338|NUCL_HUMAN Nucleolin OS=Homo sapiens GN=NCL PE=1 SV=3;>tr|H7BY16|H7BY16_HUMAN Nucleolin (Fragment) OS=Homo sapiens GN=NCL PE=2 SV=2	1	147.12	1	104.954	0.000262609	104.95	1	124.095	1.67102e-07	124.09	1	136.814	3.70565e-08	136.81	0	0		NaN	0	0		NaN	0	0		NaN	1	92.7725	0.0185077	92.773	1	79.6515	0.159848	79.652	0	0		NaN	0	0		NaN	1
P19338;C9JWL1;C9J1H7;C9JLB1;C9JYW2	67;51;51;51;51	P19338	P19338	Nucleolin	NCL;NCL;NCL;NCL;NCL	>sp|P19338|NUCL_HUMAN Nucleolin OS=Homo sapiens GN=NCL PE=1 SV=3;>tr|C9JWL1|C9JWL1_HUMAN Nucleolin (Fragment) OS=Homo sapiens GN=NCL PE=2 SV=1;>tr|C9J1H7|C9J1H7_HUMAN Nucleolin (Fragment) OS=Homo sapiens GN=NCL PE=2 SV=1;>tr|C9JLB1|C9JLB1_HUMAN Nucleolin (	0.99893	29.7023	0	0		NaN	0	0		NaN	0	0		NaN	0.960095	13.8128	0.0730806	124.12	0.958278	13.6112	0.099698	113.99	0	0		NaN	0.736948	4.47395	0.0230064	139.46	0	0		NaN	0.99893	29.7023	5.0116e-06	172.21	0.997737	26.4432	1.4942e-08	193.15	0
Q92597;E9PDL6;Q92597-2;Q92597-3;E7ESM1;E5RJY1	366;296;300;285;113;75	Q92597	Q92597	Protein NDRG1	NDRG1;NDRG1;NDRG1;NDRG1	>sp|Q92597|NDRG1_HUMAN Protein NDRG1 OS=Homo sapiens GN=NDRG1 PE=1 SV=1;>tr|E9PDL6|E9PDL6_HUMAN Protein NDRG1 OS=Homo sapiens GN=NDRG1 PE=2 SV=2;>sp|Q92597-2|NDRG1_HUMAN Isoform 2 of Protein NDRG1 OS=Homo sapiens GN=NDRG1;>sp|Q92597-3|NDRG1_HUMAN Isoform 3	0.953836	13.9753	0	0		NaN					0	0		NaN	0	0		NaN	0	0		NaN	0	0		NaN	0.745206	7.45057	0.00192822	84.515	0	0		NaN	0	0		NaN	0	0		NaN	0.83379
O00712-6;Q5VW31	3;3	O00712-6	O00712-6		NFIB	>sp|O00712-6|NFIB_HUMAN Isoform 6 of Nuclear factor 1 B-type OS=Homo sapiens GN=NFIB;>tr|Q5VW31|Q5VW31_HUMAN Nuclear factor 1 B-type OS=Homo sapiens GN=NFIB PE=2 SV=1	1	39.148
P06748;P06748-3;P06748-2	4;4;4	P06748	P06748	Nucleophosmin	NPM1	>sp|P06748|NPM_HUMAN Nucleophosmin OS=Homo sapiens GN=NPM1 PE=1 SV=2;>sp|P06748-3|NPM_HUMAN Isoform 3 of Nucleophosmin OS=Homo sapiens GN=NPM1;>sp|P06748-2|NPM_HUMAN Isoform 2 of Nucleophosmin OS=Homo sapiens GN=NPM1	0.999999	58.8839	0	0		NaN	0	0		NaN	0.999145	30.6885	0.00529981	81.922	0.999918	43.669	8.04841e-11	103.95	0.999132	35.5968	0.0592576	60.747	0.999995	53.0894	2.68514e-16	123.43	0	0		NaN	0	0		NaN	0.999725	38.2847	0.00185827	75.184	0.998637	31.3882	0.00179353	75.646	0.984026
P06748;P06748-3;P06748-2	70;70;70	P06748	P06748	Nucleophosmin	NPM1	>sp|P06748|NPM_HUMAN Nucleophosmin OS=Homo sapiens GN=NPM1 PE=1 SV=2;>sp|P06748-3|NPM_HUMAN Isoform 3 of Nucleophosmin OS=Homo sapiens GN=NPM1;>sp|P06748-2|NPM_HUMAN Isoform 2 of Nucleophosmin OS=Homo sapiens GN=NPM1	0.9995	33.383	0.753724	5.39571	1.05906e-10	101.87	0.994161	22.4649	1.68795e-46	159.65	0.651065	5.19316	3.18368e-05	84.608	0.994203	22.3626	8.29834e-104	213.26	0.812066	7.03438	3.30618e-13	105.37	0.744693	5.0215	2.796e-19	124.59	0.983915	19.6992	7.45056e-47	165.34	0.955128	13.5759	6.89827e-19	117.93	0.885595	10.8862	2.72987e-36	154.12	0.740446	4.58545	1.45345e-35	144.8	0.998084
P06748;P06748-3;P06748-2	75;75;75	P06748	P06748	Nucleophosmin	NPM1	>sp|P06748|NPM_HUMAN Nucleophosmin OS=Homo sapiens GN=NPM1 PE=1 SV=2;>sp|P06748-3|NPM_HUMAN Isoform 3 of Nucleophosmin OS=Homo sapiens GN=NPM1;>sp|P06748-2|NPM_HUMAN Isoform 2 of Nucleophosmin OS=Homo sapiens GN=NPM1	0.649375	3.1617	0.631882	2.45524	3.81439e-10	101.45					0	0		NaN	0	0		NaN					0	0		NaN	0	0		NaN	0	0		NaN	0	0		NaN	0	0		NaN
P06748;P06748-3;P06748-2;E5RI98	125;125;125;61	P06748	P06748	Nucleophosmin	NPM1;NPM1	>sp|P06748|NPM_HUMAN Nucleophosmin OS=Homo sapiens GN=NPM1 PE=1 SV=2;>sp|P06748-3|NPM_HUMAN Isoform 3 of Nucleophosmin OS=Homo sapiens GN=NPM1;>sp|P06748-2|NPM_HUMAN Isoform 2 of Nucleophosmin OS=Homo sapiens GN=NPM1;>tr|E5RI98|E5RI98_HUMAN Nucleophosmin (	0.999998	58.5683									0	0		NaN	0	0		NaN					0	0		NaN					0	0		NaN									0
Q9H1E3;Q9H1E3-2	181;141	Q9H1E3	Q9H1E3	Nuclear ubiquitous casein and cyclin-dependent kinase substrate 1	NUCKS1	>sp|Q9H1E3|NUCKS_HUMAN Nuclear ubiquitous casein and cyclin-dependent kinase substrate 1 OS=Homo sapiens GN=NUCKS1 PE=1 SV=1;>sp|Q9H1E3-2|NUCKS_HUMAN Isoform 2 of Nuclear ubiquitous casein and cyclin-dependent kinase substrate 1 OS=Homo sapiens GN=NUCKS1	0.999999	58.3914	0.999927	41.3722	0.000248846	108.34	0.999902	40.0655	0.000149608	111.22	0.999888	40.031	0.0625268	90.412	0.995789	23.7383	0.000243616	108.49	0	0		NaN	0.956141	13.3856	0.00860019	99.021	0.999999	58.3914	0.000396599	139.89	0.999979	46.8188	0.0021217	128.31	0.999795	36.8813	2.61193e-06	153.39	0.999777	36.5169	0.00117245	134.21	0.999976
Q9H1E3;Q9H1E3-2	75;35	Q9H1E3	Q9H1E3	Nuclear ubiquitous casein and cyclin-dependent kinase substrate 1	NUCKS1	>sp|Q9H1E3|NUCKS_HUMAN Nuclear ubiquitous casein and cyclin-dependent kinase substrate 1 OS=Homo sapiens GN=NUCKS1 PE=1 SV=1;>sp|Q9H1E3-2|NUCKS_HUMAN Isoform 2 of Nuclear ubiquitous casein and cyclin-dependent kinase substrate 1 OS=Homo sapiens GN=NUCKS1	0.996816	24.9562	0	0		NaN					0	0		NaN	0	0		NaN	0	0		NaN	0	0		NaN	0	0		NaN	0	0		NaN	0	0		NaN	0	0		NaN	0
Q9H1E3;Q9H1E3-2	79;39	Q9H1E3	Q9H1E3	Nuclear ubiquitous casein and cyclin-dependent kinase substrate 1	NUCKS1	>sp|Q9H1E3|NUCKS_HUMAN Nuclear ubiquitous casein and cyclin-dependent kinase substrate 1 OS=Homo sapiens GN=NUCKS1 PE=1 SV=1;>sp|Q9H1E3-2|NUCKS_HUMAN Isoform 2 of Nuclear ubiquitous casein and cyclin-dependent kinase substrate 1 OS=Homo sapiens GN=NUCKS1	1	91.2879	0	0		NaN					0	0		NaN	0	0		NaN	0	0		NaN	0	0		NaN	0	0		NaN	0	0		NaN	0	0		NaN	0	0		NaN	0.999992
Q9H1E3;Q9H1E3-2	214;174	Q9H1E3	Q9H1E3	Nuclear ubiquitous casein and cyclin-dependent kinase substrate 1	NUCKS1	>sp|Q9H1E3|NUCKS_HUMAN Nuclear ubiquitous casein and cyclin-dependent kinase substrate 1 OS=Homo sapiens GN=NUCKS1 PE=1 SV=1;>sp|Q9H1E3-2|NUCKS_HUMAN Isoform 2 of Nuclear ubiquitous casein and cyclin-dependent kinase substrate 1 OS=Homo sapiens GN=NUCKS1	1	107.268	0	0		NaN	0	0		NaN	0	0		NaN	1	63.4892	3.10029e-05	98.684	0	0		NaN	1	73.5727	9.61906e-05	91.729	0	0		NaN	0	0		NaN	1	68.2487	3.98922e-08	104.41	0.999998	57.1792	0.0281931	79.942	0
Q9H1E3	19	Q9H1E3	Q9H1E3	Nuclear ubiquitous casein and cyclin-dependent kinase substrate 1	NUCKS1	>sp|Q9H1E3|NUCKS_HUMAN Nuclear ubiquitous casein and cyclin-dependent kinase substrate 1 OS=Homo sapiens GN=NUCKS1 PE=1 SV=1	1	67.1929	0	0		NaN	0.999816	41.2028	0.014942	84.097	0	0		NaN	0.999999	61.9457	1.75384e-16	128.43	0.999124	33.5672	0.0655179	74.404	0	0		NaN	0	0		NaN	0	0		NaN	0.999994	53.8284	1.05658e-15	124.9	0.999961	45.5146	4.88388e-23	130.61	0.999995
Q8NGC8	279	Q8NGC8	Q8NGC8	Olfactory receptor 11H7	OR11H7	>sp|Q8NGC8|O11H7_HUMAN Olfactory receptor 11H7 OS=Homo sapiens GN=OR11H7 PE=3 SV=2	0.895904	9.02749					0	0		NaN	0	0		NaN	0	0		NaN					0	0		NaN	0	0		NaN	0	0		NaN	0.60133	0.554305	0.0030772	62.203	0.605364	0.493528	0.0163183	53.278	0
Q8NGC8	291	Q8NGC8	Q8NGC8	Olfactory receptor 11H7	OR11H7	>sp|Q8NGC8|O11H7_HUMAN Olfactory receptor 11H7 OS=Homo sapiens GN=OR11H7 PE=3 SV=2	0.876033	6.72587					0	0		NaN	0	0		NaN	0	0		NaN					0	0		NaN	0	0		NaN	0	0		NaN	0.624621	0.554305	0.0030772	62.203	0.625965	0.493528	0.0163183	53.278	0
Q8NGC8	282	Q8NGC8	Q8NGC8	Olfactory receptor 11H7	OR11H7	>sp|Q8NGC8|O11H7_HUMAN Olfactory receptor 11H7 OS=Homo sapiens GN=OR11H7 PE=3 SV=2	0.717682	0.572467					0	0		NaN	0	0		NaN	0	0		NaN					0	0		NaN	0	0		NaN	0	0		NaN	0.624689	0.554305	0.0030772	62.203	0.605331	0.493528	0.0163183	53.278	0
Q8NGC8	278	Q8NGC8	Q8NGC8	Olfactory receptor 11H7	OR11H7	>sp|Q8NGC8|O11H7_HUMAN Olfactory receptor 11H7 OS=Homo sapiens GN=OR11H7 PE=3 SV=2	0.88114	8.41139					0	0		NaN	0	0		NaN	0	0		NaN					0	0		NaN	0	0		NaN	0	0		NaN									0
Q8NGC8	290	Q8NGC8	Q8NGC8	Olfactory receptor 11H7	OR11H7	>sp|Q8NGC8|O11H7_HUMAN Olfactory receptor 11H7 OS=Homo sapiens GN=OR11H7 PE=3 SV=2	0.863375	6.2112					0	0		NaN	0	0		NaN	0	0		NaN					0	0		NaN	0	0		NaN	0	0		NaN									0
P11940;P11940-2;E7ERJ7;E5RJB9;E5RH24;E5RHG7;E5RFD8;E5RGC4;E5RJM8	4;4;4;4;4;4;4;4;4	P11940	P11940	Polyadenylate-binding protein 1	PABPC1;PABPC1;PABPC1;PABPC1;PABPC1;PABPC1;PABPC1;PABPC1	>sp|P11940|PABP1_HUMAN Polyadenylate-binding protein 1 OS=Homo sapiens GN=PABPC1 PE=1 SV=2;>sp|P11940-2|PABP1_HUMAN Isoform 2 of Polyadenylate-binding protein 1 OS=Homo sapiens GN=PABPC1;>tr|E7ERJ7|E7ERJ7_HUMAN Polyadenylate-binding protein 1 OS=Homo sapie	0.221478	0	0.207266	0	0.0247114	62.683					0	0		NaN	0.207002	0	0.0329112	61.112									0	0		NaN									0	0		NaN	0.207132
P11940;P11940-2;E7ERJ7;E5RJB9;E5RH24;E5RHG7;E5RFD8;E5RGC4;E5RJM8	7;7;7;7;7;7;7;7;7	P11940	P11940	Polyadenylate-binding protein 1	PABPC1;PABPC1;PABPC1;PABPC1;PABPC1;PABPC1;PABPC1;PABPC1	>sp|P11940|PABP1_HUMAN Polyadenylate-binding protein 1 OS=Homo sapiens GN=PABPC1 PE=1 SV=2;>sp|P11940-2|PABP1_HUMAN Isoform 2 of Polyadenylate-binding protein 1 OS=Homo sapiens GN=PABPC1;>tr|E7ERJ7|E7ERJ7_HUMAN Polyadenylate-binding protein 1 OS=Homo sapie	0.221478	0	0.207266	0	0.0247114	62.683					0	0		NaN	0.207002	0	0.0329112	61.112									0	0		NaN									0	0		NaN	0.207132
P11940;P11940-2;E7ERJ7;E5RJB9;E5RH24;E5RHG7;E5RFD8;E5RGC4;E5RJM8	12;12;12;12;12;12;12;12;12	P11940	P11940	Polyadenylate-binding protein 1	PABPC1;PABPC1;PABPC1;PABPC1;PABPC1;PABPC1;PABPC1;PABPC1	>sp|P11940|PABP1_HUMAN Polyadenylate-binding protein 1 OS=Homo sapiens GN=PABPC1 PE=1 SV=2;>sp|P11940-2|PABP1_HUMAN Isoform 2 of Polyadenylate-binding protein 1 OS=Homo sapiens GN=PABPC1;>tr|E7ERJ7|E7ERJ7_HUMAN Polyadenylate-binding protein 1 OS=Homo sapie	0.211345	0	0.207266	0	0.0247114	62.683					0	0		NaN	0.207002	0	0.0329112	61.112									0	0		NaN									0	0		NaN	0.207132
Q14690	520	Q14690	Q14690	Protein RRP5 homolog	PDCD11	>sp|Q14690|RRP5_HUMAN Protein RRP5 homolog OS=Homo sapiens GN=PDCD11 PE=1 SV=3	1	45.6801	0	0		NaN	0	0		NaN	0	0		NaN	0	0		NaN	0	0		NaN	0	0		NaN	1	45.6801	0.0683146	45.68	1	40.0672	0.113836	40.067	1	52.4819	0.118444	52.482	0	0		NaN	0
Q53EL6;Q53EL6-2;Q5VZS7	93;82;79	Q53EL6	Q53EL6	Programmed cell death protein 4	PDCD4;PDCD4	>sp|Q53EL6|PDCD4_HUMAN Programmed cell death protein 4 OS=Homo sapiens GN=PDCD4 PE=1 SV=2;>sp|Q53EL6-2|PDCD4_HUMAN Isoform 2 of Programmed cell death protein 4 OS=Homo sapiens GN=PDCD4;>tr|Q5VZS7|Q5VZS7_HUMAN Programmed cell death protein 4 (Fragment) OS=H	0.506306	0.112023
E9PD65;Q15118;B7Z7N6;C9IYB4;C9JKT3	183;163;87;81;87	E9PD65	E9PD65	[Pyruvate dehydrogenase [lipoamide]] kinase isozyme 1, mitochondrial	PDK1;PDK1;PDK1;PDK1;PDK1	>tr|E9PD65|E9PD65_HUMAN [Pyruvate dehydrogenase (acetyl-transferring)] kinase isozyme 1, mitochondrial OS=Homo sapiens GN=PDK1 PE=2 SV=1;>sp|Q15118|PDK1_HUMAN [Pyruvate dehydrogenase (acetyl-transferring)] kinase isozyme 1, mitochondrial OS=Homo sapiens GN	0.999933	41.7195	0.999933	41.7195	0.10242	42.958	0	0		NaN	0	0		NaN	0	0		NaN	0	0		NaN	0	0		NaN	0	0		NaN	0	0		NaN	0	0		NaN	0	0		NaN	0
O00264;O00264-2	181;129	O00264	O00264	Membrane-associated progesterone receptor component 1	PGRMC1	>sp|O00264|PGRC1_HUMAN Membrane-associated progesterone receptor component 1 OS=Homo sapiens GN=PGRMC1 PE=1 SV=3;>sp|O00264-2|PGRC1_HUMAN Isoform 2 of Membrane-associated progesterone receptor component 1 OS=Homo sapiens GN=PGRMC1	0.999912	41.8296	0	0		NaN	0	0		NaN	0	0		NaN	0	0		NaN	0.999912	41.8296	9.17875e-16	121.23	0	0		NaN	0.997562	26.7149	8.97478e-06	90.616	0	0		NaN	0	0		NaN	0	0		NaN	0.964203
O60346	1050	O60346	O60346	PH domain leucine-rich repeat-containing protein phosphatase 1	PHLPP1	>sp|O60346|PHLP1_HUMAN PH domain leucine-rich repeat-containing protein phosphatase 1 OS=Homo sapiens GN=PHLPP1 PE=1 SV=3	1	30.5429	1	30.5429	0.084693	30.543	0	0		NaN	0	0		NaN	0	0		NaN					1	30.5429	0.084693	30.543	0	0		NaN													0
O60346	1054	O60346	O60346	PH domain leucine-rich repeat-containing protein phosphatase 1	PHLPP1	>sp|O60346|PHLP1_HUMAN PH domain leucine-rich repeat-containing protein phosphatase 1 OS=Homo sapiens GN=PHLPP1 PE=1 SV=3	1	30.5429	1	30.5429	0.084693	30.543	0	0		NaN	0	0		NaN	0	0		NaN					1	30.5429	0.084693	30.543	0	0		NaN													0
O60346	1045	O60346	O60346	PH domain leucine-rich repeat-containing protein phosphatase 1	PHLPP1	>sp|O60346|PHLP1_HUMAN PH domain leucine-rich repeat-containing protein phosphatase 1 OS=Homo sapiens GN=PHLPP1 PE=1 SV=3	1	30.5429	1	30.5429	0.084693	30.543	0	0		NaN	0	0		NaN	0	0		NaN					1	30.5429	0.084693	30.543	0	0		NaN													0
P20382	7	P20382	P20382	Pro-MCH;Neuropeptide-glycine-glutamic acid;Neuropeptide-glutamic acid-isoleucine;Melanin-concentrating hormone	PMCH	>sp|P20382|MCH_HUMAN Pro-MCH OS=Homo sapiens GN=PMCH PE=1 SV=3	0.475708	0.301739	0	0		NaN	0	0		NaN	0	0		NaN	0	0		NaN	0	0		NaN	0	0		NaN	0	0		NaN	0	0		NaN	0	0		NaN	0	0		NaN	0
P20382	8	P20382	P20382	Pro-MCH;Neuropeptide-glycine-glutamic acid;Neuropeptide-glutamic acid-isoleucine;Melanin-concentrating hormone	PMCH	>sp|P20382|MCH_HUMAN Pro-MCH OS=Homo sapiens GN=PMCH PE=1 SV=3	0.475762	0.301739	0	0		NaN	0	0		NaN	0	0		NaN	0	0		NaN	0	0		NaN	0	0		NaN	0	0		NaN	0	0		NaN	0	0		NaN	0	0		NaN	0
P20382	25	P20382	P20382	Pro-MCH;Neuropeptide-glycine-glutamic acid;Neuropeptide-glutamic acid-isoleucine;Melanin-concentrating hormone	PMCH	>sp|P20382|MCH_HUMAN Pro-MCH OS=Homo sapiens GN=PMCH PE=1 SV=3	0.499877	0	0	0		NaN	0	0		NaN	0	0		NaN	0	0		NaN	0	0		NaN	0	0		NaN	0	0		NaN	0	0		NaN	0	0		NaN	0	0		NaN	0
P20382	27	P20382	P20382	Pro-MCH;Neuropeptide-glycine-glutamic acid;Neuropeptide-glutamic acid-isoleucine;Melanin-concentrating hormone	PMCH	>sp|P20382|MCH_HUMAN Pro-MCH OS=Homo sapiens GN=PMCH PE=1 SV=3	0.499877	0	0	0		NaN	0	0		NaN	0	0		NaN	0	0		NaN	0	0		NaN	0	0		NaN	0	0		NaN	0	0		NaN	0	0		NaN	0	0		NaN	0
Q9NQW5;A4Q9G9	58;58	Q9NQW5	Q9NQW5	Probable histone-lysine N-methyltransferase PRDM7	PRDM7;PRDM7_V2	>sp|Q9NQW5|PRDM7_HUMAN Probable histone-lysine N-methyltransferase PRDM7 OS=Homo sapiens GN=PRDM7 PE=2 SV=2;>tr|A4Q9G9|A4Q9G9_HUMAN PRDM7 long isoform, variant 2 (Fragment) OS=Homo sapiens GN=PRDM7_V2 PE=2 SV=1	0.992952	21.4884													0.992952	21.4884	0.0400587	38.021
P28074;P28074-2;G3V3K3;G8JLC2	5;5;5;5	P28074	P28074	Proteasome subunit beta type-5	PSMB5;PSMB5;PSMB5	>sp|P28074|PSB5_HUMAN Proteasome subunit beta type-5 OS=Homo sapiens GN=PSMB5 PE=1 SV=3;>sp|P28074-2|PSB5_HUMAN Isoform 2 of Proteasome subunit beta type-5 OS=Homo sapiens GN=PSMB5;>tr|G3V3K3|G3V3K3_HUMAN Proteasome subunit beta type-5 OS=Homo sapiens GN=P	1	46.8912
Q13635;Q13635-2;Q13635-3;Q13635-4;H3BLX7	456;455;390;305;335	Q13635	Q13635	Protein patched homolog 1	PTCH1;PTCH1	>sp|Q13635|PTC1_HUMAN Protein patched homolog 1 OS=Homo sapiens GN=PTCH1 PE=1 SV=2;>sp|Q13635-2|PTC1_HUMAN Isoform L' of Protein patched homolog 1 OS=Homo sapiens GN=PTCH1;>sp|Q13635-3|PTC1_HUMAN Isoform M of Protein patched homolog 1 OS=Homo sapiens GN=PT	0.809643	5.05516	0	0		NaN					0	0		NaN									0	0		NaN	0	0		NaN	0	0		NaN	0	0		NaN	0	0		NaN	0
Q13635;Q13635-2;Q13635-3;Q13635-4;H3BLX7	446;445;380;295;325	Q13635	Q13635	Protein patched homolog 1	PTCH1;PTCH1	>sp|Q13635|PTC1_HUMAN Protein patched homolog 1 OS=Homo sapiens GN=PTCH1 PE=1 SV=2;>sp|Q13635-2|PTC1_HUMAN Isoform L' of Protein patched homolog 1 OS=Homo sapiens GN=PTCH1;>sp|Q13635-3|PTC1_HUMAN Isoform M of Protein patched homolog 1 OS=Homo sapiens GN=PT	0.592109	0	0	0		NaN					0	0		NaN									0	0		NaN	0	0		NaN	0	0		NaN	0	0		NaN	0	0		NaN	0
Q13635;Q13635-2;Q13635-3;Q13635-4;H3BLX7	452;451;386;301;331	Q13635	Q13635	Protein patched homolog 1	PTCH1;PTCH1	>sp|Q13635|PTC1_HUMAN Protein patched homolog 1 OS=Homo sapiens GN=PTCH1 PE=1 SV=2;>sp|Q13635-2|PTC1_HUMAN Isoform L' of Protein patched homolog 1 OS=Homo sapiens GN=PTCH1;>sp|Q13635-3|PTC1_HUMAN Isoform M of Protein patched homolog 1 OS=Homo sapiens GN=PT	0.592109	0	0	0		NaN					0	0		NaN									0	0		NaN	0	0		NaN	0	0		NaN	0	0		NaN	0	0		NaN	0
Q96NR3;Q96NR3-2	602;497	Q96NR3	Q96NR3	Patched domain-containing protein 1	PTCHD1	>sp|Q96NR3|PTHD1_HUMAN Patched domain-containing protein 1 OS=Homo sapiens GN=PTCHD1 PE=2 SV=2;>sp|Q96NR3-2|PTHD1_HUMAN Isoform 2 of Patched domain-containing protein 1 OS=Homo sapiens GN=PTCHD1	0.999735	35.7704
Q15311	383	Q15311	Q15311	RalA-binding protein 1	RALBP1	>sp|Q15311|RBP1_HUMAN RalA-binding protein 1 OS=Homo sapiens GN=RALBP1 PE=1 SV=3	0.666564	0																																									0.666564
Q15311	387	Q15311	Q15311	RalA-binding protein 1	RALBP1	>sp|Q15311|RBP1_HUMAN RalA-binding protein 1 OS=Homo sapiens GN=RALBP1 PE=1 SV=3	0.666564	0																																									0.666564
Q15311	390	Q15311	Q15311	RalA-binding protein 1	RALBP1	>sp|Q15311|RBP1_HUMAN RalA-binding protein 1 OS=Homo sapiens GN=RALBP1 PE=1 SV=3	0.666564	0																																									0.666564
Q9NW13;Q9NW13-2;C9JAA9;C9JE21	5;5;5;5	Q9NW13	Q9NW13	RNA-binding protein 28	RBM28;RBM28;RBM28	>sp|Q9NW13|RBM28_HUMAN RNA-binding protein 28 OS=Homo sapiens GN=RBM28 PE=1 SV=3;>sp|Q9NW13-2|RBM28_HUMAN Isoform 2 of RNA-binding protein 28 OS=Homo sapiens GN=RBM28;>tr|C9JAA9|C9JAA9_HUMAN RNA-binding protein 28 (Fragment) OS=Homo sapiens GN=RBM28 PE=2 S	1	49.0967					1	49.0967	0.0684047	49.097
P50914	139	P50914	P50914	60S ribosomal protein L14	RPL14	>sp|P50914|RL14_HUMAN 60S ribosomal protein L14 OS=Homo sapiens GN=RPL14 PE=1 SV=4	1	104.244					0	0		NaN	0	0		NaN	0	0		NaN					0	0		NaN	1	104.244	0.0772145	104.24	0	0		NaN	0	0		NaN	0	0		NaN	1
Q9NQC3-2;Q9NQC3;Q9NQC3-5;F8WAM4;Q9NQC3-4	11;11;11;11;11	Q9NQC3-2	Q9NQC3-2	Reticulon-4	RTN4;RTN4	>sp|Q9NQC3-2|RTN4_HUMAN Isoform 2 of Reticulon-4 OS=Homo sapiens GN=RTN4;>sp|Q9NQC3|RTN4_HUMAN Reticulon-4 OS=Homo sapiens GN=RTN4 PE=1 SV=2;>sp|Q9NQC3-5|RTN4_HUMAN Isoform 5 of Reticulon-4 OS=Homo sapiens GN=RTN4;>tr|F8WAM4|F8WAM4_HUMAN Reticulon OS=Homo	0.249963	0					0	0		NaN					0	0		NaN	0	0		NaN					0	0		NaN	0	0		NaN	0	0		NaN					0.249963
Q9NQC3-2;Q9NQC3;Q9NQC3-5;F8WAM4;Q9NQC3-4	12;12;12;12;12	Q9NQC3-2	Q9NQC3-2	Reticulon-4	RTN4;RTN4	>sp|Q9NQC3-2|RTN4_HUMAN Isoform 2 of Reticulon-4 OS=Homo sapiens GN=RTN4;>sp|Q9NQC3|RTN4_HUMAN Reticulon-4 OS=Homo sapiens GN=RTN4 PE=1 SV=2;>sp|Q9NQC3-5|RTN4_HUMAN Isoform 5 of Reticulon-4 OS=Homo sapiens GN=RTN4;>tr|F8WAM4|F8WAM4_HUMAN Reticulon OS=Homo	0.249963	0					0	0		NaN					0	0		NaN	0	0		NaN					0	0		NaN	0	0		NaN	0	0		NaN					0.249963
Q9NQC3-2;Q9NQC3;Q9NQC3-5;F8WAM4;Q9NQC3-4	13;13;13;13;13	Q9NQC3-2	Q9NQC3-2	Reticulon-4	RTN4;RTN4	>sp|Q9NQC3-2|RTN4_HUMAN Isoform 2 of Reticulon-4 OS=Homo sapiens GN=RTN4;>sp|Q9NQC3|RTN4_HUMAN Reticulon-4 OS=Homo sapiens GN=RTN4 PE=1 SV=2;>sp|Q9NQC3-5|RTN4_HUMAN Isoform 5 of Reticulon-4 OS=Homo sapiens GN=RTN4;>tr|F8WAM4|F8WAM4_HUMAN Reticulon OS=Homo	0.249963	0					0	0		NaN					0	0		NaN	0	0		NaN					0	0		NaN	0	0		NaN	0	0		NaN					0.249963
Q9NQC3-2;Q9NQC3;Q9NQC3-5;F8WAM4;Q9NQC3-4	15;15;15;15;15	Q9NQC3-2	Q9NQC3-2	Reticulon-4	RTN4;RTN4	>sp|Q9NQC3-2|RTN4_HUMAN Isoform 2 of Reticulon-4 OS=Homo sapiens GN=RTN4;>sp|Q9NQC3|RTN4_HUMAN Reticulon-4 OS=Homo sapiens GN=RTN4 PE=1 SV=2;>sp|Q9NQC3-5|RTN4_HUMAN Isoform 5 of Reticulon-4 OS=Homo sapiens GN=RTN4;>tr|F8WAM4|F8WAM4_HUMAN Reticulon OS=Homo	0.99776	26.8931					0	0		NaN					0	0		NaN	0	0		NaN					0	0		NaN	0.693426	6.69233	3.3927e-07	97.063	0.991328	20.7723	2.46721e-84	202.69	0.961366	14.8258	4.97068e-44	157.11	0.801672
P60468	13	P60468	P60468	Protein transport protein Sec61 subunit beta	SEC61B	>sp|P60468|SC61B_HUMAN Protein transport protein Sec61 subunit beta OS=Homo sapiens GN=SEC61B PE=1 SV=2	0.49547	2.40997	0	0		NaN					0	0		NaN	0.328312	0	6.4917e-15	125.04					0.326011	0	0.0335093	75.064	0.38658	1.51419	0.00284525	87.319	0	0		NaN	0.49547	2.40997	4.74862e-46	180.63
P60468	14	P60468	P60468	Protein transport protein Sec61 subunit beta	SEC61B	>sp|P60468|SC61B_HUMAN Protein transport protein Sec61 subunit beta OS=Homo sapiens GN=SEC61B PE=1 SV=2	0.664745	3.4863	0	0		NaN					0	0		NaN	0.328312	0	6.4917e-15	125.04					0.326011	0	0.0335093	75.064					0	0		NaN
P60468	17	P60468	P60468	Protein transport protein Sec61 subunit beta	SEC61B	>sp|P60468|SC61B_HUMAN Protein transport protein Sec61 subunit beta OS=Homo sapiens GN=SEC61B PE=1 SV=2	0.669738	7.84167	0	0		NaN					0	0		NaN	0.328312	0	6.4917e-15	125.04					0.326011	0	0.0335093	75.064					0	0		NaN					0.383347	0.815994	5.284e-46	180.31	0.669738
Q15019-2;Q15019;B5MCX3;H7C2Y0	253;218;178;73	Q15019-2	Q15019-2	Septin-2	SEPT2;SEPT2;SEPT2	>sp|Q15019-2|SEPT2_HUMAN Isoform 2 of Septin-2 OS=Homo sapiens GN=SEPT2;>sp|Q15019|SEPT2_HUMAN Septin-2 OS=Homo sapiens GN=SEPT2 PE=1 SV=1;>tr|B5MCX3|B5MCX3_HUMAN Septin-2 OS=Homo sapiens GN=SEPT2 PE=2 SV=1;>tr|H7C2Y0|H7C2Y0_HUMAN Septin-2 (Fragment) OS=Ho	1	71.1661	0	0		NaN	0.999961	45.0013	0.0107635	82.885	0.999927	42.1894	0.0167869	79.762	0	0		NaN	0	0		NaN	0	0		NaN	0.999997	56.1989	1.70732e-12	115.55	0.999814	39.3294	0.101714	73.036	0.992612	21.289	3.16278e-39	56.468	1	65.7185	4.25022e-21	132.1	0.999997
Q9UIV8;Q9UIV8-2;F8WE70	3;3;3	Q9UIV8	Q9UIV8	Serpin B13	SERPINB13;SERPINB13	>sp|Q9UIV8|SPB13_HUMAN Serpin B13 OS=Homo sapiens GN=SERPINB13 PE=1 SV=2;>sp|Q9UIV8-2|SPB13_HUMAN Isoform 2 of Serpin B13 OS=Homo sapiens GN=SERPINB13;>tr|F8WE70|F8WE70_HUMAN Serpin B13 OS=Homo sapiens GN=SERPINB13 PE=2 SV=1	1	31.1112					0	0		NaN																									0	0		NaN	0	0		NaN
Q9UIV8;Q9UIV8-2;F8WE70	8;8;8	Q9UIV8	Q9UIV8	Serpin B13	SERPINB13;SERPINB13	>sp|Q9UIV8|SPB13_HUMAN Serpin B13 OS=Homo sapiens GN=SERPINB13 PE=1 SV=2;>sp|Q9UIV8-2|SPB13_HUMAN Isoform 2 of Serpin B13 OS=Homo sapiens GN=SERPINB13;>tr|F8WE70|F8WE70_HUMAN Serpin B13 OS=Homo sapiens GN=SERPINB13 PE=2 SV=1	1	31.1112					0	0		NaN																									0	0		NaN	0	0		NaN
Q9UIV8;Q9UIV8-2;F8WE70	9;9;9	Q9UIV8	Q9UIV8	Serpin B13	SERPINB13;SERPINB13	>sp|Q9UIV8|SPB13_HUMAN Serpin B13 OS=Homo sapiens GN=SERPINB13 PE=1 SV=2;>sp|Q9UIV8-2|SPB13_HUMAN Isoform 2 of Serpin B13 OS=Homo sapiens GN=SERPINB13;>tr|F8WE70|F8WE70_HUMAN Serpin B13 OS=Homo sapiens GN=SERPINB13 PE=2 SV=1	1	31.1112					0	0		NaN																									0	0		NaN	0	0		NaN
P08195-4;J3KPF3;P08195;F5GZS6;P08195-3	9;9;9;9;9	P08195-4	P08195-4	4F2 cell-surface antigen heavy chain	SLC3A2;SLC3A2	>sp|P08195-4|4F2_HUMAN Isoform 4 of 4F2 cell-surface antigen heavy chain OS=Homo sapiens GN=SLC3A2;>tr|J3KPF3|J3KPF3_HUMAN 4F2 cell-surface antigen heavy chain OS=Homo sapiens GN=SLC3A2 PE=4 SV=1;>sp|P08195|4F2_HUMAN 4F2 cell-surface antigen heavy chain OS	0.999998	57.4742
Q9UQ35;Q9UQ35-2	1081;1081	Q9UQ35	Q9UQ35	Serine/arginine repetitive matrix protein 2	SRRM2	>sp|Q9UQ35|SRRM2_HUMAN Serine/arginine repetitive matrix protein 2 OS=Homo sapiens GN=SRRM2 PE=1 SV=2;>sp|Q9UQ35-2|SRRM2_HUMAN Isoform 2 of Serine/arginine repetitive matrix protein 2 OS=Homo sapiens GN=SRRM2	0.826501	6.96785	0	0		NaN	0	0		NaN	0	0		NaN	0	0		NaN	0	0		NaN	0	0		NaN	0	0		NaN	0	0		NaN	0.498426	0	0.0163453	91.812	0	0		NaN	0
Q9UQ35;Q9UQ35-2	1083;1083	Q9UQ35	Q9UQ35	Serine/arginine repetitive matrix protein 2	SRRM2	>sp|Q9UQ35|SRRM2_HUMAN Serine/arginine repetitive matrix protein 2 OS=Homo sapiens GN=SRRM2 PE=1 SV=2;>sp|Q9UQ35-2|SRRM2_HUMAN Isoform 2 of Serine/arginine repetitive matrix protein 2 OS=Homo sapiens GN=SRRM2	0.498426	0	0	0		NaN	0	0		NaN	0	0		NaN	0	0		NaN	0	0		NaN	0	0		NaN	0	0		NaN	0	0		NaN	0.498426	0	0.0163453	91.812	0	0		NaN	0
Q9UQ35;Q9UQ35-2	2581;2163	Q9UQ35	Q9UQ35	Serine/arginine repetitive matrix protein 2	SRRM2	>sp|Q9UQ35|SRRM2_HUMAN Serine/arginine repetitive matrix protein 2 OS=Homo sapiens GN=SRRM2 PE=1 SV=2;>sp|Q9UQ35-2|SRRM2_HUMAN Isoform 2 of Serine/arginine repetitive matrix protein 2 OS=Homo sapiens GN=SRRM2	0.987592	19.0086																																					0.978221	16.524	0.0193898	85.554
Q9UQ35;Q9UQ35-2;I3L4D8;I3L182;Q9UQ35-3;I3L1I8	295;295;295;199;199;199	Q9UQ35	Q9UQ35	Serine/arginine repetitive matrix protein 2	SRRM2	>sp|Q9UQ35|SRRM2_HUMAN Serine/arginine repetitive matrix protein 2 OS=Homo sapiens GN=SRRM2 PE=1 SV=2;>sp|Q9UQ35-2|SRRM2_HUMAN Isoform 2 of Serine/arginine repetitive matrix protein 2 OS=Homo sapiens GN=SRRM2;>tr|I3L4D8|I3L4D8_HUMAN Serine/arginine repetit	0.999443	35.8637	0	0		NaN	0	0		NaN	0	0		NaN	0	0		NaN	0	0		NaN	0	0		NaN	0	0		NaN	0	0		NaN	0	0		NaN	0	0		NaN	0
Q9UQ35;Q9UQ35-2;I3L4D8;I3L182;Q9UQ35-3;I3L1I8	297;297;297;201;201;201	Q9UQ35	Q9UQ35	Serine/arginine repetitive matrix protein 2	SRRM2	>sp|Q9UQ35|SRRM2_HUMAN Serine/arginine repetitive matrix protein 2 OS=Homo sapiens GN=SRRM2 PE=1 SV=2;>sp|Q9UQ35-2|SRRM2_HUMAN Isoform 2 of Serine/arginine repetitive matrix protein 2 OS=Homo sapiens GN=SRRM2;>tr|I3L4D8|I3L4D8_HUMAN Serine/arginine repetit	0.989614	19.8565	0	0		NaN	0	0		NaN	0	0		NaN	0	0		NaN	0	0		NaN	0	0		NaN	0	0		NaN	0	0		NaN	0	0		NaN	0	0		NaN	0
J3KTL2;Q07955;J3KSR8	199;199;94	J3KTL2	J3KTL2	Serine/arginine-rich splicing factor 1	SRSF1	>tr|J3KTL2|J3KTL2_HUMAN Serine/arginine-rich-splicing factor 1 OS=Homo sapiens GN=SRSF1 PE=4 SV=1;>sp|Q07955|SRSF1_HUMAN Serine/arginine-rich splicing factor 1 OS=Homo sapiens GN=SRSF1 PE=1 SV=2;>tr|J3KSR8|J3KSR8_HUMAN Serine/arginine-rich-splicing factor	0.975212	15.9486	0	0		NaN	0	0		NaN	0	0		NaN	0	0		NaN	0	0		NaN	0	0		NaN	0	0		NaN	0	0		NaN	0.85071	7.57543	0.131422	83.966	0	0		NaN	0
P05455	366	P05455	P05455	Lupus La protein	SSB	>sp|P05455|LA_HUMAN Lupus La protein OS=Homo sapiens GN=SSB PE=1 SV=2	1	131.719	0	0		NaN	0	0		NaN	0	0		NaN	1	131.719	1.56502e-51	174.47	0	0		NaN	0	0		NaN	1	97.6594	4.29264e-22	133.95	1	75.326	1.35076e-09	112.23	0	0		NaN	0	0		NaN	1
Q8NF91;E9PEL9;Q8NF91-4;E7ENN3;Q8NF91-7;Q8NF91-6;Q8NF91-5;F5GXQ8	1114;1121;1121;1180;1114;1114;1114;1104	Q8NF91	Q8NF91	Nesprin-1	SYNE1;SYNE1;SYNE1;SYNE1	>sp|Q8NF91|SYNE1_HUMAN Nesprin-1 OS=Homo sapiens GN=SYNE1 PE=1 SV=4;>tr|E9PEL9|E9PEL9_HUMAN Nesprin-1 OS=Homo sapiens GN=SYNE1 PE=2 SV=1;>sp|Q8NF91-4|SYNE1_HUMAN Isoform 4 of Nesprin-1 OS=Homo sapiens GN=SYNE1;>tr|E7ENN3|E7ENN3_HUMAN Nesprin-1 OS=Homo sapi	0.360393	0	0	0		NaN																					0	0		NaN	0	0		NaN	0.355087	0	0.0568062	74.769	0	0		NaN	0
Q8NF91;E9PEL9;Q8NF91-4;E7ENN3;Q8NF91-7;Q8NF91-6;Q8NF91-5;F5GXQ8	1115;1122;1122;1181;1115;1115;1115;1105	Q8NF91	Q8NF91	Nesprin-1	SYNE1;SYNE1;SYNE1;SYNE1	>sp|Q8NF91|SYNE1_HUMAN Nesprin-1 OS=Homo sapiens GN=SYNE1 PE=1 SV=4;>tr|E9PEL9|E9PEL9_HUMAN Nesprin-1 OS=Homo sapiens GN=SYNE1 PE=2 SV=1;>sp|Q8NF91-4|SYNE1_HUMAN Isoform 4 of Nesprin-1 OS=Homo sapiens GN=SYNE1;>tr|E7ENN3|E7ENN3_HUMAN Nesprin-1 OS=Homo sapi	0.360393	0	0	0		NaN																					0	0		NaN	0	0		NaN	0.355087	0	0.0568062	74.769	0	0		NaN	0
E9PBC6	1875	E9PBC6	E9PBC6		TACC2	>tr|E9PBC6|E9PBC6_HUMAN Transforming acidic coiled-coil-containing protein 2 OS=Homo sapiens GN=TACC2 PE=4 SV=1	0.908267	11.5751	0	0		NaN	0	0		NaN	0	0		NaN	0.908267	11.5751	0.0811421	40.186	0	0		NaN	0	0		NaN	0	0		NaN	0	0		NaN	0	0		NaN	0	0		NaN	0
B0QYI1;Q8WUA7-2	143;124	B0QYI1	B0QYI1		TBC1D22A	>tr|B0QYI1|B0QYI1_HUMAN TBC1 domain family member 22A OS=Homo sapiens GN=TBC1D22A PE=2 SV=1;>sp|Q8WUA7-2|TB22A_HUMAN Isoform 2 of TBC1 domain family member 22A OS=Homo sapiens GN=TBC1D22A	0.6	0
B0QYI1;Q8WUA7-2	145;126	B0QYI1	B0QYI1		TBC1D22A	>tr|B0QYI1|B0QYI1_HUMAN TBC1 domain family member 22A OS=Homo sapiens GN=TBC1D22A PE=2 SV=1;>sp|Q8WUA7-2|TB22A_HUMAN Isoform 2 of TBC1 domain family member 22A OS=Homo sapiens GN=TBC1D22A	0.6	0
B0QYI1;Q8WUA7-2	147;128	B0QYI1	B0QYI1		TBC1D22A	>tr|B0QYI1|B0QYI1_HUMAN TBC1 domain family member 22A OS=Homo sapiens GN=TBC1D22A PE=2 SV=1;>sp|Q8WUA7-2|TB22A_HUMAN Isoform 2 of TBC1 domain family member 22A OS=Homo sapiens GN=TBC1D22A	0.6	0
B0QYI1;Q8WUA7-2	150;131	B0QYI1	B0QYI1		TBC1D22A	>tr|B0QYI1|B0QYI1_HUMAN TBC1 domain family member 22A OS=Homo sapiens GN=TBC1D22A PE=2 SV=1;>sp|Q8WUA7-2|TB22A_HUMAN Isoform 2 of TBC1 domain family member 22A OS=Homo sapiens GN=TBC1D22A	0.6	0
B0QYI1;Q8WUA7-2	149;130	B0QYI1	B0QYI1		TBC1D22A	>tr|B0QYI1|B0QYI1_HUMAN TBC1 domain family member 22A OS=Homo sapiens GN=TBC1D22A PE=2 SV=1;>sp|Q8WUA7-2|TB22A_HUMAN Isoform 2 of TBC1 domain family member 22A OS=Homo sapiens GN=TBC1D22A	0.6	0
Q13428-3;E9PHK9;Q13428-4;Q13428;Q13428-8;Q13428-2;E7ETY2;Q13428-7;Q13428-6;J3KQ96	1351;1387;1386;1350;1274;1273;1350;1313;1312;1312	Q13428-3	Q13428-3	Treacle protein	TCOF1;TCOF1;TCOF1	>sp|Q13428-3|TCOF_HUMAN Isoform 3 of Treacle protein OS=Homo sapiens GN=TCOF1;>tr|E9PHK9|E9PHK9_HUMAN Treacle protein OS=Homo sapiens GN=TCOF1 PE=2 SV=1;>sp|Q13428-4|TCOF_HUMAN Isoform 4 of Treacle protein OS=Homo sapiens GN=TCOF1;>sp|Q13428|TCOF_HUMAN Tre	1	99.0107	0	0		NaN	0	0		NaN	0	0		NaN	0	0		NaN	0	0		NaN	0	0		NaN	0	0		NaN	0	0		NaN	0	0		NaN	0	0		NaN	0
Q13428-3;E9PHK9;Q13428-4;Q13428;Q13428-8;Q13428-2;E7ETY2;Q13428-7;Q13428-6;J3KQ96;Q13428-5	582;582;582;582;505;505;582;582;582;582;582	Q13428-3	Q13428-3	Treacle protein	TCOF1;TCOF1;TCOF1	>sp|Q13428-3|TCOF_HUMAN Isoform 3 of Treacle protein OS=Homo sapiens GN=TCOF1;>tr|E9PHK9|E9PHK9_HUMAN Treacle protein OS=Homo sapiens GN=TCOF1 PE=2 SV=1;>sp|Q13428-4|TCOF_HUMAN Isoform 4 of Treacle protein OS=Homo sapiens GN=TCOF1;>sp|Q13428|TCOF_HUMAN Tre	0.333333	0	0	0		NaN	0	0		NaN	0	0		NaN	0	0		NaN	0	0		NaN	0	0		NaN	0	0		NaN	0	0		NaN	0	0		NaN	0	0		NaN
Q13428-3;E9PHK9;Q13428-4;Q13428;Q13428-8;Q13428-2;E7ETY2;Q13428-7;Q13428-6;J3KQ96;Q13428-5	583;583;583;583;506;506;583;583;583;583;583	Q13428-3	Q13428-3	Treacle protein	TCOF1;TCOF1;TCOF1	>sp|Q13428-3|TCOF_HUMAN Isoform 3 of Treacle protein OS=Homo sapiens GN=TCOF1;>tr|E9PHK9|E9PHK9_HUMAN Treacle protein OS=Homo sapiens GN=TCOF1 PE=2 SV=1;>sp|Q13428-4|TCOF_HUMAN Isoform 4 of Treacle protein OS=Homo sapiens GN=TCOF1;>sp|Q13428|TCOF_HUMAN Tre	0.333333	0	0	0		NaN	0	0		NaN	0	0		NaN	0	0		NaN	0	0		NaN	0	0		NaN	0	0		NaN	0	0		NaN	0	0		NaN	0	0		NaN
Q13428-3;E9PHK9;Q13428-4;Q13428;Q13428-8;Q13428-2;E7ETY2;Q13428-7;Q13428-6;J3KQ96;Q13428-5	581;581;581;581;504;504;581;581;581;581;581	Q13428-3	Q13428-3	Treacle protein	TCOF1;TCOF1;TCOF1	>sp|Q13428-3|TCOF_HUMAN Isoform 3 of Treacle protein OS=Homo sapiens GN=TCOF1;>tr|E9PHK9|E9PHK9_HUMAN Treacle protein OS=Homo sapiens GN=TCOF1 PE=2 SV=1;>sp|Q13428-4|TCOF_HUMAN Isoform 4 of Treacle protein OS=Homo sapiens GN=TCOF1;>sp|Q13428|TCOF_HUMAN Tre	0.333333	0	0	0		NaN	0	0		NaN	0	0		NaN	0	0		NaN	0	0		NaN	0	0		NaN	0	0		NaN	0	0		NaN	0	0		NaN	0	0		NaN
Q8N6Q1	241	Q8N6Q1	Q8N6Q1	Transmembrane and coiled-coil domain-containing protein 5A	TMCO5A	>sp|Q8N6Q1|TMC5A_HUMAN Transmembrane and coiled-coil domain-containing protein 5A OS=Homo sapiens GN=TMCO5A PE=2 SV=2	0.960838	13.8979
O94811	210	O94811	O94811	Tubulin polymerization-promoting protein	TPPP	>sp|O94811|TPPP_HUMAN Tubulin polymerization-promoting protein OS=Homo sapiens GN=TPPP PE=1 SV=1	0.566148	1.15589	0	0		NaN	0	0		NaN					0	0		NaN	0	0		NaN	0	0		NaN					0	0		NaN									0
Q14157-5;Q14157;F8W726;Q14157-3;Q14157-1;Q14157-4	609;609;620;609;609;602	Q14157-5;Q14157-1	Q14157-1	Ubiquitin-associated protein 2-like	UBAP2L;UBAP2L	>sp|Q14157-5|UBP2L_HUMAN Isoform 5 of Ubiquitin-associated protein 2-like OS=Homo sapiens GN=UBAP2L;>sp|Q14157|UBP2L_HUMAN Ubiquitin-associated protein 2-like OS=Homo sapiens GN=UBAP2L PE=1 SV=2;>tr|F8W726|F8W726_HUMAN Ubiquitin-associated protein 2-like O	0.996044	24.5456	0	0		NaN	0	0		NaN	0	0		NaN	0	0		NaN	0	0		NaN	0	0		NaN	0	0		NaN	0	0		NaN	0.957215	14.3408	3.44899e-08	105.92	0.960998	14.0054	2.42237e-17	135.21	0
Q8IWV8;Q8IWV8-4	1493;1493	Q8IWV8	Q8IWV8	E3 ubiquitin-protein ligase UBR2	UBR2	>sp|Q8IWV8|UBR2_HUMAN E3 ubiquitin-protein ligase UBR2 OS=Homo sapiens GN=UBR2 PE=1 SV=1;>sp|Q8IWV8-4|UBR2_HUMAN Isoform 4 of E3 ubiquitin-protein ligase UBR2 OS=Homo sapiens GN=UBR2	0.992132	20.9435
Q8IWV8;Q8IWV8-4	1491;1491	Q8IWV8	Q8IWV8	E3 ubiquitin-protein ligase UBR2	UBR2	>sp|Q8IWV8|UBR2_HUMAN E3 ubiquitin-protein ligase UBR2 OS=Homo sapiens GN=UBR2 PE=1 SV=1;>sp|Q8IWV8-4|UBR2_HUMAN Isoform 4 of E3 ubiquitin-protein ligase UBR2 OS=Homo sapiens GN=UBR2	0.993015	21.4605
Q8IWV8;Q8IWV8-4	1490;1490	Q8IWV8	Q8IWV8	E3 ubiquitin-protein ligase UBR2	UBR2	>sp|Q8IWV8|UBR2_HUMAN E3 ubiquitin-protein ligase UBR2 OS=Homo sapiens GN=UBR2 PE=1 SV=1;>sp|Q8IWV8-4|UBR2_HUMAN Isoform 4 of E3 ubiquitin-protein ligase UBR2 OS=Homo sapiens GN=UBR2	0.992593	21.2056
O95071;O95071-2;E7EMW7	143;143;143	O95071	O95071	E3 ubiquitin-protein ligase UBR5	UBR5;UBR5	>sp|O95071|UBR5_HUMAN E3 ubiquitin-protein ligase UBR5 OS=Homo sapiens GN=UBR5 PE=1 SV=2;>sp|O95071-2|UBR5_HUMAN Isoform 2 of E3 ubiquitin-protein ligase UBR5 OS=Homo sapiens GN=UBR5;>tr|E7EMW7|E7EMW7_HUMAN E3 ubiquitin-protein ligase UBR5 OS=Homo sapiens	0.67051	0	0	0		NaN	0	0		NaN	0	0		NaN	0	0		NaN	0	0		NaN	0	0		NaN	0	0		NaN	0	0		NaN	0	0		NaN	0	0		NaN	0
O95071;O95071-2;E7EMW7	144;144;144	O95071	O95071	E3 ubiquitin-protein ligase UBR5	UBR5;UBR5	>sp|O95071|UBR5_HUMAN E3 ubiquitin-protein ligase UBR5 OS=Homo sapiens GN=UBR5 PE=1 SV=2;>sp|O95071-2|UBR5_HUMAN Isoform 2 of E3 ubiquitin-protein ligase UBR5 OS=Homo sapiens GN=UBR5;>tr|E7EMW7|E7EMW7_HUMAN E3 ubiquitin-protein ligase UBR5 OS=Homo sapiens	0.670509	0	0	0		NaN	0	0		NaN	0	0		NaN	0	0		NaN	0	0		NaN	0	0		NaN	0	0		NaN	0	0		NaN	0	0		NaN	0	0		NaN	0
O95071;O95071-2;E7EMW7	147;147;147	O95071	O95071	E3 ubiquitin-protein ligase UBR5	UBR5;UBR5	>sp|O95071|UBR5_HUMAN E3 ubiquitin-protein ligase UBR5 OS=Homo sapiens GN=UBR5 PE=1 SV=2;>sp|O95071-2|UBR5_HUMAN Isoform 2 of E3 ubiquitin-protein ligase UBR5 OS=Homo sapiens GN=UBR5;>tr|E7EMW7|E7EMW7_HUMAN E3 ubiquitin-protein ligase UBR5 OS=Homo sapiens	0.670374	0	0	0		NaN	0	0		NaN	0	0		NaN	0	0		NaN	0	0		NaN	0	0		NaN	0	0		NaN	0	0		NaN	0	0		NaN	0	0		NaN	0
O95071;O95071-2;E7EMW7	148;148;148	O95071	O95071	E3 ubiquitin-protein ligase UBR5	UBR5;UBR5	>sp|O95071|UBR5_HUMAN E3 ubiquitin-protein ligase UBR5 OS=Homo sapiens GN=UBR5 PE=1 SV=2;>sp|O95071-2|UBR5_HUMAN Isoform 2 of E3 ubiquitin-protein ligase UBR5 OS=Homo sapiens GN=UBR5;>tr|E7EMW7|E7EMW7_HUMAN E3 ubiquitin-protein ligase UBR5 OS=Homo sapiens	0.841519	8.46016	0	0		NaN	0	0		NaN	0	0		NaN	0	0		NaN	0	0		NaN	0	0		NaN	0	0		NaN	0	0		NaN	0	0		NaN	0	0		NaN	0
H0Y8P4	51	H0Y8P4	H0Y8P4		UTP15	>tr|H0Y8P4|H0Y8P4_HUMAN U3 small nucleolar RNA-associated protein 15 homolog (Fragment) OS=Homo sapiens GN=UTP15 PE=4 SV=1	0.999174	30.8717	0	0		NaN	0	0		NaN	0	0		NaN	0	0		NaN	0	0		NaN	0	0		NaN	0	0		NaN	0	0		NaN	0	0		NaN	0	0		NaN	0.998478
P67809;C9J5V9	2;2	P67809	P67809	Nuclease-sensitive element-binding protein 1	YBX1;YBX1	>sp|P67809|YBOX1_HUMAN Nuclease-sensitive element-binding protein 1 OS=Homo sapiens GN=YBX1 PE=1 SV=3;>tr|C9J5V9|C9J5V9_HUMAN Nuclease-sensitive element-binding protein 1 (Fragment) OS=Homo sapiens GN=YBX1 PE=4 SV=1	0.332643	0	0	0		NaN	0	0		NaN	0	0		NaN	0.321986	0	0.0048036	47.936	0	0		NaN	0	0		NaN	0	0		NaN	0	0		NaN	0	0		NaN	0	0		NaN	0
P67809;C9J5V9	3;3	P67809	P67809	Nuclease-sensitive element-binding protein 1	YBX1;YBX1	>sp|P67809|YBOX1_HUMAN Nuclease-sensitive element-binding protein 1 OS=Homo sapiens GN=YBX1 PE=1 SV=3;>tr|C9J5V9|C9J5V9_HUMAN Nuclease-sensitive element-binding protein 1 (Fragment) OS=Homo sapiens GN=YBX1 PE=4 SV=1	0.332643	0	0	0		NaN	0	0		NaN	0	0		NaN	0.321986	0	0.0048036	47.936	0	0		NaN	0	0		NaN	0	0		NaN	0	0		NaN	0	0		NaN	0	0		NaN	0
P67809;C9J5V9	7;7	P67809	P67809	Nuclease-sensitive element-binding protein 1	YBX1;YBX1	>sp|P67809|YBOX1_HUMAN Nuclease-sensitive element-binding protein 1 OS=Homo sapiens GN=YBX1 PE=1 SV=3;>tr|C9J5V9|C9J5V9_HUMAN Nuclease-sensitive element-binding protein 1 (Fragment) OS=Homo sapiens GN=YBX1 PE=4 SV=1	0.332643	0	0	0		NaN	0	0		NaN	0	0		NaN	0.321986	0	0.0048036	47.936	0	0		NaN	0	0		NaN	0	0		NaN	0	0		NaN	0	0		NaN	0	0		NaN	0
Q9UBW7	1253	Q9UBW7	Q9UBW7	Zinc finger MYM-type protein 2	ZMYM2	>sp|Q9UBW7|ZMYM2_HUMAN Zinc finger MYM-type protein 2 OS=Homo sapiens GN=ZMYM2 PE=1 SV=1	1	66.6919	0	0		NaN									0	0		NaN					0	0		NaN									0	0		NaN	0	0		NaN
K7EMS3	2	K7EMS3	K7EMS3			>tr|K7EMS3|K7EMS3_HUMAN Keratin, type I cytoskeletal 19 (Fragment) OS=Homo sapiens GN=KRT19 PE=4 SV=1	1	64.906	0	0		NaN	0	0		NaN	0	0		NaN	0	0		NaN	0	0		NaN	0	0		NaN	0	0		NaN	0	0		NaN	0	0		NaN	0	0		NaN	0
K7EJA6	21	K7EJA6	K7EJA6			>tr|K7EJA6|K7EJA6_HUMAN Tubulin polyglutamylase complex subunit 2 (Fragment) OS=Homo sapiens GN=TPGS2 PE=2 SV=1	1	60.2551	0	0		NaN	1	63.4082	0.00942111	72.652	1	72.6522	0.00942111	72.652	1	79.8202	0.00418764	79.82	1	82.1708	0.00343287	82.171	1	51.2862	0.112947	51.286	0	0		NaN	1	73.7813	0.00754919	73.781	1	79.8202	0.00418764	79.82	0	0		NaN	1
K7EJA6	25	K7EJA6	K7EJA6			>tr|K7EJA6|K7EJA6_HUMAN Tubulin polyglutamylase complex subunit 2 (Fragment) OS=Homo sapiens GN=TPGS2 PE=2 SV=1	1	60.2551	0	0		NaN	1	63.4082	0.00942111	72.652	1	72.6522	0.00942111	72.652	1	79.8202	0.00418764	79.82	1	82.1708	0.00343287	82.171	1	51.2862	0.112947	51.286	0	0		NaN	1	73.7813	0.00754919	73.781	1	79.8202	0.00418764	79.82	0	0		NaN	1
S4R450;S4R3S9	3;3	S4R450	S4R450			>tr|S4R450|S4R450_HUMAN Focadhesin (Fragment) OS=Homo sapiens GN=FOCAD PE=4 SV=1;>tr|S4R3S9|S4R3S9_HUMAN Focadhesin (Fragment) OS=Homo sapiens GN=FOCAD PE=4 SV=1	0.924798	11.1834	0	0		NaN	0	0		NaN	0	0		NaN	0	0		NaN	0	0		NaN	0	0		NaN	0	0		NaN	0	0		NaN	0	0		NaN	0	0		NaN	0
Q9BZP3-3	5	Q9BZP3-3	Q9BZP3-3			>sp|Q9BZP3-3|CR002_HUMAN Isoform 3 of Putative uncharacterized protein encoded by LINC00470 OS=Homo sapiens GN=LINC00470	1	33.9607	0	0		NaN	0	0		NaN	1	33.9607	0.0920032	33.961	0	0		NaN	0	0		NaN	0	0		NaN	0	0		NaN	0	0		NaN	0	0		NaN	0	0		NaN	1
[truncated: 218 more columns]

## Sheet: LATS Specific Phospho Sites
Proteins	Positions within proteins	Leading proteins	Protein	Protein names	Gene names	Fasta headers	Localization prob	Score diff	Localization prob Etoposide_B1T1	Score diff Etoposide_B1T1	PEP Etoposide_B1T1	Score Etoposide_B1T1	Localization prob Etoposide_B1T2	Score diff Etoposide_B1T2	PEP Etoposide_B1T2	Score Etoposide_B1T2	Localization prob Etoposide_B2T1	Score diff Etoposide_B2T1	PEP Etoposide_B2T1	Score Etoposide_B2T1	Localization prob Etoposide_B2T2	Score diff Etoposide_B2T2	PEP Etoposide_B2T2	Score Etoposide_B2T2	Localization prob Etoposide_B3T1	Score diff Etoposide_B3T1	PEP Etoposide_B3T1	Score Etoposide_B3T1	Localization prob Etoposide_B3T2	Score diff Etoposide_B3T2	PEP Etoposide_B3T2	Score Etoposide_B3T2	Localization prob FAS_B1T1	Score diff FAS_B1T1	PEP FAS_B1T1	Score FAS_B1T1	Localization prob FAS_B1T2	Score diff FAS_B1T2	PEP FAS_B1T2	Score FAS_B1T2	Localization prob FAS_B2T1	Score diff FAS_B2T1	PEP FAS_B2T1	Score FAS_B2T1	Localization prob FAS_B2T2	Score diff FAS_B2T2	PEP FAS_B2T2	Score FAS_B2T2	Localization prob FAS_B3T1
Q6ZV30	4	Q6ZV30	Q6ZV30		ACSS1	>tr|Q6ZV30|Q6ZV30_HUMAN Acetyl-coenzyme A synthetase 2-like, mitochondrial OS=Homo sapiens GN=ACSS1 PE=2 SV=1	1	61.7795	1	61.7795	0.0408104	61.78
Q9UHB7;Q9UHB7-2;Q9UHB7-3	180;180;180	Q9UHB7	Q9UHB7	AF4/FMR2 family member 4	AFF4	>sp|Q9UHB7|AFF4_HUMAN AF4/FMR2 family member 4 OS=Homo sapiens GN=AFF4 PE=1 SV=1;>sp|Q9UHB7-2|AFF4_HUMAN Isoform 2 of AF4/FMR2 family member 4 OS=Homo sapiens GN=AFF4;>sp|Q9UHB7-3|AFF4_HUMAN Isoform 3 of AF4/FMR2 family member 4 OS=Homo sapiens GN=AFF4	0.993162	24.6315	0	0		NaN	0.966524	17.6161	0.0135554	83.039	0.924961	13.9192	0.0119845	83.666	0.993162	24.6315	3.50353e-09	110.44	0	0		NaN	0	0		NaN	0	0		NaN	0	0		NaN	0.940754	12.6542	3.76306e-05	96.903	0.842624	10.2974	0.0210067	80.061	0.987249
Q86UP2;Q86UP2-4;Q86UP2-2;Q86UP2-3	75;75;75;75	Q86UP2	Q86UP2	Kinectin	KTN1	>sp|Q86UP2|KTN1_HUMAN Kinectin OS=Homo sapiens GN=KTN1 PE=1 SV=1;>sp|Q86UP2-4|KTN1_HUMAN Isoform 4 of Kinectin OS=Homo sapiens GN=KTN1;>sp|Q86UP2-2|KTN1_HUMAN Isoform 2 of Kinectin OS=Homo sapiens GN=KTN1;>sp|Q86UP2-3|KTN1_HUMAN Isoform 3 of Kinectin OS=Ho	0.943815	12.5	0	0		NaN	0	0		NaN	0	0		NaN	0	0		NaN	0	0		NaN	0	0		NaN	0	0		NaN	0	0		NaN	0	0		NaN	0	0		NaN	0
O95835;O95835-2	613;613	O95835	O95835	Serine/threonine-protein kinase LATS1	LATS1	>sp|O95835|LATS1_HUMAN Serine/threonine-protein kinase LATS1 OS=Homo sapiens GN=LATS1 PE=1 SV=1;>sp|O95835-2|LATS1_HUMAN Isoform 2 of Serine/threonine-protein kinase LATS1 OS=Homo sapiens GN=LATS1	0.997072	25.3934	0	0		NaN	0	0		NaN	0	0		NaN					0.922881	13.261	0.0101103	108.01	0.997072	25.3934	6.88121e-19	190.03	0.982027	18.3073	0.00628521	116.71	0.926767	11.8121	0.00493194	120.53					0	0		NaN	0.973483
O95835;O95835-2	278;278	O95835	O95835	Serine/threonine-protein kinase LATS1	LATS1	>sp|O95835|LATS1_HUMAN Serine/threonine-protein kinase LATS1 OS=Homo sapiens GN=LATS1 PE=1 SV=1;>sp|O95835-2|LATS1_HUMAN Isoform 2 of Serine/threonine-protein kinase LATS1 OS=Homo sapiens GN=LATS1	1	75.2797	0	0		NaN	0.999972	45.5587	0.000478632	106.19	0	0		NaN	0	0		NaN	0.999981	47.2845	6.32992e-05	127.75	1	75.2797	3.85509e-11	163.56	0.999995	52.9973	4.56656e-05	131.48	0	0		NaN	1	75.9876	4.68721e-05	131.18	1	71.7243	0.000119896	118.21	0.999966
O95835;O95835-2	464;464	O95835	O95835	Serine/threonine-protein kinase LATS1	LATS1	>sp|O95835|LATS1_HUMAN Serine/threonine-protein kinase LATS1 OS=Homo sapiens GN=LATS1 PE=1 SV=1;>sp|O95835-2|LATS1_HUMAN Isoform 2 of Serine/threonine-protein kinase LATS1 OS=Homo sapiens GN=LATS1	0.999985	48.1663	0	0		NaN	0	0		NaN	0	0		NaN	0.996803	24.9381	2.19517e-12	84.734	0.997228	25.5599	1.87638e-16	195.16	0.999806	37.1179	0.000276155	138.55	0.97513	15.9338	0.000454282	135.81	0.999952	43.2284	4.40422e-10	162.48	0.999985	48.1663	5.09961e-14	170.26	0.999844	38.0595	0.00225935	119.96	0.98422
O95835;O95835-2;H0YG09	216;216;162	O95835	O95835	Serine/threonine-protein kinase LATS1	LATS1;LATS1	>sp|O95835|LATS1_HUMAN Serine/threonine-protein kinase LATS1 OS=Homo sapiens GN=LATS1 PE=1 SV=1;>sp|O95835-2|LATS1_HUMAN Isoform 2 of Serine/threonine-protein kinase LATS1 OS=Homo sapiens GN=LATS1;>tr|H0YG09|H0YG09_HUMAN Serine/threonine-protein kinase LAT	0.644725	6.5846	0	0		NaN	0	0		NaN					0	0		NaN	0	0		NaN	0	0		NaN	0	0		NaN	0.644725	6.5846	5.35124e-07	77.077	0	0		NaN	0	0		NaN	0
O95835;O95835-2;H0YG09	181;181;127	O95835	O95835	Serine/threonine-protein kinase LATS1	LATS1;LATS1	>sp|O95835|LATS1_HUMAN Serine/threonine-protein kinase LATS1 OS=Homo sapiens GN=LATS1 PE=1 SV=1;>sp|O95835-2|LATS1_HUMAN Isoform 2 of Serine/threonine-protein kinase LATS1 OS=Homo sapiens GN=LATS1;>tr|H0YG09|H0YG09_HUMAN Serine/threonine-protein kinase LAT	0.975694	16.2356	0	0		NaN	0	0		NaN	0	0		NaN	0	0		NaN	0.975694	16.2356	0.0203086	91.475	0	0		NaN	0	0		NaN	0	0		NaN					0	0		NaN	0
O95835;O95835-2;Q6PJG3	17;17;17	O95835	O95835	Serine/threonine-protein kinase LATS1	LATS1;LATS1	>sp|O95835|LATS1_HUMAN Serine/threonine-protein kinase LATS1 OS=Homo sapiens GN=LATS1 PE=1 SV=1;>sp|O95835-2|LATS1_HUMAN Isoform 2 of Serine/threonine-protein kinase LATS1 OS=Homo sapiens GN=LATS1;>tr|Q6PJG3|Q6PJG3_HUMAN LATS1 protein OS=Homo sapiens GN=LA	0.999997	54.9221	0	0		NaN	0	0		NaN									0.999997	54.9221	7.42142e-05	88.755	0.999967	44.9241	0.0030252	86.539									0	0		NaN	0	0		NaN	0
E7EVA0;P27816;P27816-6;P27816-2	375;358;358;358	E7EVA0	E7EVA0	Microtubule-associated protein;Microtubule-associated protein 4	MAP4;MAP4	>tr|E7EVA0|E7EVA0_HUMAN Microtubule-associated protein OS=Homo sapiens GN=MAP4 PE=2 SV=1;>sp|P27816|MAP4_HUMAN Microtubule-associated protein 4 OS=Homo sapiens GN=MAP4 PE=1 SV=3;>sp|P27816-6|MAP4_HUMAN Isoform 6 of Microtubule-associated protein 4 OS=Homo	0.532794	0.570513
E7EVA0;P27816;P27816-6;P27816-2;B9ZVR1;H7C456;P27816-7;P27816-5	5;5;5;5;5;12;5;5	E7EVA0;P27816-5	E7EVA0	Microtubule-associated protein;Microtubule-associated protein 4;Microtubule-associated protein	MAP4;MAP4;MAP4;MAP4	>tr|E7EVA0|E7EVA0_HUMAN Microtubule-associated protein OS=Homo sapiens GN=MAP4 PE=2 SV=1;>sp|P27816|MAP4_HUMAN Microtubule-associated protein 4 OS=Homo sapiens GN=MAP4 PE=1 SV=3;>sp|P27816-6|MAP4_HUMAN Isoform 6 of Microtubule-associated protein 4 OS=Homo	0.997184	25.5499	0	0		NaN	0.984606	18.1524	2.42649e-06	99.508	0	0		NaN	0.980148	16.9394	1.87768e-15	123.43	0	0		NaN	0	0		NaN	0	0		NaN	0	0		NaN	0.976562	16.273	1.13952e-09	106.49	0	0		NaN	0
E7EVA0;P27816;P27816-6;P27816-2;B9ZVR1;H7C456;P27816-5	297;280;280;280;280;249;280	E7EVA0;P27816-5	E7EVA0	Microtubule-associated protein;Microtubule-associated protein 4;Microtubule-associated protein	MAP4;MAP4;MAP4;MAP4	>tr|E7EVA0|E7EVA0_HUMAN Microtubule-associated protein OS=Homo sapiens GN=MAP4 PE=2 SV=1;>sp|P27816|MAP4_HUMAN Microtubule-associated protein 4 OS=Homo sapiens GN=MAP4 PE=1 SV=3;>sp|P27816-6|MAP4_HUMAN Isoform 6 of Microtubule-associated protein 4 OS=Homo	0.999712	35.4074					0	0		NaN	0	0		NaN	0.851976	7.60631	0.0167985	89.866	0	0		NaN	0.99636	24.3729	3.01611e-12	130.27	0	0		NaN	0	0		NaN	0.999712	35.4074	3.24571e-49	216.16	0.998877	29.492	1.25756e-38	198.49	0
P60468	13	P60468	P60468	Protein transport protein Sec61 subunit beta	SEC61B	>sp|P60468|SC61B_HUMAN Protein transport protein Sec61 subunit beta OS=Homo sapiens GN=SEC61B PE=1 SV=2	0.49547	2.40997	0	0		NaN					0	0		NaN	0.328312	0	6.4917e-15	125.04					0.326011	0	0.0335093	75.064	0.38658	1.51419	0.00284525	87.319	0	0		NaN	0.49547	2.40997	4.74862e-46	180.63
P60468	14	P60468	P60468	Protein transport protein Sec61 subunit beta	SEC61B	>sp|P60468|SC61B_HUMAN Protein transport protein Sec61 subunit beta OS=Homo sapiens GN=SEC61B PE=1 SV=2	0.664745	3.4863	0	0		NaN					0	0		NaN	0.328312	0	6.4917e-15	125.04					0.326011	0	0.0335093	75.064					0	0		NaN
P60468	17	P60468	P60468	Protein transport protein Sec61 subunit beta	SEC61B	>sp|P60468|SC61B_HUMAN Protein transport protein Sec61 subunit beta OS=Homo sapiens GN=SEC61B PE=1 SV=2	0.669738	7.84167	0	0		NaN					0	0		NaN	0.328312	0	6.4917e-15	125.04					0.326011	0	0.0335093	75.064					0	0		NaN					0.383347	0.815994	5.284e-46	180.31	0.669738
Interacting, but at risk of being unspecific (high intensities in GFP control for some samples):
Q9UBW7	1253	Q9UBW7	Q9UBW7	Zinc finger MYM-type protein 2	ZMYM2	>sp|Q9UBW7|ZMYM2_HUMAN Zinc finger MYM-type protein 2 OS=Homo sapiens GN=ZMYM2 PE=1 SV=1	1	66.6919	0	0		NaN									0	0		NaN					0	0		NaN									0	0		NaN	0	0		NaN
[truncated: 218 more columns]
