# Supplementary material for: Accurate prediction of kinase-substrate networks using knowledge graphs
Source: PLoS Comput Biol. 2020 Dec 3;16(12):e1007578. doi: 10.1371/journal.pcbi.1007578 (PMC7738173; doi:10.1371/journal.pcbi.1007578)
Supplement: S5 Table — (XLSX) [file pcbi.1007578.s005.xlsx]

## Sheet: legend
Experimental Design:	Lysates were collected and treated with FSBA or DMSO, after the incubation period and filtration the samples were incubated with recombinant PKA and ATP-biotin.
	Lysates were collected and treated with FSBA or DMSO, after the incubation period and filtration the samples were incubated with recombinant PKA and ATP-biotin.
	The samples were incubated at 31°C for 2 hours and then following this they were purified using streptavidin resin, to identify what proteins had become phosphorylated following the incubation with PKA.
	The samples were spilt into two, one half was treated with on-bead digestion and the other was boiled in SDS.
Samples:	DMSO – PKA
	DMSO – PKA 2
	DMSO + PKA
	DMSO +PKA 2
	DMSO -PKA - ATP_BIOTIN
	DMSO -PKA - ATP_BIOTIN 2
	FSBA – PKA
	FSBA – PKA 2
	FSBA + PKA
	FSBA + PKA 2
	FSBA - PKA - ATP_BIOTIN
	FSBA - PKA - ATP_BIOTIN 2
Description:	DMSO: treatment with DMSO
	-PKA: no PKA protein expressed
	+PKA: with PKA protein expressed
	FSBA: treatment with kinases inhibitor FSBA
	2: SDS treated, otherwise (no "2") on-bead digestion was performed
Sheets:	1: raw data
	2: contaminants removed. Missing value imputation 0 ->1
	3: On-bead digestion.
	The columns at the end of this table include:
	FSBA +PKA/-PKA which is the FSBA treated with PKA divided by the FSBA treated minus PKA
	DMSO -PKA (minus contaminants) is the DMSO – PKA divided by the DMSO – PKA - ATP_biotin to remove the contaminants
	DMSO + PKA (minus contaminants) is the DMSO + PKA divided by the DMSO – PKA - ATP_biotin to remove the contaminants
	DMSO PKA plus/PKA minus is the DMSO with protein divided DMSO without protein
	FSBA - PKA (minus contaminants) is the FSBA – PKA divided by the FSBA – PKA - ATP_biotin to remove the contaminants
	FSBA +PKA (minus contaminants) is the FSBA + PKA divided by the FSBA – PKA - ATP_biotin to remove the contaminants
	4: On-bead FSBA PKA >2 filtered
	Filtered list from 3 with (FSBA PKA +) / (PKA) >2
	5: SDS elution. All SDS samples
	The columns at the end of this table include:
	FSBA +PKA/-PKA which is the FSBA treated with PKA divided by the FSBA treated minus PKA
	DMSO -PKA (minus contaminants) is the DMSO – PKA divided by the DMSO – PKA - ATP_biotin to remove the contaminants
	DMSO + PKA (minus contaminants) is the DMSO + PKA divided by the DMSO – PKA - ATP_biotin to remove the contaminants
	DMSO PKA plus/PKA minus is the DMSO with protein divided DMSO without protein
	FSBA - PKA (minus contaminants) is the FSBA – PKA divided by the FSBA – PKA - ATP_biotin to remove the contaminants
	FSBA +PKA (minus contaminants) is the FSBA + PKA divided by the FSBA – PKA - ATP_biotin to remove the contaminants
	6: On-bead FSBA PKA >2 filtered
	Filtered list from 5 with (FSBA PKA +) / (PKA) >2

## Sheet: raw data
Protein IDs	Majority protein IDs	Peptide counts (all)	Peptide counts (razor+unique)	Peptide counts (unique)	Protein names	Gene names	Fasta headers	Number of proteins	Peptides	Razor + unique peptides	Unique peptides	Peptides DMSO - PKA	Peptides DMSO - PKA 2	Peptides DMSO +PKA	Peptides DMSO +PKA 2	Peptides DMSO -PKA - ATP_BIOTIN	Peptides DMSO -PKA - ATP_BIOTIN 2	Peptides FSBA - PKA	Peptides FSBA - PKA - ATP_BIOTIN	Peptides FSBA - PKA - ATP_BIOTIN 2	Peptides FSBA - PKA 2	Peptides FSBA + PKA	Peptides FSBA + PKA 2	Razor + unique peptides DMSO - PKA	Razor + unique peptides DMSO - PKA 2	Razor + unique peptides DMSO +PKA	Razor + unique peptides DMSO +PKA 2	Razor + unique peptides DMSO -PKA - ATP_BIOTIN	Razor + unique peptides DMSO -PKA - ATP_BIOTIN 2	Razor + unique peptides FSBA - PKA	Razor + unique peptides FSBA - PKA - ATP_BIOTIN	Razor + unique peptides FSBA - PKA - ATP_BIOTIN 2	Razor + unique peptides FSBA - PKA 2	Razor + unique peptides FSBA + PKA	Razor + unique peptides FSBA + PKA 2	Unique peptides DMSO - PKA	Unique peptides DMSO - PKA 2	Unique peptides DMSO +PKA	Unique peptides DMSO +PKA 2	Unique peptides DMSO -PKA - ATP_BIOTIN	Unique peptides DMSO -PKA - ATP_BIOTIN 2	Unique peptides FSBA - PKA	Unique peptides FSBA - PKA - ATP_BIOTIN	Unique peptides FSBA - PKA - ATP_BIOTIN 2	Unique peptides FSBA - PKA 2	Unique peptides FSBA + PKA	Unique peptides FSBA + PKA 2	Sequence coverage [%]	Unique + razor sequence coverage [%]
A0A024QZP7;P06493;E5RIU6;A0A087WZZ9;K7ELV5;Q00526;G3V317;F8VXD2;F8VYH9;F8VZZ0;F8VTV8;F8VWX7;F8VZ51;K7EJ83;H0YAZ9;Q9BVE2;E7EUK8;E5RGN0;A0A087X209;A0A087WZU2;F5H6Z0;J3QSD7;Q00535;P11802;Q00534;P50750;Q96Q40;O94921;Q07002;Q00536;Q00537;Q9NYV4;Q14004	A0A024QZP7;P06493;E5RIU6;A0A087WZZ9	7;7;4;4;2;2;1;1;1;1;1;1;1;1;1;1;1;1;1;1;1;1;1;1;1;1;1;1;1;1;1;1;1	7;7;4;4;2;2;1;1;1;1;1;1;1;1;1;1;1;1;1;1;1;1;1;1;1;1;1;1;1;1;1;1;1	5;5;2;2;0;0;0;0;0;0;0;0;0;0;0;0;0;0;0;0;0;0;0;0;0;0;0;0;0;0;0;0;0	Cyclin-dependent kinase 1	CDC2;CDK1	tr|A0A024QZP7|A0A024QZP7_HUMAN Cell division cycle 2, G1 to S and G2 to M, isoform CRA_a OS=Homo sapiens GN=CDC2 PE=1 SV=1;sp|P06493|CDK1_HUMAN Cyclin-dependent kinase 1 OS=Homo sapiens GN=CDK1 PE=1 SV=3;tr|E5RIU6|E5RIU6_HUMAN Cyclin-dependent kinase 1 (Fr	33	7	7	5	3	6	2	3	1	1	2	1	0	6	0	0	3	6	2	3	1	1	2	1	0	6	0	0	2	4	1	1	0	0	1	0	0	4	0	0	26.6	26.6
A0A024R4E5;Q00341;C9JIZ1;H7C0A4;H0Y394;C9JT62;C9JHS7;C9JK79;C9JHZ8;C9JES8;C9JZI8;C9J5E5;C9JHS9;C9J739;C9JMQ6;C9JQ82;C9JBS3;C9JEJ8;C9JHN6;H7BZC3;H7C2D1	A0A024R4E5;Q00341;C9JIZ1;H7C0A4;H0Y394	6;6;3;3;3;2;2;2;2;2;2;2;1;1;1;1;1;1;1;1;1	6;6;3;3;3;2;2;2;2;2;2;2;1;1;1;1;1;1;1;1;1	6;6;3;3;3;2;2;2;2;2;2;2;1;1;1;1;1;1;1;1;1	Vigilin	HDLBP	tr|A0A024R4E5|A0A024R4E5_HUMAN High density lipoprotein binding protein (Vigilin), isoform CRA_a OS=Homo sapiens GN=HDLBP PE=1 SV=1;sp|Q00341|VIGLN_HUMAN Vigilin OS=Homo sapiens GN=HDLBP PE=1 SV=2;tr|C9JIZ1|C9JIZ1_HUMAN Vigilin (Fragment) OS=Homo sapiens G	21	6	6	6	0	3	0	0	0	1	0	0	0	6	0	0	0	3	0	0	0	1	0	0	0	6	0	0	0	3	0	0	0	1	0	0	0	6	0	0	6	6
A0A024R4M0;P46781;B5MCT8;C9JM19;F2Z3C0;A8MXK4	A0A024R4M0;P46781;B5MCT8;C9JM19	17;17;12;12;5;5	17;17;12;12;5;5	17;17;12;12;5;5	40S ribosomal protein S9	RPS9	tr|A0A024R4M0|A0A024R4M0_HUMAN 40S ribosomal protein S9 OS=Homo sapiens GN=RPS9 PE=1 SV=1;sp|P46781|RS9_HUMAN 40S ribosomal protein S9 OS=Homo sapiens GN=RPS9 PE=1 SV=3;tr|B5MCT8|B5MCT8_HUMAN 40S ribosomal protein S9 OS=Homo sapiens GN=RPS9 PE=1 SV=1;tr|C9	6	17	17	17	11	14	7	13	7	13	11	7	4	16	3	1	11	14	7	13	7	13	11	7	4	16	3	1	11	14	7	13	7	13	11	7	4	16	3	1	64.9	64.9
A0A024R7W5;A0A087X0Q1;A0A087WY31;Q7Z739	A0A024R7W5;A0A087X0Q1;A0A087WY31;Q7Z739	1;1;1;1	1;1;1;1	1;1;1;1	YTH domain-containing family protein 3	YTHDF3	tr|A0A024R7W5|A0A024R7W5_HUMAN YTH domain family, member 3, isoform CRA_a OS=Homo sapiens GN=YTHDF3 PE=1 SV=1;tr|A0A087X0Q1|A0A087X0Q1_HUMAN YTH domain-containing family protein 3 OS=Homo sapiens GN=YTHDF3 PE=1 SV=1;tr|A0A087WY31|A0A087WY31_HUMAN YTH domai	4	1	1	1	0	0	0	0	0	0	0	0	0	0	0	1	0	0	0	0	0	0	0	0	0	0	0	1	0	0	0	0	0	0	0	0	0	0	0	1	2.1	2.1
H0YN88;A0A075B716;P08708;H0YN73;H3BNC9	H0YN88;A0A075B716;P08708;H0YN73;H3BNC9	4;4;4;2;2	4;4;4;2;2	4;4;4;2;2	40S ribosomal protein S17	RPS17	tr|H0YN88|H0YN88_HUMAN 40S ribosomal protein S17 OS=Homo sapiens GN=RPS17 PE=1 SV=1;tr|A0A075B716|A0A075B716_HUMAN 40S ribosomal protein S17 OS=Homo sapiens GN=RPS17 PE=1 SV=1;sp|P08708|RS17_HUMAN 40S ribosomal protein S17 OS=Homo sapiens GN=RPS17 PE=1 SV=	5	4	4	4	2	4	2	4	0	4	1	0	1	4	2	1	2	4	2	4	0	4	1	0	1	4	2	1	2	4	2	4	0	4	1	0	1	4	2	1	20.6	20.6
E9PLR0;E9PLE9;E9PKG6;Q2L696;V9HW75;A0A087WSV8;P80303;E9PJP3;E9PM22	E9PLR0;E9PLE9;E9PKG6;Q2L696;V9HW75;A0A087WSV8;P80303;E9PJP3;E9PM22	2;2;2;2;2;2;2;1;1	2;2;2;2;2;2;2;1;1	2;2;2;2;2;2;2;1;1	Nucleobindin-2;Nesfatin-1	NUCB2;Nucb2;HEL-S-109	tr|E9PLR0|E9PLR0_HUMAN Nucleobindin-2 (Fragment) OS=Homo sapiens GN=NUCB2 PE=1 SV=1;tr|E9PLE9|E9PLE9_HUMAN Nucleobindin-2 (Fragment) OS=Homo sapiens GN=NUCB2 PE=1 SV=1;tr|E9PKG6|E9PKG6_HUMAN Nucleobindin-2 OS=Homo sapiens GN=NUCB2 PE=1 SV=2;tr|Q2L696|Q2L69	9	2	2	2	0	2	0	1	1	1	1	1	0	2	1	0	0	2	0	1	1	1	1	1	0	2	1	0	0	2	0	1	1	1	1	1	0	2	1	0	14.9	14.9
A0A1W2PRE1;A2A2R6;A0A1W2PQK2;A0A087WTB6;Q5JWD1;H0Y7E8;A0A1W2PRJ7;A0A087WZE5;A0A1W2PS82;Q5JWE9;H0Y7F4;P11488;P63096;P19087;P09471;P08754;A8MTJ3;P04899;P38405;P63092;Q5JWF2	A0A1W2PRE1;A2A2R6;A0A1W2PQK2;A0A087WTB6;Q5JWD1;H0Y7E8;A0A1W2PRJ7;A0A087WZE5;A0A1W2PS82;Q5JWE9;H0Y7F4;P11488;P63096;P19087;P09471;P08754;A8MTJ3;P04899;P38405;P63092;Q5JWF2	1;1;1;1;1;1;1;1;1;1;1;1;1;1;1;1;1;1;1;1;1	1;1;1;1;1;1;1;1;1;1;1;1;1;1;1;1;1;1;1;1;1	1;1;1;1;1;1;1;1;1;1;1;1;1;1;1;1;1;1;1;1;1	Guanine nucleotide-binding protein G(t) subunit alpha-1;Guanine nucleotide-binding protein G(i) subunit alpha-1;Guanine nucleotide-binding protein G(t) subunit alpha-2;Guanine nucleotide-binding protein G(o) subunit alpha;Guanine nucleotide-binding protein G(k) subunit alpha;Guanine nucleotide-binding protein G(t) subunit alpha-3;Guanine nucleotide-binding protein G(i) subunit alpha-2;Guanine nuc…	GNAS;GNAO1;GNAT2;GNAT1;GNAI1;GNAI3;GNAT3;GNAI2;GNAL	tr|A0A1W2PRE1|A0A1W2PRE1_HUMAN Guanine nucleotide-binding protein G(o) subunit alpha OS=Homo sapiens GN=GNAO1 PE=1 SV=1;tr|A2A2R6|A2A2R6_HUMAN Guanine nucleotide-binding protein G(s) subunit alpha isoforms short (Fragment) OS=Homo sapiens GN=GNAS PE=1 SV=1	21	1	1	1	0	1	0	1	0	0	0	0	0	1	0	0	0	1	0	1	0	0	0	0	0	1	0	0	0	1	0	1	0	0	0	0	0	1	0	0	20.4	20.4
A0A087WTP2;A0A087X1D8;A0A087WVN4;P14324	A0A087WTP2;A0A087X1D8;A0A087WVN4;P14324	2;2;2;2	2;2;2;2	2;2;2;2	Farnesyl pyrophosphate synthase	FDPS	tr|A0A087WTP2|A0A087WTP2_HUMAN Farnesyl pyrophosphate synthase OS=Homo sapiens GN=FDPS PE=1 SV=1;tr|A0A087X1D8|A0A087X1D8_HUMAN Farnesyl pyrophosphate synthase (Fragment) OS=Homo sapiens GN=FDPS PE=1 SV=1;tr|A0A087WVN4|A0A087WVN4_HUMAN Farnesyl pyrophospha	4	2	2	2	1	2	1	1	0	1	1	0	0	2	0	0	1	2	1	1	0	1	1	0	0	2	0	0	1	2	1	1	0	1	1	0	0	2	0	0	37.5	37.5
A0A087WTP3;Q92945;M0R0I5;M0QYH3;M0QXW7;M0R3J3	A0A087WTP3;Q92945;M0R0I5	17;17;12;4;3;2	17;17;12;4;3;2	15;15;10;4;3;2	Far upstream element-binding protein 2	KHSRP	tr|A0A087WTP3|A0A087WTP3_HUMAN Far upstream element-binding protein 2 OS=Homo sapiens GN=KHSRP PE=1 SV=1;sp|Q92945|FUBP2_HUMAN Far upstream element-binding protein 2 OS=Homo sapiens GN=KHSRP PE=1 SV=4;tr|M0R0I5|M0R0I5_HUMAN Far upstream element-binding pro	6	17	17	15	3	15	4	15	7	14	3	4	4	14	2	1	3	15	4	15	7	14	3	4	4	14	2	1	3	13	3	14	6	12	3	4	2	13	2	1	28.7	28.7
A0A087WTT1;P11940;E7EQV3;E7ERJ7;H0YAR2;Q9H361;H0YBN4;H0YAP2;E5RGH3;E5RH24;E5RJB9;H0YB86;H0YC10;H0YAS7;H0YAS6;H0YB75;Q4VXU2;E5RHG7;E5RGC4;E5RFD8;Q96DU9	A0A087WTT1;P11940;E7EQV3;E7ERJ7;H0YAR2;Q9H361	21;21;20;20;12;12;10;6;4;4;4;4;3;3;3;3;3;2;1;1;1	21;21;20;20;12;12;10;6;4;4;4;4;3;3;3;3;3;2;1;1;1	14;14;14;13;8;10;4;6;2;1;1;3;3;3;3;3;1;0;0;0;1	Polyadenylate-binding protein;Polyadenylate-binding protein 1;Polyadenylate-binding protein 3	PABPC1;PABPC3	tr|A0A087WTT1|A0A087WTT1_HUMAN Polyadenylate-binding protein OS=Homo sapiens GN=PABPC1 PE=1 SV=1;sp|P11940|PABP1_HUMAN Polyadenylate-binding protein 1 OS=Homo sapiens GN=PABPC1 PE=1 SV=2;tr|E7EQV3|E7EQV3_HUMAN Polyadenylate-binding protein OS=Homo sapiens	21	21	21	14	9	18	6	16	7	14	12	9	1	19	2	0	9	18	6	16	7	14	12	9	1	19	2	0	6	13	5	12	4	9	8	6	1	13	0	0	34.9	34.9
A0A087WU14;A0A087WXB0;O15126	A0A087WU14;A0A087WXB0;O15126	1;1;1	1;1;1	1;1;1	Secretory carrier-associated membrane protein 1	SCAMP1	tr|A0A087WU14|A0A087WU14_HUMAN Secretory carrier-associated membrane protein (Fragment) OS=Homo sapiens GN=SCAMP1 PE=1 SV=1;tr|A0A087WXB0|A0A087WXB0_HUMAN Secretory carrier-associated membrane protein OS=Homo sapiens GN=SCAMP1 PE=1 SV=1;sp|O15126|SCAM1_HUM	3	1	1	1	0	1	1	1	0	1	0	0	0	0	0	0	0	1	1	1	0	1	0	0	0	0	0	0	0	1	1	1	0	1	0	0	0	0	0	0	11.2	11.2
E9PL01;A0A087WUC6;E9PI68;Q15005	E9PL01;A0A087WUC6;E9PI68;Q15005	1;1;1;1	1;1;1;1	1;1;1;1	Signal peptidase complex subunit 2	SPCS2	tr|E9PL01|E9PL01_HUMAN Signal peptidase complex subunit 2 OS=Homo sapiens GN=SPCS2 PE=1 SV=1;tr|A0A087WUC6|A0A087WUC6_HUMAN Signal peptidase complex subunit 2 OS=Homo sapiens GN=SPCS2 PE=1 SV=1;tr|E9PI68|E9PI68_HUMAN Signal peptidase complex subunit 2 OS=H	4	1	1	1	0	1	0	0	0	0	0	0	0	0	0	0	0	1	0	0	0	0	0	0	0	0	0	0	0	1	0	0	0	0	0	0	0	0	0	0	5.7	5.7
A0A087WUN7;H0YJ40;G3V4X6;G3V2S9;Q9GZT3;H0YJI1;H0YJW7;H0YJ07;H0YJU7;J3KPY6	A0A087WUN7;H0YJ40;G3V4X6;G3V2S9;Q9GZT3;H0YJI1;H0YJW7	4;4;4;4;4;2;2;1;1;1	4;4;4;4;4;2;2;1;1;1	4;4;4;4;4;2;2;1;1;1	SRA stem-loop-interacting RNA-binding protein, mitochondrial	SLIRP	tr|A0A087WUN7|A0A087WUN7_HUMAN SRA stem-loop-interacting RNA-binding protein, mitochondrial OS=Homo sapiens GN=SLIRP PE=1 SV=1;tr|H0YJ40|H0YJ40_HUMAN SRA stem-loop-interacting RNA-binding protein, mitochondrial (Fragment) OS=Homo sapiens GN=SLIRP PE=1 SV=1	10	4	4	4	2	3	2	3	1	3	1	1	1	2	0	0	2	3	2	3	1	3	1	1	1	2	0	0	2	3	2	3	1	3	1	1	1	2	0	0	44.6	44.6
E7ETK0;A0A087WUS0;P62847	E7ETK0;A0A087WUS0;P62847	4;4;4	4;4;4	4;4;4	40S ribosomal protein S24	RPS24	tr|E7ETK0|E7ETK0_HUMAN 40S ribosomal protein S24 OS=Homo sapiens GN=RPS24 PE=1 SV=1;tr|A0A087WUS0|A0A087WUS0_HUMAN 40S ribosomal protein S24 OS=Homo sapiens GN=RPS24 PE=1 SV=1;sp|P62847|RS24_HUMAN 40S ribosomal protein S24 OS=Homo sapiens GN=RPS24 PE=1 SV=	3	4	4	4	2	4	1	3	0	3	3	0	0	4	0	0	2	4	1	3	0	3	3	0	0	4	0	0	2	4	1	3	0	3	3	0	0	4	0	0	20.6	20.6
A0A087WUT6;O60841	A0A087WUT6;O60841	7;7	7;7	7;7	Eukaryotic translation initiation factor 5B	EIF5B	tr|A0A087WUT6|A0A087WUT6_HUMAN Eukaryotic translation initiation factor 5B OS=Homo sapiens GN=EIF5B PE=1 SV=1;sp|O60841|IF2P_HUMAN Eukaryotic translation initiation factor 5B OS=Homo sapiens GN=EIF5B PE=1 SV=4	2	7	7	7	0	5	0	1	0	4	0	0	0	6	0	0	0	5	0	1	0	4	0	0	0	6	0	0	0	5	0	1	0	4	0	0	0	6	0	0	8.1	8.1
F8W7C6;A0A087WV22;X1WI28;P27635;H7C123;H7C2C5;Q96L21;H7C2U2;B8A6G2;A6QRI9	F8W7C6;A0A087WV22;X1WI28;P27635;H7C123;H7C2C5	7;7;7;7;5;5;3;1;1;1	7;7;7;7;5;5;3;1;1;1	7;7;7;7;5;5;3;1;1;1	60S ribosomal protein L10	RPL10	tr|F8W7C6|F8W7C6_HUMAN 60S ribosomal protein L10 OS=Homo sapiens GN=RPL10 PE=1 SV=2;tr|A0A087WV22|A0A087WV22_HUMAN 60S ribosomal protein L10 OS=Homo sapiens GN=RPL10 PE=1 SV=1;tr|X1WI28|X1WI28_HUMAN 60S ribosomal protein L10 (Fragment) OS=Homo sapiens GN=R	10	7	7	7	4	7	1	6	1	5	2	1	0	7	2	0	4	7	1	6	1	5	2	1	0	7	2	0	4	7	1	6	1	5	2	1	0	7	2	0	33.1	33.1
A0A087WVC1;Q9BQ39;Q9NR30	A0A087WVC1;Q9BQ39;Q9NR30	1;1;1	1;1;1	1;1;1	ATP-dependent RNA helicase DDX50;Nucleolar RNA helicase 2	DDX50;DDX21	tr|A0A087WVC1|A0A087WVC1_HUMAN ATP-dependent RNA helicase DDX50 OS=Homo sapiens GN=DDX50 PE=1 SV=1;sp|Q9BQ39|DDX50_HUMAN ATP-dependent RNA helicase DDX50 OS=Homo sapiens GN=DDX50 PE=1 SV=1;sp|Q9NR30|DDX21_HUMAN Nucleolar RNA helicase 2 OS=Homo sapiens GN=D	3	1	1	1	0	1	0	0	0	0	0	0	0	1	0	0	0	1	0	0	0	0	0	0	0	1	0	0	0	1	0	0	0	0	0	0	0	1	0	0	2.1	2.1
A0A087WVM4;B7ZM99;Q6UB35;Q4VXM0	A0A087WVM4;B7ZM99;Q6UB35	4;4;4;1	3;3;3;1	3;3;3;1	Monofunctional C1-tetrahydrofolate synthase, mitochondrial	MTHFD1L	tr|A0A087WVM4|A0A087WVM4_HUMAN Monofunctional C1-tetrahydrofolate synthase, mitochondrial OS=Homo sapiens GN=MTHFD1L PE=1 SV=1;tr|B7ZM99|B7ZM99_HUMAN MTHFD1L protein OS=Homo sapiens GN=MTHFD1L PE=1 SV=1;sp|Q6UB35|C1TM_HUMAN Monofunctional C1-tetrahydrofola	4	4	3	3	0	2	0	2	1	3	0	1	1	3	0	0	0	1	0	1	0	2	0	0	0	2	0	0	0	1	0	1	0	2	0	0	0	2	0	0	4.3	3.5
E9PMD5;E9PI38;E9PQS6;E9PKV4;A0A087WVP0;Q2TAM5;E9PKH5;A0A087X0W8;Q04206	E9PMD5;E9PI38;E9PQS6;E9PKV4;A0A087WVP0;Q2TAM5;E9PKH5;A0A087X0W8;Q04206	1;1;1;1;1;1;1;1;1	1;1;1;1;1;1;1;1;1	1;1;1;1;1;1;1;1;1	Transcription factor p65	RELA	tr|E9PMD5|E9PMD5_HUMAN Transcription factor p65 (Fragment) OS=Homo sapiens GN=RELA PE=1 SV=1;tr|E9PI38|E9PI38_HUMAN Transcription factor p65 (Fragment) OS=Homo sapiens GN=RELA PE=1 SV=1;tr|E9PQS6|E9PQS6_HUMAN Transcription factor p65 (Fragment) OS=Homo sap	9	1	1	1	0	1	0	1	0	1	0	0	0	1	0	0	0	1	0	1	0	1	0	0	0	1	0	0	0	1	0	1	0	1	0	0	0	1	0	0	5.6	5.6
A0A087WVQ6;Q00610;J3KS13;K7EJJ5;J3QL20;J3KSQ2;A0A087WX41;P53675;J3KRF5	A0A087WVQ6;Q00610	21;21;9;3;2;2;2;2;1	21;21;9;3;2;2;2;2;1	21;21;9;3;2;2;2;2;1	Clathrin heavy chain;Clathrin heavy chain 1	CLTC	tr|A0A087WVQ6|A0A087WVQ6_HUMAN Clathrin heavy chain OS=Homo sapiens GN=CLTC PE=1 SV=1;sp|Q00610|CLH1_HUMAN Clathrin heavy chain 1 OS=Homo sapiens GN=CLTC PE=1 SV=5	9	21	21	21	7	21	7	17	6	16	6	2	0	19	1	0	7	21	7	17	6	16	6	2	0	19	1	0	7	21	7	17	6	16	6	2	0	19	1	0	15.9	15.9
A0A087X0K8;A0A087WW83;Q6PRD1	A0A087X0K8;A0A087WW83;Q6PRD1	1;1;1	1;1;1	1;1;1	Probable G-protein coupled receptor 179	GPR179	tr|A0A087X0K8|A0A087X0K8_HUMAN Probable G-protein-coupled receptor 179 OS=Homo sapiens GN=GPR179 PE=4 SV=1;tr|A0A087WW83|A0A087WW83_HUMAN Probable G-protein-coupled receptor 179 OS=Homo sapiens GN=GPR179 PE=4 SV=1;sp|Q6PRD1|GP179_HUMAN Probable G-protein c	3	1	1	1	0	0	0	1	0	1	0	0	0	0	0	1	0	0	0	1	0	1	0	0	0	0	0	1	0	0	0	1	0	1	0	0	0	0	0	1	0.4	0.4
E9PJ21;A0A087WWI4;K7EQK2;A0A087X054;Q9Y4L1	E9PJ21;A0A087WWI4;K7EQK2;A0A087X054;Q9Y4L1	1;1;1;1;1	1;1;1;1;1	1;1;1;1;1	Hypoxia up-regulated protein 1	HYOU1	tr|E9PJ21|E9PJ21_HUMAN Hypoxia up-regulated protein 1 (Fragment) OS=Homo sapiens GN=HYOU1 PE=1 SV=1;tr|A0A087WWI4|A0A087WWI4_HUMAN Hypoxia up-regulated protein 1 OS=Homo sapiens GN=HYOU1 PE=1 SV=1;tr|K7EQK2|K7EQK2_HUMAN Hypoxia up-regulated protein 1 OS=Ho	5	1	1	1	0	1	1	1	0	1	1	1	0	0	0	0	0	1	1	1	0	1	1	1	0	0	0	0	0	1	1	1	0	1	1	1	0	0	0	0	1.4	1.4
D6R904;A0A087WWU8;Q5HYB6;H0YL80;K7EP68;H0YKX5;H0YKP3;K7ERG3;K7ENT6;H0YNC7;F5H7S3;H7BYY1;H0YK48;H0YL52;B7Z596;Q5TCU3;CON__Q3SX28;J3KN67;Q5TCU8;Q6ZN40;P67936;P09493;P07951;P06753;D6RFM2;Q5VU61	D6R904;A0A087WWU8;Q5HYB6;H0YL80;K7EP68;H0YKX5;H0YKP3;K7ERG3;K7ENT6;H0YNC7;F5H7S3;H7BYY1;H0YK48;H0YL52;B7Z596;Q5TCU3;CON__Q3SX28;J3KN67;Q5TCU8;Q6ZN40;P67936;P09493;P07951;P06753	3;3;3;2;2;2;2;2;2;2;2;2;2;2;2;2;2;2;2;2;2;2;2;2;1;1	3;3;3;2;2;2;2;2;2;2;2;2;2;2;2;2;2;2;2;2;2;2;2;2;1;1	3;3;3;2;2;2;2;2;2;2;2;2;2;2;2;2;2;2;2;2;2;2;2;2;1;1	Tropomyosin alpha-4 chain;Tropomyosin alpha-1 chain;Tropomyosin beta chain;Tropomyosin alpha-3 chain	TPM3;DKFZp686J1372;TPM1;TPM4;TPM2	tr|D6R904|D6R904_HUMAN Tropomyosin alpha-3 chain OS=Homo sapiens GN=TPM3 PE=1 SV=1;tr|A0A087WWU8|A0A087WWU8_HUMAN Tropomyosin alpha-3 chain OS=Homo sapiens GN=TPM3 PE=1 SV=1;tr|Q5HYB6|Q5HYB6_HUMAN Epididymis luminal protein 189 OS=Homo sapiens GN=DKFZp686J	26	3	3	3	0	3	0	1	1	1	1	0	0	2	0	0	0	3	0	1	1	1	1	0	0	2	0	0	0	3	0	1	1	1	1	0	0	2	0	0	25.3	25.3
A0A087WWY3;Q5HY54;Q60FE5;P21333;F8WE98;H0Y5F3	A0A087WWY3;Q5HY54;Q60FE5;P21333	19;19;19;19;4;1	19;19;19;19;4;1	19;19;19;19;4;1	Filamin-A	FLNA	tr|A0A087WWY3|A0A087WWY3_HUMAN Filamin-A OS=Homo sapiens GN=FLNA PE=1 SV=1;tr|Q5HY54|Q5HY54_HUMAN Filamin-A OS=Homo sapiens GN=FLNA PE=1 SV=1;tr|Q60FE5|Q60FE5_HUMAN Filamin A OS=Homo sapiens GN=FLNA PE=1 SV=1;sp|P21333|FLNA_HUMAN Filamin-A OS=Homo sapiens	6	19	19	19	0	14	0	5	2	4	0	2	0	15	0	0	0	14	0	5	2	4	0	2	0	15	0	0	0	14	0	5	2	4	0	2	0	15	0	0	11.4	11.4
A0A087WX29;Q13148;A0A087WW61;A0A087WX67;A0A087WXV3;A0A087WXQ5;K7EJM5;A0A087WV68;K7EN94;B1AKP7;G3V162;A0A087X260;A0A087WYY0	A0A087WX29;Q13148;A0A087WW61;A0A087WX67;A0A087WXV3;A0A087WXQ5;K7EJM5;A0A087WV68;K7EN94;B1AKP7;G3V162;A0A087X260;A0A087WYY0	2;2;1;1;1;1;1;1;1;1;1;1;1	2;2;1;1;1;1;1;1;1;1;1;1;1	2;2;1;1;1;1;1;1;1;1;1;1;1	TAR DNA-binding protein 43	TARDBP	tr|A0A087WX29|A0A087WX29_HUMAN TAR DNA-binding protein 43 (Fragment) OS=Homo sapiens GN=TARDBP PE=1 SV=1;sp|Q13148|TADBP_HUMAN TAR DNA-binding protein 43 OS=Homo sapiens GN=TARDBP PE=1 SV=1;tr|A0A087WW61|A0A087WW61_HUMAN TAR DNA-binding protein 43 (Fragmen	13	2	2	2	0	1	1	2	0	1	0	0	0	1	0	0	0	1	1	2	0	1	0	0	0	1	0	0	0	1	1	2	0	1	0	0	0	1	0	0	11.1	11.1
A0A087WX59;Q16186	A0A087WX59;Q16186	1;1	1;1	1;1	Proteasomal ubiquitin receptor ADRM1	ADRM1	tr|A0A087WX59|A0A087WX59_HUMAN Proteasomal ubiquitin receptor ADRM1 OS=Homo sapiens GN=ADRM1 PE=1 SV=1;sp|Q16186|ADRM1_HUMAN Proteasomal ubiquitin receptor ADRM1 OS=Homo sapiens GN=ADRM1 PE=1 SV=2	2	1	1	1	1	1	1	1	1	1	0	1	0	1	0	0	1	1	1	1	1	1	0	1	0	1	0	0	1	1	1	1	1	1	0	1	0	1	0	0	4.3	4.3
A0A087WXM6;J3QQT2;J3KRX5;A0A0A6YYL6;P18621;J3QLC8;A0A0A0MRF8;J3KRB3;A0A087WWH0;J3QS96;A0A087WY81;J3KSJ0	A0A087WXM6;J3QQT2;J3KRX5;A0A0A6YYL6;P18621;J3QLC8;A0A0A0MRF8;J3KRB3;A0A087WWH0;J3QS96;A0A087WY81	10;10;10;10;10;9;9;8;8;8;5;2	10;10;10;10;10;9;9;8;8;8;5;2	10;10;10;10;10;9;9;8;8;8;5;2	60S ribosomal protein L17	RPL17;RPL17-C18orf32	tr|A0A087WXM6|A0A087WXM6_HUMAN 60S ribosomal protein L17 (Fragment) OS=Homo sapiens GN=RPL17 PE=3 SV=1;tr|J3QQT2|J3QQT2_HUMAN 60S ribosomal protein L17 (Fragment) OS=Homo sapiens GN=RPL17 PE=3 SV=1;tr|J3KRX5|J3KRX5_HUMAN 60S ribosomal protein L17 (Fragment	12	10	10	10	3	10	0	6	1	6	3	1	1	10	1	0	3	10	0	6	1	6	3	1	1	10	1	0	3	10	0	6	1	6	3	1	1	10	1	0	47.9	47.9
A0A087WYB4;Q9UJZ1;F2Z2I8	A0A087WYB4;Q9UJZ1;F2Z2I8	2;2;1	2;2;1	2;2;1	Stomatin-like protein 2, mitochondrial	STOML2	tr|A0A087WYB4|A0A087WYB4_HUMAN Stomatin-like protein 2, mitochondrial OS=Homo sapiens GN=STOML2 PE=1 SV=1;sp|Q9UJZ1|STML2_HUMAN Stomatin-like protein 2, mitochondrial OS=Homo sapiens GN=STOML2 PE=1 SV=1;tr|F2Z2I8|F2Z2I8_HUMAN Stomatin-like protein 2, mitoc	3	2	2	2	1	2	0	1	0	1	0	0	0	2	0	0	1	2	0	1	0	1	0	0	0	2	0	0	1	2	0	1	0	1	0	0	0	2	0	0	10.6	10.6
A0A087WYC1;P34932;A0A087WTS8;A0A0A0MSM0	A0A087WYC1;P34932;A0A087WTS8;A0A0A0MSM0	2;2;1;1	2;2;1;1	1;1;0;0	Heat shock 70 kDa protein 4	HSPA4;HSPH1	tr|A0A087WYC1|A0A087WYC1_HUMAN Heat shock 70 kDa protein 4 OS=Homo sapiens GN=HSPA4 PE=1 SV=1;sp|P34932|HSP74_HUMAN Heat shock 70 kDa protein 4 OS=Homo sapiens GN=HSPA4 PE=1 SV=4;tr|A0A087WTS8|A0A087WTS8_HUMAN Heat shock 70 kDa protein 4 OS=Homo sapiens GN	4	2	2	1	0	1	0	0	0	1	0	0	0	1	0	0	0	1	0	0	0	1	0	0	0	1	0	0	0	0	0	0	0	0	0	0	0	1	0	0	3.6	3.6
A0A087WYS6;O14818;Q8TAA3	A0A087WYS6;O14818;Q8TAA3	1;1;1	1;1;1	1;1;1	Proteasome subunit alpha type-7;Proteasome subunit alpha type-7-like	PSMA8;PSMA7	tr|A0A087WYS6|A0A087WYS6_HUMAN Proteasome endopeptidase complex OS=Homo sapiens GN=PSMA8 PE=1 SV=1;sp|O14818|PSA7_HUMAN Proteasome subunit alpha type-7 OS=Homo sapiens GN=PSMA7 PE=1 SV=1;sp|Q8TAA3|PSA7L_HUMAN Proteasome subunit alpha type-7-like OS=Homo sa	3	1	1	1	0	1	0	0	0	0	0	0	0	0	0	0	0	1	0	0	0	0	0	0	0	0	0	0	0	1	0	0	0	0	0	0	0	0	0	0	4.9	4.9
B4DDC6;A0A087WYT3;Q15185	B4DDC6;A0A087WYT3;Q15185	1;1;1	1;1;1	1;1;1	Prostaglandin E synthase 3	PTGES3	tr|B4DDC6|B4DDC6_HUMAN Prostaglandin E synthase 3 OS=Homo sapiens GN=PTGES3 PE=1 SV=1;tr|A0A087WYT3|A0A087WYT3_HUMAN Prostaglandin E synthase 3 OS=Homo sapiens GN=PTGES3 PE=1 SV=1;sp|Q15185|TEBP_HUMAN Prostaglandin E synthase 3 OS=Homo sapiens GN=PTGES3 PE	3	1	1	1	1	1	0	1	0	1	1	1	0	1	0	0	1	1	0	1	0	1	1	1	0	1	0	0	1	1	0	1	0	1	1	1	0	1	0	0	8.1	8.1
K7EKR9;A0A087WZ13;E9PAU2;Q8IY67	K7EKR9;A0A087WZ13;E9PAU2;Q8IY67	1;1;1;1	1;1;1;1	1;1;1;1	Ribonucleoprotein PTB-binding 1	RAVER1	tr|K7EKR9|K7EKR9_HUMAN Ribonucleoprotein PTB-binding 1 (Fragment) OS=Homo sapiens GN=RAVER1 PE=1 SV=1;tr|A0A087WZ13|A0A087WZ13_HUMAN Ribonucleoprotein PTB-binding 1 OS=Homo sapiens GN=RAVER1 PE=1 SV=1;tr|E9PAU2|E9PAU2_HUMAN Ribonucleoprotein PTB-binding 1	4	1	1	1	0	0	0	1	0	0	0	0	1	0	0	1	0	0	0	1	0	0	0	0	1	0	0	1	0	0	0	1	0	0	0	0	1	0	0	1	13.5	13.5
E5RHC7;E5RH59;E5RFW7;E5RFH0;E5RGU4;A0A087WZK9;B3KS98;O15372	E5RHC7;E5RH59;E5RFW7;E5RFH0;E5RGU4;A0A087WZK9;B3KS98;O15372	1;1;1;1;1;1;1;1	1;1;1;1;1;1;1;1	1;1;1;1;1;1;1;1	Eukaryotic translation initiation factor 3 subunit H	EIF3H	tr|E5RHC7|E5RHC7_HUMAN Eukaryotic translation initiation factor 3 subunit H OS=Homo sapiens GN=EIF3H PE=1 SV=1;tr|E5RH59|E5RH59_HUMAN Eukaryotic translation initiation factor 3 subunit H OS=Homo sapiens GN=EIF3H PE=1 SV=1;tr|E5RFW7|E5RFW7_HUMAN Eukaryotic	8	1	1	1	1	1	0	1	0	1	0	1	0	1	0	1	1	1	0	1	0	1	0	1	0	1	0	1	1	1	0	1	0	1	0	1	0	1	0	1	41.3	41.3
A0A087WZN1;O43837;A0A0D9SG66;A0A087X2E5	A0A087WZN1;O43837;A0A0D9SG66;A0A087X2E5	2;2;1;1	2;2;1;1	2;2;1;1	Isocitrate dehydrogenase [NAD] subunit, mitochondrial;Isocitrate dehydrogenase [NAD] subunit beta, mitochondrial	IDH3B	tr|A0A087WZN1|A0A087WZN1_HUMAN Isocitrate dehydrogenase [NAD] subunit, mitochondrial OS=Homo sapiens GN=IDH3B PE=1 SV=1;sp|O43837|IDH3B_HUMAN Isocitrate dehydrogenase [NAD] subunit beta, mitochondrial OS=Homo sapiens GN=IDH3B PE=1 SV=2;tr|A0A0D9SG66|A0A0D9	4	2	2	2	1	1	1	0	0	0	1	0	0	0	0	0	1	1	1	0	0	0	1	0	0	0	0	0	1	1	1	0	0	0	1	0	0	0	0	0	4.4	4.4
F8WE72;A0A087X020;Q9Y3A5	F8WE72;A0A087X020;Q9Y3A5	1;1;1	1;1;1	1;1;1	Ribosome maturation protein SBDS	SBDS	tr|F8WE72|F8WE72_HUMAN Ribosome maturation protein SBDS OS=Homo sapiens GN=SBDS PE=1 SV=1;tr|A0A087X020|A0A087X020_HUMAN Ribosome maturation protein SBDS OS=Homo sapiens GN=SBDS PE=1 SV=1;sp|Q9Y3A5|SBDS_HUMAN Ribosome maturation protein SBDS OS=Homo sapien	3	1	1	1	0	0	0	0	0	0	0	0	0	1	0	0	0	0	0	0	0	0	0	0	0	1	0	0	0	0	0	0	0	0	0	0	0	1	0	0	11.6	11.6
A0A087X0W9;Q8N6M0	A0A087X0W9;Q8N6M0	1;1	1;1	1;1	OTU domain-containing protein 6B	OTUD6B	tr|A0A087X0W9|A0A087X0W9_HUMAN OTU domain containing 6B, isoform CRA_b OS=Homo sapiens GN=OTUD6B PE=1 SV=1;sp|Q8N6M0|OTU6B_HUMAN OTU domain-containing protein 6B OS=Homo sapiens GN=OTUD6B PE=1 SV=1	2	1	1	1	0	0	0	0	0	0	0	0	0	1	0	0	0	0	0	0	0	0	0	0	0	1	0	0	0	0	0	0	0	0	0	0	0	1	0	0	4	4
A0A087X0X3;P52272;M0QZM1;M0R2T0;M0R019;M0R2I7;M0QYQ7;M0R0N3;M0QY96;M0QYL3;M0R0Y6	A0A087X0X3;P52272;M0QZM1	26;26;15;11;10;9;7;6;4;2;2	26;26;15;11;10;9;7;6;4;2;2	26;26;15;11;10;9;7;6;4;2;2	Heterogeneous nuclear ribonucleoprotein M	HNRNPM	tr|A0A087X0X3|A0A087X0X3_HUMAN Heterogeneous nuclear ribonucleoprotein M OS=Homo sapiens GN=HNRNPM PE=1 SV=1;sp|P52272|HNRPM_HUMAN Heterogeneous nuclear ribonucleoprotein M OS=Homo sapiens GN=HNRNPM PE=1 SV=3;tr|M0QZM1|M0QZM1_HUMAN Heterogeneous nuclear ri	11	26	26	26	10	22	8	19	11	21	15	4	6	22	1	4	10	22	8	19	11	21	15	4	6	22	1	4	10	22	8	19	11	21	15	4	6	22	1	4	38.9	38.9
A0A087X1A5;Q5JW30;O95793;F6UDC6;Q5JW28	A0A087X1A5;Q5JW30;O95793;F6UDC6;Q5JW28	2;2;2;1;1	2;2;2;1;1	2;2;2;1;1	Double-stranded RNA-binding protein Staufen homolog 1	STAU1	tr|A0A087X1A5|A0A087X1A5_HUMAN Double-stranded RNA-binding protein Staufen homolog 1 OS=Homo sapiens GN=STAU1 PE=1 SV=1;tr|Q5JW30|Q5JW30_HUMAN Double-stranded RNA-binding protein Staufen homolog 1 OS=Homo sapiens GN=STAU1 PE=1 SV=1;sp|O95793|STAU1_HUMAN Do	5	2	2	2	0	1	0	0	0	0	0	0	0	2	0	0	0	1	0	0	0	0	0	0	0	2	0	0	0	1	0	0	0	0	0	0	0	2	0	0	4.1	4.1
A0A087X253;P63010;A0A087WXS3;K7EKZ5;K7EJX1;K7EN71;K7ERB2;A0A087WYD1;A0A087WU93;A0A087WZQ6	A0A087X253;P63010;A0A087WXS3;K7EKZ5;K7EJX1;K7EN71;K7ERB2;A0A087WYD1;A0A087WU93;A0A087WZQ6	2;2;1;1;1;1;1;1;1;1	2;2;1;1;1;1;1;1;1;1	1;1;0;0;0;0;0;0;0;0	AP-2 complex subunit beta	AP2B1	tr|A0A087X253|A0A087X253_HUMAN AP complex subunit beta OS=Homo sapiens GN=AP2B1 PE=1 SV=1;sp|P63010|AP2B1_HUMAN AP-2 complex subunit beta OS=Homo sapiens GN=AP2B1 PE=1 SV=1;tr|A0A087WXS3|A0A087WXS3_HUMAN AP-2 complex subunit beta OS=Homo sapiens GN=AP2B1 P	10	2	2	1	0	2	1	1	0	1	0	0	0	1	0	0	0	2	1	1	0	1	0	0	0	1	0	0	0	1	0	0	0	0	0	0	0	0	0	0	2.1	2.1
I3L192;A0A087X2B5;P35613;R4GMX5;A0A087WUV8	I3L192;A0A087X2B5;P35613;R4GMX5;A0A087WUV8	2;2;2;1;1	2;2;2;1;1	2;2;2;1;1	Basigin	BSG	tr|I3L192|I3L192_HUMAN Basigin (Fragment) OS=Homo sapiens GN=BSG PE=1 SV=8;tr|A0A087X2B5|A0A087X2B5_HUMAN Basigin (Fragment) OS=Homo sapiens GN=BSG PE=1 SV=1;sp|P35613|BASI_HUMAN Basigin OS=Homo sapiens GN=BSG PE=1 SV=2;tr|R4GMX5|R4GMX5_HUMAN Basigin (Frag	5	2	2	2	1	2	1	2	1	2	0	1	0	2	0	0	1	2	1	2	1	2	0	1	0	2	0	0	1	2	1	2	1	2	0	1	0	2	0	0	14.4	14.4
A0A087X2D0;P84103	A0A087X2D0;P84103	3;3	3;3	3;3	Serine/arginine-rich splicing factor 3	SRSF3	tr|A0A087X2D0|A0A087X2D0_HUMAN Serine/arginine-rich-splicing factor 3 OS=Homo sapiens GN=SRSF3 PE=1 SV=1;sp|P84103|SRSF3_HUMAN Serine/arginine-rich splicing factor 3 OS=Homo sapiens GN=SRSF3 PE=1 SV=1	2	3	3	3	1	3	1	2	1	2	1	1	0	2	1	0	1	3	1	2	1	2	1	1	0	2	1	0	1	3	1	2	1	2	1	1	0	2	1	0	49.5	49.5
F1T0B3;A0A087X2G1;Q92499	F1T0B3;A0A087X2G1;Q92499	2;2;2	2;2;2	2;2;2	ATP-dependent RNA helicase DDX1	DDX1	tr|F1T0B3|F1T0B3_HUMAN ATP-dependent RNA helicase DDX1 OS=Homo sapiens GN=DDX1 PE=1 SV=1;tr|A0A087X2G1|A0A087X2G1_HUMAN ATP-dependent RNA helicase DDX1 OS=Homo sapiens GN=DDX1 PE=1 SV=1;sp|Q92499|DDX1_HUMAN ATP-dependent RNA helicase DDX1 OS=Homo sapiens G	3	2	2	2	0	2	0	0	0	0	1	0	0	2	0	0	0	2	0	0	0	0	1	0	0	2	0	0	0	2	0	0	0	0	1	0	0	2	0	0	3.3	3.3
A0A087X2I1;P62333;H0YJC0	A0A087X2I1;P62333	3;3;1	3;3;1	3;3;1	26S protease regulatory subunit 10B	PSMC6	tr|A0A087X2I1|A0A087X2I1_HUMAN 26S protease regulatory subunit 10B OS=Homo sapiens GN=PSMC6 PE=1 SV=1;sp|P62333|PRS10_HUMAN 26S proteasome regulatory subunit 10B OS=Homo sapiens GN=PSMC6 PE=1 SV=1	3	3	3	3	1	3	1	3	1	2	0	0	0	3	1	0	1	3	1	3	1	2	0	0	0	3	1	0	1	3	1	3	1	2	0	0	0	3	1	0	7.4	7.4
U3KQC1;K7EIR0;A0A0A0MQU0;Q9BV38;K7EML4	U3KQC1;K7EIR0;A0A0A0MQU0;Q9BV38	3;3;3;3;1	3;3;3;3;1	3;3;3;3;1	WD repeat-containing protein 18	WDR18	tr|U3KQC1|U3KQC1_HUMAN WD repeat-containing protein 18 (Fragment) OS=Homo sapiens GN=WDR18 PE=1 SV=1;tr|K7EIR0|K7EIR0_HUMAN WD repeat-containing protein 18 OS=Homo sapiens GN=WDR18 PE=1 SV=1;tr|A0A0A0MQU0|A0A0A0MQU0_HUMAN WD repeat-containing protein 18 (F	5	3	3	3	1	3	0	3	0	2	0	1	0	2	0	0	1	3	0	3	0	2	0	1	0	2	0	0	1	3	0	3	0	2	0	1	0	2	0	0	6.9	6.9
C9JP00;A0A0A0MQX8;Q9NR56;C9JCX1;H7C4Y1;O95205;H7C4T5;Q86VM6;Q5VZF2	C9JP00;A0A0A0MQX8;Q9NR56;C9JCX1;H7C4Y1;O95205;H7C4T5;Q86VM6;Q5VZF2	2;2;2;1;1;1;1;1;1	2;2;2;1;1;1;1;1;1	2;2;2;1;1;1;1;1;1	Muscleblind-like protein 1;Muscleblind-like protein 2	MBNL1;MBLL;MBNL2	tr|C9JP00|C9JP00_HUMAN Muscleblind-like protein 1 OS=Homo sapiens GN=MBNL1 PE=1 SV=1;tr|A0A0A0MQX8|A0A0A0MQX8_HUMAN Muscleblind-like protein 1 OS=Homo sapiens GN=MBNL1 PE=1 SV=1;sp|Q9NR56|MBNL1_HUMAN Muscleblind-like protein 1 OS=Homo sapiens GN=MBNL1 PE=1	9	2	2	2	0	2	0	1	0	2	0	0	0	1	0	0	0	2	0	1	0	2	0	0	0	1	0	0	0	2	0	1	0	2	0	0	0	1	0	0	6.3	6.3
A0A0A0MR02;P45880;A2A3S1;Q5JSD2;Q5JSD1	A0A0A0MR02;P45880	5;5;2;2;2	5;5;2;2;2	5;5;2;2;2	Voltage-dependent anion-selective channel protein 2	VDAC2	tr|A0A0A0MR02|A0A0A0MR02_HUMAN Voltage-dependent anion-selective channel protein 2 (Fragment) OS=Homo sapiens GN=VDAC2 PE=1 SV=1;sp|P45880|VDAC2_HUMAN Voltage-dependent anion-selective channel protein 2 OS=Homo sapiens GN=VDAC2 PE=1 SV=2	5	5	5	5	3	3	4	3	4	2	3	2	0	4	1	0	3	3	4	3	4	2	3	2	0	4	1	0	3	3	4	3	4	2	3	2	0	4	1	0	20.6	20.6
M0R3F1;A0A0A0MRA5;B7Z4B8;Q9BUJ2;M0R203;M0QZV6;M0R0K8;M0QYI8;M0QYZ0	M0R3F1;A0A0A0MRA5;B7Z4B8;Q9BUJ2	3;3;3;3;1;1;1;1;1	3;3;3;3;1;1;1;1;1	3;3;3;3;1;1;1;1;1	Heterogeneous nuclear ribonucleoprotein U-like protein 1	HNRNPUL1	tr|M0R3F1|M0R3F1_HUMAN Heterogeneous nuclear ribonucleoprotein U-like protein 1 (Fragment) OS=Homo sapiens GN=HNRNPUL1 PE=1 SV=1;tr|A0A0A0MRA5|A0A0A0MRA5_HUMAN Heterogeneous nuclear ribonucleoprotein U-like protein 1 OS=Homo sapiens GN=HNRNPUL1 PE=1 SV=1;t	9	3	3	3	1	3	1	1	1	1	1	0	1	2	0	0	1	3	1	1	1	1	1	0	1	2	0	0	1	3	1	1	1	1	1	0	1	2	0	0	3.7	3.7
A0A0A0MRF4;P49406	A0A0A0MRF4;P49406	2;2	2;2	2;2	39S ribosomal protein L19, mitochondrial	MRPL19	tr|A0A0A0MRF4|A0A0A0MRF4_HUMAN 39S ribosomal protein L19, mitochondrial OS=Homo sapiens GN=MRPL19 PE=1 SV=1;sp|P49406|RM19_HUMAN 39S ribosomal protein L19, mitochondrial OS=Homo sapiens GN=MRPL19 PE=1 SV=2	2	2	2	2	0	2	0	2	0	0	2	0	0	2	0	0	0	2	0	2	0	0	2	0	0	2	0	0	0	2	0	2	0	0	2	0	0	2	0	0	10.4	10.4
A0A0A0MRH8;A0A0A0MSH9;Q86WJ1	A0A0A0MRH8;A0A0A0MSH9;Q86WJ1	2;2;2	2;2;2	2;2;2	Chromodomain-helicase-DNA-binding protein 1-like	CHD1L	tr|A0A0A0MRH8|A0A0A0MRH8_HUMAN Chromodomain-helicase-DNA-binding protein 1-like OS=Homo sapiens GN=CHD1L PE=1 SV=1;tr|A0A0A0MSH9|A0A0A0MSH9_HUMAN Chromodomain-helicase-DNA-binding protein 1-like OS=Homo sapiens GN=CHD1L PE=1 SV=1;sp|Q86WJ1|CHD1L_HUMAN Chro	3	2	2	2	0	1	0	1	0	0	0	0	0	2	0	0	0	1	0	1	0	0	0	0	0	2	0	0	0	1	0	1	0	0	0	0	0	2	0	0	3.9	3.9
A0A0A0MRM9;Q14978	A0A0A0MRM9;Q14978	2;2	2;2	2;2	Nucleolar and coiled-body phosphoprotein 1	NOLC1	tr|A0A0A0MRM9|A0A0A0MRM9_HUMAN Nucleolar and coiled-body phosphoprotein 1 (Fragment) OS=Homo sapiens GN=NOLC1 PE=1 SV=1;sp|Q14978|NOLC1_HUMAN Nucleolar and coiled-body phosphoprotein 1 OS=Homo sapiens GN=NOLC1 PE=1 SV=2	2	2	2	2	1	2	1	2	1	2	2	0	0	2	0	1	1	2	1	2	1	2	2	0	0	2	0	1	1	2	1	2	1	2	2	0	0	2	0	1	3.5	3.5
Q5TAL2;A0A0A0MRR7;P09234	Q5TAL2;A0A0A0MRR7;P09234	1;1;1	1;1;1	1;1;1	U1 small nuclear ribonucleoprotein C	SNRPC	tr|Q5TAL2|Q5TAL2_HUMAN U1 small nuclear ribonucleoprotein C OS=Homo sapiens GN=SNRPC PE=1 SV=1;tr|A0A0A0MRR7|A0A0A0MRR7_HUMAN U1 small nuclear ribonucleoprotein C OS=Homo sapiens GN=SNRPC PE=1 SV=1;sp|P09234|RU1C_HUMAN U1 small nuclear ribonucleoprotein C	3	1	1	1	1	0	1	0	0	1	1	1	0	0	0	0	1	0	1	0	0	1	1	1	0	0	0	0	1	0	1	0	0	1	1	1	0	0	0	0	7.6	7.6
S4R3N9;A0A0A0MS41;A0A1P0AYU5;Q9BWM7	S4R3N9;A0A0A0MS41;A0A1P0AYU5;Q9BWM7	1;1;1;1	1;1;1;1	1;1;1;1	Sideroflexin;Sideroflexin-3	SFXN3	tr|S4R3N9|S4R3N9_HUMAN Sideroflexin-3 OS=Homo sapiens GN=SFXN3 PE=1 SV=1;tr|A0A0A0MS41|A0A0A0MS41_HUMAN Sideroflexin OS=Homo sapiens GN=SFXN3 PE=1 SV=1;tr|A0A1P0AYU5|A0A1P0AYU5_HUMAN Sideroflexin OS=Homo sapiens GN=SFXN3 PE=1 SV=1;sp|Q9BWM7|SFXN3_HUMAN Sid	4	1	1	1	1	0	1	0	1	0	1	0	0	0	0	0	1	0	1	0	1	0	1	0	0	0	0	0	1	0	1	0	1	0	1	0	0	0	0	0	5.1	5.1
K7ERQ7;A0A0A0MSN0;K7EJH0;K7EMX1;K7EJV2;K7ESQ2;Q8NBT2	K7ERQ7;A0A0A0MSN0;K7EJH0;K7EMX1;K7EJV2;K7ESQ2;Q8NBT2	1;1;1;1;1;1;1	1;1;1;1;1;1;1	1;1;1;1;1;1;1	Kinetochore protein Spc24	SPC24	tr|K7ERQ7|K7ERQ7_HUMAN Kinetochore protein Spc24 (Fragment) OS=Homo sapiens GN=SPC24 PE=1 SV=1;tr|A0A0A0MSN0|A0A0A0MSN0_HUMAN Kinetochore protein Spc24 OS=Homo sapiens GN=SPC24 PE=1 SV=1;tr|K7EJH0|K7EJH0_HUMAN Kinetochore protein Spc24 (Fragment) OS=Homo s	7	1	1	1	0	1	0	1	0	0	0	0	0	0	0	0	0	1	0	1	0	0	0	0	0	0	0	0	0	1	0	1	0	0	0	0	0	0	0	0	7.9	7.9
A2ABK4;A0A0G2JI50;E9PD43;A0A0A0MT02;A0A0A0MSN9;P18615	A2ABK4;A0A0G2JI50;E9PD43;A0A0A0MT02;A0A0A0MSN9;P18615	1;1;1;1;1;1	1;1;1;1;1;1	1;1;1;1;1;1	Negative elongation factor E	NELFE	tr|A2ABK4|A2ABK4_HUMAN Negative elongation factor E (Fragment) OS=Homo sapiens GN=NELFE PE=1 SV=1;tr|A0A0G2JI50|A0A0G2JI50_HUMAN Negative elongation factor E (Fragment) OS=Homo sapiens GN=NELFE PE=1 SV=1;tr|E9PD43|E9PD43_HUMAN Negative elongation factor E	6	1	1	1	0	0	0	0	0	0	0	0	0	1	0	0	0	0	0	0	0	0	0	0	0	1	0	0	0	0	0	0	0	0	0	0	0	1	0	0	11.3	11.3
A0A0A0MSQ0;P13797	A0A0A0MSQ0;P13797	1;1	1;1	1;1	Plastin-3	PLS3	tr|A0A0A0MSQ0|A0A0A0MSQ0_HUMAN Plastin-3 OS=Homo sapiens GN=PLS3 PE=1 SV=1;sp|P13797|PLST_HUMAN Plastin-3 OS=Homo sapiens GN=PLS3 PE=1 SV=4	2	1	1	1	0	1	0	1	0	1	0	0	1	1	0	0	0	1	0	1	0	1	0	0	1	1	0	0	0	1	0	1	0	1	0	0	1	1	0	0	2.3	2.3
A0A0A0MST8;E9PFN4;Q9Y6M7	A0A0A0MST8;E9PFN4;Q9Y6M7	1;1;1	1;1;1	1;1;1	Anion exchange protein;Sodium bicarbonate cotransporter 3	SLC4A7	tr|A0A0A0MST8|A0A0A0MST8_HUMAN Anion exchange protein OS=Homo sapiens GN=SLC4A7 PE=1 SV=1;tr|E9PFN4|E9PFN4_HUMAN Anion exchange protein OS=Homo sapiens GN=SLC4A7 PE=1 SV=1;sp|Q9Y6M7|S4A7_HUMAN Sodium bicarbonate cotransporter 3 OS=Homo sapiens GN=SLC4A7 PE	3	1	1	1	1	0	1	0	1	0	0	0	0	0	0	0	1	0	1	0	1	0	0	0	0	0	0	0	1	0	1	0	1	0	0	0	0	0	0	0	0.9	0.9
A0A0A0MSX9;P41252;J3KR24;Q5TCD1;Q5TCC6	A0A0A0MSX9;P41252;J3KR24	9;9;8;2;1	9;9;8;2;1	9;9;8;2;1	Isoleucine--tRNA ligase, cytoplasmic	IARS	tr|A0A0A0MSX9|A0A0A0MSX9_HUMAN Isoleucine--tRNA ligase, cytoplasmic OS=Homo sapiens GN=IARS PE=1 SV=1;sp|P41252|SYIC_HUMAN Isoleucine--tRNA ligase, cytoplasmic OS=Homo sapiens GN=IARS PE=1 SV=2;tr|J3KR24|J3KR24_HUMAN Isoleucine--tRNA ligase, cytoplasmic OS	5	9	9	9	3	7	0	3	0	2	1	1	0	6	0	0	3	7	0	3	0	2	1	1	0	6	0	0	3	7	0	3	0	2	1	1	0	6	0	0	7.3	7.3
A0A1B0GWJ0;A0A1B0GTJ7;A0A0A6YY92;P30566;A0A096LNY6;B4DEP1;A0A1W2PRX2;A0A096LP72;A0A096LNY4;A0A096LNY5;A0A1B0GTG9;A0A1B0GWF8	A0A1B0GWJ0;A0A1B0GTJ7;A0A0A6YY92;P30566;A0A096LNY6	3;3;3;3;2;1;1;1;1;1;1;1	3;3;3;3;2;1;1;1;1;1;1;1	3;3;3;3;2;1;1;1;1;1;1;1	Adenylosuccinate lyase	ADSL	tr|A0A1B0GWJ0|A0A1B0GWJ0_HUMAN Adenylosuccinate lyase OS=Homo sapiens GN=ADSL PE=1 SV=1;tr|A0A1B0GTJ7|A0A1B0GTJ7_HUMAN Adenylosuccinate lyase OS=Homo sapiens GN=ADSL PE=1 SV=1;tr|A0A0A6YY92|A0A0A6YY92_HUMAN Adenylosuccinate lyase OS=Homo sapiens GN=ADSL PE	12	3	3	3	0	2	1	1	0	2	0	0	0	2	0	0	0	2	1	1	0	2	0	0	0	2	0	0	0	2	1	1	0	2	0	0	0	2	0	0	7.3	7.3
F8WE39;F8WDD7;H7C0A3;F8WCF6;A0A0A6YYG9;P59998	F8WE39;F8WDD7;H7C0A3;F8WCF6;A0A0A6YYG9;P59998	1;1;1;1;1;1	1;1;1;1;1;1	1;1;1;1;1;1	Actin-related protein 2/3 complex subunit 4	ARPC4-TTLL3;ARPC4	tr|F8WE39|F8WE39_HUMAN ARPC4-TTLL3 readthrough OS=Homo sapiens GN=ARPC4-TTLL3 PE=4 SV=1;tr|F8WDD7|F8WDD7_HUMAN Actin-related protein 2/3 complex subunit 4 OS=Homo sapiens GN=ARPC4 PE=4 SV=1;tr|H7C0A3|H7C0A3_HUMAN ARPC4-TTLL3 readthrough (Fragment) OS=Homo	6	1	1	1	0	1	1	1	0	1	1	1	0	1	0	0	0	1	1	1	0	1	1	1	0	1	0	0	0	1	1	1	0	1	1	1	0	1	0	0	19.1	19.1
A0A0B4J1R6;P29401;E9PFF2	A0A0B4J1R6;P29401	3;3;1	3;3;1	3;3;1	Transketolase	TKT	tr|A0A0B4J1R6|A0A0B4J1R6_HUMAN Transketolase OS=Homo sapiens GN=TKT PE=1 SV=1;sp|P29401|TKT_HUMAN Transketolase OS=Homo sapiens GN=TKT PE=1 SV=3	3	3	3	3	0	1	0	1	0	0	0	0	0	3	0	0	0	1	0	1	0	0	0	0	0	3	0	0	0	1	0	1	0	0	0	0	0	3	0	0	11.6	11.6
A0A0B4J1W3;Q9BXJ9	A0A0B4J1W3;Q9BXJ9	2;2	2;2	2;2	N-alpha-acetyltransferase 15, NatA auxiliary subunit	NAA15	tr|A0A0B4J1W3|A0A0B4J1W3_HUMAN N-alpha-acetyltransferase 15, NatA auxiliary subunit OS=Homo sapiens GN=NAA15 PE=1 SV=1;sp|Q9BXJ9|NAA15_HUMAN N-alpha-acetyltransferase 15, NatA auxiliary subunit OS=Homo sapiens GN=NAA15 PE=1 SV=1	2	2	2	2	0	1	0	0	0	0	0	0	0	1	0	0	0	1	0	0	0	0	0	0	0	1	0	0	0	1	0	0	0	0	0	0	0	1	0	0	2.3	2.3
A0A0B4J1Z1;C9JAB2;Q16629	A0A0B4J1Z1;C9JAB2;Q16629	1;1;1	1;1;1	1;1;1	Serine/arginine-rich splicing factor 7	SRSF7	tr|A0A0B4J1Z1|A0A0B4J1Z1_HUMAN Serine/arginine-rich-splicing factor 7 OS=Homo sapiens GN=SRSF7 PE=1 SV=1;tr|C9JAB2|C9JAB2_HUMAN Serine/arginine-rich-splicing factor 7 OS=Homo sapiens GN=SRSF7 PE=1 SV=1;sp|Q16629|SRSF7_HUMAN Serine/arginine-rich splicing fa	3	1	1	1	1	1	0	1	1	1	1	1	0	1	0	0	1	1	0	1	1	1	1	1	0	1	0	0	1	1	0	1	1	1	1	1	0	1	0	0	6.6	6.6
A0A0B4J210;Q6PKG0;E5RH50;H0YC33;E5RHK4;H0YAN4;H0YBW1	A0A0B4J210;Q6PKG0;E5RH50;H0YC33	5;5;4;3;1;1;1	5;5;4;3;1;1;1	5;5;4;3;1;1;1	La-related protein 1	LARP1	tr|A0A0B4J210|A0A0B4J210_HUMAN La-related protein 1 (Fragment) OS=Homo sapiens GN=LARP1 PE=1 SV=5;sp|Q6PKG0|LARP1_HUMAN La-related protein 1 OS=Homo sapiens GN=LARP1 PE=1 SV=2;tr|E5RH50|E5RH50_HUMAN La-related protein 1 (Fragment) OS=Homo sapiens GN=LARP1	7	5	5	5	1	3	0	3	0	2	1	1	0	5	0	0	1	3	0	3	0	2	1	1	0	5	0	0	1	3	0	3	0	2	1	1	0	5	0	0	7.9	7.9
A0A0B4J269;Q13509	A0A0B4J269;Q13509	10;10	1;1	0;0	Tubulin beta-3 chain	TUBB3	tr|A0A0B4J269|A0A0B4J269_HUMAN Uncharacterized protein OS=Homo sapiens PE=1 SV=1;sp|Q13509|TBB3_HUMAN Tubulin beta-3 chain OS=Homo sapiens GN=TUBB3 PE=1 SV=2	2	10	1	0	5	10	5	5	4	6	5	4	0	9	2	0	0	1	0	0	0	0	0	0	0	1	0	0	0	0	0	0	0	0	0	0	0	0	0	0	12	1.1
A0A0B4J2A4;P42765	A0A0B4J2A4;P42765	1;1	1;1	1;1	3-ketoacyl-CoA thiolase, mitochondrial	ACAA2	tr|A0A0B4J2A4|A0A0B4J2A4_HUMAN 3-ketoacyl-CoA thiolase, mitochondrial OS=Homo sapiens GN=ACAA2 PE=1 SV=1;sp|P42765|THIM_HUMAN 3-ketoacyl-CoA thiolase, mitochondrial OS=Homo sapiens GN=ACAA2 PE=1 SV=2	2	1	1	1	0	1	0	0	0	0	0	0	0	1	0	0	0	1	0	0	0	0	0	0	0	1	0	0	0	1	0	0	0	0	0	0	0	1	0	0	3.3	3.3
K7EM56;A0A0B4J2B4;S4R417;K7EQJ5;K7ELC2;P62841;S4R456;K7EJ78	K7EM56;A0A0B4J2B4;S4R417;K7EQJ5;K7ELC2;P62841;S4R456;K7EJ78	7;7;7;7;7;7;5;5	7;7;7;7;7;7;5;5	7;7;7;7;7;7;5;5	40S ribosomal protein S15	RPS15	tr|K7EM56|K7EM56_HUMAN 40S ribosomal protein S15 OS=Homo sapiens GN=RPS15 PE=1 SV=2;tr|A0A0B4J2B4|A0A0B4J2B4_HUMAN 40S ribosomal protein S15 OS=Homo sapiens GN=RPS15 PE=1 SV=1;tr|S4R417|S4R417_HUMAN 40S ribosomal protein S15 OS=Homo sapiens GN=RPS15 PE=1 S	8	7	7	7	4	6	4	6	5	5	4	4	1	6	1	0	4	6	4	6	5	5	4	4	1	6	1	0	4	6	4	6	5	5	4	4	1	6	1	0	30.4	30.4
J3KPG2;E9PJF7;Q5W0H4;A0A0B4J2C3;P13693	J3KPG2;E9PJF7;Q5W0H4;A0A0B4J2C3;P13693	1;1;1;1;1	1;1;1;1;1	1;1;1;1;1	Translationally-controlled tumor protein	TPT1	tr|J3KPG2|J3KPG2_HUMAN Translationally-controlled tumor protein OS=Homo sapiens GN=TPT1 PE=1 SV=1;tr|E9PJF7|E9PJF7_HUMAN Translationally-controlled tumor protein (Fragment) OS=Homo sapiens GN=TPT1 PE=1 SV=1;tr|Q5W0H4|Q5W0H4_HUMAN Translationally-controlled	5	1	1	1	1	1	1	1	0	1	1	0	0	1	0	1	1	1	1	1	0	1	1	0	0	1	0	1	1	1	1	1	0	1	1	0	0	1	0	1	6.2	6.2
C9J9K3;A0A0C4DG17;P08865;F8WD59	C9J9K3;A0A0C4DG17;P08865;F8WD59	7;7;7;4	7;7;7;4	7;7;7;4	40S ribosomal protein SA	RPSA	tr|C9J9K3|C9J9K3_HUMAN 40S ribosomal protein SA (Fragment) OS=Homo sapiens GN=RPSA PE=1 SV=8;tr|A0A0C4DG17|A0A0C4DG17_HUMAN 40S ribosomal protein SA OS=Homo sapiens GN=RPSA PE=1 SV=1;sp|P08865|RSSA_HUMAN 40S ribosomal protein SA OS=Homo sapiens GN=RPSA PE=	4	7	7	7	4	5	3	5	4	4	5	2	0	7	2	1	4	5	3	5	4	4	5	2	0	7	2	1	4	5	3	5	4	4	5	2	0	7	2	1	25.5	25.5
F5GYV5;H7BZV4;A0A0C4DG62;F8WCT1;Q66PJ3;F8WEP2;A0A0C4DH18;F5H7X4	F5GYV5;H7BZV4;A0A0C4DG62;F8WCT1;Q66PJ3;F8WEP2;A0A0C4DH18;F5H7X4	2;2;2;2;2;1;1;1	2;2;2;2;2;1;1;1	2;2;2;2;2;1;1;1	ADP-ribosylation factor-like protein 6-interacting protein 4	ARL6IP4	tr|F5GYV5|F5GYV5_HUMAN ADP-ribosylation factor-like protein 6-interacting protein 4 (Fragment) OS=Homo sapiens GN=ARL6IP4 PE=1 SV=1;tr|H7BZV4|H7BZV4_HUMAN ADP-ribosylation factor-like protein 6-interacting protein 4 (Fragment) OS=Homo sapiens GN=ARL6IP4 PE	8	2	2	2	0	2	0	2	0	0	0	0	0	2	0	0	0	2	0	2	0	0	0	0	0	2	0	0	0	2	0	2	0	0	0	0	0	2	0	0	13.3	13.3
A0A0C4DG89;Q7L014;H0Y9U3;D6RJA6	A0A0C4DG89;Q7L014	9;9;1;1	9;9;1;1	9;9;1;1	Probable ATP-dependent RNA helicase DDX46	DDX46	tr|A0A0C4DG89|A0A0C4DG89_HUMAN Probable ATP-dependent RNA helicase DDX46 OS=Homo sapiens GN=DDX46 PE=1 SV=1;sp|Q7L014|DDX46_HUMAN Probable ATP-dependent RNA helicase DDX46 OS=Homo sapiens GN=DDX46 PE=1 SV=2	4	9	9	9	0	7	1	2	0	2	1	1	0	8	0	0	0	7	1	2	0	2	1	1	0	8	0	0	0	7	1	2	0	2	1	1	0	8	0	0	9.7	9.7
F5GWX5;A0A0C4DGG9;Q14839;K7EMY3;F2Z2R5;Q8TDI0	F5GWX5;A0A0C4DGG9;Q14839;K7EMY3;F2Z2R5;Q8TDI0	2;2;2;1;1;1	2;2;2;1;1;1	2;2;2;1;1;1	Chromodomain-helicase-DNA-binding protein 4;Chromodomain-helicase-DNA-binding protein 5	CHD4;CHD5	tr|F5GWX5|F5GWX5_HUMAN Chromodomain-helicase-DNA-binding protein 4 OS=Homo sapiens GN=CHD4 PE=1 SV=1;tr|A0A0C4DGG9|A0A0C4DGG9_HUMAN Chromodomain-helicase-DNA-binding protein 4 OS=Homo sapiens GN=CHD4 PE=1 SV=1;sp|Q14839|CHD4_HUMAN Chromodomain-helicase-DNA	6	2	2	2	0	1	0	1	0	1	0	0	0	2	0	0	0	1	0	1	0	1	0	0	0	2	0	0	0	1	0	1	0	1	0	0	0	2	0	0	1.2	1.2
A0A0C4DGI3;B4DJV2;O75390;H0YIC4;F8W642;F8VZK9;F8VX07;F8VRP1;F8VX68;F8VPF9;F8VPA1;F8VTT8;F8W1S4;F8W4S1;H0YH82	A0A0C4DGI3;B4DJV2;O75390;H0YIC4	3;3;3;2;1;1;1;1;1;1;1;1;1;1;1	3;3;3;2;1;1;1;1;1;1;1;1;1;1;1	3;3;3;2;1;1;1;1;1;1;1;1;1;1;1	Citrate synthase;Citrate synthase, mitochondrial	CS	tr|A0A0C4DGI3|A0A0C4DGI3_HUMAN Citrate synthase OS=Homo sapiens GN=CS PE=1 SV=1;tr|B4DJV2|B4DJV2_HUMAN Citrate synthase OS=Homo sapiens GN=CS PE=1 SV=1;sp|O75390|CISY_HUMAN Citrate synthase, mitochondrial OS=Homo sapiens GN=CS PE=1 SV=2;tr|H0YIC4|H0YIC4_HU	15	3	3	3	1	3	1	3	1	2	1	1	0	3	0	0	1	3	1	3	1	2	1	1	0	3	0	0	1	3	1	3	1	2	1	1	0	3	0	0	9.5	9.5
A0A0C4DGS1;P39656;U3KQ84	A0A0C4DGS1;P39656;U3KQ84	9;9;6	9;9;6	9;9;6	Dolichyl-diphosphooligosaccharide--protein glycosyltransferase 48 kDa subunit	DDOST	tr|A0A0C4DGS1|A0A0C4DGS1_HUMAN Dolichyl-diphosphooligosaccharide--protein glycosyltransferase 48 kDa subunit OS=Homo sapiens GN=DDOST PE=1 SV=1;sp|P39656|OST48_HUMAN Dolichyl-diphosphooligosaccharide--protein glycosyltransferase 48 kDa subunit OS=Homo sapi	3	9	9	9	6	7	2	6	3	5	5	1	0	9	0	0	6	7	2	6	3	5	5	1	0	9	0	0	6	7	2	6	3	5	5	1	0	9	0	0	19.8	19.8
F5H7D6;H0YNT2;A0A0D9SES8;H0YKT5;H0YKN8;H0YL70;Q04726;H0YNI7;K7EMK7;Q04725;Q04724;Q04727;K7EJR7;H0YKH0;H0YLW9;H0YLI3	F5H7D6;H0YNT2;A0A0D9SES8;H0YKT5;H0YKN8;H0YL70;Q04726;H0YNI7;K7EMK7;Q04725;Q04724;Q04727	3;3;3;3;3;3;3;2;2;2;2;2;1;1;1;1	3;3;3;3;3;3;3;2;2;2;2;2;1;1;1;1	3;3;3;3;3;3;3;2;2;2;2;2;1;1;1;1	Transducin-like enhancer protein 3;Transducin-like enhancer protein 2;Transducin-like enhancer protein 1;Transducin-like enhancer protein 4	TLE3;TLE2;TLE1;TLE4	tr|F5H7D6|F5H7D6_HUMAN Transducin-like enhancer protein 3 OS=Homo sapiens GN=TLE3 PE=1 SV=1;tr|H0YNT2|H0YNT2_HUMAN Transducin-like enhancer protein 3 OS=Homo sapiens GN=TLE3 PE=1 SV=1;tr|A0A0D9SES8|A0A0D9SES8_HUMAN Transducin-like enhancer protein 3 OS=Hom	16	3	3	3	1	2	1	3	1	2	2	2	0	3	2	0	1	2	1	3	1	2	2	2	0	3	2	0	1	2	1	3	1	2	2	2	0	3	2	0	5.3	5.3
A0A0D9SFB3;A0A0D9SG12;A0A0D9SF53;O00571;O15523;A0A0J9YVQ7;A0A087WX09;A0A087WVZ1;B4DLA0;A0A0J9YYH6;C9J8G5;C9J081;D6RCM4;Q9NQI0	A0A0D9SFB3;A0A0D9SG12;A0A0D9SF53;O00571;O15523	9;9;9;9;8;3;1;1;1;1;1;1;1;1	8;8;8;8;7;3;1;1;1;1;1;1;1;1	8;8;8;8;7;3;1;1;1;1;1;1;1;1	ATP-dependent RNA helicase DDX3X;ATP-dependent RNA helicase DDX3Y	DDX3X;DDX3Y	tr|A0A0D9SFB3|A0A0D9SFB3_HUMAN ATP-dependent RNA helicase DDX3X OS=Homo sapiens GN=DDX3X PE=1 SV=1;tr|A0A0D9SG12|A0A0D9SG12_HUMAN ATP-dependent RNA helicase DDX3X OS=Homo sapiens GN=DDX3X PE=1 SV=1;tr|A0A0D9SF53|A0A0D9SF53_HUMAN ATP-dependent RNA helicase	14	9	8	8	1	5	0	4	0	2	3	0	0	9	0	0	1	4	0	3	0	2	2	0	0	8	0	0	1	4	0	3	0	2	2	0	0	8	0	0	14.4	12.7
E9PQP3;E9PIY6;A0A0D9SF70;G5E9L0;Q8N6H7	E9PQP3;E9PIY6;A0A0D9SF70;G5E9L0;Q8N6H7	1;1;1;1;1	1;1;1;1;1	1;1;1;1;1	ADP-ribosylation factor GTPase-activating protein 2	ARFGAP2	tr|E9PQP3|E9PQP3_HUMAN ADP-ribosylation factor GTPase-activating protein 2 (Fragment) OS=Homo sapiens GN=ARFGAP2 PE=1 SV=1;tr|E9PIY6|E9PIY6_HUMAN ADP-ribosylation factor GTPase-activating protein 2 (Fragment) OS=Homo sapiens GN=ARFGAP2 PE=1 SV=1;tr|A0A0D9S	5	1	1	1	0	1	0	0	0	0	0	0	0	1	0	0	0	1	0	0	0	0	0	0	0	1	0	0	0	1	0	0	0	0	0	0	0	1	0	0	4	4
H7BY36;A0A0D9SFL3;B0QYK0;C9JGE3;Q01844	H7BY36;A0A0D9SFL3;B0QYK0;C9JGE3;Q01844	3;3;3;3;3	3;3;3;3;3	3;3;3;3;3	RNA-binding protein EWS	EWSR1	tr|H7BY36|H7BY36_HUMAN RNA-binding protein EWS (Fragment) OS=Homo sapiens GN=EWSR1 PE=1 SV=1;tr|A0A0D9SFL3|A0A0D9SFL3_HUMAN RNA-binding protein EWS OS=Homo sapiens GN=EWSR1 PE=1 SV=1;tr|B0QYK0|B0QYK0_HUMAN RNA-binding protein EWS OS=Homo sapiens GN=EWSR1 P	5	3	3	3	1	2	0	1	0	1	1	1	0	3	0	0	1	2	0	1	0	1	1	1	0	3	0	0	1	2	0	1	0	1	1	1	0	3	0	0	9.4	9.4
H9KV28;A0A140T8Z0;A0A0G2JH68;O60610	H9KV28;A0A140T8Z0;A0A0G2JH68;O60610	1;1;1;1	1;1;1;1	1;1;1;1	Protein diaphanous homolog 1	DIAPH1	tr|H9KV28|H9KV28_HUMAN Protein diaphanous homolog 1 OS=Homo sapiens GN=DIAPH1 PE=1 SV=2;tr|A0A140T8Z0|A0A140T8Z0_HUMAN Protein diaphanous homolog 1 OS=Homo sapiens GN=DIAPH1 PE=1 SV=1;tr|A0A0G2JH68|A0A0G2JH68_HUMAN Protein diaphanous homolog 1 OS=Homo sapi	4	1	1	1	0	1	0	1	0	0	0	0	0	1	0	0	0	1	0	1	0	0	0	0	0	1	0	0	0	1	0	1	0	0	0	0	0	1	0	0	1.1	1.1
A0A0G2JIC6;Q9Y676	A0A0G2JIC6;Q9Y676	1;1	1;1	1;1	28S ribosomal protein S18b, mitochondrial	MRPS18B	tr|A0A0G2JIC6|A0A0G2JIC6_HUMAN 28S ribosomal protein S18b, mitochondrial OS=Homo sapiens GN=MRPS18B PE=1 SV=1;sp|Q9Y676|RT18B_HUMAN 28S ribosomal protein S18b, mitochondrial OS=Homo sapiens GN=MRPS18B PE=1 SV=1	2	1	1	1	0	1	0	1	0	0	0	0	0	0	0	0	0	1	0	1	0	0	0	0	0	0	0	0	0	1	0	1	0	0	0	0	0	0	0	0	4.7	4.7
A0A0G2JIW1;P0DMV9;P0DMV8;V9GZ37	A0A0G2JIW1;P0DMV9;P0DMV8;V9GZ37	20;20;20;13	15;15;15;10	9;9;9;6	Heat shock 70 kDa protein 1B;Heat shock 70 kDa protein 1A	HSPA1B;HSPA1A	tr|A0A0G2JIW1|A0A0G2JIW1_HUMAN Heat shock 70 kDa protein 1B OS=Homo sapiens GN=HSPA1B PE=1 SV=1;sp|P0DMV9|HS71B_HUMAN Heat shock 70 kDa protein 1B OS=Homo sapiens GN=HSPA1B PE=1 SV=1;sp|P0DMV8|HS71A_HUMAN Heat shock 70 kDa protein 1A OS=Homo sapiens GN=HSP	4	20	15	9	8	19	6	16	3	11	12	4	2	20	4	3	6	15	3	13	2	9	9	1	2	15	1	3	3	9	2	7	0	6	6	1	0	9	1	0	31.8	26.2
C9K0U8;A0A0G2JLD8;E7EUY5;Q04837	C9K0U8;A0A0G2JLD8;E7EUY5;Q04837	3;3;3;3	3;3;3;3	3;3;3;3	Single-stranded DNA-binding protein, mitochondrial	SSBP1	tr|C9K0U8|C9K0U8_HUMAN Single-stranded DNA-binding protein, mitochondrial (Fragment) OS=Homo sapiens GN=SSBP1 PE=1 SV=1;tr|A0A0G2JLD8|A0A0G2JLD8_HUMAN Single-stranded DNA-binding protein, mitochondrial (Fragment) OS=Homo sapiens GN=SSBP1 PE=1 SV=1;tr|E7EUY	4	3	3	3	1	3	2	2	1	1	2	1	0	3	0	0	1	3	2	2	1	1	2	1	0	3	0	0	1	3	2	2	1	1	2	1	0	3	0	0	26.4	26.4
E9PL19;E9PMU7;E9PN18;A0A0J9YVR6;E9PQ56;A0A0J9YWM1;H0YEM1;A0A0J9YYL3;A0A0J9YXJ8;A0A0J9YVP6;A0A0J9YXX5;Q9UHX1	E9PL19;E9PMU7;E9PN18;A0A0J9YVR6;E9PQ56;A0A0J9YWM1;H0YEM1;A0A0J9YYL3;A0A0J9YXJ8;A0A0J9YVP6;A0A0J9YXX5;Q9UHX1	1;1;1;1;1;1;1;1;1;1;1;1	1;1;1;1;1;1;1;1;1;1;1;1	1;1;1;1;1;1;1;1;1;1;1;1	Poly(U)-binding-splicing factor PUF60	PUF60	tr|E9PL19|E9PL19_HUMAN Poly(U)-binding-splicing factor PUF60 (Fragment) OS=Homo sapiens GN=PUF60 PE=1 SV=1;tr|E9PMU7|E9PMU7_HUMAN Poly(U)-binding-splicing factor PUF60 (Fragment) OS=Homo sapiens GN=PUF60 PE=1 SV=1;tr|E9PN18|E9PN18_HUMAN Poly(U)-binding-spl	12	1	1	1	0	1	0	1	0	0	0	0	0	1	0	0	0	1	0	1	0	0	0	0	0	1	0	0	0	1	0	1	0	0	0	0	0	1	0	0	7	7
A0A0U1RQF0;P49327;A0A0U1RRG3	A0A0U1RQF0;P49327	21;21;1	21;21;1	21;21;1	Fatty acid synthase;[Acyl-carrier-protein] S-acetyltransferase;[Acyl-carrier-protein] S-malonyltransferase;3-oxoacyl-[acyl-carrier-protein] synthase;3-oxoacyl-[acyl-carrier-protein] reductase;3-hydroxyacyl-[acyl-carrier-protein] dehydratase;Enoyl-[acyl-carrier-protein] reductase;Oleoyl-[acyl-carrier-protein] hydrolase	FASN	tr|A0A0U1RQF0|A0A0U1RQF0_HUMAN Fatty acid synthase OS=Homo sapiens GN=FASN PE=1 SV=1;sp|P49327|FAS_HUMAN Fatty acid synthase OS=Homo sapiens GN=FASN PE=1 SV=3	3	21	21	21	2	19	0	13	0	8	2	0	0	20	0	1	2	19	0	13	0	8	2	0	0	20	0	1	2	19	0	13	0	8	2	0	0	20	0	1	9.6	9.6
A0A0U1RQH7;H0Y4X3;G3XAC6;Q14498;A0A0U1RQW2;Q5QP23	A0A0U1RQH7;H0Y4X3;G3XAC6;Q14498;A0A0U1RQW2	3;3;3;3;2;1	3;3;3;3;2;1	3;3;3;3;2;1	RNA-binding protein 39	RBM39	tr|A0A0U1RQH7|A0A0U1RQH7_HUMAN RNA-binding protein 39 (Fragment) OS=Homo sapiens GN=RBM39 PE=1 SV=1;tr|H0Y4X3|H0Y4X3_HUMAN RNA-binding protein 39 (Fragment) OS=Homo sapiens GN=RBM39 PE=1 SV=8;tr|G3XAC6|G3XAC6_HUMAN RNA-binding protein 39 OS=Homo sapiens GN	6	3	3	3	0	3	0	2	0	1	1	0	0	2	0	0	0	3	0	2	0	1	1	0	0	2	0	0	0	3	0	2	0	1	1	0	0	2	0	0	16.3	16.3
E3W994;A0A0U1RQI6;E7ERI8;E7EW49	E3W994;A0A0U1RQI6;E7ERI8;E7EW49	1;1;1;1	1;1;1;1	1;1;1;1		CLASP2	tr|E3W994|E3W994_HUMAN CLIP-associating protein 2 OS=Homo sapiens GN=CLASP2 PE=1 SV=2;tr|A0A0U1RQI6|A0A0U1RQI6_HUMAN CLIP-associating protein 2 OS=Homo sapiens GN=CLASP2 PE=1 SV=1;tr|E7ERI8|E7ERI8_HUMAN CLIP-associating protein 2 OS=Homo sapiens GN=CLASP2	4	1	1	1	0	0	0	0	0	0	0	0	0	1	0	0	0	0	0	0	0	0	0	0	0	1	0	0	0	0	0	0	0	0	0	0	0	1	0	0	1.3	1.3
A0A0U1RQT9;C9JYN0;Q16563	A0A0U1RQT9;C9JYN0;Q16563	1;1;1	1;1;1	1;1;1	Synaptophysin-like protein 1	SYPL1	tr|A0A0U1RQT9|A0A0U1RQT9_HUMAN Synaptophysin-like protein 1 (Fragment) OS=Homo sapiens GN=SYPL1 PE=1 SV=1;tr|C9JYN0|C9JYN0_HUMAN Synaptophysin-like protein 1 OS=Homo sapiens GN=SYPL1 PE=1 SV=1;sp|Q16563|SYPL1_HUMAN Synaptophysin-like protein 1 OS=Homo sapi	3	1	1	1	1	0	1	0	1	0	1	0	0	0	0	0	1	0	1	0	1	0	1	0	0	0	0	0	1	0	1	0	1	0	1	0	0	0	0	0	8.1	8.1
A0A0U1RR30;A0A0U1RRM1;Q8WXI9;Q86YP4	A0A0U1RR30;A0A0U1RRM1;Q8WXI9;Q86YP4	1;1;1;1	1;1;1;1	1;1;1;1	Transcriptional repressor p66-beta;Transcriptional repressor p66-alpha	GATAD2B;GATAD2A	tr|A0A0U1RR30|A0A0U1RR30_HUMAN Transcriptional repressor p66-beta (Fragment) OS=Homo sapiens GN=GATAD2B PE=1 SV=1;tr|A0A0U1RRM1|A0A0U1RRM1_HUMAN Transcriptional repressor p66-beta OS=Homo sapiens GN=GATAD2B PE=1 SV=1;sp|Q8WXI9|P66B_HUMAN Transcriptional re	4	1	1	1	0	1	0	0	0	0	0	0	0	0	0	0	0	1	0	0	0	0	0	0	0	0	0	0	0	1	0	0	0	0	0	0	0	0	0	0	4.2	4.2
A0A0U1RR32;A0A0U1RRH7;Q99878;Q96KK5;Q9BTM1;Q16777;Q6FI13;P20671;P0C0S8;H0YFX9;C9J0D1;Q71UI9;P0C0S5;Q93077;Q7L7L0;P04908;Q96QV6;P16104;C9J386;Q8IUE6	A0A0U1RR32;A0A0U1RRH7;Q99878;Q96KK5;Q9BTM1;Q16777;Q6FI13;P20671;P0C0S8;H0YFX9;C9J0D1;Q71UI9;P0C0S5;Q93077;Q7L7L0;P04908;Q96QV6;P16104	3;3;3;3;3;3;3;3;3;2;2;2;2;2;2;2;2;2;1;1	3;3;3;3;3;3;3;3;3;2;2;2;2;2;2;2;2;2;1;1	3;3;3;3;3;3;3;3;3;2;2;2;2;2;2;2;2;2;1;1	Histone H2A type 1-J;Histone H2A type 1-H;Histone H2A.J;Histone H2A type 2-C;Histone H2A type 2-A;Histone H2A type 1-D;Histone H2A type 1;Histone H2A;Histone H2A.V;Histone H2A.Z;Histone H2A type 1-C;Histone H2A type 3;Histone H2A type 1-B/E;Histone H2A type 1-A;Histone H2AX	HIST1H2AJ;HIST1H2AH;H2AFJ;HIST2H2AC;HIST2H2AA3;HIST1H2AD;HIST1H2AG;H2AFV;H2AFZ;HIST1H2AC;HIST3H2A;HIST1H2AB;HIST1H2AA;H2AFX	tr|A0A0U1RR32|A0A0U1RR32_HUMAN Histone H2A OS=Homo sapiens GN=HIST1H3D PE=3 SV=1;tr|A0A0U1RRH7|A0A0U1RRH7_HUMAN Histone H2A OS=Homo sapiens GN=HIST1H3D PE=3 SV=1;sp|Q99878|H2A1J_HUMAN Histone H2A type 1-J OS=Homo sapiens GN=HIST1H2AJ PE=1 SV=3;sp|Q96KK5|H2	20	3	3	3	2	1	2	2	2	2	2	2	0	3	2	0	2	1	2	2	2	2	2	2	0	3	2	0	2	1	2	2	2	2	2	2	0	3	2	0	16	16
A0A0U1RRM4;P26599;A6NLN1;A0A0D9SF20;A0A087WUW5;K7EKJ7;K7ELW5;K7ES59;K7EK45;O95758;X6R242	A0A0U1RRM4;P26599;A6NLN1;A0A0D9SF20;A0A087WUW5	8;8;7;6;4;3;2;2;2;2;1	8;8;7;6;4;3;2;2;2;2;1	8;8;7;6;4;3;2;2;2;2;1	Polypyrimidine tract-binding protein 1	PTBP1	tr|A0A0U1RRM4|A0A0U1RRM4_HUMAN Polypyrimidine tract-binding protein 1 OS=Homo sapiens GN=PTBP1 PE=1 SV=1;sp|P26599|PTBP1_HUMAN Polypyrimidine tract-binding protein 1 OS=Homo sapiens GN=PTBP1 PE=1 SV=1;tr|A6NLN1|A6NLN1_HUMAN Polypyrimidine tract binding pro	11	8	8	8	2	6	2	4	0	3	5	1	1	8	1	1	2	6	2	4	0	3	5	1	1	8	1	1	2	6	2	4	0	3	5	1	1	8	1	1	13.4	13.4
A0A0U1RRM6;Q8N8S7;A0A075B6E5;A0A0U1RQP7	A0A0U1RRM6;Q8N8S7;A0A075B6E5	11;10;6;4	11;10;6;4	11;10;6;4	Protein enabled homolog	ENAH	tr|A0A0U1RRM6|A0A0U1RRM6_HUMAN Protein enabled homolog OS=Homo sapiens GN=ENAH PE=1 SV=1;sp|Q8N8S7|ENAH_HUMAN Protein enabled homolog OS=Homo sapiens GN=ENAH PE=1 SV=2;tr|A0A075B6E5|A0A075B6E5_HUMAN Protein enabled homolog (Fragment) OS=Homo sapiens GN=ENA	4	11	11	11	5	10	5	9	4	11	3	4	1	6	2	1	5	10	5	9	4	11	3	4	1	6	2	1	5	10	5	9	4	11	3	4	1	6	2	1	14.7	14.7
A0A140T936;P26640	A0A140T936;P26640	4;4	4;4	4;4	Valine--tRNA ligase	VARS	tr|A0A140T936|A0A140T936_HUMAN Valine--tRNA ligase (Fragment) OS=Homo sapiens GN=VARS PE=1 SV=1;sp|P26640|SYVC_HUMAN Valine--tRNA ligase OS=Homo sapiens GN=VARS PE=1 SV=4	2	4	4	4	0	4	0	4	0	2	0	0	0	2	0	0	0	4	0	4	0	2	0	0	0	2	0	0	0	4	0	4	0	2	0	0	0	2	0	0	4.2	4.2
A0A1B0GV49;A0A1B0GTJ4;A0A1B0GUA1;A0A1B0GTG2;A0A1B0GW82;A0A1B0GW77;P49419	A0A1B0GV49;A0A1B0GTJ4;A0A1B0GUA1;A0A1B0GTG2;A0A1B0GW82;A0A1B0GW77;P49419	1;1;1;1;1;1;1	1;1;1;1;1;1;1	1;1;1;1;1;1;1	Alpha-aminoadipic semialdehyde dehydrogenase	ALDH7A1	tr|A0A1B0GV49|A0A1B0GV49_HUMAN Alpha-aminoadipic semialdehyde dehydrogenase OS=Homo sapiens GN=ALDH7A1 PE=1 SV=1;tr|A0A1B0GTJ4|A0A1B0GTJ4_HUMAN Alpha-aminoadipic semialdehyde dehydrogenase OS=Homo sapiens GN=ALDH7A1 PE=1 SV=1;tr|A0A1B0GUA1|A0A1B0GUA1_HUMAN	7	1	1	1	0	1	0	0	0	0	0	0	0	1	0	0	0	1	0	0	0	0	0	0	0	1	0	0	0	1	0	0	0	0	0	0	0	1	0	0	3.6	3.6
A0A1B0GWI4;A0A1B0GU58;P05165;A0A1B0GWA1;A0A1B0GUX9;Q5JVH2;A0A1B0GTR1	A0A1B0GWI4;A0A1B0GU58;P05165;A0A1B0GWA1;A0A1B0GUX9	5;5;5;4;4;1;1	5;5;5;4;4;1;1	5;5;5;4;4;1;1	Propionyl-CoA carboxylase alpha chain, mitochondrial	PCCA	tr|A0A1B0GWI4|A0A1B0GWI4_HUMAN Propionyl-CoA carboxylase alpha chain, mitochondrial (Fragment) OS=Homo sapiens GN=PCCA PE=1 SV=1;tr|A0A1B0GU58|A0A1B0GU58_HUMAN Propionyl-CoA carboxylase alpha chain, mitochondrial (Fragment) OS=Homo sapiens GN=PCCA PE=1 SV=	7	5	5	5	0	3	0	4	0	3	1	0	0	1	0	0	0	3	0	4	0	3	1	0	0	1	0	0	0	3	0	4	0	3	1	0	0	1	0	0	14.5	14.5
A0A1B0GVS3;R4GMT0;P61163;P42025	A0A1B0GVS3;R4GMT0;P61163;P42025	2;2;2;1	2;2;2;1	2;2;2;1	Alpha-centractin;Beta-centractin	ACTR1A;ACTR1B	tr|A0A1B0GVS3|A0A1B0GVS3_HUMAN Alpha-centractin OS=Homo sapiens GN=ACTR1A PE=1 SV=1;tr|R4GMT0|R4GMT0_HUMAN Alpha-centractin OS=Homo sapiens GN=ACTR1A PE=1 SV=1;sp|P61163|ACTZ_HUMAN Alpha-centractin OS=Homo sapiens GN=ACTR1A PE=1 SV=1;sp|P42025|ACTY_HUMAN B	4	2	2	2	1	2	0	0	0	1	0	0	0	2	0	0	1	2	0	0	0	1	0	0	0	2	0	0	1	2	0	0	0	1	0	0	0	2	0	0	13.6	13.6
A0A1W2PPS1;Q00839;A0A1X7SBS1;A0A1W2PP35;Q5RI18;A0A1W2PQL0;A0A1W2PP34;A0A1W2PPL4;A0A1W2PPH7;A0A1W2PRZ7;A0A1W2PQD4;A0A1W2PQ74;A0A1W2PPE9;A0A1W2PRI6;A0A1W2PP22	A0A1W2PPS1;Q00839;A0A1X7SBS1;A0A1W2PP35;Q5RI18;A0A1W2PQL0;A0A1W2PP34;A0A1W2PPL4;A0A1W2PPH7;A0A1W2PRZ7;A0A1W2PQD4;A0A1W2PQ74	18;18;16;14;13;11;11;11;11;9;9;9;2;2;1	18;18;16;14;13;11;11;11;11;9;9;9;2;2;1	18;18;16;14;13;11;11;11;11;9;9;9;2;2;1	Heterogeneous nuclear ribonucleoprotein U	HNRNPU	tr|A0A1W2PPS1|A0A1W2PPS1_HUMAN Heterogeneous nuclear ribonucleoprotein U OS=Homo sapiens GN=HNRNPU PE=1 SV=1;sp|Q00839|HNRPU_HUMAN Heterogeneous nuclear ribonucleoprotein U OS=Homo sapiens GN=HNRNPU PE=1 SV=6;tr|A0A1X7SBS1|A0A1X7SBS1_HUMAN Heterogeneous nu	15	18	18	18	7	15	7	13	6	12	7	5	0	15	5	0	7	15	7	13	6	12	7	5	0	15	5	0	7	15	7	13	6	12	7	5	0	15	5	0	21.1	21.1
A0A1X7SBZ2;A0A1W2PQ51;Q92841;A0A0U1RQJ0	A0A1X7SBZ2;A0A1W2PQ51;Q92841	20;20;20;3	20;20;20;3	15;15;15;2	Probable ATP-dependent RNA helicase DDX17	DDX17	tr|A0A1X7SBZ2|A0A1X7SBZ2_HUMAN Probable ATP-dependent RNA helicase DDX17 OS=Homo sapiens GN=DDX17 PE=4 SV=1;tr|A0A1W2PQ51|A0A1W2PQ51_HUMAN Probable ATP-dependent RNA helicase DDX17 OS=Homo sapiens GN=DDX17 PE=1 SV=1;sp|Q92841|DDX17_HUMAN Probable ATP-depen	4	20	20	15	2	18	0	9	1	6	9	2	0	20	2	0	2	18	0	9	1	6	9	2	0	20	2	0	0	13	0	6	0	4	6	1	0	15	1	0	26.3	26.3
A6NEM2;P51610	A6NEM2;P51610	1;1	1;1	1;1	Host cell factor 1;HCF N-terminal chain 1;HCF N-terminal chain 2;HCF N-terminal chain 3;HCF N-terminal chain 4;HCF N-terminal chain 5;HCF N-terminal chain 6;HCF C-terminal chain 1;HCF C-terminal chain 2;HCF C-terminal chain 3;HCF C-terminal chain 4;HCF C-terminal chain 5;HCF C-terminal chain 6	HCFC1	tr|A6NEM2|A6NEM2_HUMAN Host cell factor 1 OS=Homo sapiens GN=HCFC1 PE=1 SV=2;sp|P51610|HCFC1_HUMAN Host cell factor 1 OS=Homo sapiens GN=HCFC1 PE=1 SV=2	2	1	1	1	0	1	0	0	0	0	0	0	0	1	0	0	0	1	0	0	0	0	0	0	0	1	0	0	0	1	0	0	0	0	0	0	0	1	0	0	0.8	0.8
A6NHK2;P62304	A6NHK2;P62304	1;1	1;1	1;1	Small nuclear ribonucleoprotein E	SNRPE	tr|A6NHK2|A6NHK2_HUMAN Small nuclear ribonucleoprotein E OS=Homo sapiens GN=SNRPE PE=1 SV=1;sp|P62304|RUXE_HUMAN Small nuclear ribonucleoprotein E OS=Homo sapiens GN=SNRPE PE=1 SV=1	2	1	1	1	0	1	0	1	1	1	1	0	0	1	0	0	0	1	0	1	1	1	1	0	0	1	0	0	0	1	0	1	1	1	1	0	0	1	0	0	23.1	23.1
A6NKB8;Q9H4A4	A6NKB8;Q9H4A4	1;1	1;1	1;1	Aminopeptidase B	RNPEP	tr|A6NKB8|A6NKB8_HUMAN Aminopeptidase B OS=Homo sapiens GN=RNPEP PE=1 SV=1;sp|Q9H4A4|AMPB_HUMAN Aminopeptidase B OS=Homo sapiens GN=RNPEP PE=1 SV=2	2	1	1	1	1	1	0	1	0	1	1	0	0	1	0	1	1	1	0	1	0	1	1	0	0	1	0	1	1	1	0	1	0	1	1	0	0	1	0	1	2.1	2.1
A6NLM8;P51571	A6NLM8;P51571	1;1	1;1	1;1	Translocon-associated protein subunit delta	SSR4	tr|A6NLM8|A6NLM8_HUMAN Translocon-associated protein subunit delta OS=Homo sapiens GN=SSR4 PE=1 SV=1;sp|P51571|SSRD_HUMAN Translocon-associated protein subunit delta OS=Homo sapiens GN=SSR4 PE=1 SV=1	2	1	1	1	0	1	0	0	0	0	0	0	0	1	0	0	0	1	0	0	0	0	0	0	0	1	0	0	0	1	0	0	0	0	0	0	0	1	0	0	7.4	7.4
A6NP16;E7ERM3;Q4VCS5;Q8IY63	A6NP16;E7ERM3;Q4VCS5	3;3;3;1	3;3;3;1	3;3;3;1	Angiomotin	AMOT	tr|A6NP16|A6NP16_HUMAN Angiomotin OS=Homo sapiens GN=AMOT PE=1 SV=1;tr|E7ERM3|E7ERM3_HUMAN Angiomotin OS=Homo sapiens GN=AMOT PE=1 SV=1;sp|Q4VCS5|AMOT_HUMAN Angiomotin OS=Homo sapiens GN=AMOT PE=1 SV=1	4	3	3	3	0	1	1	1	0	2	0	0	0	3	0	0	0	1	1	1	0	2	0	0	0	3	0	0	0	1	1	1	0	2	0	0	0	3	0	0	4.9	4.9
R9WNI0;A8MQB8;G3V0J0;Q06787;A0A087WXI3	R9WNI0;A8MQB8;G3V0J0;Q06787;A0A087WXI3	2;2;2;2;1	2;2;2;2;1	1;1;1;1;1	Fragile X mental retardation protein 1	FMR1	tr|R9WNI0|R9WNI0_HUMAN Fragile X mental retardation 1 OS=Homo sapiens GN=FMR1 PE=1 SV=1;tr|A8MQB8|A8MQB8_HUMAN Synaptic functional regulator FMR1 OS=Homo sapiens GN=FMR1 PE=1 SV=1;tr|G3V0J0|G3V0J0_HUMAN Fragile X mental retardation 1, isoform CRA_e OS=Homo	5	2	2	1	0	1	0	0	0	0	0	0	0	2	0	0	0	1	0	0	0	0	0	0	0	2	0	0	0	0	0	0	0	0	0	0	0	1	0	0	2.9	2.9
B0QY89;Q9Y262;H7C3A0;C9JHP4;C9K0Q7;B0QY90	B0QY89;Q9Y262;H7C3A0;C9JHP4;C9K0Q7	3;3;2;2;2;1	3;3;2;2;2;1	3;3;2;2;2;1	Eukaryotic translation initiation factor 3 subunit L	EIF3L	tr|B0QY89|B0QY89_HUMAN Eukaryotic translation initiation factor 3 subunit L OS=Homo sapiens GN=EIF3L PE=1 SV=1;sp|Q9Y262|EIF3L_HUMAN Eukaryotic translation initiation factor 3 subunit L OS=Homo sapiens GN=EIF3L PE=1 SV=1;tr|H7C3A0|H7C3A0_HUMAN Eukaryotic t	6	3	3	3	2	2	1	2	1	2	1	0	0	2	0	0	2	2	1	2	1	2	1	0	0	2	0	0	2	2	1	2	1	2	1	0	0	2	0	0	4.9	4.9
E9PAP1;X6RHV1;B0QZE6;E9PS59;X6R732;E9PQM8;E9PRF4;Q15047	E9PAP1;X6RHV1;B0QZE6;E9PS59;X6R732;E9PQM8;E9PRF4;Q15047	1;1;1;1;1;1;1;1	1;1;1;1;1;1;1;1	1;1;1;1;1;1;1;1	Histone-lysine N-methyltransferase SETDB1	SETDB1	tr|E9PAP1|E9PAP1_HUMAN Histone-lysine N-methyltransferase SETDB1 OS=Homo sapiens GN=SETDB1 PE=1 SV=1;tr|X6RHV1|X6RHV1_HUMAN Histone-lysine N-methyltransferase SETDB1 (Fragment) OS=Homo sapiens GN=SETDB1 PE=1 SV=7;tr|B0QZE6|B0QZE6_HUMAN Histone-lysine N-met	8	1	1	1	1	1	1	1	1	1	1	0	1	1	0	1	1	1	1	1	1	1	1	0	1	1	0	1	1	1	1	1	1	1	1	0	1	1	0	1	10.8	10.8
B0YIW6;P48444	B0YIW6;P48444	3;3	3;3	3;3	Coatomer subunit delta	ARCN1	tr|B0YIW6|B0YIW6_HUMAN Archain 1, isoform CRA_a OS=Homo sapiens GN=ARCN1 PE=1 SV=1;sp|P48444|COPD_HUMAN Coatomer subunit delta OS=Homo sapiens GN=ARCN1 PE=1 SV=1	2	3	3	3	2	3	1	2	0	1	0	0	0	3	1	0	2	3	1	2	0	1	0	0	0	3	1	0	2	3	1	2	0	1	0	0	0	3	1	0	7.1	7.1
B0YJC4;P08670;A0A1B0GTT5;B0YJC5;P17661;A0A1B0GVG8;E7EMV2;E7ESP9;Q16352;P07196;P07197	B0YJC4;P08670;A0A1B0GTT5	12;12;6;5;3;2;1;1;1;1;1	11;11;5;5;3;2;1;1;1;1;1	10;10;5;4;2;2;0;0;0;0;0	Vimentin	VIM	tr|B0YJC4|B0YJC4_HUMAN Vimentin OS=Homo sapiens GN=VIM PE=1 SV=1;sp|P08670|VIME_HUMAN Vimentin OS=Homo sapiens GN=VIM PE=1 SV=4;tr|A0A1B0GTT5|A0A1B0GTT5_HUMAN Vimentin (Fragment) OS=Homo sapiens GN=VIM PE=1 SV=1	11	12	11	10	1	8	1	6	1	5	2	1	0	11	1	0	0	8	0	5	0	4	1	0	0	11	0	0	0	8	0	5	0	3	1	0	0	10	0	0	29.9	28.3
B1AHB1;P33992;B1AHB2;B1AHA9	B1AHB1;P33992;B1AHB2;B1AHA9	2;2;1;1	2;2;1;1	2;2;1;1	DNA helicase;DNA replication licensing factor MCM5	MCM5	tr|B1AHB1|B1AHB1_HUMAN DNA helicase OS=Homo sapiens GN=MCM5 PE=1 SV=1;sp|P33992|MCM5_HUMAN DNA replication licensing factor MCM5 OS=Homo sapiens GN=MCM5 PE=1 SV=5;tr|B1AHB2|B1AHB2_HUMAN DNA replication licensing factor MCM5 (Fragment) OS=Homo sapiens GN=MC	4	2	2	2	0	2	0	1	0	0	0	0	0	2	0	0	0	2	0	1	0	0	0	0	0	2	0	0	0	2	0	1	0	0	0	0	0	2	0	0	4.1	4.1
B1AHC9;P12956	B1AHC9;P12956	17;17	17;17	17;17	X-ray repair cross-complementing protein 6	XRCC6	tr|B1AHC9|B1AHC9_HUMAN X-ray repair cross-complementing protein 6 OS=Homo sapiens GN=XRCC6 PE=1 SV=1;sp|P12956|XRCC6_HUMAN X-ray repair cross-complementing protein 6 OS=Homo sapiens GN=XRCC6 PE=1 SV=2	2	17	17	17	5	16	1	14	2	13	7	2	0	15	1	0	5	16	1	14	2	13	7	2	0	15	1	0	5	16	1	14	2	13	7	2	0	15	1	0	30.6	30.6
B1AHF3;P00387	B1AHF3;P00387	1;1	1;1	1;1	NADH-cytochrome b5 reductase 3;NADH-cytochrome b5 reductase 3 membrane-bound form;NADH-cytochrome b5 reductase 3 soluble form	CYB5R3	tr|B1AHF3|B1AHF3_HUMAN NADH-cytochrome b5 reductase 3 (Fragment) OS=Homo sapiens GN=CYB5R3 PE=1 SV=1;sp|P00387|NB5R3_HUMAN NADH-cytochrome b5 reductase 3 OS=Homo sapiens GN=CYB5R3 PE=1 SV=3	2	1	1	1	0	1	0	1	1	1	0	0	0	0	0	0	0	1	0	1	1	1	0	0	0	0	0	0	0	1	0	1	1	1	0	0	0	0	0	0	7.5	7.5
B1ANR0;Q13310;H0YCC8;H0YEQ8;B1ANR1	B1ANR0;Q13310	17;17;6;4;4	11;11;3;2;2	1;1;0;0;1	Polyadenylate-binding protein;Polyadenylate-binding protein 4	PABPC4	tr|B1ANR0|B1ANR0_HUMAN Polyadenylate-binding protein OS=Homo sapiens GN=PABPC4 PE=1 SV=1;sp|Q13310|PABP4_HUMAN Polyadenylate-binding protein 4 OS=Homo sapiens GN=PABPC4 PE=1 SV=1	5	17	11	1	9	13	4	12	5	12	8	6	0	14	2	0	6	8	3	8	2	8	4	3	0	9	0	0	1	1	1	1	0	1	1	1	0	1	0	0	26.8	19.2
B1AUU8;P42566	B1AUU8;P42566	4;4	4;4	4;4	Epidermal growth factor receptor substrate 15	EPS15	tr|B1AUU8|B1AUU8_HUMAN Epidermal growth factor receptor substrate 15 OS=Homo sapiens GN=EPS15 PE=1 SV=1;sp|P42566|EPS15_HUMAN Epidermal growth factor receptor substrate 15 OS=Homo sapiens GN=EPS15 PE=1 SV=2	2	4	4	4	0	4	0	2	0	1	0	0	0	3	0	0	0	4	0	2	0	1	0	0	0	3	0	0	0	4	0	2	0	1	0	0	0	3	0	0	7.3	7.3
G3V4W0;B4DY08;B2R5W2;G3V4C1;G3V2Q1;P07910;G3V576;G3V555;G3V575;G3V2D6;G3V5X6;G3V3K6;G3V251;G3V5V7;B4DSU6;A0A0G2JPF8;A0A0G2JNQ3;P0DMR1;O60812;B7ZW38;B2RXH8;G3V4M8;G3V2H6	G3V4W0;B4DY08;B2R5W2;G3V4C1;G3V2Q1;P07910;G3V576;G3V555;G3V575;G3V2D6;G3V5X6;G3V3K6;G3V251;G3V5V7	12;12;12;12;11;11;10;7;7;7;6;6;6;6;5;5;5;5;5;5;5;3;2	12;12;12;12;11;11;10;7;7;7;6;6;6;6;5;5;5;5;5;5;5;3;2	12;12;12;12;11;11;10;7;7;7;6;6;6;6;5;5;5;5;5;5;5;3;2	Heterogeneous nuclear ribonucleoproteins C1/C2	HNRNPC	tr|G3V4W0|G3V4W0_HUMAN Heterogeneous nuclear ribonucleoproteins C1/C2 (Fragment) OS=Homo sapiens GN=HNRNPC PE=1 SV=1;tr|B4DY08|B4DY08_HUMAN Heterogeneous nuclear ribonucleoproteins C1/C2 OS=Homo sapiens GN=HNRNPC PE=1 SV=1;tr|B2R5W2|B2R5W2_HUMAN Heterogene	23	12	12	12	3	11	2	9	2	7	6	3	2	12	2	2	3	11	2	9	2	7	6	3	2	12	2	2	3	11	2	9	2	7	6	3	2	12	2	2	49.2	49.2
B2ZWH1;Q9HB71	B2ZWH1;Q9HB71	2;2	2;2	2;2	Calcyclin-binding protein	CACYBP	tr|B2ZWH1|B2ZWH1_HUMAN Calcyclin-binding protein (Fragment) OS=Homo sapiens GN=CACYBP PE=1 SV=1;sp|Q9HB71|CYBP_HUMAN Calcyclin-binding protein OS=Homo sapiens GN=CACYBP PE=1 SV=2	2	2	2	2	0	2	0	1	0	0	0	0	0	1	0	0	0	2	0	1	0	0	0	0	0	1	0	0	0	2	0	1	0	0	0	0	0	1	0	0	42	42
M0QX65;B3KNJ4;Q9UBE0;M0QYM8;M0R054;M0QZS6;M0R286	M0QX65;B3KNJ4;Q9UBE0;M0QYM8;M0R054;M0QZS6	3;3;3;2;2;2;1	3;3;3;2;2;2;1	3;3;3;2;2;2;1	SUMO-activating enzyme subunit 1;SUMO-activating enzyme subunit 1, N-terminally processed	SAE1	tr|M0QX65|M0QX65_HUMAN SUMO-activating enzyme subunit 1 (Fragment) OS=Homo sapiens GN=SAE1 PE=1 SV=1;tr|B3KNJ4|B3KNJ4_HUMAN SUMO-1 activating enzyme subunit 1, isoform CRA_a OS=Homo sapiens GN=SAE1 PE=1 SV=1;sp|Q9UBE0|SAE1_HUMAN SUMO-activating enzyme subu	7	3	3	3	0	2	0	2	0	2	0	0	0	3	0	0	0	2	0	2	0	2	0	0	0	3	0	0	0	2	0	2	0	2	0	0	0	3	0	0	14.1	14.1
H0YHY4;F8VR28;F8VYL3;B4DPZ9;F8W1W3;F8VUJ9;B4DDQ3;F8VZ52;G8JLD5;O00429	H0YHY4;F8VR28;F8VYL3;B4DPZ9;F8W1W3;F8VUJ9;B4DDQ3;F8VZ52;G8JLD5;O00429	1;1;1;1;1;1;1;1;1;1	1;1;1;1;1;1;1;1;1;1	1;1;1;1;1;1;1;1;1;1	Dynamin-1-like protein	DNM1L	tr|H0YHY4|H0YHY4_HUMAN Dynamin-1-like protein (Fragment) OS=Homo sapiens GN=DNM1L PE=1 SV=1;tr|F8VR28|F8VR28_HUMAN Dynamin-1-like protein OS=Homo sapiens GN=DNM1L PE=1 SV=1;tr|F8VYL3|F8VYL3_HUMAN Dynamin-1-like protein OS=Homo sapiens GN=DNM1L PE=1 SV=1;tr	10	1	1	1	0	1	0	1	0	0	0	0	0	1	0	0	0	1	0	1	0	0	0	0	0	1	0	0	0	1	0	1	0	0	0	0	0	1	0	0	18.5	18.5
K7EMV3;K7EP01;B4DEB1;K7EK07;Q5TEC6;K7ES00;Q6NXT2;Q71DI3;Q16695;P84243;P68431	K7EMV3;K7EP01;B4DEB1;K7EK07;Q5TEC6;K7ES00;Q6NXT2;Q71DI3;Q16695;P84243;P68431	2;2;2;2;2;2;2;2;2;2;2	2;2;2;2;2;2;2;2;2;2;2	2;2;2;2;2;2;2;2;2;2;2	Histone H3;Histone H3.3C;Histone H3.2;Histone H3.1t;Histone H3.3;Histone H3.1	H3F3B;H3F3A;HIST2H3PS2;H3F3C;HIST2H3A;HIST3H3;HIST1H3A	tr|K7EMV3|K7EMV3_HUMAN Histone H3 OS=Homo sapiens GN=H3F3B PE=1 SV=1;tr|K7EP01|K7EP01_HUMAN Histone H3.3 OS=Homo sapiens GN=H3F3B PE=1 SV=1;tr|B4DEB1|B4DEB1_HUMAN Histone H3 OS=Homo sapiens GN=H3F3A PE=1 SV=1;tr|K7EK07|K7EK07_HUMAN Histone H3 (Fragment) OS	11	2	2	2	2	2	2	2	2	1	2	2	0	2	2	0	2	2	2	2	2	1	2	2	0	2	2	0	2	2	2	2	2	1	2	2	0	2	2	0	17.4	17.4
H0Y993;B4DFG0;P35659	H0Y993;B4DFG0;P35659	2;2;2	2;2;2	2;2;2	Protein DEK	DEK	tr|H0Y993|H0Y993_HUMAN Protein DEK (Fragment) OS=Homo sapiens GN=DEK PE=1 SV=1;tr|B4DFG0|B4DFG0_HUMAN Protein DEK OS=Homo sapiens GN=DEK PE=1 SV=1;sp|P35659|DEK_HUMAN Protein DEK OS=Homo sapiens GN=DEK PE=1 SV=1	3	2	2	2	0	1	0	1	0	0	0	0	0	2	0	0	0	1	0	1	0	0	0	0	0	2	0	0	0	1	0	1	0	0	0	0	0	2	0	0	16.7	16.7
H7C048;K7EMQ8;J3QKS7;B4DGM3;Q969G3	H7C048;K7EMQ8;J3QKS7;B4DGM3;Q969G3	1;1;1;1;1	1;1;1;1;1	1;1;1;1;1	SWI/SNF-related matrix-associated actin-dependent regulator of chromatin subfamily E member 1	SMARCE1	tr|H7C048|H7C048_HUMAN SWI/SNF-related matrix-associated actin-dependent regulator of chromatin subfamily E member 1 (Fragment) OS=Homo sapiens GN=SMARCE1 PE=1 SV=1;tr|K7EMQ8|K7EMQ8_HUMAN SWI/SNF-related matrix-associated actin-dependent regulator of chrom	5	1	1	1	0	0	0	0	0	0	0	0	0	1	0	0	0	0	0	0	0	0	0	0	0	1	0	0	0	0	0	0	0	0	0	0	0	1	0	0	8.3	8.3
B4DLN1;P52815	B4DLN1;P52815	2;2	2;2	2;2	39S ribosomal protein L12, mitochondrial	MRPL12	tr|B4DLN1|B4DLN1_HUMAN cDNA FLJ60124, highly similar to Mitochondrial dicarboxylate carrier OS=Homo sapiens PE=2 SV=1;sp|P52815|RM12_HUMAN 39S ribosomal protein L12, mitochondrial OS=Homo sapiens GN=MRPL12 PE=1 SV=2	2	2	2	2	0	2	0	2	0	1	0	0	0	2	0	0	0	2	0	2	0	1	0	0	0	2	0	0	0	2	0	2	0	1	0	0	0	2	0	0	4.8	4.8
B4DY09;Q12905;X6R6Z1;A0A0A0MRL0	B4DY09;Q12905	6;6;2;2	6;6;2;2	6;6;2;2	Interleukin enhancer-binding factor 2	ILF2	tr|B4DY09|B4DY09_HUMAN Interleukin enhancer-binding factor 2 OS=Homo sapiens GN=ILF2 PE=1 SV=1;sp|Q12905|ILF2_HUMAN Interleukin enhancer-binding factor 2 OS=Homo sapiens GN=ILF2 PE=1 SV=2	4	6	6	6	1	6	2	3	1	0	2	1	0	5	0	0	1	6	2	3	1	0	2	1	0	5	0	0	1	6	2	3	1	0	2	1	0	5	0	0	20.7	20.7
B5MBZ0;Q9HC35	B5MBZ0;Q9HC35	2;2	2;2	2;2	Echinoderm microtubule-associated protein-like 4	EML4	tr|B5MBZ0|B5MBZ0_HUMAN Echinoderm microtubule-associated protein-like 4 OS=Homo sapiens GN=EML4 PE=1 SV=3;sp|Q9HC35|EMAL4_HUMAN Echinoderm microtubule-associated protein-like 4 OS=Homo sapiens GN=EML4 PE=1 SV=3	2	2	2	2	0	2	0	1	0	0	0	0	0	2	0	0	0	2	0	1	0	0	0	0	0	2	0	0	0	2	0	1	0	0	0	0	0	2	0	0	2.8	2.8
B5MDF5;P62826;J3KQE5;H0YFC6;F5H018;A0A087X0W0;B4DV51	B5MDF5;P62826;J3KQE5;H0YFC6;F5H018	7;7;6;5;5;1;1	7;7;6;5;5;1;1	7;7;6;5;5;1;1	GTP-binding nuclear protein Ran	RAN	tr|B5MDF5|B5MDF5_HUMAN GTP-binding nuclear protein Ran OS=Homo sapiens GN=RAN PE=1 SV=1;sp|P62826|RAN_HUMAN GTP-binding nuclear protein Ran OS=Homo sapiens GN=RAN PE=1 SV=3;tr|J3KQE5|J3KQE5_HUMAN GTP-binding nuclear protein Ran (Fragment) OS=Homo sapiens G	7	7	7	7	6	7	6	7	5	6	5	4	0	6	4	0	6	7	6	7	5	6	5	4	0	6	4	0	6	7	6	7	5	6	5	4	0	6	4	0	30	30
Q99613;B5ME19;H3BPE3;H3BPE4	Q99613;B5ME19	8;8;1;1	8;8;1;1	8;8;1;1	Eukaryotic translation initiation factor 3 subunit C;Eukaryotic translation initiation factor 3 subunit C-like protein	EIF3C;EIF3CL	sp|Q99613|EIF3C_HUMAN Eukaryotic translation initiation factor 3 subunit C OS=Homo sapiens GN=EIF3C PE=1 SV=1;sp|B5ME19|EIFCL_HUMAN Eukaryotic translation initiation factor 3 subunit C-like protein OS=Homo sapiens GN=EIF3CL PE=3 SV=1	4	8	8	8	1	7	0	6	1	3	2	1	0	7	0	0	1	7	0	6	1	3	2	1	0	7	0	0	1	7	0	6	1	3	2	1	0	7	0	0	7.9	7.9
H0Y2V1;H7C4C5;B5MEG9;F8W9U4;E7EVA0;P27816	H0Y2V1;H7C4C5;B5MEG9;F8W9U4;E7EVA0;P27816	2;2;2;2;2;2	2;2;2;2;2;2	2;2;2;2;2;2	Microtubule-associated protein;Microtubule-associated protein 4	MAP4	tr|H0Y2V1|H0Y2V1_HUMAN Microtubule-associated protein (Fragment) OS=Homo sapiens GN=MAP4 PE=1 SV=1;tr|H7C4C5|H7C4C5_HUMAN Microtubule-associated protein (Fragment) OS=Homo sapiens GN=MAP4 PE=1 SV=1;tr|B5MEG9|B5MEG9_HUMAN Microtubule-associated protein 4 (F	6	2	2	2	0	0	0	0	0	0	0	0	0	2	0	0	0	0	0	0	0	0	0	0	0	2	0	0	0	0	0	0	0	0	0	0	0	2	0	0	6	6
Q5T8U5;B7Z1G8;O15260	Q5T8U5;B7Z1G8;O15260	1;1;1	1;1;1	1;1;1	Surfeit locus protein 4	SURF4	tr|Q5T8U5|Q5T8U5_HUMAN Surfeit 4 OS=Homo sapiens GN=SURF4 PE=1 SV=1;tr|B7Z1G8|B7Z1G8_HUMAN Surfeit 4, isoform CRA_b OS=Homo sapiens GN=SURF4 PE=1 SV=1;sp|O15260|SURF4_HUMAN Surfeit locus protein 4 OS=Homo sapiens GN=SURF4 PE=1 SV=3	3	1	1	1	0	0	0	1	0	0	0	0	0	0	0	0	0	0	0	1	0	0	0	0	0	0	0	0	0	0	0	1	0	0	0	0	0	0	0	0	5.4	5.4
F8W1R7;J3KND3;G8JLA2;G3V1V0;B7Z6Z4;P60660;G3V1Y7;F8VPF3;F8VZU9;F8W180;F8VXL3;H0YI43;F8W1I5;P14649	F8W1R7;J3KND3;G8JLA2;G3V1V0;B7Z6Z4;P60660;G3V1Y7;F8VPF3;F8VZU9;F8W180	4;4;4;4;4;4;3;3;2;2;1;1;1;1	4;4;4;4;4;4;3;3;2;2;1;1;1;1	4;4;4;4;4;4;3;3;2;2;1;1;1;1	Myosin light polypeptide 6	MYL6	tr|F8W1R7|F8W1R7_HUMAN Myosin light polypeptide 6 OS=Homo sapiens GN=MYL6 PE=1 SV=1;tr|J3KND3|J3KND3_HUMAN Myosin light polypeptide 6 OS=Homo sapiens GN=MYL6 PE=1 SV=1;tr|G8JLA2|G8JLA2_HUMAN Myosin light polypeptide 6 OS=Homo sapiens GN=MYL6 PE=1 SV=1;tr|G	14	4	4	4	1	4	0	4	1	4	2	0	0	4	0	0	1	4	0	4	1	4	2	0	0	4	0	0	1	4	0	4	1	4	2	0	0	4	0	0	31	31
B7Z8J4;P30419;K7EN82;K7EN42	B7Z8J4;P30419;K7EN82	3;3;2;1	3;3;2;1	3;3;2;1	Glycylpeptide N-tetradecanoyltransferase 1	NMT1	tr|B7Z8J4|B7Z8J4_HUMAN Glycylpeptide N-tetradecanoyltransferase 1 OS=Homo sapiens GN=NMT1 PE=1 SV=1;sp|P30419|NMT1_HUMAN Glycylpeptide N-tetradecanoyltransferase 1 OS=Homo sapiens GN=NMT1 PE=1 SV=2;tr|K7EN82|K7EN82_HUMAN Glycylpeptide N-tetradecanoyltransf	4	3	3	3	1	3	1	1	1	3	1	0	0	2	0	0	1	3	1	1	1	3	1	0	0	2	0	0	1	3	1	1	1	3	1	0	0	2	0	0	27	27
B7Z9I1;Q5T4U5;P11310;E9PJM9;H0YDT5;E9PRX4	B7Z9I1;Q5T4U5;P11310	8;8;8;2;1;1	8;8;8;2;1;1	8;8;8;2;1;1	Medium-chain specific acyl-CoA dehydrogenase, mitochondrial	ACADM	tr|B7Z9I1|B7Z9I1_HUMAN Medium-chain-specific acyl-CoA dehydrogenase, mitochondrial OS=Homo sapiens GN=ACADM PE=1 SV=1;tr|Q5T4U5|Q5T4U5_HUMAN Acyl-Coenzyme A dehydrogenase, C-4 to C-12 straight chain, isoform CRA_a OS=Homo sapiens GN=ACADM PE=1 SV=1;sp|P113	6	8	8	8	3	6	2	7	1	7	2	0	0	6	2	0	3	6	2	7	1	7	2	0	0	6	2	0	3	6	2	7	1	7	2	0	0	6	2	0	24.2	24.2
B8ZZ51;B9A041;P40925	B8ZZ51;B9A041;P40925	1;1;1	1;1;1	1;1;1	Malate dehydrogenase, cytoplasmic	MDH1	tr|B8ZZ51|B8ZZ51_HUMAN Malate dehydrogenase, cytoplasmic OS=Homo sapiens GN=MDH1 PE=1 SV=1;tr|B9A041|B9A041_HUMAN Malate dehydrogenase, cytoplasmic OS=Homo sapiens GN=MDH1 PE=1 SV=1;sp|P40925|MDHC_HUMAN Malate dehydrogenase, cytoplasmic OS=Homo sapiens GN=	3	1	1	1	0	1	0	0	0	0	0	0	0	1	0	0	0	1	0	0	0	0	0	0	0	1	0	0	0	1	0	0	0	0	0	0	0	1	0	0	7.1	7.1
B8ZZ81;O00116	B8ZZ81;O00116	1;1	1;1	1;1	Alkyldihydroxyacetonephosphate synthase, peroxisomal	AGPS	tr|B8ZZ81|B8ZZ81_HUMAN Alkylglycerone-phosphate synthase OS=Homo sapiens GN=AGPS PE=1 SV=1;sp|O00116|ADAS_HUMAN Alkyldihydroxyacetonephosphate synthase, peroxisomal OS=Homo sapiens GN=AGPS PE=1 SV=1	2	1	1	1	0	1	0	0	0	0	0	0	0	0	0	0	0	1	0	0	0	0	0	0	0	0	0	0	0	1	0	0	0	0	0	0	0	0	0	0	6.3	6.3
B8ZZQ4;Q96EY7;F8WE76	B8ZZQ4;Q96EY7;F8WE76	2;2;1	2;2;1	2;2;1	Pentatricopeptide repeat domain-containing protein 3, mitochondrial	PTCD3	tr|B8ZZQ4|B8ZZQ4_HUMAN Pentatricopeptide repeat domain-containing protein 3, mitochondrial (Fragment) OS=Homo sapiens GN=PTCD3 PE=1 SV=3;sp|Q96EY7|PTCD3_HUMAN Pentatricopeptide repeat domain-containing protein 3, mitochondrial OS=Homo sapiens GN=PTCD3 PE=1	3	2	2	2	0	1	0	1	0	0	0	0	0	2	0	0	0	1	0	1	0	0	0	0	0	2	0	0	0	1	0	1	0	0	0	0	0	2	0	0	15.5	15.5
B9A062;P13995	B9A062;P13995	3;3	3;3	3;3	Bifunctional methylenetetrahydrofolate dehydrogenase/cyclohydrolase, mitochondrial;NAD-dependent methylenetetrahydrofolate dehydrogenase;Methenyltetrahydrofolate cyclohydrolase	MTHFD2	tr|B9A062|B9A062_HUMAN Bifunctional methylenetetrahydrofolate dehydrogenase/cyclohydrolase, mitochondrial OS=Homo sapiens GN=MTHFD2 PE=1 SV=1;sp|P13995|MTDC_HUMAN Bifunctional methylenetetrahydrofolate dehydrogenase/cyclohydrolase, mitochondrial OS=Homo sa	2	3	3	3	1	3	2	3	1	3	1	1	0	2	0	0	1	3	2	3	1	3	1	1	0	2	0	0	1	3	2	3	1	3	1	1	0	2	0	0	14.9	14.9
H7C463;C9J406;B9A067;Q16891	H7C463;C9J406;B9A067;Q16891	4;4;4;4	4;4;4;4	4;4;4;4	MICOS complex subunit MIC60	IMMT	tr|H7C463|H7C463_HUMAN MICOS complex subunit MIC60 (Fragment) OS=Homo sapiens GN=IMMT PE=1 SV=1;tr|C9J406|C9J406_HUMAN MICOS complex subunit MIC60 OS=Homo sapiens GN=IMMT PE=1 SV=1;tr|B9A067|B9A067_HUMAN MICOS complex subunit MIC60 OS=Homo sapiens GN=IMMT	4	4	4	4	1	4	0	3	0	1	0	0	0	3	0	0	1	4	0	3	0	1	0	0	0	3	0	0	1	4	0	3	0	1	0	0	0	3	0	0	7.3	7.3
C9IZ80;Q7L1Q6	C9IZ80;Q7L1Q6	1;1	1;1	1;1	Basic leucine zipper and W2 domain-containing protein 1	BZW1	tr|C9IZ80|C9IZ80_HUMAN Basic leucine zipper and W2 domain-containing protein 1 (Fragment) OS=Homo sapiens GN=BZW1 PE=1 SV=1;sp|Q7L1Q6|BZW1_HUMAN Basic leucine zipper and W2 domain-containing protein 1 OS=Homo sapiens GN=BZW1 PE=1 SV=1	2	1	1	1	0	1	0	0	0	1	0	0	0	1	0	0	0	1	0	0	0	1	0	0	0	1	0	0	0	1	0	0	0	1	0	0	0	1	0	0	3.1	3.1
C9IZZ0;C9J4V0;C9J8S3;P51149	C9IZZ0;C9J4V0;C9J8S3;P51149	1;1;1;1	1;1;1;1	1;1;1;1	Ras-related protein Rab-7a	RAB7A	tr|C9IZZ0|C9IZZ0_HUMAN Ras-related protein Rab-7a (Fragment) OS=Homo sapiens GN=RAB7A PE=1 SV=1;tr|C9J4V0|C9J4V0_HUMAN Ras-related protein Rab-7a OS=Homo sapiens GN=RAB7A PE=1 SV=1;tr|C9J8S3|C9J8S3_HUMAN Ras-related protein Rab-7a OS=Homo sapiens GN=RAB7A	4	1	1	1	0	0	0	1	1	1	0	0	0	1	0	0	0	0	0	1	1	1	0	0	0	1	0	0	0	0	0	1	1	1	0	0	0	1	0	0	9.5	9.5
C9J712;C9J0J7;C9JQ45;G5E9Q6;P35080	C9J712;C9J0J7;C9JQ45;G5E9Q6;P35080	1;1;1;1;1	1;1;1;1;1	1;1;1;1;1	Profilin;Profilin-2	PFN2	tr|C9J712|C9J712_HUMAN Profilin OS=Homo sapiens GN=PFN2 PE=1 SV=1;tr|C9J0J7|C9J0J7_HUMAN Profilin OS=Homo sapiens GN=PFN2 PE=1 SV=1;tr|C9JQ45|C9JQ45_HUMAN Profilin OS=Homo sapiens GN=PFN2 PE=1 SV=1;tr|G5E9Q6|G5E9Q6_HUMAN Profilin OS=Homo sapiens GN=PFN2 PE	5	1	1	1	0	1	0	1	1	1	1	0	0	0	0	0	0	1	0	1	1	1	1	0	0	0	0	0	0	1	0	1	1	1	1	0	0	0	0	0	15.4	15.4
C9J0K6;P30626;B4DHQ6	C9J0K6;P30626	3;3;1	3;3;1	3;3;1	Sorcin	SRI	tr|C9J0K6|C9J0K6_HUMAN Sorcin OS=Homo sapiens GN=SRI PE=1 SV=1;sp|P30626|SORCN_HUMAN Sorcin OS=Homo sapiens GN=SRI PE=1 SV=1	3	3	3	3	0	1	0	0	0	0	2	1	0	3	1	0	0	1	0	0	0	0	2	1	0	3	1	0	0	1	0	0	0	0	2	1	0	3	1	0	16.8	16.8
C9J1E5;Q92783	C9J1E5;Q92783	1;1	1;1	1;1	Signal transducing adapter molecule 1	STAM	tr|C9J1E5|C9J1E5_HUMAN Signal transducing adapter molecule 1 OS=Homo sapiens GN=STAM PE=1 SV=2;sp|Q92783|STAM1_HUMAN Signal transducing adapter molecule 1 OS=Homo sapiens GN=STAM PE=1 SV=3	2	1	1	1	0	0	0	0	0	0	0	0	0	1	0	0	0	0	0	0	0	0	0	0	0	1	0	0	0	0	0	0	0	0	0	0	0	1	0	0	33.3	33.3
H0YAL7;D6RBD7;C9J1V9;O43324;D6RCQ0	H0YAL7;D6RBD7;C9J1V9;O43324;D6RCQ0	2;2;2;2;1	2;2;2;2;1	2;2;2;2;1	Eukaryotic translation elongation factor 1 epsilon-1	EEF1E1;EEF1E1-BLOC1S5	tr|H0YAL7|H0YAL7_HUMAN Eukaryotic translation elongation factor 1 epsilon-1 (Fragment) OS=Homo sapiens GN=EEF1E1 PE=4 SV=1;tr|D6RBD7|D6RBD7_HUMAN Eukaryotic translation elongation factor 1 epsilon-1 OS=Homo sapiens GN=EEF1E1 PE=4 SV=1;tr|C9J1V9|C9J1V9_HUMA	5	2	2	2	0	1	0	0	0	0	1	0	0	1	0	0	0	1	0	0	0	0	1	0	0	1	0	0	0	1	0	0	0	0	1	0	0	1	0	0	14	14
C9J1Z8;P84085;F5H423	C9J1Z8;P84085;F5H423	4;4;3	1;1;0	1;1;0	ADP-ribosylation factor 5	ARF5	tr|C9J1Z8|C9J1Z8_HUMAN ADP-ribosylation factor 5 (Fragment) OS=Homo sapiens GN=ARF5 PE=1 SV=1;sp|P84085|ARF5_HUMAN ADP-ribosylation factor 5 OS=Homo sapiens GN=ARF5 PE=1 SV=2;tr|F5H423|F5H423_HUMAN Uncharacterized protein OS=Homo sapiens PE=3 SV=1	3	4	1	1	3	4	1	3	1	1	3	2	0	3	0	0	1	1	0	1	0	1	1	1	0	1	0	0	1	1	0	1	0	1	1	1	0	1	0	0	34	6.7
C9J330;C9JQE8;C9JFD3;Q9Y618	C9J330;C9JQE8;C9JFD3;Q9Y618	1;1;1;1	1;1;1;1	1;1;1;1	Nuclear receptor corepressor 2	NCOR2	tr|C9J330|C9J330_HUMAN Nuclear receptor corepressor 2 (Fragment) OS=Homo sapiens GN=NCOR2 PE=1 SV=1;tr|C9JQE8|C9JQE8_HUMAN Nuclear receptor corepressor 2 (Fragment) OS=Homo sapiens GN=NCOR2 PE=1 SV=1;tr|C9JFD3|C9JFD3_HUMAN Nuclear receptor corepressor 2 OS	4	1	1	1	0	0	0	0	0	0	0	0	0	1	0	0	0	0	0	0	0	0	0	0	0	1	0	0	0	0	0	0	0	0	0	0	0	1	0	0	1.8	1.8
C9JRH2;C9JMJ4;C9J3R0;C9JQZ4;C9JW69;P18754	C9JRH2;C9JMJ4;C9J3R0;C9JQZ4;C9JW69;P18754	2;2;2;2;2;2	2;2;2;2;2;2	2;2;2;2;2;2	Regulator of chromosome condensation	RCC1	tr|C9JRH2|C9JRH2_HUMAN Regulator of chromosome condensation (Fragment) OS=Homo sapiens GN=RCC1 PE=1 SV=1;tr|C9JMJ4|C9JMJ4_HUMAN Regulator of chromosome condensation (Fragment) OS=Homo sapiens GN=RCC1 PE=1 SV=1;tr|C9J3R0|C9J3R0_HUMAN Regulator of chromosome	6	2	2	2	0	2	0	1	0	1	0	0	0	2	0	0	0	2	0	1	0	1	0	0	0	2	0	0	0	2	0	1	0	1	0	0	0	2	0	0	11.7	11.7
C9J4N6;O75874	C9J4N6;O75874	1;1	1;1	1;1	Isocitrate dehydrogenase [NADP] cytoplasmic	IDH1	tr|C9J4N6|C9J4N6_HUMAN Isocitrate dehydrogenase [NADP] cytoplasmic (Fragment) OS=Homo sapiens GN=IDH1 PE=1 SV=1;sp|O75874|IDHC_HUMAN Isocitrate dehydrogenase [NADP] cytoplasmic OS=Homo sapiens GN=IDH1 PE=1 SV=2	2	1	1	1	1	1	0	1	0	1	0	1	0	0	0	0	1	1	0	1	0	1	0	1	0	0	0	0	1	1	0	1	0	1	0	1	0	0	0	0	7	7
E9PNW0;E9PJJ2;E9PS34;E9PNJ7;E9PKT8;C9J6D1;C9JZI7;Q99733;E9PKI2;C9J1B1;F8VRJ2;E9PP22;A8MXH2;F8VVB5;H0YH88;H0YHC3;F8W020;F8W118;F8VXI6;F8VUX1;F8VY35;F8VV59;F8W543;B7Z9C2;F8W0J6;F5H4R6;H0YIV4;P55209	E9PNW0;E9PJJ2;E9PS34;E9PNJ7;E9PKT8;C9J6D1;C9JZI7;Q99733;E9PKI2;C9J1B1;F8VRJ2;E9PP22;A8MXH2;F8VVB5;H0YH88;H0YHC3;F8W020;F8W118;F8VXI6;F8VUX1;F8VY35;F8VV59;F8W543;B7Z9C2;F8W0J6;F5H4R6;H0YIV4;P55209	2;2;2;2;2;2;2;2;1;1;1;1;1;1;1;1;1;1;1;1;1;1;1;1;1;1;1;1	2;2;2;2;2;2;2;2;1;1;1;1;1;1;1;1;1;1;1;1;1;1;1;1;1;1;1;1	2;2;2;2;2;2;2;2;1;1;1;1;1;1;1;1;1;1;1;1;1;1;1;1;1;1;1;1	Nucleosome assembly protein 1-like 4;Nucleosome assembly protein 1-like 1	NAP1L4;NAP1L1	tr|E9PNW0|E9PNW0_HUMAN Nucleosome assembly protein 1-like 4 (Fragment) OS=Homo sapiens GN=NAP1L4 PE=1 SV=1;tr|E9PJJ2|E9PJJ2_HUMAN Nucleosome assembly protein 1-like 4 (Fragment) OS=Homo sapiens GN=NAP1L4 PE=1 SV=1;tr|E9PS34|E9PS34_HUMAN Nucleosome assembly	28	2	2	2	1	1	0	0	0	0	0	0	0	2	0	0	1	1	0	0	0	0	0	0	0	2	0	0	1	1	0	0	0	0	0	0	0	2	0	0	26.2	26.2
C9J6P4;Q7Z2W4	C9J6P4;Q7Z2W4	1;1	1;1	1;1	Zinc finger CCCH-type antiviral protein 1	ZC3HAV1	tr|C9J6P4|C9J6P4_HUMAN Zinc finger CCCH-type antiviral protein 1 OS=Homo sapiens GN=ZC3HAV1 PE=1 SV=1;sp|Q7Z2W4|ZCCHV_HUMAN Zinc finger CCCH-type antiviral protein 1 OS=Homo sapiens GN=ZC3HAV1 PE=1 SV=3	2	1	1	1	0	0	0	0	0	0	0	0	0	1	0	0	0	0	0	0	0	0	0	0	0	1	0	0	0	0	0	0	0	0	0	0	0	1	0	0	1.1	1.1
C9J7B7;Q15008	C9J7B7;Q15008	3;3	3;3	3;3	26S proteasome non-ATPase regulatory subunit 6	PSMD6	tr|C9J7B7|C9J7B7_HUMAN 26S proteasome non-ATPase regulatory subunit 6 (Fragment) OS=Homo sapiens GN=PSMD6 PE=1 SV=1;sp|Q15008|PSMD6_HUMAN 26S proteasome non-ATPase regulatory subunit 6 OS=Homo sapiens GN=PSMD6 PE=1 SV=1	2	3	3	3	1	3	0	1	0	2	1	0	0	3	0	0	1	3	0	1	0	2	1	0	0	3	0	0	1	3	0	1	0	2	1	0	0	3	0	0	18.1	18.1
C9JW34;C9JGY5;F8WE44;C9JXZ7;C9JTT7;C9J8M3;C9JZI1;P35249	C9JW34;C9JGY5;F8WE44;C9JXZ7;C9JTT7;C9J8M3;C9JZI1;P35249	1;1;1;1;1;1;1;1	1;1;1;1;1;1;1;1	1;1;1;1;1;1;1;1	Replication factor C subunit 4	RFC4	tr|C9JW34|C9JW34_HUMAN Replication factor C subunit 4 (Fragment) OS=Homo sapiens GN=RFC4 PE=1 SV=1;tr|C9JGY5|C9JGY5_HUMAN Replication factor C subunit 4 (Fragment) OS=Homo sapiens GN=RFC4 PE=1 SV=1;tr|F8WE44|F8WE44_HUMAN Replication factor C subunit 4 OS=H	8	1	1	1	0	1	0	1	0	1	0	0	0	1	0	0	0	1	0	1	0	1	0	0	0	1	0	0	0	1	0	1	0	1	0	0	0	1	0	0	37.2	37.2
C9JA36;P54709;H7C4L9;C9JXZ1	C9JA36;P54709;H7C4L9;C9JXZ1	2;2;1;1	2;2;1;1	2;2;1;1	Sodium/potassium-transporting ATPase subunit beta-3	ATP1B3	tr|C9JA36|C9JA36_HUMAN Sodium/potassium-transporting ATPase subunit beta-3 (Fragment) OS=Homo sapiens GN=ATP1B3 PE=1 SV=1;sp|P54709|AT1B3_HUMAN Sodium/potassium-transporting ATPase subunit beta-3 OS=Homo sapiens GN=ATP1B3 PE=1 SV=1;tr|H7C4L9|H7C4L9_HUMAN S	4	2	2	2	1	0	1	0	1	0	2	0	0	1	0	0	1	0	1	0	1	0	2	0	0	1	0	0	1	0	1	0	1	0	2	0	0	1	0	0	16.5	16.5
C9JA89;Q8NCU4	C9JA89;Q8NCU4	1;1	1;1	1;1	Coiled-coil domain-containing protein KIAA1407	KIAA1407	tr|C9JA89|C9JA89_HUMAN Coiled-coil domain-containing protein 191 (Fragment) OS=Homo sapiens GN=CCDC191 PE=1 SV=1;sp|Q8NCU4|CC191_HUMAN Coiled-coil domain-containing protein 191 OS=Homo sapiens GN=CCDC191 PE=2 SV=1	2	1	1	1	0	1	0	0	0	0	0	0	0	1	0	0	0	1	0	0	0	0	0	0	0	1	0	0	0	1	0	0	0	0	0	0	0	1	0	0	1.3	1.3
C9JB90;C9JU14;J3KR73;Q9NRW1;P20340;Q14964	C9JB90;C9JU14;J3KR73;Q9NRW1;P20340;Q14964	1;1;1;1;1;1	1;1;1;1;1;1	1;1;1;1;1;1	Ras-related protein Rab-6B;Ras-related protein Rab-6A;Ras-related protein Rab-39A	RAB6B;RAB6A;RAB39A	tr|C9JB90|C9JB90_HUMAN Ras-related protein Rab-6B (Fragment) OS=Homo sapiens GN=RAB6B PE=4 SV=1;tr|C9JU14|C9JU14_HUMAN Ras-related protein Rab-6B (Fragment) OS=Homo sapiens GN=RAB6B PE=1 SV=3;tr|J3KR73|J3KR73_HUMAN Ras-related protein Rab-6B (Fragment) OS=	6	1	1	1	1	1	1	1	1	1	1	1	0	1	1	0	1	1	1	1	1	1	1	1	0	1	1	0	1	1	1	1	1	1	1	1	0	1	1	0	22.4	22.4
C9JDR0;Q15738	C9JDR0;Q15738	1;1	1;1	1;1	Sterol-4-alpha-carboxylate 3-dehydrogenase, decarboxylating	NSDHL	tr|C9JDR0|C9JDR0_HUMAN Sterol-4-alpha-carboxylate 3-dehydrogenase, decarboxylating (Fragment) OS=Homo sapiens GN=NSDHL PE=1 SV=1;sp|Q15738|NSDHL_HUMAN Sterol-4-alpha-carboxylate 3-dehydrogenase, decarboxylating OS=Homo sapiens GN=NSDHL PE=1 SV=2	2	1	1	1	0	1	0	1	0	1	0	0	0	1	0	0	0	1	0	1	0	1	0	0	0	1	0	0	0	1	0	1	0	1	0	0	0	1	0	0	3.5	3.5
C9JDV8;H7C2U6;Q9BPW8	C9JDV8;H7C2U6;Q9BPW8	1;1;1	1;1;1	1;1;1	Protein NipSnap homolog 1	NIPSNAP1	tr|C9JDV8|C9JDV8_HUMAN Protein NipSnap homolog 1 (Fragment) OS=Homo sapiens GN=NIPSNAP1 PE=1 SV=7;tr|H7C2U6|H7C2U6_HUMAN Protein NipSnap homolog 1 (Fragment) OS=Homo sapiens GN=NIPSNAP1 PE=1 SV=1;sp|Q9BPW8|NIPS1_HUMAN Protein NipSnap homolog 1 OS=Homo sapi	3	1	1	1	0	1	0	1	0	0	1	0	0	1	1	0	0	1	0	1	0	0	1	0	0	1	1	0	0	1	0	1	0	0	1	0	0	1	1	0	12	12
E9PFE3;C9JF98;F8WDX8;E7EMS9;Q75MG1;E7ETZ4;Q9Y6E2	E9PFE3;C9JF98;F8WDX8;E7EMS9;Q75MG1;E7ETZ4;Q9Y6E2	1;1;1;1;1;1;1	1;1;1;1;1;1;1	1;1;1;1;1;1;1	Basic leucine zipper and W2 domain-containing protein 2	BZW2	tr|E9PFE3|E9PFE3_HUMAN Basic leucine zipper and W2 domain-containing protein 2 OS=Homo sapiens GN=BZW2 PE=1 SV=1;tr|C9JF98|C9JF98_HUMAN Basic leucine zipper and W2 domain-containing protein 2 (Fragment) OS=Homo sapiens GN=BZW2 PE=1 SV=8;tr|F8WDX8|F8WDX8_HU	7	1	1	1	0	1	0	0	1	1	1	0	0	1	0	0	0	1	0	0	1	1	1	0	0	1	0	0	0	1	0	0	1	1	1	0	0	1	0	0	6.2	6.2
C9JG32;C9JT21;F8VPA7;F8VS27;P43897	C9JG32;C9JT21;F8VPA7;F8VS27;P43897	1;1;1;1;1	1;1;1;1;1	1;1;1;1;1	Elongation factor Ts;Elongation factor Ts, mitochondrial	TSFM	tr|C9JG32|C9JG32_HUMAN Elongation factor Ts, mitochondrial (Fragment) OS=Homo sapiens GN=TSFM PE=1 SV=1;tr|C9JT21|C9JT21_HUMAN Elongation factor Ts, mitochondrial (Fragment) OS=Homo sapiens GN=TSFM PE=1 SV=8;tr|F8VPA7|F8VPA7_HUMAN Elongation factor Ts, mit	5	1	1	1	0	1	0	0	0	0	0	0	0	1	0	0	0	1	0	0	0	0	0	0	0	1	0	0	0	1	0	0	0	0	0	0	0	1	0	0	12.1	12.1
C9JL85;P58546	C9JL85;P58546	1;1	1;1	1;1	Myotrophin	MTPN	tr|C9JL85|C9JL85_HUMAN Myotrophin OS=Homo sapiens GN=MTPN PE=1 SV=1;sp|P58546|MTPN_HUMAN Myotrophin OS=Homo sapiens GN=MTPN PE=1 SV=2	2	1	1	1	0	1	0	1	0	1	0	0	0	1	0	0	0	1	0	1	0	1	0	0	0	1	0	0	0	1	0	1	0	1	0	0	0	1	0	0	32.7	32.7
C9JLI6;H0YMV8;Q71UM5	C9JLI6;H0YMV8;Q71UM5	2;2;2	1;1;1	1;1;1	40S ribosomal protein S27;40S ribosomal protein S27-like	RPS27L	tr|C9JLI6|C9JLI6_HUMAN 40S ribosomal protein S27 OS=Homo sapiens GN=RPS27L PE=1 SV=1;tr|H0YMV8|H0YMV8_HUMAN 40S ribosomal protein S27 OS=Homo sapiens GN=RPS27L PE=1 SV=1;sp|Q71UM5|RS27L_HUMAN 40S ribosomal protein S27-like OS=Homo sapiens GN=RPS27L PE=1 SV	3	2	1	1	0	2	0	1	0	1	0	0	0	2	0	0	0	1	0	0	0	0	0	0	0	1	0	0	0	1	0	0	0	0	0	0	0	1	0	0	24.7	11.3
C9JN83;P41227	C9JN83;P41227	1;1	1;1	1;1	N-alpha-acetyltransferase 10	NAA10	tr|C9JN83|C9JN83_HUMAN N-alpha-acetyltransferase 10 (Fragment) OS=Homo sapiens GN=NAA10 PE=1 SV=1;sp|P41227|NAA10_HUMAN N-alpha-acetyltransferase 10 OS=Homo sapiens GN=NAA10 PE=1 SV=1	2	1	1	1	0	1	0	1	0	1	0	0	0	1	0	0	0	1	0	1	0	1	0	0	0	1	0	0	0	1	0	1	0	1	0	0	0	1	0	0	7.7	7.7
C9JXB8;C9JNW5;P83731	C9JXB8;C9JNW5;P83731	7;7;7	7;7;7	7;7;7	60S ribosomal protein L24	RPL24	tr|C9JXB8|C9JXB8_HUMAN 60S ribosomal protein L24 OS=Homo sapiens GN=RPL24 PE=1 SV=1;tr|C9JNW5|C9JNW5_HUMAN 60S ribosomal protein L24 OS=Homo sapiens GN=RPL24 PE=1 SV=1;sp|P83731|RL24_HUMAN 60S ribosomal protein L24 OS=Homo sapiens GN=RPL24 PE=1 SV=1	3	7	7	7	5	7	3	6	3	6	5	2	3	7	0	3	5	7	3	6	3	6	5	2	3	7	0	3	5	7	3	6	3	6	5	2	3	7	0	3	44.6	44.6
E9PEC3;E7ETT4;E7EUY3;E7ETT1;E9PDR0;C9JQS9;E7EX59;P05166;F8WBI9;E7ENC1	E9PEC3;E7ETT4;E7EUY3;E7ETT1;E9PDR0;C9JQS9;E7EX59;P05166	7;7;7;7;7;7;7;7;3;2	7;7;7;7;7;7;7;7;3;2	7;7;7;7;7;7;7;7;3;2	Propionyl-CoA carboxylase beta chain, mitochondrial	PCCB	tr|E9PEC3|E9PEC3_HUMAN Propionyl-CoA carboxylase beta chain, mitochondrial OS=Homo sapiens GN=PCCB PE=1 SV=1;tr|E7ETT4|E7ETT4_HUMAN Propionyl-CoA carboxylase beta chain, mitochondrial OS=Homo sapiens GN=PCCB PE=1 SV=1;tr|E7EUY3|E7EUY3_HUMAN Propionyl-CoA c	10	7	7	7	2	3	2	6	2	3	0	0	0	2	0	0	2	3	2	6	2	3	0	0	0	2	0	0	2	3	2	6	2	3	0	0	0	2	0	0	19.6	19.6
C9JXK0;Q14739	C9JXK0;Q14739	3;3	3;3	3;3	Lamin-B receptor	LBR	tr|C9JXK0|C9JXK0_HUMAN Lamin-B receptor (Fragment) OS=Homo sapiens GN=LBR PE=1 SV=1;sp|Q14739|LBR_HUMAN Lamin-B receptor OS=Homo sapiens GN=LBR PE=1 SV=2	2	3	3	3	0	3	0	0	0	0	0	0	0	2	0	0	0	3	0	0	0	0	0	0	0	2	0	0	0	3	0	0	0	0	0	0	0	2	0	0	16.9	16.9
E9PRE2;C9JZR2;O60716	E9PRE2;C9JZR2;O60716	1;1;1	1;1;1	1;1;1	Catenin delta-1	CTNND1	tr|E9PRE2|E9PRE2_HUMAN Catenin delta-1 (Fragment) OS=Homo sapiens GN=CTNND1 PE=1 SV=1;tr|C9JZR2|C9JZR2_HUMAN Catenin delta-1 OS=Homo sapiens GN=CTNND1 PE=1 SV=2;sp|O60716|CTND1_HUMAN Catenin delta-1 OS=Homo sapiens GN=CTNND1 PE=1 SV=1	3	1	1	1	0	0	0	1	0	0	0	0	0	1	0	0	0	0	0	1	0	0	0	0	0	1	0	0	0	0	0	1	0	0	0	0	0	1	0	0	5	5
CON__P00761	CON__P00761	4	4	4				1	4	4	4	4	4	3	4	4	3	4	3	2	4	2	1	4	4	3	4	4	3	4	3	2	4	2	1	4	4	3	4	4	3	4	3	2	4	2	1	25.1	25.1
CON__P01045-1;CON__Q2KJ62;CON__P01044-1	CON__P01045-1;CON__Q2KJ62;CON__P01044-1	1;1;1	1;1;1	1;1;1			;;	3	1	1	1	1	1	1	1	1	1	1	1	0	0	0	0	1	1	1	1	1	1	1	1	0	0	0	0	1	1	1	1	1	1	1	1	0	0	0	0	1.5	1.5
CON__P02533;P02533;CON__Q04695;Q04695;F5GWP8;CON__Q9QWL7;CON__A2A4G1;CON__Q9Z2K1;CON__Q3ZAW8;K7EPJ9;CON__P08727;CON__P19001;CON__P19012;P08727;P19012;C9JM50;CON__Q6IFX2;A8MT21;CON__P05784;K7ENV3;CON__Q61782;K7ESE1;K7EMS3;C9JTG5;CON__Q8N1A0;F8VZY9;CON__Q14525;CON__Q9UE12;CON__Q15323;CON__A2A5Y0;CON__P35900;CON__Q92764;C4AM86;CON__Q9D312;CON__Q14532;CON__A2AB72;CON__Q497I4;CON__O76015;CON__O76013;C…	CON__P02533;P02533;CON__Q04695;Q04695;F5GWP8;CON__Q9QWL7;CON__A2A4G1;CON__Q9Z2K1;CON__Q3ZAW8	10;10;6;6;5;5;5;5;5;4;4;4;4;4;4;3;3;2;2;1;1;1;1;1;1;1;1;1;1;1;1;1;1;1;1;1;1;1;1;1;1;1;1;1;1;1;1;1;1;1;1;1;1	7;7;4;4;4;3;2;3;3;2;2;2;2;2;2;1;2;2;0;1;1;1;1;1;1;0;0;0;0;0;1;0;0;1;0;0;0;0;0;0;0;0;1;0;0;1;0;0;0;0;0;0;0	3;3;1;1;1;1;0;0;0;0;0;0;0;0;0;0;0;0;0;0;0;1;0;0;0;0;0;0;0;0;0;0;0;0;0;0;0;0;0;0;0;0;0;0;0;0;0;0;0;0;0;0;0	Keratin, type I cytoskeletal 14;Keratin, type I cytoskeletal 17	KRT14;KRT17	;sp|P02533|K1C14_HUMAN Keratin, type I cytoskeletal 14 OS=Homo sapiens GN=KRT14 PE=1 SV=4;;sp|Q04695|K1C17_HUMAN Keratin, type I cytoskeletal 17 OS=Homo sapiens GN=KRT17 PE=1 SV=2;tr|F5GWP8|F5GWP8_HUMAN Keratin, type I cytoskeletal 17 OS=Homo sapiens GN=KR	53	10	7	3	3	3	9	4	6	2	4	1	2	1	7	1	1	2	7	3	4	1	2	1	1	1	4	0	1	2	3	1	1	0	1	1	1	0	2	0	19.5	14.6
CON__P02662	CON__P02662	1	1	1				1	1	1	1	0	0	0	1	1	0	0	1	0	0	0	0	0	0	0	1	1	0	0	1	0	0	0	0	0	0	0	1	1	0	0	1	0	0	0	0	7.5	7.5
CON__P02768-1;P02768;A0A0C4DGB6;A0A087WWT3;B7WNR0;C9JKR2;H0YA55;D6RHD5;H7C013	CON__P02768-1;P02768;A0A0C4DGB6;A0A087WWT3;B7WNR0;C9JKR2;H0YA55;D6RHD5	25;25;24;18;18;16;16;15;10	25;25;24;18;18;16;16;15;10	21;21;20;16;15;13;12;12;9	Serum albumin	ALB	;sp|P02768|ALBU_HUMAN Serum albumin OS=Homo sapiens GN=ALB PE=1 SV=2;tr|A0A0C4DGB6|A0A0C4DGB6_HUMAN Serum albumin OS=Homo sapiens GN=ALB PE=1 SV=1;tr|A0A087WWT3|A0A087WWT3_HUMAN Serum albumin OS=Homo sapiens GN=ALB PE=1 SV=1;tr|B7WNR0|B7WNR0_HUMAN Serum al	9	25	25	21	20	10	23	15	23	15	23	17	1	8	13	0	20	10	23	15	23	15	23	17	1	8	13	0	17	6	19	12	19	12	19	14	1	6	9	0	38.1	38.1
CON__P02769	CON__P02769	21	17	17				1	21	17	17	17	15	20	16	18	12	18	15	2	14	11	0	14	11	16	13	14	9	14	12	2	12	7	0	14	11	16	13	14	9	14	12	2	12	7	0	28.2	23.4
F8VUG2;F8W1U3;CON__P05787;P05787;CON__Q9DCV7;CON__H-INV:HIT000292931;Q8IWY7	F8VUG2;F8W1U3;CON__P05787;P05787;CON__Q9DCV7	5;5;5;5;3;2;2	1;1;1;1;1;1;1	1;1;1;1;1;1;1	Keratin, type II cytoskeletal 8	KRT8	tr|F8VUG2|F8VUG2_HUMAN Keratin, type II cytoskeletal 8 (Fragment) OS=Homo sapiens GN=KRT8 PE=1 SV=1;tr|F8W1U3|F8W1U3_HUMAN Keratin, type II cytoskeletal 8 (Fragment) OS=Homo sapiens GN=KRT8 PE=1 SV=1;;sp|P05787|K2C8_HUMAN Keratin, type II cytoskeletal 8 OS	7	5	1	1	4	3	4	5	4	2	2	4	0	3	4	0	0	1	0	1	0	0	0	0	0	1	0	0	0	1	0	1	0	0	0	0	0	1	0	0	11.4	5.1
CON__P08779;P08779;K7ENW6	CON__P08779;P08779	9;9;1	2;2;1	2;2;1	Keratin, type I cytoskeletal 16	KRT16	;sp|P08779|K1C16_HUMAN Keratin, type I cytoskeletal 16 OS=Homo sapiens GN=KRT16 PE=1 SV=4	3	9	2	2	2	2	7	4	6	2	4	0	1	2	5	1	0	1	1	1	1	0	1	0	0	1	0	0	0	1	1	1	1	0	1	0	0	1	0	0	16.9	4.9
CON__P12763	CON__P12763	5	5	5				1	5	5	5	2	5	3	5	3	5	3	2	0	5	2	0	2	5	3	5	3	5	3	2	0	5	2	0	2	5	3	5	3	5	3	2	0	5	2	0	18.1	18.1
CON__P13645;P13645;CON__P02535-1;CON__Q7Z3Y7;Q7Z3Y7;K7EMD9;CON__Q148H6;CON__Q7Z3Z0;CON__Q7Z3Y8;CON__Q2M2I5;Q7Z3Z0;Q7Z3Y8;Q2M2I5	CON__P13645;P13645	23;23;9;4;4;3;3;2;2;2;2;2;2	23;23;9;4;4;3;3;2;2;2;2;2;2	18;18;5;2;2;0;1;1;1;0;1;1;0	Keratin, type I cytoskeletal 10	KRT10	;sp|P13645|K1C10_HUMAN Keratin, type I cytoskeletal 10 OS=Homo sapiens GN=KRT10 PE=1 SV=6	13	23	23	18	11	4	11	11	11	4	8	10	1	4	23	1	11	4	11	11	11	4	8	10	1	4	23	1	8	3	8	9	8	3	5	9	0	4	18	0	33.6	33.6
CON__P13647;P13647;H0YI76;H0YIN9;F8VV57	CON__P13647;P13647	10;10;4;2;1	4;4;3;1;1	3;3;2;1;1	Keratin, type II cytoskeletal 5	KRT5	;sp|P13647|K2C5_HUMAN Keratin, type II cytoskeletal 5 OS=Homo sapiens GN=KRT5 PE=1 SV=3	5	10	4	3	6	2	6	5	5	2	4	6	1	2	10	1	1	0	0	1	0	0	1	1	1	0	4	1	1	0	0	1	0	0	1	1	1	0	3	1	13.4	6.1
CON__P34955	CON__P34955	3	3	3				1	3	3	3	2	1	0	2	3	1	2	2	0	1	0	0	2	1	0	2	3	1	2	2	0	1	0	0	2	1	0	2	3	1	2	2	0	1	0	0	7	7
CON__P81644	CON__P81644	1	1	1				1	1	1	1	0	1	1	1	0	1	1	0	0	0	0	0	0	1	1	1	0	1	1	0	0	0	0	0	0	1	1	1	0	1	1	0	0	0	0	0	10	10
CON__Q3TTY5	CON__Q3TTY5	8	1	1				1	8	1	1	4	1	5	3	4	1	4	4	0	3	8	0	0	0	0	0	0	0	0	0	0	0	1	0	0	0	0	0	0	0	0	0	0	0	1	0	9.8	1.7
CON__Q86YZ3;Q86YZ3	CON__Q86YZ3;Q86YZ3	2;2	2;2	2;2	Hornerin	HRNR	;sp|Q86YZ3|HORN_HUMAN Hornerin OS=Homo sapiens GN=HRNR PE=1 SV=2	2	2	2	2	2	0	1	0	1	0	1	1	0	0	0	0	2	0	1	0	1	0	1	1	0	0	0	0	2	0	1	0	1	0	1	1	0	0	0	0	2.4	2.4
CON__Streptavidin	CON__Streptavidin	7	7	7				1	7	7	7	7	4	6	3	7	2	7	3	2	4	3	2	7	4	6	3	7	2	7	3	2	4	3	2	7	4	6	3	7	2	7	3	2	4	3	2	46.9	46.9
H0Y3P2;D3DQV9;P78344;H0YEC5;H0YD77;H0YCH5;H0YD99;H0YEN8;H0YDC0;H0YCF8;E9PKF8	H0Y3P2;D3DQV9;P78344;H0YEC5;H0YD77;H0YCH5	4;4;4;3;3;3;1;1;1;1;1	4;4;4;3;3;3;1;1;1;1;1	4;4;4;3;3;3;1;1;1;1;1	Eukaryotic translation initiation factor 4 gamma 2	EIF4G2	tr|H0Y3P2|H0Y3P2_HUMAN Eukaryotic translation initiation factor 4 gamma 2 OS=Homo sapiens GN=EIF4G2 PE=1 SV=1;tr|D3DQV9|D3DQV9_HUMAN Eukaryotic translation initiation factor 4 gamma 2 (Fragment) OS=Homo sapiens GN=EIF4G2 PE=1 SV=1;sp|P78344|IF4G2_HUMAN Euk	11	4	4	4	0	3	0	1	0	2	0	0	0	4	0	0	0	3	0	1	0	2	0	0	0	4	0	0	0	3	0	1	0	2	0	0	0	4	0	0	5.2	5.2
D3YTB1;F8W727;P62910;D3YTI8	D3YTB1;F8W727;P62910	8;8;8;1	8;8;8;1	8;8;8;1	60S ribosomal protein L32	RPL32	tr|D3YTB1|D3YTB1_HUMAN 60S ribosomal protein L32 (Fragment) OS=Homo sapiens GN=RPL32 PE=1 SV=1;tr|F8W727|F8W727_HUMAN 60S ribosomal protein L32 OS=Homo sapiens GN=RPL32 PE=1 SV=1;sp|P62910|RL32_HUMAN 60S ribosomal protein L32 OS=Homo sapiens GN=RPL32 PE=1	4	8	8	8	2	8	1	5	1	4	2	0	1	6	0	0	2	8	1	5	1	4	2	0	1	6	0	0	2	8	1	5	1	4	2	0	1	6	0	0	42.9	42.9
F2Z2Q9;G5E9R5;D3YTI2;P24666	F2Z2Q9;G5E9R5;D3YTI2;P24666	1;1;1;1	1;1;1;1	1;1;1;1	Low molecular weight phosphotyrosine protein phosphatase	ACP1	tr|F2Z2Q9|F2Z2Q9_HUMAN Low molecular weight phosphotyrosine protein phosphatase OS=Homo sapiens GN=ACP1 PE=1 SV=1;tr|G5E9R5|G5E9R5_HUMAN Acid phosphatase 1, soluble, isoform CRA_d OS=Homo sapiens GN=ACP1 PE=1 SV=1;tr|D3YTI2|D3YTI2_HUMAN Low molecular weigh	4	1	1	1	0	0	0	1	0	1	0	0	0	0	0	0	0	0	0	1	0	1	0	0	0	0	0	0	0	0	0	1	0	1	0	0	0	0	0	0	12.9	12.9
D6R9P3;D6RD18;D6RBZ0;Q99729	D6R9P3;D6RD18;D6RBZ0;Q99729	2;2;2;1	2;2;2;1	2;2;2;1	Heterogeneous nuclear ribonucleoprotein A/B	HNRNPAB	tr|D6R9P3|D6R9P3_HUMAN Heterogeneous nuclear ribonucleoprotein A/B OS=Homo sapiens GN=HNRNPAB PE=1 SV=1;tr|D6RD18|D6RD18_HUMAN Heterogeneous nuclear ribonucleoprotein A/B OS=Homo sapiens GN=HNRNPAB PE=1 SV=1;tr|D6RBZ0|D6RBZ0_HUMAN Heterogeneous nuclear rib	4	2	2	2	0	1	0	1	0	0	2	0	0	2	0	0	0	1	0	1	0	0	2	0	0	2	0	0	0	1	0	1	0	0	2	0	0	2	0	0	7.9	7.9
D6RAF8;Q14103;D6RF44;H0YA96;H0Y8G5;D6RD83;D6RBQ9	D6RAF8;Q14103;D6RF44;H0YA96;H0Y8G5;D6RD83	4;4;3;3;3;2;1	4;4;3;3;3;2;1	4;4;3;3;3;2;1	Heterogeneous nuclear ribonucleoprotein D0	HNRNPD	tr|D6RAF8|D6RAF8_HUMAN Heterogeneous nuclear ribonucleoprotein D0 (Fragment) OS=Homo sapiens GN=HNRNPD PE=1 SV=1;sp|Q14103|HNRPD_HUMAN Heterogeneous nuclear ribonucleoprotein D0 OS=Homo sapiens GN=HNRNPD PE=1 SV=1;tr|D6RF44|D6RF44_HUMAN Heterogeneous nucle	7	4	4	4	1	3	0	3	1	3	1	0	0	4	0	0	1	3	0	3	1	3	1	0	0	4	0	0	1	3	0	3	1	3	1	0	0	4	0	0	23.5	23.5
D6RAN4;P32969;H0Y9V9;H0Y9R4;E7ESE0	D6RAN4;P32969;H0Y9V9;H0Y9R4;E7ESE0	4;4;3;2;2	4;4;3;2;2	4;4;3;2;2	60S ribosomal protein L9	RPL9	tr|D6RAN4|D6RAN4_HUMAN 60S ribosomal protein L9 (Fragment) OS=Homo sapiens GN=RPL9 PE=1 SV=8;sp|P32969|RL9_HUMAN 60S ribosomal protein L9 OS=Homo sapiens GN=RPL9 PE=1 SV=1;tr|H0Y9V9|H0Y9V9_HUMAN 60S ribosomal protein L9 (Fragment) OS=Homo sapiens GN=RPL9 P	5	4	4	4	3	4	1	1	1	3	2	1	0	4	1	0	3	4	1	1	1	3	2	1	0	4	1	0	3	4	1	1	1	3	2	1	0	4	1	0	20.4	20.4
D6RAX7;D6RFN0;Q9BT78	D6RAX7;D6RFN0;Q9BT78	1;1;1	1;1;1	1;1;1	COP9 signalosome complex subunit 4	COPS4	tr|D6RAX7|D6RAX7_HUMAN COP9 constitutive photomorphogenic-like protein subunit 4 isoform 2 OS=Homo sapiens GN=COPS4 PE=1 SV=1;tr|D6RFN0|D6RFN0_HUMAN COP9 signalosome complex subunit 4 OS=Homo sapiens GN=COPS4 PE=1 SV=1;sp|Q9BT78|CSN4_HUMAN COP9 signalosome	3	1	1	1	0	1	0	0	0	0	0	0	0	1	0	0	0	1	0	0	0	0	0	0	0	1	0	0	0	1	0	0	0	0	0	0	0	1	0	0	2.9	2.9
D6RCN3;E9PHT9;D6RBE9;P08758	D6RCN3;E9PHT9;D6RBE9;P08758	1;1;1;1	1;1;1;1	1;1;1;1	Annexin;Annexin A5	ANXA5	tr|D6RCN3|D6RCN3_HUMAN Annexin A5 OS=Homo sapiens GN=ANXA5 PE=1 SV=1;tr|E9PHT9|E9PHT9_HUMAN Annexin OS=Homo sapiens GN=ANXA5 PE=1 SV=1;tr|D6RBE9|D6RBE9_HUMAN Annexin OS=Homo sapiens GN=ANXA5 PE=1 SV=1;sp|P08758|ANXA5_HUMAN Annexin A5 OS=Homo sapiens GN=ANX	4	1	1	1	0	1	0	0	0	0	0	0	0	1	0	0	0	1	0	0	0	0	0	0	0	1	0	0	0	1	0	0	0	0	0	0	0	1	0	0	34.3	34.3
D6RD66;O75083	D6RD66;O75083	2;2	2;2	2;2	WD repeat-containing protein 1	WDR1	tr|D6RD66|D6RD66_HUMAN WD repeat-containing protein 1 (Fragment) OS=Homo sapiens GN=WDR1 PE=1 SV=1;sp|O75083|WDR1_HUMAN WD repeat-containing protein 1 OS=Homo sapiens GN=WDR1 PE=1 SV=4	2	2	2	2	0	2	0	1	0	2	0	0	0	0	0	0	0	2	0	1	0	2	0	0	0	0	0	0	0	2	0	1	0	2	0	0	0	0	0	0	7.8	7.8
D6RGI3;D6RER5;Q9NVA2	D6RGI3;D6RER5;Q9NVA2	1;1;1	1;1;1	1;1;1	Septin-11	2011-09-01	tr|D6RGI3|D6RGI3_HUMAN Septin 11, isoform CRA_b OS=Homo sapiens GN=SEPT11 PE=1 SV=1;tr|D6RER5|D6RER5_HUMAN Septin-11 OS=Homo sapiens GN=SEPT11 PE=1 SV=1;sp|Q9NVA2|SEP11_HUMAN Septin-11 OS=Homo sapiens GN=SEPT11 PE=1 SV=3	3	1	1	1	0	0	0	0	0	0	0	0	0	1	0	0	0	0	0	0	0	0	0	0	0	1	0	0	0	0	0	0	0	0	0	0	0	1	0	0	3.1	3.1
D6RHZ5;H7BXG7;D6REX3;O94979;H0YAB3;H0Y8V7;H0Y9K1	D6RHZ5;H7BXG7;D6REX3;O94979;H0YAB3;H0Y8V7	4;4;4;4;3;2;1	4;4;4;4;3;2;1	4;4;4;4;3;2;1	Protein transport protein Sec31A	SEC31A	tr|D6RHZ5|D6RHZ5_HUMAN Protein transport protein Sec31A OS=Homo sapiens GN=SEC31A PE=1 SV=1;tr|H7BXG7|H7BXG7_HUMAN Protein transport protein Sec31A OS=Homo sapiens GN=SEC31A PE=1 SV=1;tr|D6REX3|D6REX3_HUMAN Protein transport protein Sec31A OS=Homo sapiens	7	4	4	4	0	2	0	1	1	1	0	0	0	2	1	0	0	2	0	1	1	1	0	0	0	2	1	0	0	2	0	1	1	1	0	0	0	2	1	0	4.7	4.7
D6RFM5;P31040	D6RFM5;P31040	1;1	1;1	1;1	Succinate dehydrogenase [ubiquinone] flavoprotein subunit, mitochondrial	SDHA	tr|D6RFM5|D6RFM5_HUMAN Succinate dehydrogenase [ubiquinone] flavoprotein subunit, mitochondrial OS=Homo sapiens GN=SDHA PE=1 SV=1;sp|P31040|SDHA_HUMAN Succinate dehydrogenase [ubiquinone] flavoprotein subunit, mitochondrial OS=Homo sapiens GN=SDHA PE=1 SV=	2	1	1	1	1	1	1	1	1	0	0	1	0	0	1	0	1	1	1	1	1	0	0	1	0	0	1	0	1	1	1	1	1	0	0	1	0	0	1	0	1.9	1.9
E5RGE1;E5RIR4;E9PD24;E7EVZ2;E7ESK7;E7EX29;P63104	E5RGE1;E5RIR4;E9PD24;E7EVZ2;E7ESK7;E7EX29;P63104	4;4;4;4;4;4;4	4;4;4;4;4;4;4	2;2;2;2;2;2;2	14-3-3 protein zeta/delta	YWHAZ	tr|E5RGE1|E5RGE1_HUMAN 14-3-3 protein zeta/delta (Fragment) OS=Homo sapiens GN=YWHAZ PE=1 SV=8;tr|E5RIR4|E5RIR4_HUMAN 14-3-3 protein zeta/delta (Fragment) OS=Homo sapiens GN=YWHAZ PE=1 SV=1;tr|E9PD24|E9PD24_HUMAN 14-3-3 protein zeta/delta (Fragment) OS=Hom	7	4	4	2	3	4	1	2	2	3	2	2	0	3	0	1	3	4	1	2	2	3	2	2	0	3	0	1	1	2	0	1	0	1	0	0	0	2	0	0	74.5	74.5
E5RI99;P62888;E5RJH3;A0A0C4DH44	E5RI99;P62888;E5RJH3;A0A0C4DH44	3;3;2;2	3;3;2;2	3;3;2;2	60S ribosomal protein L30	RPL30	tr|E5RI99|E5RI99_HUMAN 60S ribosomal protein L30 (Fragment) OS=Homo sapiens GN=RPL30 PE=1 SV=1;sp|P62888|RL30_HUMAN 60S ribosomal protein L30 OS=Homo sapiens GN=RPL30 PE=1 SV=2;tr|E5RJH3|E5RJH3_HUMAN 60S ribosomal protein L30 OS=Homo sapiens GN=RPL30 PE=1	4	3	3	3	0	2	0	3	1	1	1	1	0	3	2	0	0	2	0	3	1	1	1	1	0	3	2	0	0	2	0	3	1	1	1	1	0	3	2	0	18.4	18.4
E5RIT6;Q9UNX3;E5RHH1	E5RIT6;Q9UNX3	11;11;5	1;1;1	1;1;1	60S ribosomal protein L26-like 1	RPL26L1	tr|E5RIT6|E5RIT6_HUMAN 60S ribosomal protein L26-like 1 (Fragment) OS=Homo sapiens GN=RPL26L1 PE=1 SV=1;sp|Q9UNX3|RL26L_HUMAN 60S ribosomal protein L26-like 1 OS=Homo sapiens GN=RPL26L1 PE=1 SV=1	3	11	1	1	6	8	6	9	5	8	5	6	1	11	6	2	1	1	1	0	1	0	0	1	0	1	1	0	1	1	1	0	1	0	0	1	0	1	1	0	55.5	7
H0YB56;E5RJU9;Q86UE4	H0YB56;E5RJU9;Q86UE4	1;1;1	1;1;1	1;1;1	Protein LYRIC	MTDH	tr|H0YB56|H0YB56_HUMAN Protein LYRIC (Fragment) OS=Homo sapiens GN=MTDH PE=1 SV=1;tr|E5RJU9|E5RJU9_HUMAN Protein LYRIC OS=Homo sapiens GN=MTDH PE=1 SV=1;sp|Q86UE4|LYRIC_HUMAN Protein LYRIC OS=Homo sapiens GN=MTDH PE=1 SV=2	3	1	1	1	0	1	0	1	0	0	0	0	0	1	0	0	0	1	0	1	0	0	0	0	0	1	0	0	0	1	0	1	0	0	0	0	0	1	0	0	4.9	4.9
E7END7;P62820;H0YLJ8;H0YL94;H0YMN7;H0YNE9;Q92930;P59190	E7END7;P62820	4;4;1;1;1;1;1;1	2;2;0;0;0;0;0;0	2;2;0;0;0;0;0;0	Ras-related protein Rab-1A	RAB1A	tr|E7END7|E7END7_HUMAN Ras-related protein Rab-1A OS=Homo sapiens GN=RAB1A PE=1 SV=1;sp|P62820|RAB1A_HUMAN Ras-related protein Rab-1A OS=Homo sapiens GN=RAB1A PE=1 SV=3	8	4	2	2	4	2	2	2	3	2	2	1	0	2	2	0	2	0	0	0	1	0	0	0	0	0	1	0	2	0	0	0	1	0	0	0	0	0	1	0	20.2	9.2
E7EPN9;Q9Y520;P48634;Q5JSZ5;Q5JT00;H0YA81;REV__H0Y9K7;REV__H7C367;A0A0A0MS30;A0A1W2PQP5;REV__Q15233;REV__Q9NUQ3;REV__P23246;H7C5N8;Q9H3P7;Q96KR1;Q9HCE9	E7EPN9;Q9Y520;P48634;Q5JSZ5	3;3;2;2;1;1;1;1;1;1;1;1;1;1;1;1;1	2;2;1;1;0;0;0;0;0;1;0;0;0;1;0;0;0	2;2;1;1;0;0;0;0;0;1;0;0;0;1;0;0;0	Protein PRRC2C;Protein PRRC2A;Protein PRRC2B	PRRC2C;PRRC2A;PRRC2B	tr|E7EPN9|E7EPN9_HUMAN Protein PRRC2C OS=Homo sapiens GN=PRRC2C PE=1 SV=1;sp|Q9Y520|PRC2C_HUMAN Protein PRRC2C OS=Homo sapiens GN=PRRC2C PE=1 SV=4;sp|P48634|PRC2A_HUMAN Protein PRRC2A OS=Homo sapiens GN=PRRC2A PE=1 SV=3;sp|Q5JSZ5|PRC2B_HUMAN Protein PRRC2B	17	3	2	2	0	1	0	0	1	1	1	1	0	3	1	0	0	1	0	0	1	1	1	1	0	2	1	0	0	1	0	0	1	1	1	1	0	2	1	0	0.9	0.6
E7EQB9;O15160	E7EQB9;O15160	1;1	1;1	1;1	DNA-directed RNA polymerases I and III subunit RPAC1	POLR1C	tr|E7EQB9|E7EQB9_HUMAN DNA-directed RNA polymerases I and III subunit RPAC1 OS=Homo sapiens GN=POLR1C PE=1 SV=1;sp|O15160|RPAC1_HUMAN DNA-directed RNA polymerases I and III subunit RPAC1 OS=Homo sapiens GN=POLR1C PE=1 SV=1	2	1	1	1	0	1	0	1	0	1	0	0	0	1	0	0	0	1	0	1	0	1	0	0	0	1	0	0	0	1	0	1	0	1	0	0	0	1	0	0	3.4	3.4
E7EQL5;Q13409;E9PGG1;E7EUM4;E7ERR6;E7ERH4;E7ET01;E7ETL8;E7EQU2;E7ESD3;E7EMU4;E7EV09;E7EU01	E7EQL5;Q13409;E9PGG1;E7EUM4;E7ERR6;E7ERH4;E7ET01;E7ETL8;E7EQU2;E7ESD3;E7EMU4;E7EV09;E7EU01	4;4;3;3;3;3;3;3;3;3;3;3;2	4;4;3;3;3;3;3;3;3;3;3;3;2	4;4;3;3;3;3;3;3;3;3;3;3;2	Cytoplasmic dynein 1 intermediate chain 2	DYNC1I2	tr|E7EQL5|E7EQL5_HUMAN Cytoplasmic dynein 1 intermediate chain 2 (Fragment) OS=Homo sapiens GN=DYNC1I2 PE=1 SV=1;sp|Q13409|DC1I2_HUMAN Cytoplasmic dynein 1 intermediate chain 2 OS=Homo sapiens GN=DYNC1I2 PE=1 SV=3;tr|E9PGG1|E9PGG1_HUMAN Cytoplasmic dynein	13	4	4	4	0	1	1	2	0	2	0	0	0	3	1	0	0	1	1	2	0	2	0	0	0	3	1	0	0	1	1	2	0	2	0	0	0	3	1	0	14.8	14.8
E7ERL0;J3KPD9;Q32Q12;P22392;P15531;C9K028;F6XY72;E5RHP0;O60361	E7ERL0;J3KPD9;Q32Q12;P22392;P15531;C9K028;F6XY72;E5RHP0;O60361	2;2;2;2;2;1;1;1;1	2;2;2;2;2;1;1;1;1	2;2;2;2;2;1;1;1;1	Nucleoside diphosphate kinase;Nucleoside diphosphate kinase B;Nucleoside diphosphate kinase A;Putative nucleoside diphosphate kinase	NME1;NME2;NME1-NME2;NME2P1	tr|E7ERL0|E7ERL0_HUMAN Nucleoside diphosphate kinase A OS=Homo sapiens GN=NME1 PE=1 SV=1;tr|J3KPD9|J3KPD9_HUMAN NME1-NME2 readthrough OS=Homo sapiens GN=NME1-NME2 PE=1 SV=1;tr|Q32Q12|Q32Q12_HUMAN Nucleoside diphosphate kinase OS=Homo sapiens GN=NME1-NME2 P	9	2	2	2	1	2	1	2	0	2	1	0	0	2	1	0	1	2	1	2	0	2	1	0	0	2	1	0	1	2	1	2	0	2	1	0	0	2	1	0	20.9	20.9
E7ESI2;G3V5T9;P24941	E7ESI2;G3V5T9;P24941	5;5;5	3;3;3	3;3;3	Cyclin-dependent kinase 2	CDK2	tr|E7ESI2|E7ESI2_HUMAN Cyclin-dependent kinase 2 OS=Homo sapiens GN=CDK2 PE=1 SV=1;tr|G3V5T9|G3V5T9_HUMAN Cyclin-dependent kinase 2 OS=Homo sapiens GN=CDK2 PE=1 SV=1;sp|P24941|CDK2_HUMAN Cyclin-dependent kinase 2 OS=Homo sapiens GN=CDK2 PE=1 SV=2	3	5	3	3	1	5	1	3	1	2	1	1	0	2	0	0	0	3	0	1	0	1	0	0	0	0	0	0	0	3	0	1	0	1	0	0	0	0	0	0	26.1	18.1
E7EX73;E9PGM1;E7EUU4;Q04637;H7C044;F8WCF2;C9JHW9;H7C0V6;C9J6B6;C9J2Z7;C9K073;C9JF13	E7EX73;E9PGM1;E7EUU4;Q04637	7;7;7;7;2;1;1;1;1;1;1;1	7;7;7;7;2;1;1;1;1;1;1;1	7;7;7;7;2;1;1;1;1;1;1;1	Eukaryotic translation initiation factor 4 gamma 1	EIF4G1	tr|E7EX73|E7EX73_HUMAN Eukaryotic translation initiation factor 4 gamma 1 OS=Homo sapiens GN=EIF4G1 PE=1 SV=1;tr|E9PGM1|E9PGM1_HUMAN Eukaryotic translation initiation factor 4 gamma 1 OS=Homo sapiens GN=EIF4G1 PE=1 SV=1;tr|E7EUU4|E7EUU4_HUMAN Eukaryotic tr	12	7	7	7	1	5	0	2	0	2	1	0	1	7	0	0	1	5	0	2	0	2	1	0	1	7	0	0	1	5	0	2	0	2	1	0	1	7	0	0	6	6
H0YGB8;H0YJU9;H0YJL0;H0YJT3;H0YG16;G5E9S8;G3V2E7;F8W6L3;G3V3H3;G3V5R9;E7EVH7;Q07866	H0YGB8;H0YJU9;H0YJL0;H0YJT3;H0YG16;G5E9S8;G3V2E7;F8W6L3;G3V3H3;G3V5R9;E7EVH7;Q07866	1;1;1;1;1;1;1;1;1;1;1;1	1;1;1;1;1;1;1;1;1;1;1;1	1;1;1;1;1;1;1;1;1;1;1;1	Kinesin light chain 1	KLC1	tr|H0YGB8|H0YGB8_HUMAN Kinesin light chain 1 (Fragment) OS=Homo sapiens GN=KLC1 PE=4 SV=1;tr|H0YJU9|H0YJU9_HUMAN Kinesin light chain 1 (Fragment) OS=Homo sapiens GN=KLC1 PE=1 SV=1;tr|H0YJL0|H0YJL0_HUMAN Kinesin light chain 1 (Fragment) OS=Homo sapiens GN=K	12	1	1	1	0	0	0	0	0	0	0	0	0	1	0	0	0	0	0	0	0	0	0	0	0	1	0	0	0	0	0	0	0	0	0	0	0	1	0	0	21.7	21.7
H0YL50;E7EW33;H7C229;E7EVJ5;Q7L576;Q96F07	H0YL50;E7EW33;H7C229;E7EVJ5;Q7L576;Q96F07	2;2;2;2;2;2	2;2;2;2;2;2	2;2;2;2;2;2	Cytoplasmic FMR1-interacting protein 1;Cytoplasmic FMR1-interacting protein 2	CYFIP1;CYFIP2	tr|H0YL50|H0YL50_HUMAN Cytoplasmic FMR1-interacting protein 1 (Fragment) OS=Homo sapiens GN=CYFIP1 PE=1 SV=1;tr|E7EW33|E7EW33_HUMAN Cytoplasmic FMR1-interacting protein 2 OS=Homo sapiens GN=CYFIP2 PE=1 SV=1;tr|H7C229|H7C229_HUMAN Cytoplasmic FMR1-interacti	6	2	2	2	0	2	0	0	0	0	0	0	0	1	0	0	0	2	0	0	0	0	0	0	0	1	0	0	0	2	0	0	0	0	0	0	0	1	0	0	13.1	13.1
E7EW37;Q92973;K7ENW1;K7ESC1;A0A075B780;O14787	E7EW37;Q92973;K7ENW1;K7ESC1;A0A075B780;O14787	2;2;1;1;1;1	2;2;1;1;1;1	2;2;1;1;1;1	Transportin-1;Transportin-2	TNPO1;TNPO2	tr|E7EW37|E7EW37_HUMAN Transportin-1 OS=Homo sapiens GN=TNPO1 PE=1 SV=1;sp|Q92973|TNPO1_HUMAN Transportin-1 OS=Homo sapiens GN=TNPO1 PE=1 SV=2;tr|K7ENW1|K7ENW1_HUMAN Transportin-2 (Fragment) OS=Homo sapiens GN=TNPO2 PE=1 SV=1;tr|K7ESC1|K7ESC1_HUMAN Transpo	6	2	2	2	0	2	1	1	1	2	0	1	1	0	0	0	0	2	1	1	1	2	0	1	1	0	0	0	0	2	1	1	1	2	0	1	1	0	0	0	14.7	14.7
F8VX11;E7EX17;P23588	F8VX11;E7EX17;P23588	1;1;1	1;1;1	1;1;1	Eukaryotic translation initiation factor 4B	EIF4B	tr|F8VX11|F8VX11_HUMAN Eukaryotic translation initiation factor 4B (Fragment) OS=Homo sapiens GN=EIF4B PE=1 SV=1;tr|E7EX17|E7EX17_HUMAN Eukaryotic translation initiation factor 4B OS=Homo sapiens GN=EIF4B PE=1 SV=1;sp|P23588|IF4B_HUMAN Eukaryotic translati	3	1	1	1	0	0	0	0	0	0	0	0	0	1	0	0	0	0	0	0	0	0	0	0	0	1	0	0	0	0	0	0	0	0	0	0	0	1	0	0	4.4	4.4
E7EX90;Q14203;Q6AWB1	E7EX90;Q14203;Q6AWB1	4;4;3	4;4;3	4;4;3	Dynactin subunit 1	DCTN1;DKFZp686E0752	tr|E7EX90|E7EX90_HUMAN Dynactin subunit 1 OS=Homo sapiens GN=DCTN1 PE=1 SV=1;sp|Q14203|DCTN1_HUMAN Dynactin subunit 1 OS=Homo sapiens GN=DCTN1 PE=1 SV=3;tr|Q6AWB1|Q6AWB1_HUMAN Dynactin subunit 1 OS=Homo sapiens GN=DKFZp686E0752 PE=1 SV=1	3	4	4	4	0	4	0	2	0	1	0	0	0	3	0	0	0	4	0	2	0	1	0	0	0	3	0	0	0	4	0	2	0	1	0	0	0	3	0	0	3.3	3.3
E9PBS1;P22234	E9PBS1;P22234	2;2	2;2	2;2	Multifunctional protein ADE2;Phosphoribosylaminoimidazole-succinocarboxamide synthase;Phosphoribosylaminoimidazole carboxylase	PAICS	tr|E9PBS1|E9PBS1_HUMAN Multifunctional protein ADE2 (Fragment) OS=Homo sapiens GN=PAICS PE=1 SV=1;sp|P22234|PUR6_HUMAN Multifunctional protein ADE2 OS=Homo sapiens GN=PAICS PE=1 SV=3	2	2	2	2	0	2	0	1	0	0	0	0	0	2	0	0	0	2	0	1	0	0	0	0	0	2	0	0	0	2	0	1	0	0	0	0	0	2	0	0	2.7	2.7
E9PC52;Q16576;H0YF10;Q5JP01;H0YEU5;Q5JP02;H0YCT5;H0YDK2	E9PC52;Q16576;H0YF10;Q5JP01	4;4;2;2;1;1;1;1	1;1;0;0;0;0;0;0	1;1;0;0;0;0;0;0	Histone-binding protein RBBP7	RBBP7;RBBP4	tr|E9PC52|E9PC52_HUMAN Histone-binding protein RBBP7 OS=Homo sapiens GN=RBBP7 PE=1 SV=1;sp|Q16576|RBBP7_HUMAN Histone-binding protein RBBP7 OS=Homo sapiens GN=RBBP7 PE=1 SV=1;tr|H0YF10|H0YF10_HUMAN Histone-binding protein RBBP4 (Fragment) OS=Homo sapiens G	8	4	1	1	0	4	0	3	1	1	2	1	1	3	0	0	0	1	0	1	0	1	0	0	0	1	0	0	0	1	0	1	0	1	0	0	0	1	0	0	9.6	2.4
E9PD53;Q9NTJ3;C9JR83	E9PD53;Q9NTJ3	15;15;2	15;15;2	15;15;2	Structural maintenance of chromosomes protein;Structural maintenance of chromosomes protein 4	SMC4	tr|E9PD53|E9PD53_HUMAN Structural maintenance of chromosomes protein OS=Homo sapiens GN=SMC4 PE=1 SV=1;sp|Q9NTJ3|SMC4_HUMAN Structural maintenance of chromosomes protein 4 OS=Homo sapiens GN=SMC4 PE=1 SV=2	3	15	15	15	1	14	1	7	1	6	2	1	0	13	2	0	1	14	1	7	1	6	2	1	0	13	2	0	1	14	1	7	1	6	2	1	0	13	2	0	13.4	13.4
E9PDQ8;Q96I99	E9PDQ8;Q96I99	1;1	1;1	1;1	Succinyl-CoA ligase [GDP-forming] subunit beta, mitochondrial	SUCLG2	tr|E9PDQ8|E9PDQ8_HUMAN Succinate--CoA ligase [GDP-forming] subunit beta, mitochondrial OS=Homo sapiens GN=SUCLG2 PE=1 SV=1;sp|Q96I99|SUCB2_HUMAN Succinate--CoA ligase [GDP-forming] subunit beta, mitochondrial OS=Homo sapiens GN=SUCLG2 PE=1 SV=2	2	1	1	1	0	1	0	1	0	1	1	0	0	1	0	0	0	1	0	1	0	1	1	0	0	1	0	0	0	1	0	1	0	1	1	0	0	1	0	0	2.6	2.6
E9PE17;I3L0E3;Q9Y2R5	E9PE17;I3L0E3;Q9Y2R5	1;1;1	1;1;1	1;1;1	28S ribosomal protein S17, mitochondrial	MRPS17;hCG_1984214	tr|E9PE17|E9PE17_HUMAN 28S ribosomal protein S17, mitochondrial (Fragment) OS=Homo sapiens GN=MRPS17 PE=1 SV=1;tr|I3L0E3|I3L0E3_HUMAN HCG1984214, isoform CRA_a OS=Homo sapiens GN=hCG_1984214 PE=4 SV=1;sp|Q9Y2R5|RT17_HUMAN 28S ribosomal protein S17, mitocho	3	1	1	1	0	1	0	1	0	0	0	0	0	1	0	0	0	1	0	1	0	0	0	0	0	1	0	0	0	1	0	1	0	0	0	0	0	1	0	0	7	7
E9PEB5;Q96AE4;C9JSZ1	E9PEB5;Q96AE4	8;8;1	6;6;1	5;5;1	Far upstream element-binding protein 1	FUBP1	tr|E9PEB5|E9PEB5_HUMAN Far upstream element-binding protein 1 OS=Homo sapiens GN=FUBP1 PE=1 SV=1;sp|Q96AE4|FUBP1_HUMAN Far upstream element-binding protein 1 OS=Homo sapiens GN=FUBP1 PE=1 SV=3	3	8	6	5	0	4	1	5	1	4	1	0	2	7	0	0	0	2	0	4	0	2	1	0	0	6	0	0	0	1	0	3	0	1	1	0	0	5	0	0	11.5	10.1
E9PEX6;P09622	E9PEX6;P09622	1;1	1;1	1;1	Dihydrolipoyl dehydrogenase;Dihydrolipoyl dehydrogenase, mitochondrial	DLD	tr|E9PEX6|E9PEX6_HUMAN Dihydrolipoyl dehydrogenase OS=Homo sapiens GN=DLD PE=1 SV=1;sp|P09622|DLDH_HUMAN Dihydrolipoyl dehydrogenase, mitochondrial OS=Homo sapiens GN=DLD PE=1 SV=2	2	1	1	1	0	1	0	0	0	0	0	0	0	0	0	0	0	1	0	0	0	0	0	0	0	0	0	0	0	1	0	0	0	0	0	0	0	0	0	0	2.7	2.7
E9PF19;Q9Y4P3	E9PF19;Q9Y4P3	1;1	1;1	1;1	Transducin beta-like protein 2	TBL2	tr|E9PF19|E9PF19_HUMAN Transducin beta-like protein 2 OS=Homo sapiens GN=TBL2 PE=1 SV=1;sp|Q9Y4P3|TBL2_HUMAN Transducin beta-like protein 2 OS=Homo sapiens GN=TBL2 PE=1 SV=1	2	1	1	1	0	0	0	0	0	0	0	0	0	1	0	0	0	0	0	0	0	0	0	0	0	1	0	0	0	0	0	0	0	0	0	0	0	1	0	0	3.2	3.2
E9PFD2;P11172	E9PFD2;P11172	1;1	1;1	1;1	Uridine 5-monophosphate synthase;Orotate phosphoribosyltransferase;Orotidine 5-phosphate decarboxylase	UMPS	tr|E9PFD2|E9PFD2_HUMAN Uridine 5-monophosphate synthase OS=Homo sapiens GN=UMPS PE=1 SV=1;sp|P11172|UMPS_HUMAN Uridine 5-monophosphate synthase OS=Homo sapiens GN=UMPS PE=1 SV=1	2	1	1	1	0	1	0	0	0	0	0	0	0	1	0	0	0	1	0	0	0	0	0	0	0	1	0	0	0	1	0	0	0	0	0	0	0	1	0	0	2.9	2.9
E9PFN5;Q9Y2Q3	E9PFN5;Q9Y2Q3	2;2	2;2	2;2	Glutathione S-transferase kappa 1	GSTK1	tr|E9PFN5|E9PFN5_HUMAN Glutathione S-transferase kappa OS=Homo sapiens GN=GSTK1 PE=1 SV=1;sp|Q9Y2Q3|GSTK1_HUMAN Glutathione S-transferase kappa 1 OS=Homo sapiens GN=GSTK1 PE=1 SV=3	2	2	2	2	0	2	0	0	0	0	0	0	0	2	0	0	0	2	0	0	0	0	0	0	0	2	0	0	0	2	0	0	0	0	0	0	0	2	0	0	15.8	15.8
H0Y8C4;E9PFR3;Q14738	H0Y8C4;E9PFR3;Q14738	1;1;1	1;1;1	1;1;1	Serine/threonine-protein phosphatase 2A 56 kDa regulatory subunit delta isoform	PPP2R5D	tr|H0Y8C4|H0Y8C4_HUMAN Serine/threonine-protein phosphatase 2A 56 kDa regulatory subunit delta isoform (Fragment) OS=Homo sapiens GN=PPP2R5D PE=1 SV=1;tr|E9PFR3|E9PFR3_HUMAN Serine/threonine-protein phosphatase 2A 56 kDa regulatory subunit delta isoform OS	3	1	1	1	0	1	0	0	0	0	0	0	0	1	0	0	0	1	0	0	0	0	0	0	0	1	0	0	0	1	0	0	0	0	0	0	0	1	0	0	2.2	2.2
E9PG15;P27348	E9PG15;P27348	3;3	1;1	1;1	14-3-3 protein theta	YWHAQ	tr|E9PG15|E9PG15_HUMAN 14-3-3 protein theta (Fragment) OS=Homo sapiens GN=YWHAQ PE=1 SV=1;sp|P27348|1433T_HUMAN 14-3-3 protein theta OS=Homo sapiens GN=YWHAQ PE=1 SV=1	2	3	1	1	2	3	2	2	3	2	3	3	1	2	1	2	0	1	1	1	1	0	1	1	1	1	1	1	0	1	1	1	1	0	1	1	1	1	1	1	19.5	9.4
G5E9X5;F5GYT8;E9PG35;E9PHF7;Q96RQ3	G5E9X5;F5GYT8;E9PG35;E9PHF7;Q96RQ3	2;2;2;2;2	2;2;2;2;2	2;2;2;2;2	Methylcrotonoyl-CoA carboxylase subunit alpha, mitochondrial	MCCC1	tr|G5E9X5|G5E9X5_HUMAN Methylcrotonoyl-CoA carboxylase subunit alpha, mitochondrial OS=Homo sapiens GN=MCCC1 PE=1 SV=1;tr|F5GYT8|F5GYT8_HUMAN Methylcrotonoyl-CoA carboxylase subunit alpha, mitochondrial OS=Homo sapiens GN=MCCC1 PE=1 SV=2;tr|E9PG35|E9PG35_H	5	2	2	2	0	1	0	2	0	1	0	0	0	1	0	0	0	1	0	2	0	1	0	0	0	1	0	0	0	1	0	2	0	1	0	0	0	1	0	0	5.5	5.5
E9PH82;Q8NCA5	E9PH82;Q8NCA5	2;2	2;2	2;2	Protein FAM98A	FAM98A	tr|E9PH82|E9PH82_HUMAN Protein FAM98A OS=Homo sapiens GN=FAM98A PE=1 SV=1;sp|Q8NCA5|FA98A_HUMAN Protein FAM98A OS=Homo sapiens GN=FAM98A PE=1 SV=1	2	2	2	2	0	1	0	0	0	0	1	0	0	2	0	0	0	1	0	0	0	0	1	0	0	2	0	0	0	1	0	0	0	0	1	0	0	2	0	0	8.7	8.7
E9PHA2;Q15003;C9JZP1;C9J470;H7C415	E9PHA2;Q15003;C9JZP1;C9J470	3;3;2;2;1	3;3;2;2;1	3;3;2;2;1	Condensin complex subunit 2	NCAPH	tr|E9PHA2|E9PHA2_HUMAN Condensin complex subunit 2 OS=Homo sapiens GN=NCAPH PE=1 SV=1;sp|Q15003|CND2_HUMAN Condensin complex subunit 2 OS=Homo sapiens GN=NCAPH PE=1 SV=3;tr|C9JZP1|C9JZP1_HUMAN Condensin complex subunit 2 (Fragment) OS=Homo sapiens GN=NCAPH	5	3	3	3	0	1	0	0	0	1	0	0	0	3	0	0	0	1	0	0	0	1	0	0	0	3	0	0	0	1	0	0	0	1	0	0	0	3	0	0	4.2	4.2
E9PQ34;E9PJH8;E9PIG2;E9PRS3;E9PNX1;E9PK86;E9PMI5;E9PR70;E9PPV6;P50454	E9PQ34;E9PJH8;E9PIG2;E9PRS3;E9PNX1;E9PK86;E9PMI5;E9PR70;E9PPV6;P50454	1;1;1;1;1;1;1;1;1;1	1;1;1;1;1;1;1;1;1;1	1;1;1;1;1;1;1;1;1;1	Serpin H1	SERPINH1	tr|E9PQ34|E9PQ34_HUMAN Serpin H1 (Fragment) OS=Homo sapiens GN=SERPINH1 PE=1 SV=1;tr|E9PJH8|E9PJH8_HUMAN Serpin H1 (Fragment) OS=Homo sapiens GN=SERPINH1 PE=1 SV=1;tr|E9PIG2|E9PIG2_HUMAN Serpin H1 (Fragment) OS=Homo sapiens GN=SERPINH1 PE=1 SV=2;tr|E9PRS3|	10	1	1	1	0	1	0	0	0	0	0	0	0	1	0	0	0	1	0	0	0	0	0	0	0	1	0	0	0	1	0	0	0	0	0	0	0	1	0	0	10.6	10.6
E9PMJ3;E9PLZ3;E9PIM9;P13489	E9PMJ3;E9PLZ3;E9PIM9;P13489	1;1;1;1	1;1;1;1	1;1;1;1	Ribonuclease inhibitor	RNH1	tr|E9PMJ3|E9PMJ3_HUMAN Ribonuclease inhibitor (Fragment) OS=Homo sapiens GN=RNH1 PE=1 SV=1;tr|E9PLZ3|E9PLZ3_HUMAN Ribonuclease inhibitor (Fragment) OS=Homo sapiens GN=RNH1 PE=1 SV=1;tr|E9PIM9|E9PIM9_HUMAN Ribonuclease inhibitor (Fragment) OS=Homo sapiens G	4	1	1	1	0	1	0	0	0	0	0	0	0	1	0	0	0	1	0	0	0	0	0	0	0	1	0	0	0	1	0	0	0	0	0	0	0	1	0	0	7.9	7.9
E9PK01;P29692;A0A087X1X7;E9PRY8;E9PQ49;E9PI39;E9PPR1;E9PL12;E9PL71;E9PQZ1;E9PMW7;E9PIZ1;H0YCK7;E9PK06;E9PK72;E9PN91;H0YE58;H0YE72;E9PKK3;E9PNW6;E9PJD0;E9PQC9	E9PK01;P29692;A0A087X1X7;E9PRY8;E9PQ49;E9PI39;E9PPR1;E9PL12;E9PL71;E9PQZ1;E9PMW7;E9PIZ1;H0YCK7	15;15;14;14;13;13;10;10;10;10;9;8;8;7;6;6;5;5;4;3;3;2	15;15;14;14;13;13;10;10;10;10;9;8;8;7;6;6;5;5;4;3;3;2	13;13;12;12;11;11;10;10;8;8;9;8;8;7;6;6;3;3;4;3;3;2	Elongation factor 1-delta	EEF1D	tr|E9PK01|E9PK01_HUMAN Elongation factor 1-delta (Fragment) OS=Homo sapiens GN=EEF1D PE=1 SV=1;sp|P29692|EF1D_HUMAN Elongation factor 1-delta OS=Homo sapiens GN=EEF1D PE=1 SV=5;tr|A0A087X1X7|A0A087X1X7_HUMAN Elongation factor 1-delta OS=Homo sapiens GN=EEF	22	15	15	13	4	14	5	13	6	13	6	5	1	15	5	3	4	14	5	13	6	13	6	5	1	15	5	3	3	12	4	11	5	11	5	4	1	13	4	2	56.7	56.7
E9PK47;P06737;P11217	E9PK47;P06737	3;3;1	3;3;1	2;2;0	Alpha-1,4 glucan phosphorylase;Glycogen phosphorylase, liver form	PYGL	tr|E9PK47|E9PK47_HUMAN Alpha-1,4 glucan phosphorylase OS=Homo sapiens GN=PYGL PE=1 SV=1;sp|P06737|PYGL_HUMAN Glycogen phosphorylase, liver form OS=Homo sapiens GN=PYGL PE=1 SV=4	3	3	3	2	0	2	0	1	0	1	0	0	0	3	0	0	0	2	0	1	0	1	0	0	0	3	0	0	0	1	0	1	0	0	0	0	0	2	0	0	3.4	3.4
E9PKP7;P17480	E9PKP7;P17480	2;2	2;2	2;2	Nucleolar transcription factor 1	UBTF	tr|E9PKP7|E9PKP7_HUMAN Nucleolar transcription factor 1 OS=Homo sapiens GN=UBTF PE=1 SV=1;sp|P17480|UBF1_HUMAN Nucleolar transcription factor 1 OS=Homo sapiens GN=UBTF PE=1 SV=1	2	2	2	2	0	1	0	1	0	1	0	0	0	1	0	0	0	1	0	1	0	1	0	0	0	1	0	0	0	1	0	1	0	1	0	0	0	1	0	0	3.4	3.4
E9PKV2;Q9NRX2	E9PKV2;Q9NRX2	1;1	1;1	1;1	39S ribosomal protein L17, mitochondrial	MRPL17	tr|E9PKV2|E9PKV2_HUMAN 39S ribosomal protein L17, mitochondrial (Fragment) OS=Homo sapiens GN=MRPL17 PE=1 SV=1;sp|Q9NRX2|RM17_HUMAN 39S ribosomal protein L17, mitochondrial OS=Homo sapiens GN=MRPL17 PE=1 SV=1	2	1	1	1	1	1	0	0	1	1	1	0	0	1	0	0	1	1	0	0	1	1	1	0	0	1	0	0	1	1	0	0	1	1	1	0	0	1	0	0	5.6	5.6
E9PLA9;G3V153;Q14444	E9PLA9;G3V153;Q14444	3;3;3	3;3;3	3;3;3	Caprin-1	CAPRIN1	tr|E9PLA9|E9PLA9_HUMAN Caprin-1 (Fragment) OS=Homo sapiens GN=CAPRIN1 PE=1 SV=1;tr|G3V153|G3V153_HUMAN Caprin-1 OS=Homo sapiens GN=CAPRIN1 PE=1 SV=1;sp|Q14444|CAPR1_HUMAN Caprin-1 OS=Homo sapiens GN=CAPRIN1 PE=1 SV=2	3	3	3	3	0	2	0	1	0	2	1	0	0	3	0	0	0	2	0	1	0	2	1	0	0	3	0	0	0	2	0	1	0	2	1	0	0	3	0	0	18.3	18.3
E9PLK3;P55786;H0YDG0;E9PP11;A6NEC2;H0YCQ5;E9PJY4;E9PPD4	E9PLK3;P55786	7;7;2;2;2;1;1;1	7;7;2;2;2;1;1;1	7;7;2;2;2;1;1;1	Puromycin-sensitive aminopeptidase	NPEPPS	tr|E9PLK3|E9PLK3_HUMAN Aminopeptidase OS=Homo sapiens GN=NPEPPS PE=1 SV=1;sp|P55786|PSA_HUMAN Puromycin-sensitive aminopeptidase OS=Homo sapiens GN=NPEPPS PE=1 SV=2	8	7	7	7	4	7	3	5	2	6	3	0	0	7	0	0	4	7	3	5	2	6	3	0	0	7	0	0	4	7	3	5	2	6	3	0	0	7	0	0	8.2	8.2
E9PLL6;P46776;E9PJD9;E9PLX7;E9PKT2;H0YF34	E9PLL6;P46776	5;5;2;2;1;1	5;5;2;2;1;1	5;5;2;2;1;1	60S ribosomal protein L27a	RPL27A	tr|E9PLL6|E9PLL6_HUMAN 60S ribosomal protein L27a OS=Homo sapiens GN=RPL27A PE=1 SV=1;sp|P46776|RL27A_HUMAN 60S ribosomal protein L27a OS=Homo sapiens GN=RPL27A PE=1 SV=2	6	5	5	5	4	5	3	4	4	5	4	4	1	5	2	1	4	5	3	4	4	5	4	4	1	5	2	1	4	5	3	4	4	5	4	4	1	5	2	1	39.8	39.8
E9PLT0;O75534;E9PNG3	E9PLT0;O75534;E9PNG3	2;2;1	2;2;1	2;2;1	Cold shock domain-containing protein E1	CSDE1	tr|E9PLT0|E9PLT0_HUMAN Cold shock domain-containing protein E1 OS=Homo sapiens GN=CSDE1 PE=1 SV=1;sp|O75534|CSDE1_HUMAN Cold shock domain-containing protein E1 OS=Homo sapiens GN=CSDE1 PE=1 SV=2;tr|E9PNG3|E9PNG3_HUMAN Cold shock domain-containing protein E	3	2	2	2	0	0	0	2	0	0	0	0	0	2	0	0	0	0	0	2	0	0	0	0	0	2	0	0	0	0	0	2	0	0	0	0	0	2	0	0	2.8	2.8
E9PM69;R4GNH3;P17980;E9PN50;E9PMD8;E9PKD5;E9PLG2	E9PM69;R4GNH3;P17980;E9PN50;E9PMD8;E9PKD5	4;4;4;2;2;2;1	4;4;4;2;2;2;1	4;4;4;2;2;2;1	26S protease regulatory subunit 6A	PSMC3	tr|E9PM69|E9PM69_HUMAN 26S protease regulatory subunit 6A OS=Homo sapiens GN=PSMC3 PE=1 SV=1;tr|R4GNH3|R4GNH3_HUMAN 26S protease regulatory subunit 6A OS=Homo sapiens GN=PSMC3 PE=1 SV=1;sp|P17980|PRS6A_HUMAN 26S proteasome regulatory subunit 6A OS=Homo sap	7	4	4	4	0	2	0	1	0	1	0	0	0	3	0	0	0	2	0	1	0	1	0	0	0	3	0	0	0	2	0	1	0	1	0	0	0	3	0	0	15.1	15.1
E9PN17;O75964	E9PN17;O75964	3;3	3;3	3;3	ATP synthase subunit g, mitochondrial	ATP5L	tr|E9PN17|E9PN17_HUMAN ATP synthase subunit g, mitochondrial OS=Homo sapiens GN=ATP5L PE=1 SV=1;sp|O75964|ATP5L_HUMAN ATP synthase subunit g, mitochondrial OS=Homo sapiens GN=ATP5L PE=1 SV=3	2	3	3	3	2	2	1	1	1	0	2	0	0	3	0	0	2	2	1	1	1	0	2	0	0	3	0	0	2	2	1	1	1	0	2	0	0	3	0	0	43.4	43.4
E9PPH5;Q9BTT0	E9PPH5;Q9BTT0	1;1	1;1	1;1	Acidic leucine-rich nuclear phosphoprotein 32 family member E	ANP32E	tr|E9PPH5|E9PPH5_HUMAN Acidic leucine-rich nuclear phosphoprotein 32 family member E (Fragment) OS=Homo sapiens GN=ANP32E PE=1 SV=1;sp|Q9BTT0|AN32E_HUMAN Acidic leucine-rich nuclear phosphoprotein 32 family member E OS=Homo sapiens GN=ANP32E PE=1 SV=1	2	1	1	1	0	1	0	0	0	1	0	0	0	1	0	0	0	1	0	0	0	1	0	0	0	1	0	0	0	1	0	0	0	1	0	0	0	1	0	0	12.3	12.3
G3V158;E9PPM8;Q9Y315	G3V158;E9PPM8;Q9Y315	1;1;1	1;1;1	1;1;1	Deoxyribose-phosphate aldolase	DERA	tr|G3V158|G3V158_HUMAN 2-deoxyribose-5-phosphate aldolase homolog (C. elegans), isoform CRA_a OS=Homo sapiens GN=DERA PE=1 SV=1;tr|E9PPM8|E9PPM8_HUMAN Deoxyribose-phosphate aldolase OS=Homo sapiens GN=DERA PE=1 SV=1;sp|Q9Y315|DEOC_HUMAN Deoxyribose-phospha	3	1	1	1	0	1	0	0	0	0	0	0	0	0	0	0	0	1	0	0	0	0	0	0	0	0	0	0	0	1	0	0	0	0	0	0	0	0	0	0	5.2	5.2
E9PQK6;G3V1C3;Q9BZZ5	E9PQK6;G3V1C3;Q9BZZ5	3;3;3	3;3;3	3;3;3	Apoptosis inhibitor 5	API5	tr|E9PQK6|E9PQK6_HUMAN Apoptosis inhibitor 5 OS=Homo sapiens GN=API5 PE=1 SV=1;tr|G3V1C3|G3V1C3_HUMAN Apoptosis inhibitor 5 OS=Homo sapiens GN=API5 PE=1 SV=1;sp|Q9BZZ5|API5_HUMAN Apoptosis inhibitor 5 OS=Homo sapiens GN=API5 PE=1 SV=3	3	3	3	3	1	2	0	0	0	1	0	0	0	3	0	0	1	2	0	0	0	1	0	0	0	3	0	0	1	2	0	0	0	1	0	0	0	3	0	0	28.5	28.5
E9PR30;P62861	E9PR30;P62861	2;2	2;2	2;2	40S ribosomal protein S30	FAU	tr|E9PR30|E9PR30_HUMAN 40S ribosomal protein S30 OS=Homo sapiens GN=FAU PE=1 SV=1;sp|P62861|RS30_HUMAN 40S ribosomal protein S30 OS=Homo sapiens GN=FAU PE=1 SV=1	2	2	2	2	1	2	1	1	1	1	1	1	0	2	0	0	1	2	1	1	1	1	1	1	0	2	0	0	1	2	1	1	1	1	1	1	0	2	0	0	11.2	11.2
F2Z393;P37837	F2Z393;P37837	1;1	1;1	1;1	Transaldolase	TALDO1	tr|F2Z393|F2Z393_HUMAN Transaldolase OS=Homo sapiens GN=TALDO1 PE=1 SV=1;sp|P37837|TALDO_HUMAN Transaldolase OS=Homo sapiens GN=TALDO1 PE=1 SV=2	2	1	1	1	0	1	0	1	0	0	1	0	0	1	0	0	0	1	0	1	0	0	1	0	0	1	0	0	0	1	0	1	0	0	1	0	0	1	0	0	3.5	3.5
F5GWF6;P78371;F8VQ14	F5GWF6;P78371;F8VQ14	13;13;12	13;13;12	13;13;12	T-complex protein 1 subunit beta	CCT2	tr|F5GWF6|F5GWF6_HUMAN T-complex protein 1 subunit beta OS=Homo sapiens GN=CCT2 PE=1 SV=2;sp|P78371|TCPB_HUMAN T-complex protein 1 subunit beta OS=Homo sapiens GN=CCT2 PE=1 SV=4;tr|F8VQ14|F8VQ14_HUMAN T-complex protein 1 subunit beta OS=Homo sapiens GN=CCT	3	13	13	13	3	12	2	9	1	7	4	3	1	9	1	0	3	12	2	9	1	7	4	3	1	9	1	0	3	12	2	9	1	7	4	3	1	9	1	0	25.1	25.1
F5H7X1;F5H5V4;F5GX23;J3KN29;O00233	F5H7X1;F5H5V4;F5GX23;J3KN29;O00233	1;1;1;1;1	1;1;1;1;1	1;1;1;1;1	26S proteasome non-ATPase regulatory subunit 9	PSMD9	tr|F5H7X1|F5H7X1_HUMAN 26S proteasome non-ATPase regulatory subunit 9 OS=Homo sapiens GN=PSMD9 PE=1 SV=1;tr|F5H5V4|F5H5V4_HUMAN 26S proteasome non-ATPase regulatory subunit 9 (Fragment) OS=Homo sapiens GN=PSMD9 PE=1 SV=1;tr|F5GX23|F5GX23_HUMAN 26S proteaso	5	1	1	1	0	1	0	0	0	0	0	0	0	1	0	0	0	1	0	0	0	0	0	0	0	1	0	0	0	1	0	0	0	0	0	0	0	1	0	0	11.8	11.8
F5GYQ2;F5GX77;Q9UI30	F5GYQ2;F5GX77;Q9UI30	1;1;1	1;1;1	1;1;1	Multifunctional methyltransferase subunit TRM112-like protein	TRMT112	tr|F5GYQ2|F5GYQ2_HUMAN Multifunctional methyltransferase subunit TRM112-like protein OS=Homo sapiens GN=TRMT112 PE=1 SV=1;tr|F5GX77|F5GX77_HUMAN Multifunctional methyltransferase subunit TRM112-like protein OS=Homo sapiens GN=TRMT112 PE=1 SV=1;sp|Q9UI30|TR	3	1	1	1	0	1	0	0	0	0	0	0	0	0	0	0	0	1	0	0	0	0	0	0	0	0	0	0	0	1	0	0	0	0	0	0	0	0	0	0	17.3	17.3
F5GY37;J3KPX7;Q99623;F5GWA7;F5H3X6;F5H2D2;F5H0C5;U3KPZ5	F5GY37;J3KPX7;Q99623;F5GWA7;F5H3X6	11;11;11;9;8;3;3;1	11;11;11;9;8;3;3;1	11;11;11;9;8;3;3;1	Prohibitin-2	PHB2	tr|F5GY37|F5GY37_HUMAN Prohibitin-2 OS=Homo sapiens GN=PHB2 PE=1 SV=1;tr|J3KPX7|J3KPX7_HUMAN Prohibitin-2 OS=Homo sapiens GN=PHB2 PE=1 SV=2;sp|Q99623|PHB2_HUMAN Prohibitin-2 OS=Homo sapiens GN=PHB2 PE=1 SV=2;tr|F5GWA7|F5GWA7_HUMAN Prohibitin-2 (Fragment) O	8	11	11	11	6	6	6	5	6	6	7	6	1	4	3	2	6	6	6	5	6	6	7	6	1	4	3	2	6	6	6	5	6	6	7	6	1	4	3	2	45.7	45.7
F5GYN4;J3KR44;F5GYJ8;Q96FW1	F5GYN4;J3KR44;F5GYJ8;Q96FW1	1;1;1;1	1;1;1;1	1;1;1;1	Ubiquitin thioesterase OTUB1	OTUB1	tr|F5GYN4|F5GYN4_HUMAN Ubiquitin thioesterase OTUB1 OS=Homo sapiens GN=OTUB1 PE=1 SV=1;tr|J3KR44|J3KR44_HUMAN Ubiquitin thioesterase OS=Homo sapiens GN=OTUB1 PE=1 SV=2;tr|F5GYJ8|F5GYJ8_HUMAN Ubiquitin thioesterase OTUB1 OS=Homo sapiens GN=OTUB1 PE=1 SV=1;s	4	1	1	1	0	0	0	0	0	0	0	0	0	1	0	0	0	0	0	0	0	0	0	0	0	1	0	0	0	0	0	0	0	0	0	0	0	1	0	0	6.2	6.2
H0Y6C7;F5GZ09;Q9BW83	H0Y6C7;F5GZ09;Q9BW83	1;1;1	1;1;1	1;1;1	Intraflagellar transport protein 27 homolog	IFT27	tr|H0Y6C7|H0Y6C7_HUMAN Intraflagellar transport protein 27 homolog (Fragment) OS=Homo sapiens GN=IFT27 PE=1 SV=1;tr|F5GZ09|F5GZ09_HUMAN Intraflagellar transport protein 27 homolog (Fragment) OS=Homo sapiens GN=IFT27 PE=1 SV=1;sp|Q9BW83|IFT27_HUMAN Intrafla	3	1	1	1	0	1	0	0	0	0	0	0	0	1	0	0	0	1	0	0	0	0	0	0	0	1	0	0	0	1	0	0	0	0	0	0	0	1	0	0	12.4	12.4
F5H867;H0YFS2;F5GZS6;J3KPF3;P08195;F5H0E2	F5H867;H0YFS2;F5GZS6;J3KPF3;P08195;F5H0E2	2;2;2;2;2;1	2;2;2;2;2;1	2;2;2;2;2;1	4F2 cell-surface antigen heavy chain	SLC3A2	tr|F5H867|F5H867_HUMAN 4F2 cell-surface antigen heavy chain (Fragment) OS=Homo sapiens GN=SLC3A2 PE=1 SV=1;tr|H0YFS2|H0YFS2_HUMAN 4F2 cell-surface antigen heavy chain (Fragment) OS=Homo sapiens GN=SLC3A2 PE=1 SV=1;tr|F5GZS6|F5GZS6_HUMAN 4F2 cell-surface an	6	2	2	2	1	1	0	1	2	1	1	0	1	1	0	1	1	1	0	1	2	1	1	0	1	1	0	1	1	1	0	1	2	1	1	0	1	1	0	1	16.3	16.3
F5H026	F5H026	1	1	1		ZNF880	tr|F5H026|F5H026_HUMAN Zinc finger protein 880 OS=Homo sapiens GN=ZNF880 PE=4 SV=1	1	1	1	1	1	0	1	1	1	1	1	1	0	0	1	0	1	0	1	1	1	1	1	1	0	0	1	0	1	0	1	1	1	1	1	1	0	0	1	0	5.6	5.6
F5H1C3;F5H0C8;P09104	F5H1C3;F5H0C8;P09104	1;1;1	1;1;1	1;1;1	Enolase;Gamma-enolase	ENO2	tr|F5H1C3|F5H1C3_HUMAN Gamma-enolase (Fragment) OS=Homo sapiens GN=ENO2 PE=1 SV=1;tr|F5H0C8|F5H0C8_HUMAN Gamma-enolase OS=Homo sapiens GN=ENO2 PE=1 SV=1;sp|P09104|ENOG_HUMAN Gamma-enolase OS=Homo sapiens GN=ENO2 PE=1 SV=3	3	1	1	1	0	0	0	1	0	1	1	0	0	1	0	0	0	0	0	1	0	1	1	0	0	1	0	0	0	0	0	1	0	1	1	0	0	1	0	0	12.6	12.6
V9GYX4;V9GZ46;F5H2V8;V9GY73;Q8NI51	V9GYX4;V9GZ46;F5H2V8;V9GY73;Q8NI51	1;1;1;1;1	1;1;1;1;1	1;1;1;1;1	Transcriptional repressor CTCFL	CTCFL	tr|V9GYX4|V9GYX4_HUMAN Transcriptional repressor CTCFL OS=Homo sapiens GN=CTCFL PE=1 SV=1;tr|V9GZ46|V9GZ46_HUMAN Transcriptional repressor CTCFL OS=Homo sapiens GN=CTCFL PE=1 SV=1;tr|F5H2V8|F5H2V8_HUMAN Transcriptional repressor CTCFL OS=Homo sapiens GN=CT	5	1	1	1	0	1	0	1	0	0	0	0	0	0	0	0	0	1	0	1	0	0	0	0	0	0	0	0	0	1	0	1	0	0	0	0	0	0	0	0	2.5	2.5
F5H5D3;Q9BQE3;Q71U36;P68363;Q13748;P68366;F8VQQ4;F8VVB9;A0A1W2PQM2;C9J2C0;Q9NY65;Q6PEY2;F8VRZ4;F8VS66;C9JEV8;C9JQ00;C9JJQ8;F8VWV9;C9JDS9;F8VX09;C9JDL2;C9K0S6;V9GZ17;A6NHL2;F8VXZ7;F8VRK0;F8W0F6	F5H5D3;Q9BQE3;Q71U36;P68363;Q13748;P68366;F8VQQ4;F8VVB9;A0A1W2PQM2;C9J2C0;Q9NY65;Q6PEY2	16;16;16;16;15;13;10;9;9;9;9;9;6;6;6;6;6;5;5;4;4;3;3;3;1;1;1	16;16;16;16;15;13;10;9;9;9;9;9;6;6;6;6;6;5;5;4;4;3;3;3;1;1;1	16;16;16;16;15;13;10;9;9;9;9;9;6;6;6;6;6;5;5;4;4;3;3;3;1;1;1	Tubulin alpha-1C chain;Tubulin alpha-1A chain;Tubulin alpha-1B chain;Tubulin alpha-3C/D chain;Tubulin alpha-4A chain;Tubulin alpha-8 chain;Tubulin alpha-3E chain	TUBA1C;TUBA1A;TUBA1B;TUBA3C;TUBA4A;TUBA8;TUBA3E	tr|F5H5D3|F5H5D3_HUMAN Tubulin alpha chain OS=Homo sapiens GN=TUBA1C PE=1 SV=1;sp|Q9BQE3|TBA1C_HUMAN Tubulin alpha-1C chain OS=Homo sapiens GN=TUBA1C PE=1 SV=1;sp|Q71U36|TBA1A_HUMAN Tubulin alpha-1A chain OS=Homo sapiens GN=TUBA1A PE=1 SV=1;sp|P68363|TBA1B	27	16	16	16	9	16	10	14	8	11	9	7	2	15	5	1	9	16	10	14	8	11	9	7	2	15	5	1	9	16	10	14	8	11	9	7	2	15	5	1	29.9	29.9
F5H669;Q8N684;F5H6M0;F5H047;J3QT54;F5H5B7;F5H1W4;F5H2K8;F5H6P5;F5H6A8;F5GXA3;C9JM38;C9J286;C9J323	F5H669;Q8N684;F5H6M0;F5H047	8;8;4;4;3;1;1;1;1;1;1;1;1;1	8;8;4;4;3;1;1;1;1;1;1;1;1;1	8;8;4;4;3;1;1;1;1;1;1;1;1;1	Cleavage and polyadenylation specificity factor subunit 7	CPSF7	tr|F5H669|F5H669_HUMAN Cleavage and polyadenylation-specificity factor subunit 7 (Fragment) OS=Homo sapiens GN=CPSF7 PE=1 SV=1;sp|Q8N684|CPSF7_HUMAN Cleavage and polyadenylation specificity factor subunit 7 OS=Homo sapiens GN=CPSF7 PE=1 SV=1;tr|F5H6M0|F5H6	14	8	8	8	3	6	1	7	2	3	1	3	0	6	0	0	3	6	1	7	2	3	1	3	0	6	0	0	3	6	1	7	2	3	1	3	0	6	0	0	25.7	25.7
F6U236	F6U236	1	1	1		PACSIN1	tr|F6U236|F6U236_HUMAN Protein kinase C and casein kinase substrate in neurons protein 1 OS=Homo sapiens GN=PACSIN1 PE=1 SV=1	1	1	1	1	0	1	0	1	0	1	0	0	0	1	0	0	0	1	0	1	0	1	0	0	0	1	0	0	0	1	0	1	0	1	0	0	0	1	0	0	2.7	2.7
F6WQW2;P43487;C9JXG8;C9JJ34;C9JDM3;C9JGV6;C9JIC6	F6WQW2;P43487;C9JXG8;C9JJ34;C9JDM3;C9JGV6	3;3;2;2;2;2;1	3;3;2;2;2;2;1	3;3;2;2;2;2;1	Ran-specific GTPase-activating protein	RANBP1	tr|F6WQW2|F6WQW2_HUMAN Ran-specific GTPase-activating protein OS=Homo sapiens GN=RANBP1 PE=1 SV=1;sp|P43487|RANG_HUMAN Ran-specific GTPase-activating protein OS=Homo sapiens GN=RANBP1 PE=1 SV=1;tr|C9JXG8|C9JXG8_HUMAN Ran-specific GTPase-activating protein	7	3	3	3	0	1	0	1	0	2	0	0	0	3	0	0	0	1	0	1	0	2	0	0	0	3	0	0	0	1	0	1	0	2	0	0	0	3	0	0	11.2	11.2
F8VPD4;P27708;H7C2E4	F8VPD4;P27708	4;4;1	4;4;1	4;4;1	CAD protein;Glutamine-dependent carbamoyl-phosphate synthase;Aspartate carbamoyltransferase;Dihydroorotase	CAD	tr|F8VPD4|F8VPD4_HUMAN CAD protein OS=Homo sapiens GN=CAD PE=1 SV=1;sp|P27708|PYR1_HUMAN CAD protein OS=Homo sapiens GN=CAD PE=1 SV=3	3	4	4	4	0	3	0	1	0	1	0	0	0	3	0	0	0	3	0	1	0	1	0	0	0	3	0	0	0	3	0	1	0	1	0	0	0	3	0	0	2.4	2.4
F8VQY6;F8VRK7;G3V210;F8VU65;F8VWS0;P05388;F8VWV4;F8VS58;F8VPE8;F8VW21;F8VZS0;Q8NHW5	F8VQY6;F8VRK7;G3V210;F8VU65;F8VWS0;P05388;F8VWV4;F8VS58;F8VPE8;F8VW21;F8VZS0;Q8NHW5	6;6;6;6;6;6;5;5;5;5;5;4	6;6;6;6;6;6;5;5;5;5;5;4	6;6;6;6;6;6;5;5;5;5;5;4	60S acidic ribosomal protein P0;60S acidic ribosomal protein P0-like	RPLP0;RPLP0P6	tr|F8VQY6|F8VQY6_HUMAN 60S acidic ribosomal protein P0 OS=Homo sapiens GN=RPLP0 PE=1 SV=1;tr|F8VRK7|F8VRK7_HUMAN 60S acidic ribosomal protein P0 OS=Homo sapiens GN=RPLP0 PE=1 SV=1;tr|G3V210|G3V210_HUMAN 60S acidic ribosomal protein P0 OS=Homo sapiens GN=RP	12	6	6	6	4	6	2	6	3	5	2	3	1	6	2	1	4	6	2	6	3	5	2	3	1	6	2	1	4	6	2	6	3	5	2	3	1	6	2	1	35.2	35.2
F8VXB1;F8VUC5;F8W156;F8W651;F8VXR1;F8VYZ4;F8VVA7;P61923	F8VXB1;F8VUC5;F8W156;F8W651;F8VXR1;F8VYZ4;F8VVA7;P61923	1;1;1;1;1;1;1;1	1;1;1;1;1;1;1;1	1;1;1;1;1;1;1;1	Coatomer subunit zeta-1	COPZ1	tr|F8VXB1|F8VXB1_HUMAN Coatomer subunit zeta-1 (Fragment) OS=Homo sapiens GN=COPZ1 PE=1 SV=1;tr|F8VUC5|F8VUC5_HUMAN Coatomer subunit zeta-1 OS=Homo sapiens GN=COPZ1 PE=1 SV=1;tr|F8W156|F8W156_HUMAN Coatomer subunit zeta-1 OS=Homo sapiens GN=COPZ1 PE=1 SV=1	8	1	1	1	0	1	0	0	0	1	0	0	0	1	0	0	0	1	0	0	0	1	0	0	0	1	0	0	0	1	0	0	0	1	0	0	0	1	0	0	12	12
F8VV04;Q15020	F8VV04;Q15020	1;1	1;1	1;1	Squamous cell carcinoma antigen recognized by T-cells 3	SART3	tr|F8VV04|F8VV04_HUMAN Squamous cell carcinoma antigen recognized by T-cells 3 (Fragment) OS=Homo sapiens GN=SART3 PE=1 SV=1;sp|Q15020|SART3_HUMAN Squamous cell carcinoma antigen recognized by T-cells 3 OS=Homo sapiens GN=SART3 PE=1 SV=1	2	1	1	1	0	1	0	1	0	0	0	0	0	1	0	0	0	1	0	1	0	0	0	0	0	1	0	0	0	1	0	1	0	0	0	0	0	1	0	0	1.9	1.9
F8VVM2;Q00325	F8VVM2;Q00325	2;2	2;2	2;2	Phosphate carrier protein, mitochondrial	SLC25A3	tr|F8VVM2|F8VVM2_HUMAN Phosphate carrier protein, mitochondrial OS=Homo sapiens GN=SLC25A3 PE=1 SV=1;sp|Q00325|MPCP_HUMAN Phosphate carrier protein, mitochondrial OS=Homo sapiens GN=SLC25A3 PE=1 SV=2	2	2	2	2	2	2	1	2	2	2	1	0	0	2	0	0	2	2	1	2	2	2	1	0	0	2	0	0	2	2	1	2	2	2	1	0	0	2	0	0	6.2	6.2
F8VW18;F8W1I6;Q13561;H0YI98;F8W0U6;F8VX93;F8VRV7	F8VW18;F8W1I6;Q13561;H0YI98	3;3;3;2;1;1;1	3;3;3;2;1;1;1	3;3;3;2;1;1;1	Dynactin subunit 2	DCTN2	tr|F8VW18|F8VW18_HUMAN Dynactin subunit 2 (Fragment) OS=Homo sapiens GN=DCTN2 PE=1 SV=1;tr|F8W1I6|F8W1I6_HUMAN Dynactin subunit 2 OS=Homo sapiens GN=DCTN2 PE=1 SV=1;sp|Q13561|DCTN2_HUMAN Dynactin subunit 2 OS=Homo sapiens GN=DCTN2 PE=1 SV=4;tr|H0YI98|H0YI9	7	3	3	3	0	2	0	1	1	1	1	2	0	3	0	0	0	2	0	1	1	1	1	2	0	3	0	0	0	2	0	1	1	1	1	2	0	3	0	0	12.9	12.9
F8W0G4;H3BRU6;F8VZX2;Q15366;F8VXH9;F8W1G6	F8W0G4;H3BRU6;F8VZX2;Q15366;F8VXH9;F8W1G6	3;3;3;3;2;2	1;1;1;1;1;1	1;1;1;1;1;1	Poly(rC)-binding protein 2	PCBP2	tr|F8W0G4|F8W0G4_HUMAN Poly(rC)-binding protein 2 (Fragment) OS=Homo sapiens GN=PCBP2 PE=1 SV=1;tr|H3BRU6|H3BRU6_HUMAN Poly(rC)-binding protein 2 (Fragment) OS=Homo sapiens GN=PCBP2 PE=1 SV=1;tr|F8VZX2|F8VZX2_HUMAN Poly(rC)-binding protein 2 OS=Homo sapien	6	3	1	1	1	3	1	2	1	2	1	1	0	3	0	0	0	1	0	1	0	0	0	0	0	1	0	0	0	1	0	1	0	0	0	0	0	1	0	0	25.9	8.2
F8W6I7;P09651;F8VTQ5;F8VZ49;Q32P51;F8VYN5;F8W646;H0YH80	F8W6I7;P09651;F8VTQ5;F8VZ49;Q32P51	12;12;8;8;8;5;5;5	11;11;7;7;7;4;5;5	11;11;7;7;7;4;5;5	Heterogeneous nuclear ribonucleoprotein A1;Heterogeneous nuclear ribonucleoprotein A1, N-terminally processed;Heterogeneous nuclear ribonucleoprotein A1-like 2	HNRNPA1;HNRNPA1L2	tr|F8W6I7|F8W6I7_HUMAN Heterogeneous nuclear ribonucleoprotein A1 OS=Homo sapiens GN=HNRNPA1 PE=1 SV=2;sp|P09651|ROA1_HUMAN Heterogeneous nuclear ribonucleoprotein A1 OS=Homo sapiens GN=HNRNPA1 PE=1 SV=5;tr|F8VTQ5|F8VTQ5_HUMAN Heterogeneous nuclear ribonuc	8	12	11	11	0	6	1	3	1	3	6	5	3	12	3	2	0	5	0	2	0	2	5	4	2	11	3	1	0	5	0	2	0	2	5	4	2	11	3	1	40.1	37.1
F8W7G9;F8WAX8;P52701	F8W7G9;F8WAX8;P52701	1;1;1	1;1;1	1;1;1	DNA mismatch repair protein Msh6	MSH6	tr|F8W7G9|F8W7G9_HUMAN DNA mismatch repair protein Msh6 OS=Homo sapiens GN=MSH6 PE=1 SV=1;tr|F8WAX8|F8WAX8_HUMAN DNA mismatch repair protein Msh6 OS=Homo sapiens GN=MSH6 PE=1 SV=1;sp|P52701|MSH6_HUMAN DNA mismatch repair protein Msh6 OS=Homo sapiens GN=MSH	3	1	1	1	0	1	0	0	0	0	0	0	0	1	0	0	0	1	0	0	0	0	0	0	0	1	0	0	0	1	0	0	0	0	0	0	0	1	0	0	27.9	27.9
F8W7U8;P49959;F5GXT0	F8W7U8;P49959;F5GXT0	2;2;1	2;2;1	2;2;1	Double-strand break repair protein MRE11A	MRE11A	tr|F8W7U8|F8W7U8_HUMAN Double-strand break repair protein MRE11 OS=Homo sapiens GN=MRE11 PE=1 SV=1;sp|P49959|MRE11_HUMAN Double-strand break repair protein MRE11 OS=Homo sapiens GN=MRE11 PE=1 SV=3;tr|F5GXT0|F5GXT0_HUMAN Double-strand break repair protein M	3	2	2	2	0	2	0	0	0	0	0	0	0	2	0	0	0	2	0	0	0	0	0	0	0	2	0	0	0	2	0	0	0	0	0	0	0	2	0	0	2.8	2.8
F8W930;Q9Y6M1	F8W930;Q9Y6M1	5;5	4;4	4;4	Insulin-like growth factor 2 mRNA-binding protein 2	IGF2BP2	tr|F8W930|F8W930_HUMAN Insulin-like growth factor 2 mRNA-binding protein 2 OS=Homo sapiens GN=IGF2BP2 PE=1 SV=1;sp|Q9Y6M1|IF2B2_HUMAN Insulin-like growth factor 2 mRNA-binding protein 2 OS=Homo sapiens GN=IGF2BP2 PE=1 SV=2	2	5	4	4	1	4	0	2	0	2	1	0	0	4	0	0	0	3	0	1	0	1	0	0	0	3	0	0	0	3	0	1	0	1	0	0	0	3	0	0	10.6	8.4
F8WAE5;Q9BY44	F8WAE5;Q9BY44	1;1	1;1	1;1	Eukaryotic translation initiation factor 2A;Eukaryotic translation initiation factor 2A, N-terminally processed	EIF2A	tr|F8WAE5|F8WAE5_HUMAN Eukaryotic translation initiation factor 2A OS=Homo sapiens GN=EIF2A PE=1 SV=1;sp|Q9BY44|EIF2A_HUMAN Eukaryotic translation initiation factor 2A OS=Homo sapiens GN=EIF2A PE=1 SV=3	2	1	1	1	0	0	0	0	0	0	0	0	0	1	0	0	0	0	0	0	0	0	0	0	0	1	0	0	0	0	0	0	0	0	0	0	0	1	0	0	2.8	2.8
F8WDI0;Q9NT62	F8WDI0;Q9NT62	1;1	1;1	1;1	Ubiquitin-like-conjugating enzyme ATG3	ATG3	tr|F8WDI0|F8WDI0_HUMAN Ubiquitin-like-conjugating enzyme ATG3 OS=Homo sapiens GN=ATG3 PE=1 SV=1;sp|Q9NT62|ATG3_HUMAN Ubiquitin-like-conjugating enzyme ATG3 OS=Homo sapiens GN=ATG3 PE=1 SV=1	2	1	1	1	0	1	0	1	0	1	0	0	0	1	0	0	0	1	0	1	0	1	0	0	0	1	0	0	0	1	0	1	0	1	0	0	0	1	0	0	12.2	12.2
F8WE04;P04792	F8WE04;P04792	1;1	1;1	1;1	Heat shock protein beta-1	HSPB1	tr|F8WE04|F8WE04_HUMAN Heat shock protein beta-1 OS=Homo sapiens GN=HSPB1 PE=1 SV=1;sp|P04792|HSPB1_HUMAN Heat shock protein beta-1 OS=Homo sapiens GN=HSPB1 PE=1 SV=2	2	1	1	1	0	1	0	0	0	0	0	0	0	1	0	0	0	1	0	0	0	0	0	0	0	1	0	0	0	1	0	0	0	0	0	0	0	1	0	0	5.4	5.4
F8WJN3;Q16630;F8W084	F8WJN3;Q16630	6;6;1	6;6;1	6;6;1	Cleavage and polyadenylation specificity factor subunit 6	CPSF6	tr|F8WJN3|F8WJN3_HUMAN Cleavage and polyadenylation-specificity factor subunit 6 OS=Homo sapiens GN=CPSF6 PE=1 SV=1;sp|Q16630|CPSF6_HUMAN Cleavage and polyadenylation specificity factor subunit 6 OS=Homo sapiens GN=CPSF6 PE=1 SV=2	3	6	6	6	4	6	3	5	2	4	3	1	0	4	2	0	4	6	3	5	2	4	3	1	0	4	2	0	4	6	3	5	2	4	3	1	0	4	2	0	15.5	15.5
G3V119;H0YB24;Q8N163	G3V119;H0YB24;Q8N163	2;2;2	2;2;2	2;2;2	Cell cycle and apoptosis regulator protein 2	CCAR2	tr|G3V119|G3V119_HUMAN Cell cycle and apoptosis regulator protein 2 OS=Homo sapiens GN=CCAR2 PE=1 SV=1;tr|H0YB24|H0YB24_HUMAN Cell cycle and apoptosis regulator protein 2 (Fragment) OS=Homo sapiens GN=CCAR2 PE=1 SV=1;sp|Q8N163|CCAR2_HUMAN Cell cycle and ap	3	2	2	2	0	2	0	1	0	1	0	0	0	2	0	0	0	2	0	1	0	1	0	0	0	2	0	0	0	2	0	1	0	1	0	0	0	2	0	0	4.5	4.5
G3V220;O14776	G3V220;O14776	1;1	1;1	1;1	Transcription elongation regulator 1	TCERG1	tr|G3V220|G3V220_HUMAN Transcription elongation regulator 1 OS=Homo sapiens GN=TCERG1 PE=1 SV=1;sp|O14776|TCRG1_HUMAN Transcription elongation regulator 1 OS=Homo sapiens GN=TCERG1 PE=1 SV=2	2	1	1	1	0	1	0	0	0	0	0	0	0	0	0	0	0	1	0	0	0	0	0	0	0	0	0	0	0	1	0	0	0	0	0	0	0	0	0	0	1.6	1.6
G3V279;P84090	G3V279;P84090	1;1	1;1	1;1	Enhancer of rudimentary homolog	ERH	tr|G3V279|G3V279_HUMAN Enhancer of rudimentary homolog OS=Homo sapiens GN=ERH PE=1 SV=1;sp|P84090|ERH_HUMAN Enhancer of rudimentary homolog OS=Homo sapiens GN=ERH PE=1 SV=1	2	1	1	1	1	1	0	1	1	1	1	0	0	1	1	0	1	1	0	1	1	1	1	0	0	1	1	0	1	1	0	1	1	1	1	0	0	1	1	0	15.5	15.5
G3V3K9;G3V4I1;G3V5F3;J3KNG4;Q8WVM8	G3V3K9;G3V4I1;G3V5F3;J3KNG4;Q8WVM8	1;1;1;1;1	1;1;1;1;1	1;1;1;1;1	Sec1 family domain-containing protein 1	SCFD1	tr|G3V3K9|G3V3K9_HUMAN Sec1 family domain-containing protein 1 OS=Homo sapiens GN=SCFD1 PE=1 SV=1;tr|G3V4I1|G3V4I1_HUMAN Sec1 family domain-containing protein 1 OS=Homo sapiens GN=SCFD1 PE=1 SV=1;tr|G3V5F3|G3V5F3_HUMAN Sec1 family domain-containing protein	5	1	1	1	0	1	0	0	0	0	0	0	0	1	0	0	0	1	0	0	0	0	0	0	0	1	0	0	0	1	0	0	0	0	0	0	0	1	0	0	31.2	31.2
G3V4F7;P61011	G3V4F7;P61011	1;1	1;1	1;1	Signal recognition particle 54 kDa protein	SRP54	tr|G3V4F7|G3V4F7_HUMAN Signal recognition particle 54 kDa protein OS=Homo sapiens GN=SRP54 PE=1 SV=1;sp|P61011|SRP54_HUMAN Signal recognition particle 54 kDa protein OS=Homo sapiens GN=SRP54 PE=1 SV=1	2	1	1	1	0	1	0	1	0	0	0	0	0	1	0	0	0	1	0	1	0	0	0	0	0	1	0	0	0	1	0	1	0	0	0	0	0	1	0	0	2.5	2.5
G3XAL9;P55011	G3XAL9;P55011	1;1	1;1	1;1	Solute carrier family 12 member 2	SLC12A2	tr|G3XAL9|G3XAL9_HUMAN Solute carrier family 12 (Sodium/potassium/chloride transporters), member 2, isoform CRA_a OS=Homo sapiens GN=SLC12A2 PE=1 SV=1;sp|P55011|S12A2_HUMAN Solute carrier family 12 member 2 OS=Homo sapiens GN=SLC12A2 PE=1 SV=1	2	1	1	1	0	1	0	0	0	0	0	0	0	1	0	0	0	1	0	0	0	0	0	0	0	1	0	0	0	1	0	0	0	0	0	0	0	1	0	0	1.9	1.9
H7C5F2;H7C5H3;G5E9W7;G5E9V5;P82650;H7C5L9	H7C5F2;H7C5H3;G5E9W7;G5E9V5;P82650	3;3;3;3;3;1	3;3;3;3;3;1	3;3;3;3;3;1	28S ribosomal protein S22, mitochondrial	MRPS22	tr|H7C5F2|H7C5F2_HUMAN 28S ribosomal protein S22, mitochondrial (Fragment) OS=Homo sapiens GN=MRPS22 PE=1 SV=1;tr|H7C5H3|H7C5H3_HUMAN 28S ribosomal protein S22, mitochondrial (Fragment) OS=Homo sapiens GN=MRPS22 PE=1 SV=1;tr|G5E9W7|G5E9W7_HUMAN 28S ribosom	6	3	3	3	0	2	0	1	0	1	0	0	0	2	0	0	0	2	0	1	0	1	0	0	0	2	0	0	0	2	0	1	0	1	0	0	0	2	0	0	27.3	27.3
G8JLB6;P31943;E9PCY7;D6RBM0;E7EQJ0;D6RAM1;D6R9T0;D6RFM3;D6RIT2;E7EN40;D6RIU0;D6RDU3;D6RJ04;D6RIH9;E5RGV0;H0YB39;P55795;D6RDL0;H0YBD7;H0YAQ2;D6RF17;E5RGH4;H0YBG7;E5RJ94;D6R9D3	G8JLB6;P31943;E9PCY7;D6RBM0;E7EQJ0;D6RAM1;D6R9T0;D6RFM3;D6RIT2;E7EN40;D6RIU0;D6RDU3;D6RJ04;D6RIH9	11;11;10;8;6;6;6;6;6;6;6;6;6;6;5;5;5;4;4;3;2;2;2;1;1	11;11;10;8;6;6;6;6;6;6;6;6;6;6;5;5;5;4;4;3;2;2;2;1;1	10;10;9;8;6;6;6;6;6;6;6;6;6;6;5;4;4;4;3;3;2;2;1;1;1	Heterogeneous nuclear ribonucleoprotein H;Heterogeneous nuclear ribonucleoprotein H, N-terminally processed	HNRNPH1	tr|G8JLB6|G8JLB6_HUMAN Heterogeneous nuclear ribonucleoprotein H OS=Homo sapiens GN=HNRNPH1 PE=1 SV=1;sp|P31943|HNRH1_HUMAN Heterogeneous nuclear ribonucleoprotein H OS=Homo sapiens GN=HNRNPH1 PE=1 SV=4;tr|E9PCY7|E9PCY7_HUMAN Heterogeneous nuclear ribonucl	25	11	11	10	6	10	2	8	4	8	3	2	2	10	1	1	6	10	2	8	4	8	3	2	2	10	1	1	5	9	2	7	4	7	3	2	2	9	1	1	28.6	28.6
G8JLG1;Q14683;H0Y7K8;V9GY57	G8JLG1;Q14683	10;10;3;1	10;10;3;1	10;10;3;1	Structural maintenance of chromosomes protein;Structural maintenance of chromosomes protein 1A	SMC1A	tr|G8JLG1|G8JLG1_HUMAN Structural maintenance of chromosomes protein OS=Homo sapiens GN=SMC1A PE=1 SV=2;sp|Q14683|SMC1A_HUMAN Structural maintenance of chromosomes protein 1A OS=Homo sapiens GN=SMC1A PE=1 SV=2	4	10	10	10	0	9	0	3	0	3	0	0	0	9	0	0	0	9	0	3	0	3	0	0	0	9	0	0	0	9	0	3	0	3	0	0	0	9	0	0	7.9	7.9
H0Y4R1;P12268;E7ETK5;C9K0R9;C9J381;P20839	H0Y4R1;P12268	15;15;5;1;1;1	15;15;5;1;1;1	15;15;5;1;1;1	Inosine-5-monophosphate dehydrogenase 2	IMPDH2	tr|H0Y4R1|H0Y4R1_HUMAN Inosine-5-monophosphate dehydrogenase 2 (Fragment) OS=Homo sapiens GN=IMPDH2 PE=1 SV=1;sp|P12268|IMDH2_HUMAN Inosine-5-monophosphate dehydrogenase 2 OS=Homo sapiens GN=IMPDH2 PE=1 SV=2	6	15	15	15	3	12	4	14	6	8	3	4	1	13	1	1	3	12	4	14	6	8	3	4	1	13	1	1	3	12	4	14	6	8	3	4	1	13	1	1	33	33
H0Y5F5;H0YEU6;H0Y6X6	H0Y5F5;H0YEU6	14;8;1	1;1;1	1;1;1	Polyadenylate-binding protein	PABPC4	tr|H0Y5F5|H0Y5F5_HUMAN Polyadenylate-binding protein (Fragment) OS=Homo sapiens GN=PABPC4 PE=1 SV=1;tr|H0YEU6|H0YEU6_HUMAN Polyadenylate-binding protein 4 (Fragment) OS=Homo sapiens GN=PABPC4 PE=1 SV=1	3	14	1	1	6	9	3	10	4	10	4	4	0	11	2	0	0	0	0	1	1	0	0	1	0	1	0	0	0	0	0	1	1	0	0	1	0	1	0	0	22.7	1.5
H0Y6E1;P50995	H0Y6E1;P50995	2;2	2;2	2;2	Annexin A11	ANXA11	tr|H0Y6E1|H0Y6E1_HUMAN Annexin A11 (Fragment) OS=Homo sapiens GN=ANXA11 PE=1 SV=1;sp|P50995|ANX11_HUMAN Annexin A11 OS=Homo sapiens GN=ANXA11 PE=1 SV=1	2	2	2	2	0	0	0	0	0	0	1	1	0	2	0	0	0	0	0	0	0	0	1	1	0	2	0	0	0	0	0	0	0	0	1	1	0	2	0	0	14.2	14.2
H0Y6E7;H3BT71;P38159;H3BR27;A0A1B0GUK8;Q96E39;O75526;H3BNC1;Q8N7X1	H0Y6E7;H3BT71;P38159;H3BR27;A0A1B0GUK8;Q96E39;O75526	4;4;4;3;2;2;2;1;1	4;4;4;3;2;2;2;1;1	4;4;4;3;2;2;2;1;1	RNA-binding motif protein, X chromosome;RNA-binding motif protein, X chromosome, N-terminally processed;RNA binding motif protein, X-linked-like-1;RNA-binding motif protein, X-linked-like-2	RBMX;RBMXL1;RBMXL2	tr|H0Y6E7|H0Y6E7_HUMAN RNA-binding motif protein, X chromosome (Fragment) OS=Homo sapiens GN=RBMX PE=1 SV=2;tr|H3BT71|H3BT71_HUMAN RNA-binding motif protein, X chromosome OS=Homo sapiens GN=RBMX PE=1 SV=1;sp|P38159|RBMX_HUMAN RNA-binding motif protein, X c	9	4	4	4	1	2	0	0	0	0	1	1	0	4	0	0	1	2	0	0	0	0	1	1	0	4	0	0	1	2	0	0	0	0	1	1	0	4	0	0	16.4	16.4
P0DP25;P0DP24;P0DP23;H0Y7A7;F8WBR5;M0QZ52;G3V479;E7ETZ0;E7EMB3;G3V226;G3V361;Q96HY3	P0DP25;P0DP24;P0DP23;H0Y7A7;F8WBR5;M0QZ52;G3V479;E7ETZ0;E7EMB3	3;3;3;3;2;2;2;2;2;1;1;1	3;3;3;3;2;2;2;2;2;1;1;1	3;3;3;3;2;2;2;2;2;1;1;1		CALM2;CALM3;CALM1	sp|P0DP25|CALM3_HUMAN Calmodulin-3 OS=Homo sapiens GN=CALM3 PE=1 SV=1;sp|P0DP24|CALM2_HUMAN Calmodulin-2 OS=Homo sapiens GN=CALM2 PE=1 SV=1;sp|P0DP23|CALM1_HUMAN Calmodulin-1 OS=Homo sapiens GN=CALM1 PE=1 SV=1;tr|H0Y7A7|H0Y7A7_HUMAN Calmodulin-2 (Fragment)	12	3	3	3	0	3	0	1	0	0	0	0	0	3	0	0	0	3	0	1	0	0	0	0	0	3	0	0	0	3	0	1	0	0	0	0	0	3	0	0	28.9	28.9
H0Y8E6;P49736	H0Y8E6;P49736	1;1	1;1	1;1	DNA replication licensing factor MCM2	MCM2	tr|H0Y8E6|H0Y8E6_HUMAN DNA helicase (Fragment) OS=Homo sapiens GN=MCM2 PE=1 SV=1;sp|P49736|MCM2_HUMAN DNA replication licensing factor MCM2 OS=Homo sapiens GN=MCM2 PE=1 SV=4	2	1	1	1	0	1	0	0	0	0	0	0	0	1	0	0	0	1	0	0	0	0	0	0	0	1	0	0	0	1	0	0	0	0	0	0	0	1	0	0	1.6	1.6
H0Y917;Q9H7D7	H0Y917;Q9H7D7	1;1	1;1	1;1	WD repeat-containing protein 26	WDR26	tr|H0Y917|H0Y917_HUMAN WD repeat-containing protein 26 (Fragment) OS=Homo sapiens GN=WDR26 PE=1 SV=1;sp|Q9H7D7|WDR26_HUMAN WD repeat-containing protein 26 OS=Homo sapiens GN=WDR26 PE=1 SV=3	2	1	1	1	0	0	0	0	0	0	0	0	0	1	0	0	0	0	0	0	0	0	0	0	0	1	0	0	0	0	0	0	0	0	0	0	0	1	0	0	4.8	4.8
H0YA83;Q5URX0;P07686;H0Y9B6	H0YA83;Q5URX0;P07686;H0Y9B6	2;2;2;1	2;2;2;1	2;2;2;1	Beta-hexosaminidase subunit beta;Beta-hexosaminidase subunit beta chain B;Beta-hexosaminidase subunit beta chain A	HEXB	tr|H0YA83|H0YA83_HUMAN Beta-hexosaminidase subunit beta (Fragment) OS=Homo sapiens GN=HEXB PE=1 SV=1;tr|Q5URX0|Q5URX0_HUMAN Beta-hexosaminidase subunit beta OS=Homo sapiens GN=HEL-248 PE=1 SV=1;sp|P07686|HEXB_HUMAN Beta-hexosaminidase subunit beta OS=Homo	4	2	2	2	0	2	0	2	0	1	0	0	0	1	0	0	0	2	0	2	0	1	0	0	0	1	0	0	0	2	0	2	0	1	0	0	0	1	0	0	11.8	11.8
H0YBA6	H0YBA6	1	1	1		RUNX1T1	tr|H0YBA6|H0YBA6_HUMAN Protein CBFA2T1 (Fragment) OS=Homo sapiens GN=RUNX1T1 PE=4 SV=1	1	1	1	1	0	1	0	1	0	1	0	0	0	0	0	0	0	1	0	1	0	1	0	0	0	0	0	0	0	1	0	1	0	1	0	0	0	0	0	0	40	40
H0YBN9;P67775;P62714	H0YBN9;P67775;P62714	2;2;2	2;2;2	2;2;2	Serine/threonine-protein phosphatase 2A catalytic subunit alpha isoform;Serine/threonine-protein phosphatase 2A catalytic subunit beta isoform	PPP2CB;PPP2CA	tr|H0YBN9|H0YBN9_HUMAN Serine/threonine-protein phosphatase 2A catalytic subunit beta isoform (Fragment) OS=Homo sapiens GN=PPP2CB PE=4 SV=1;sp|P67775|PP2AA_HUMAN Serine/threonine-protein phosphatase 2A catalytic subunit alpha isoform OS=Homo sapiens GN=PP	3	2	2	2	1	2	1	1	0	1	1	0	1	2	0	0	1	2	1	1	0	1	1	0	1	2	0	0	1	2	1	1	0	1	1	0	1	2	0	0	28.8	28.8
H0YDD4;P10515;E9PEJ4	H0YDD4;P10515;E9PEJ4	6;6;5	6;6;5	6;6;5	Acetyltransferase component of pyruvate dehydrogenase complex;Dihydrolipoyllysine-residue acetyltransferase component of pyruvate dehydrogenase complex, mitochondrial	DLAT	tr|H0YDD4|H0YDD4_HUMAN Acetyltransferase component of pyruvate dehydrogenase complex (Fragment) OS=Homo sapiens GN=DLAT PE=1 SV=1;sp|P10515|ODP2_HUMAN Dihydrolipoyllysine-residue acetyltransferase component of pyruvate dehydrogenase complex, mitochondrial	3	6	6	6	4	6	2	5	4	5	4	2	0	6	0	0	4	6	2	5	4	5	4	2	0	6	0	0	4	6	2	5	4	5	4	2	0	6	0	0	12.3	12.3
H0YEH2;Q5T1Z4;Q5T1Z8;Q14671;E9PR38;A0A0C4DG68;H0YDK8;A0A0A0MR59;Q8TB72	H0YEH2;Q5T1Z4;Q5T1Z8;Q14671;E9PR38	3;3;3;3;2;1;1;1;1	3;3;3;3;2;1;1;1;1	3;3;3;3;2;1;1;1;1	Pumilio homolog 1	PUM1	tr|H0YEH2|H0YEH2_HUMAN Pumilio homolog 1 (Fragment) OS=Homo sapiens GN=PUM1 PE=1 SV=1;tr|Q5T1Z4|Q5T1Z4_HUMAN Pumilio homolog 1 OS=Homo sapiens GN=PUM1 PE=1 SV=1;tr|Q5T1Z8|Q5T1Z8_HUMAN Pumilio homolog 1 OS=Homo sapiens GN=PUM1 PE=1 SV=1;sp|Q14671|PUM1_HUMAN	9	3	3	3	0	3	0	1	1	1	0	0	0	1	0	0	0	3	0	1	1	1	0	0	0	1	0	0	0	3	0	1	1	1	0	0	0	1	0	0	3.3	3.3
H0YHA7;J3QQ67;Q07020;F8VYV2;G3V203;F8VUA6;A0A075B7A0	H0YHA7;J3QQ67;Q07020;F8VYV2;G3V203;F8VUA6;A0A075B7A0	6;6;6;5;5;4;4	6;6;6;5;5;4;4	6;6;6;5;5;4;4	60S ribosomal protein L18	RPL18	tr|H0YHA7|H0YHA7_HUMAN 60S ribosomal protein L18 (Fragment) OS=Homo sapiens GN=RPL18 PE=1 SV=1;tr|J3QQ67|J3QQ67_HUMAN 60S ribosomal protein L18 (Fragment) OS=Homo sapiens GN=RPL18 PE=1 SV=1;sp|Q07020|RL18_HUMAN 60S ribosomal protein L18 OS=Homo sapiens GN=	7	6	6	6	3	5	3	5	1	4	4	1	0	5	1	0	3	5	3	5	1	4	4	1	0	5	1	0	3	5	3	5	1	4	4	1	0	5	1	0	37.1	37.1
H0YJV7;P25490	H0YJV7;P25490	1;1	1;1	1;1	Transcriptional repressor protein YY1	YY1	tr|H0YJV7|H0YJV7_HUMAN Transcriptional repressor protein YY1 (Fragment) OS=Homo sapiens GN=YY1 PE=1 SV=1;sp|P25490|TYY1_HUMAN Transcriptional repressor protein YY1 OS=Homo sapiens GN=YY1 PE=1 SV=2	2	1	1	1	1	1	0	1	1	1	1	0	0	1	0	0	1	1	0	1	1	1	1	0	0	1	0	0	1	1	0	1	1	1	1	0	0	1	0	0	4.2	4.2
H0YL43;Q14257	H0YL43;Q14257	2;2	2;2	2;2	Reticulocalbin-2	RCN2	tr|H0YL43|H0YL43_HUMAN Reticulocalbin-2 (Fragment) OS=Homo sapiens GN=RCN2 PE=1 SV=1;sp|Q14257|RCN2_HUMAN Reticulocalbin-2 OS=Homo sapiens GN=RCN2 PE=1 SV=1	2	2	2	2	0	2	0	2	0	1	0	0	1	1	0	0	0	2	0	2	0	1	0	0	1	1	0	0	0	2	0	2	0	1	0	0	1	1	0	0	15.5	15.5
H0YLE8;P46940;A0A0J9YXZ5;A0A087WWP1	H0YLE8;P46940;A0A0J9YXZ5	4;4;3;1	4;4;3;1	4;4;3;1	Ras GTPase-activating-like protein IQGAP1	IQGAP1	tr|H0YLE8|H0YLE8_HUMAN Ras GTPase-activating-like protein IQGAP1 OS=Homo sapiens GN=IQGAP1 PE=1 SV=1;sp|P46940|IQGA1_HUMAN Ras GTPase-activating-like protein IQGAP1 OS=Homo sapiens GN=IQGAP1 PE=1 SV=1;tr|A0A0J9YXZ5|A0A0J9YXZ5_HUMAN Ras GTPase-activating-li	4	4	4	4	0	1	0	2	0	1	0	0	0	3	0	0	0	1	0	2	0	1	0	0	0	3	0	0	0	1	0	2	0	1	0	0	0	3	0	0	4.7	4.7
H0YLR3;H0YMA0;P09661	H0YLR3;H0YMA0;P09661	2;2;2	2;2;2	2;2;2	U2 small nuclear ribonucleoprotein A	SNRPA1	tr|H0YLR3|H0YLR3_HUMAN U2 small nuclear ribonucleoprotein A (Fragment) OS=Homo sapiens GN=SNRPA1 PE=1 SV=1;tr|H0YMA0|H0YMA0_HUMAN U2 small nuclear ribonucleoprotein A (Fragment) OS=Homo sapiens GN=SNRPA1 PE=1 SV=1;sp|P09661|RU2A_HUMAN U2 small nuclear ri	3	2	2	2	0	2	0	0	0	0	0	0	0	2	0	0	0	2	0	0	0	0	0	0	0	2	0	0	0	2	0	0	0	0	0	0	0	2	0	0	29.2	29.2
H3BMH2;H3BSC1;P62491;Q15907;B4DQU5	H3BMH2;H3BSC1;P62491;Q15907;B4DQU5	4;4;4;4;2	4;4;4;4;2	4;4;4;4;2	Ras-related protein Rab-11A;Ras-related protein Rab-11B	RAB11A;RAB11B	tr|H3BMH2|H3BMH2_HUMAN Ras-related protein Rab-11A (Fragment) OS=Homo sapiens GN=RAB11A PE=4 SV=1;tr|H3BSC1|H3BSC1_HUMAN Ras-related protein Rab-11A OS=Homo sapiens GN=RAB11A PE=1 SV=1;sp|P62491|RB11A_HUMAN Ras-related protein Rab-11A OS=Homo sapiens GN=RA	5	4	4	4	1	3	1	4	0	2	1	1	0	2	1	0	1	3	1	4	0	2	1	1	0	2	1	0	1	3	1	4	0	2	1	1	0	2	1	0	26.5	26.5
H3BMI3;J3KN42;Q6NUK1	H3BMI3;J3KN42;Q6NUK1	1;1;1	1;1;1	1;1;1	Calcium-binding mitochondrial carrier protein SCaMC-1	SLC25A24	tr|H3BMI3|H3BMI3_HUMAN Calcium-binding mitochondrial carrier protein SCaMC-1 OS=Homo sapiens GN=SLC25A24 PE=1 SV=1;tr|J3KN42|J3KN42_HUMAN Calcium-binding mitochondrial carrier protein SCaMC-1 OS=Homo sapiens GN=SLC25A24 PE=1 SV=1;sp|Q6NUK1|SCMC1_HUMAN Calc	3	1	1	1	0	1	0	0	0	0	0	0	0	0	0	0	0	1	0	0	0	0	0	0	0	0	0	0	0	1	0	0	0	0	0	0	0	0	0	0	23.2	23.2
H3BV80;H3BMS0;H3BMM9;H3BTC0;Q15287;H3BPG5	H3BV80;H3BMS0;H3BMM9;H3BTC0;Q15287;H3BPG5	3;3;3;3;3;2	3;3;3;3;3;2	3;3;3;3;3;2	RNA-binding protein with serine-rich domain 1	RNPS1	tr|H3BV80|H3BV80_HUMAN RNA-binding protein with serine-rich domain 1 OS=Homo sapiens GN=RNPS1 PE=1 SV=2;tr|H3BMS0|H3BMS0_HUMAN RNA-binding protein with serine-rich domain 1 OS=Homo sapiens GN=RNPS1 PE=1 SV=1;tr|H3BMM9|H3BMM9_HUMAN RNA-binding protein with	6	3	3	3	0	3	0	2	0	2	0	1	0	3	1	0	0	3	0	2	0	2	0	1	0	3	1	0	0	3	0	2	0	2	0	1	0	3	1	0	16.6	16.6
H3BRM5;H3BV69;H3BNX8;P20674	H3BRM5;H3BV69;H3BNX8;P20674	1;1;1;1	1;1;1;1	1;1;1;1	Cytochrome c oxidase subunit 5A, mitochondrial	COX5A	tr|H3BRM5|H3BRM5_HUMAN Cytochrome c oxidase subunit 5A, mitochondrial OS=Homo sapiens GN=COX5A PE=1 SV=1;tr|H3BV69|H3BV69_HUMAN Cytochrome c oxidase subunit 5A, mitochondrial OS=Homo sapiens GN=COX5A PE=1 SV=1;tr|H3BNX8|H3BNX8_HUMAN Cytochrome c oxidase su	4	1	1	1	0	1	0	1	0	1	0	0	0	1	0	0	0	1	0	1	0	1	0	0	0	1	0	0	0	1	0	1	0	1	0	0	0	1	0	0	13	13
H3BPE7;P35637;A0A075B7D9;Q92804	H3BPE7;P35637	5;5;2;2	5;5;2;2	5;5;2;2	RNA-binding protein FUS	FUS	tr|H3BPE7|H3BPE7_HUMAN RNA-binding protein FUS OS=Homo sapiens GN=FUS PE=1 SV=1;sp|P35637|FUS_HUMAN RNA-binding protein FUS OS=Homo sapiens GN=FUS PE=1 SV=1	4	5	5	5	0	1	0	0	1	1	1	1	0	5	0	0	0	1	0	0	1	1	1	1	0	5	0	0	0	1	0	0	1	1	1	1	0	5	0	0	8.5	8.5
H3BQF1;P07741;H3BSW3;H3BQZ9;H3BQB1	H3BQF1;P07741;H3BSW3;H3BQZ9;H3BQB1	4;4;3;3;3	4;4;3;3;3	4;4;3;3;3	Adenine phosphoribosyltransferase	APRT	tr|H3BQF1|H3BQF1_HUMAN Adenine phosphoribosyltransferase (Fragment) OS=Homo sapiens GN=APRT PE=1 SV=8;sp|P07741|APT_HUMAN Adenine phosphoribosyltransferase OS=Homo sapiens GN=APRT PE=1 SV=2;tr|H3BSW3|H3BSW3_HUMAN Adenine phosphoribosyltransferase OS=Homo s	5	4	4	4	0	3	2	3	1	1	2	1	0	3	0	0	0	3	2	3	1	1	2	1	0	3	0	0	0	3	2	3	1	1	2	1	0	3	0	0	28.4	28.4
H3BR35;P15170;Q8IYD1	H3BR35;P15170;Q8IYD1	1;1;1	1;1;1	1;1;1	Eukaryotic peptide chain release factor GTP-binding subunit ERF3A;Eukaryotic peptide chain release factor GTP-binding subunit ERF3B	GSPT1;GSPT2	tr|H3BR35|H3BR35_HUMAN Eukaryotic peptide chain release factor GTP-binding subunit ERF3A (Fragment) OS=Homo sapiens GN=GSPT1 PE=1 SV=1;sp|P15170|ERF3A_HUMAN Eukaryotic peptide chain release factor GTP-binding subunit ERF3A OS=Homo sapiens GN=GSPT1 PE=1 SV=	3	1	1	1	0	1	0	0	0	1	0	0	0	1	0	0	0	1	0	0	0	1	0	0	0	1	0	0	0	1	0	0	0	1	0	0	0	1	0	0	2.1	2.1
H3BS42;Q9H5H4	H3BS42;Q9H5H4	1;1	1;1	1;1	Zinc finger protein 768	ZNF768	tr|H3BS42|H3BS42_HUMAN Zinc finger protein 768 OS=Homo sapiens GN=ZNF768 PE=1 SV=2;sp|Q9H5H4|ZN768_HUMAN Zinc finger protein 768 OS=Homo sapiens GN=ZNF768 PE=1 SV=2	2	1	1	1	0	1	0	1	0	1	0	0	0	1	0	0	0	1	0	1	0	1	0	0	0	1	0	0	0	1	0	1	0	1	0	0	0	1	0	0	2	2
H3BUF6;Q8WWM7;H3BSK9;H3BRB0;A0A0C4DGL7	H3BUF6;Q8WWM7	4;4;1;1;1	4;4;1;1;1	4;4;1;1;1	Ataxin-2-like protein	ATXN2L	tr|H3BUF6|H3BUF6_HUMAN Ataxin-2-like protein OS=Homo sapiens GN=ATXN2L PE=1 SV=1;sp|Q8WWM7|ATX2L_HUMAN Ataxin-2-like protein OS=Homo sapiens GN=ATXN2L PE=1 SV=2	5	4	4	4	1	1	0	2	1	1	0	0	1	4	0	0	1	1	0	2	1	1	0	0	1	4	0	0	1	1	0	2	1	1	0	0	1	4	0	0	3.9	3.9
H7BXY3;Q7L2E3	H7BXY3;Q7L2E3	3;3	3;3	3;3	Putative ATP-dependent RNA helicase DHX30	DHX30	tr|H7BXY3|H7BXY3_HUMAN Putative ATP-dependent RNA helicase DHX30 OS=Homo sapiens GN=DHX30 PE=1 SV=1;sp|Q7L2E3|DHX30_HUMAN Putative ATP-dependent RNA helicase DHX30 OS=Homo sapiens GN=DHX30 PE=1 SV=1	2	3	3	3	0	3	0	1	0	0	1	0	0	2	0	0	0	3	0	1	0	0	1	0	0	2	0	0	0	3	0	1	0	0	1	0	0	2	0	0	2.4	2.4
H7BYN3;Q00059	H7BYN3;Q00059	1;1	1;1	1;1	Transcription factor A, mitochondrial	TFAM	tr|H7BYN3|H7BYN3_HUMAN Transcription factor A, mitochondrial (Fragment) OS=Homo sapiens GN=TFAM PE=1 SV=1;sp|Q00059|TFAM_HUMAN Transcription factor A, mitochondrial OS=Homo sapiens GN=TFAM PE=1 SV=1	2	1	1	1	0	1	0	0	0	1	0	0	0	0	0	0	0	1	0	0	0	1	0	0	0	0	0	0	0	1	0	0	0	1	0	0	0	0	0	0	4.6	4.6
H7BZJ3	H7BZJ3	5	1	1		PDIA3	tr|H7BZJ3|H7BZJ3_HUMAN Protein disulfide-isomerase A3 (Fragment) OS=Homo sapiens GN=PDIA3 PE=1 SV=1	1	5	1	1	0	5	1	5	0	4	2	0	0	4	1	0	0	1	0	1	0	1	0	0	0	1	0	0	0	1	0	1	0	1	0	0	0	1	0	0	40.7	11.4
H7C2G2;Q93070	H7C2G2;Q93070	1;1	1;1	1;1	NAD(P)(+)--arginine ADP-ribosyltransferase;Ecto-ADP-ribosyltransferase 4	ART4	tr|H7C2G2|H7C2G2_HUMAN NAD(P)(+)--arginine ADP-ribosyltransferase (Fragment) OS=Homo sapiens GN=ART4 PE=1 SV=1;sp|Q93070|NAR4_HUMAN Ecto-ADP-ribosyltransferase 4 OS=Homo sapiens GN=ART4 PE=2 SV=2	2	1	1	1	0	0	0	0	1	0	0	0	0	0	0	0	0	0	0	0	1	0	0	0	0	0	0	0	0	0	0	0	1	0	0	0	0	0	0	0	2.6	2.6
H7C2Q8;Q99848	H7C2Q8;Q99848	2;2	2;2	2;2	Probable rRNA-processing protein EBP2	EBNA1BP2	tr|H7C2Q8|H7C2Q8_HUMAN EBNA1 binding protein 2, isoform CRA_d OS=Homo sapiens GN=EBNA1BP2 PE=1 SV=1;sp|Q99848|EBP2_HUMAN Probable rRNA-processing protein EBP2 OS=Homo sapiens GN=EBNA1BP2 PE=1 SV=2	2	2	2	2	0	2	0	2	0	1	0	0	0	2	0	0	0	2	0	2	0	1	0	0	0	2	0	0	0	2	0	2	0	1	0	0	0	2	0	0	5.5	5.5
H7C3A1;Q9BXP5	H7C3A1;Q9BXP5	2;2	2;2	2;2	Serrate RNA effector molecule homolog	SRRT	tr|H7C3A1|H7C3A1_HUMAN Serrate RNA effector molecule homolog (Fragment) OS=Homo sapiens GN=SRRT PE=1 SV=1;sp|Q9BXP5|SRRT_HUMAN Serrate RNA effector molecule homolog OS=Homo sapiens GN=SRRT PE=1 SV=1	2	2	2	2	0	1	0	1	0	0	0	0	0	2	0	0	0	1	0	1	0	0	0	0	0	2	0	0	0	1	0	1	0	0	0	0	0	2	0	0	3.6	3.6
H7C3T4;Q13162	H7C3T4;Q13162	3;3	1;1	1;1	Peroxiredoxin-4	PRDX4	tr|H7C3T4|H7C3T4_HUMAN Peroxiredoxin-4 (Fragment) OS=Homo sapiens GN=PRDX4 PE=1 SV=1;sp|Q13162|PRDX4_HUMAN Peroxiredoxin-4 OS=Homo sapiens GN=PRDX4 PE=1 SV=1	2	3	1	1	1	2	1	1	1	1	2	3	0	3	1	0	0	0	0	0	0	1	0	1	0	1	0	0	0	0	0	0	0	1	0	1	0	1	0	0	15.5	6.2
H7C488;Q9NQ48	H7C488;Q9NQ48	2;2	2;2	2;2	Leucine zipper transcription factor-like protein 1	LZTFL1	tr|H7C488|H7C488_HUMAN Leucine zipper transcription factor-like protein 1 (Fragment) OS=Homo sapiens GN=LZTFL1 PE=1 SV=1;sp|Q9NQ48|LZTL1_HUMAN Leucine zipper transcription factor-like protein 1 OS=Homo sapiens GN=LZTFL1 PE=1 SV=1	2	2	2	2	0	1	0	1	0	0	0	0	0	1	0	0	0	1	0	1	0	0	0	0	0	1	0	0	0	1	0	1	0	0	0	0	0	1	0	0	10.6	10.6
H7C4H2;Q9Y5M8	H7C4H2;Q9Y5M8	1;1	1;1	1;1	Signal recognition particle receptor subunit beta	SRPRB	tr|H7C4H2|H7C4H2_HUMAN Signal recognition particle receptor subunit beta (Fragment) OS=Homo sapiens GN=SRPRB PE=1 SV=1;sp|Q9Y5M8|SRPRB_HUMAN Signal recognition particle receptor subunit beta OS=Homo sapiens GN=SRPRB PE=1 SV=3	2	1	1	1	0	1	0	1	0	1	0	0	0	1	0	0	0	1	0	1	0	1	0	0	0	1	0	0	0	1	0	1	0	1	0	0	0	1	0	0	5	5
I1E4Y6;Q6Y7W6;E7ESB6;C9JH18	I1E4Y6;Q6Y7W6;E7ESB6	4;4;2;1	3;3;1;1	2;2;0;1	PERQ amino acid-rich with GYF domain-containing protein 2	GIGYF2	tr|I1E4Y6|I1E4Y6_HUMAN GRB10-interacting GYF protein 2 OS=Homo sapiens GN=GIGYF2 PE=1 SV=1;sp|Q6Y7W6|GGYF2_HUMAN GRB10-interacting GYF protein 2 OS=Homo sapiens GN=GIGYF2 PE=1 SV=1;tr|E7ESB6|E7ESB6_HUMAN GRB10-interacting GYF protein 2 (Fragment) OS=Homo s	4	4	3	2	0	3	0	3	0	3	0	0	2	3	0	2	0	2	0	2	0	2	0	0	1	2	0	1	0	2	0	2	0	2	0	0	1	1	0	1	2.5	2
I3L0H8;Q9NUU7;F6QDS0;H3BQK0;Q9UMR2;H3BTB3;H3BMQ5;H3BN59;I3L352	I3L0H8;Q9NUU7;F6QDS0;H3BQK0;Q9UMR2;H3BTB3	5;5;4;4;4;3;2;2;2	5;5;4;4;4;3;2;2;2	5;5;4;4;4;3;2;2;2	ATP-dependent RNA helicase DDX19A;ATP-dependent RNA helicase DDX19B	DDX19A;DDX19B	tr|I3L0H8|I3L0H8_HUMAN ATP-dependent RNA helicase DDX19A OS=Homo sapiens GN=DDX19A PE=1 SV=1;sp|Q9NUU7|DD19A_HUMAN ATP-dependent RNA helicase DDX19A OS=Homo sapiens GN=DDX19A PE=1 SV=1;tr|F6QDS0|F6QDS0_HUMAN HCG2043426, isoform CRA_b OS=Homo sapiens GN=hCG	9	5	5	5	0	5	0	5	0	3	0	0	0	4	1	1	0	5	0	5	0	3	0	0	0	4	1	1	0	5	0	5	0	3	0	0	0	4	1	1	13.9	13.9
I3L0N3;P46459;I3L0L3	I3L0N3;P46459	5;5;1	5;5;1	5;5;1	Vesicle-fusing ATPase	NSF	tr|I3L0N3|I3L0N3_HUMAN Vesicle-fusing ATPase OS=Homo sapiens GN=NSF PE=1 SV=1;sp|P46459|NSF_HUMAN Vesicle-fusing ATPase OS=Homo sapiens GN=NSF PE=1 SV=3	3	5	5	5	0	4	0	4	0	1	0	0	0	5	0	0	0	4	0	4	0	1	0	0	0	5	0	0	0	4	0	4	0	1	0	0	0	5	0	0	7.2	7.2
I3L1P8;Q02978	I3L1P8;Q02978	1;1	1;1	1;1	Mitochondrial 2-oxoglutarate/malate carrier protein	SLC25A11	tr|I3L1P8|I3L1P8_HUMAN Mitochondrial 2-oxoglutarate/malate carrier protein (Fragment) OS=Homo sapiens GN=SLC25A11 PE=1 SV=1;sp|Q02978|M2OM_HUMAN Mitochondrial 2-oxoglutarate/malate carrier protein OS=Homo sapiens GN=SLC25A11 PE=1 SV=3	2	1	1	1	0	1	0	1	0	1	1	0	0	1	0	0	0	1	0	1	0	1	1	0	0	1	0	0	0	1	0	1	0	1	1	0	0	1	0	0	5.4	5.4
I3L397;I3L504;P63241;F8WCJ1;C9J7B5;C9J4W5;Q9GZV4;Q6IS14	I3L397;I3L504;P63241;F8WCJ1;C9J7B5;C9J4W5;Q9GZV4	5;5;5;3;3;3;3;2	5;5;5;3;3;3;3;2	5;5;5;3;3;3;3;2	Eukaryotic translation initiation factor 5A;Eukaryotic translation initiation factor 5A-1;Eukaryotic translation initiation factor 5A-2	EIF5A;EIF5A2	tr|I3L397|I3L397_HUMAN Eukaryotic translation initiation factor 5A (Fragment) OS=Homo sapiens GN=EIF5A PE=1 SV=8;tr|I3L504|I3L504_HUMAN Eukaryotic translation initiation factor 5A-1 OS=Homo sapiens GN=EIF5A PE=1 SV=1;sp|P63241|IF5A1_HUMAN Eukaryotic transl	8	5	5	5	0	3	1	2	0	1	1	1	0	5	0	0	0	3	1	2	0	1	1	1	0	5	0	0	0	3	1	2	0	1	1	1	0	5	0	0	30.8	30.8
I3L3P7;P62244;I3L246;H3BN98;H3BV27;H3BT37;I3L303;H3BVC7	I3L3P7;P62244;I3L246;H3BN98	5;5;4;4;2;2;2;1	5;5;4;4;2;2;2;1	5;5;4;4;2;2;2;1	40S ribosomal protein S15a	RPS15A	tr|I3L3P7|I3L3P7_HUMAN 40S ribosomal protein S15a OS=Homo sapiens GN=RPS15A PE=1 SV=1;sp|P62244|RS15A_HUMAN 40S ribosomal protein S15a OS=Homo sapiens GN=RPS15A PE=1 SV=2;tr|I3L246|I3L246_HUMAN 40S ribosomal protein S15a OS=Homo sapiens GN=RPS15A PE=1 SV=1	8	5	5	5	4	4	4	4	2	5	4	2	1	4	2	1	4	4	4	4	2	5	4	2	1	4	2	1	4	4	4	4	2	5	4	2	1	4	2	1	48	48
J3KMZ8;Q92785	J3KMZ8;Q92785	1;1	1;1	1;1	Zinc finger protein ubi-d4	DPF2	tr|J3KMZ8|J3KMZ8_HUMAN Zinc finger protein ubi-d4 OS=Homo sapiens GN=DPF2 PE=1 SV=1;sp|Q92785|REQU_HUMAN Zinc finger protein ubi-d4 OS=Homo sapiens GN=DPF2 PE=1 SV=2	2	1	1	1	0	0	0	0	0	0	0	0	0	1	0	0	0	0	0	0	0	0	0	0	0	1	0	0	0	0	0	0	0	0	0	0	0	1	0	0	3.7	3.7
J3KNQ3;Q9UNM6;A0A087WUL9	J3KNQ3;Q9UNM6;A0A087WUL9	2;2;1	2;2;1	2;2;1	26S proteasome non-ATPase regulatory subunit 13	PSMD13	tr|J3KNQ3|J3KNQ3_HUMAN 26S proteasome non-ATPase regulatory subunit 13 OS=Homo sapiens GN=PSMD13 PE=1 SV=1;sp|Q9UNM6|PSD13_HUMAN 26S proteasome non-ATPase regulatory subunit 13 OS=Homo sapiens GN=PSMD13 PE=1 SV=2;tr|A0A087WUL9|A0A087WUL9_HUMAN 26S proteaso	3	2	2	2	1	2	2	2	0	2	2	1	0	1	0	0	1	2	2	2	0	2	2	1	0	1	0	0	1	2	2	2	0	2	2	1	0	1	0	0	4.9	4.9
J3QL05;J3KP15;Q01130;Q9BRL6	J3QL05;J3KP15;Q01130	3;3;3;1	3;3;3;1	3;3;3;1	Serine/arginine-rich splicing factor 2	SRSF2	tr|J3QL05|J3QL05_HUMAN Serine/arginine-rich-splicing factor 2 (Fragment) OS=Homo sapiens GN=SRSF2 PE=1 SV=1;tr|J3KP15|J3KP15_HUMAN Serine/arginine-rich-splicing factor 2 (Fragment) OS=Homo sapiens GN=SRSF2 PE=1 SV=8;sp|Q01130|SRSF2_HUMAN Serine/arginine-ri	4	3	3	3	1	2	1	2	1	2	1	0	0	3	0	0	1	2	1	2	1	2	1	0	0	3	0	0	1	2	1	2	1	2	1	0	0	3	0	0	27.7	27.7
J3KPP4;O95232	J3KPP4;O95232	3;3	2;2	2;2	Luc7-like protein 3	LUC7L3	tr|J3KPP4|J3KPP4_HUMAN Cisplatin resistance-associated overexpressed protein, isoform CRA_b OS=Homo sapiens GN=LUC7L3 PE=1 SV=1;sp|O95232|LC7L3_HUMAN Luc7-like protein 3 OS=Homo sapiens GN=LUC7L3 PE=1 SV=2	2	3	2	2	0	1	0	1	0	1	0	0	0	2	0	0	0	1	0	1	0	1	0	0	0	1	0	0	0	1	0	1	0	1	0	0	0	1	0	0	6.1	4.7
J3KPS3;P04075;H3BQN4;H3BUH7;H3BR04;H3BPS8;H3BMQ8;H3BU78;H3BR68	J3KPS3;P04075;H3BQN4;H3BUH7;H3BR04;H3BPS8;H3BMQ8	10;10;9;7;7;7;6;4;2	10;10;9;7;7;7;6;4;2	10;10;9;7;7;7;6;4;2	Fructose-bisphosphate aldolase;Fructose-bisphosphate aldolase A	ALDOA	tr|J3KPS3|J3KPS3_HUMAN Fructose-bisphosphate aldolase OS=Homo sapiens GN=ALDOA PE=1 SV=1;sp|P04075|ALDOA_HUMAN Fructose-bisphosphate aldolase A OS=Homo sapiens GN=ALDOA PE=1 SV=2;tr|H3BQN4|H3BQN4_HUMAN Fructose-bisphosphate aldolase OS=Homo sapiens GN=ALDO	9	10	10	10	1	6	1	4	0	3	3	4	1	10	5	0	1	6	1	4	0	3	3	4	1	10	5	0	1	6	1	4	0	3	3	4	1	10	5	0	38.9	38.9
J3KQ32;Q9NTK5;C9JTK6	J3KQ32;Q9NTK5	4;4;1	4;4;1	4;4;1	Obg-like ATPase 1	OLA1	tr|J3KQ32|J3KQ32_HUMAN Obg-like ATPase 1 OS=Homo sapiens GN=OLA1 PE=1 SV=1;sp|Q9NTK5|OLA1_HUMAN Obg-like ATPase 1 OS=Homo sapiens GN=OLA1 PE=1 SV=2	3	4	4	4	1	4	2	4	0	0	2	0	0	3	1	0	1	4	2	4	0	0	2	0	0	3	1	0	1	4	2	4	0	0	2	0	0	3	1	0	10.1	10.1
J3KQN4;P83881;R4GN19;H0Y5B4;H7BZ11;Q969Q0;H7BY91;H0Y3V9	J3KQN4;P83881;R4GN19;H0Y5B4;H7BZ11;Q969Q0	4;4;3;3;3;3;1;1	4;4;3;3;3;3;1;1	4;4;3;3;3;3;1;1	60S ribosomal protein L36a;60S ribosomal protein L36a-like	RPL36A;RPL36A-HNRNPH2;RPL36AL	tr|J3KQN4|J3KQN4_HUMAN 60S ribosomal protein L36a OS=Homo sapiens GN=RPL36A PE=1 SV=1;sp|P83881|RL36A_HUMAN 60S ribosomal protein L36a OS=Homo sapiens GN=RPL36A PE=1 SV=2;tr|R4GN19|R4GN19_HUMAN 60S ribosomal protein L36a OS=Homo sapiens GN=RPL36A PE=4 SV=1	8	4	4	4	1	2	2	3	1	3	1	1	0	4	1	0	1	2	2	3	1	3	1	1	0	4	1	0	1	2	2	3	1	3	1	1	0	4	1	0	19	19
J3KRE2;J3KTF8;J3QQX2;P52565	J3KRE2;J3KTF8;J3QQX2;P52565	1;1;1;1	1;1;1;1	1;1;1;1	Rho GDP-dissociation inhibitor 1	ARHGDIA	tr|J3KRE2|J3KRE2_HUMAN Rho GDP-dissociation inhibitor 1 OS=Homo sapiens GN=ARHGDIA PE=1 SV=1;tr|J3KTF8|J3KTF8_HUMAN Rho GDP-dissociation inhibitor 1 (Fragment) OS=Homo sapiens GN=ARHGDIA PE=1 SV=8;tr|J3QQX2|J3QQX2_HUMAN Rho GDP-dissociation inhibitor 1 OS=	4	1	1	1	0	1	0	0	0	0	0	0	0	1	0	0	0	1	0	0	0	0	0	0	0	1	0	0	0	1	0	0	0	0	0	0	0	1	0	0	11.6	11.6
J3QLL0;J3KS65;P52292	J3QLL0;J3KS65;P52292	1;1;1	1;1;1	1;1;1	Importin subunit alpha-1	KPNA2	tr|J3QLL0|J3QLL0_HUMAN Importin subunit alpha-1 (Fragment) OS=Homo sapiens GN=KPNA2 PE=1 SV=1;tr|J3KS65|J3KS65_HUMAN Importin subunit alpha-1 (Fragment) OS=Homo sapiens GN=KPNA2 PE=1 SV=1;sp|P52292|IMA1_HUMAN Importin subunit alpha-1 OS=Homo sapiens GN=KPN	3	1	1	1	0	1	0	1	0	1	0	0	0	1	0	0	0	1	0	1	0	1	0	0	0	1	0	0	0	1	0	1	0	1	0	0	0	1	0	0	13.4	13.4
J3KT19;Q14694	J3KT19;Q14694	1;1	1;1	1;1	Ubiquitin carboxyl-terminal hydrolase 10	USP10	tr|J3KT19|J3KT19_HUMAN Ubiquitin carboxyl-terminal hydrolase 10 (Fragment) OS=Homo sapiens GN=USP10 PE=1 SV=1;sp|Q14694|UBP10_HUMAN Ubiquitin carboxyl-terminal hydrolase 10 OS=Homo sapiens GN=USP10 PE=1 SV=2	2	1	1	1	0	1	0	0	0	0	0	0	0	1	0	0	0	1	0	0	0	0	0	0	0	1	0	0	0	1	0	0	0	0	0	0	0	1	0	0	9.6	9.6
J3KT73;J3QL01;P63173;J3KSP2	J3KT73;J3QL01;P63173;J3KSP2	5;5;5;3	5;5;5;3	5;5;5;3	60S ribosomal protein L38	RPL38	tr|J3KT73|J3KT73_HUMAN 60S ribosomal protein L38 OS=Homo sapiens GN=RPL38 PE=1 SV=1;tr|J3QL01|J3QL01_HUMAN 60S ribosomal protein L38 OS=Homo sapiens GN=RPL38 PE=1 SV=1;sp|P63173|RL38_HUMAN 60S ribosomal protein L38 OS=Homo sapiens GN=RPL38 PE=1 SV=2;tr|J3K	4	5	5	5	4	4	2	2	2	2	4	0	0	5	0	0	4	4	2	2	2	2	4	0	0	5	0	0	4	4	2	2	2	2	4	0	0	5	0	0	39.1	39.1
J3KTA4;P17844;J3QSF1;J3KRZ1;X6RLV5;J3QR02;J3KRX8;J3QRQ7	J3KTA4;P17844	11;11;4;4;1;1;1;1	6;6;1;1;1;1;1;1	6;6;1;1;1;1;1;1	Probable ATP-dependent RNA helicase DDX5	DDX5	tr|J3KTA4|J3KTA4_HUMAN Probable ATP-dependent RNA helicase DDX5 OS=Homo sapiens GN=DDX5 PE=1 SV=1;sp|P17844|DDX5_HUMAN Probable ATP-dependent RNA helicase DDX5 OS=Homo sapiens GN=DDX5 PE=1 SV=1	8	11	6	6	2	9	0	4	1	3	4	1	0	11	1	0	0	4	0	1	0	1	1	0	0	6	0	0	0	4	0	1	0	1	1	0	0	6	0	0	16.8	10.1
J3QR09;J3KTE4;P84098;J3QL15	J3QR09;J3KTE4;P84098	10;10;10;4	10;10;10;4	10;10;10;4	Ribosomal protein L19;60S ribosomal protein L19	RPL19	tr|J3QR09|J3QR09_HUMAN Ribosomal protein L19 OS=Homo sapiens GN=RPL19 PE=1 SV=1;tr|J3KTE4|J3KTE4_HUMAN Ribosomal protein L19 OS=Homo sapiens GN=RPL19 PE=1 SV=1;sp|P84098|RL19_HUMAN 60S ribosomal protein L19 OS=Homo sapiens GN=RPL19 PE=1 SV=1	4	10	10	10	3	10	3	7	1	6	4	2	3	10	1	3	3	10	3	7	1	6	4	2	3	10	1	3	3	10	3	7	1	6	4	2	3	10	1	3	39.4	39.4
J3KTH2;Q92750	J3KTH2;Q92750	1;1	1;1	1;1	Transcription initiation factor TFIID subunit 4B	TAF4B	tr|J3KTH2|J3KTH2_HUMAN HCG38478, isoform CRA_a OS=Homo sapiens GN=TAF4B PE=1 SV=1;sp|Q92750|TAF4B_HUMAN Transcription initiation factor TFIID subunit 4B OS=Homo sapiens GN=TAF4B PE=1 SV=2	2	1	1	1	0	0	0	1	0	0	1	0	0	1	0	0	0	0	0	1	0	0	1	0	0	1	0	0	0	0	0	1	0	0	1	0	0	1	0	0	1	1
J3KTL2;Q07955;J3QQV5;J3KSW7;J3KSR8	J3KTL2;Q07955;J3QQV5;J3KSW7;J3KSR8	2;2;1;1;1	2;2;1;1;1	2;2;1;1;1	Serine/arginine-rich splicing factor 1	SRSF1	tr|J3KTL2|J3KTL2_HUMAN Serine/arginine-rich-splicing factor 1 OS=Homo sapiens GN=SRSF1 PE=1 SV=1;sp|Q07955|SRSF1_HUMAN Serine/arginine-rich splicing factor 1 OS=Homo sapiens GN=SRSF1 PE=1 SV=2;tr|J3QQV5|J3QQV5_HUMAN Serine/arginine-rich-splicing factor 1 O	5	2	2	2	0	2	0	1	0	0	1	0	0	2	0	0	0	2	0	1	0	0	1	0	0	2	0	0	0	2	0	1	0	0	1	0	0	2	0	0	7.9	7.9
J3QLE5;P63162;P14678;J3KRY3;S4R3P3	J3QLE5;P63162;P14678;J3KRY3;S4R3P3	2;2;2;1;1	2;2;2;1;1	2;2;2;1;1	Small nuclear ribonucleoprotein-associated protein N;Small nuclear ribonucleoprotein-associated proteins B and B	SNRPN;SNRPB	tr|J3QLE5|J3QLE5_HUMAN Small nuclear ribonucleoprotein-associated protein N (Fragment) OS=Homo sapiens GN=SNRPN PE=1 SV=1;sp|P63162|RSMN_HUMAN Small nuclear ribonucleoprotein-associated protein N OS=Homo sapiens GN=SNRPN PE=1 SV=1;sp|P14678|RSMB_HUMAN Smal	5	2	2	2	1	2	1	1	0	1	1	1	0	2	0	0	1	2	1	1	0	1	1	1	0	2	0	0	1	2	1	1	0	1	1	1	0	2	0	0	9.5	9.5
J3QLI9;P62314	J3QLI9;P62314	1;1	1;1	1;1	Small nuclear ribonucleoprotein Sm D1	SNRPD1	tr|J3QLI9|J3QLI9_HUMAN Small nuclear ribonucleoprotein Sm D1 OS=Homo sapiens GN=SNRPD1 PE=1 SV=1;sp|P62314|SMD1_HUMAN Small nuclear ribonucleoprotein Sm D1 OS=Homo sapiens GN=SNRPD1 PE=1 SV=1	2	1	1	1	0	1	0	1	0	0	1	0	0	1	0	0	0	1	0	1	0	0	1	0	0	1	0	0	0	1	0	1	0	0	1	0	0	1	0	0	17.3	17.3
J3QLR8;Q9Y3D9	J3QLR8;Q9Y3D9	2;2	2;2	2;2	28S ribosomal protein S23, mitochondrial	MRPS23	tr|J3QLR8|J3QLR8_HUMAN 28S ribosomal protein S23, mitochondrial OS=Homo sapiens GN=MRPS23 PE=1 SV=1;sp|Q9Y3D9|RT23_HUMAN 28S ribosomal protein S23, mitochondrial OS=Homo sapiens GN=MRPS23 PE=1 SV=2	2	2	2	2	0	1	0	0	0	0	0	0	0	2	0	0	0	1	0	0	0	0	0	0	0	2	0	0	0	1	0	0	0	0	0	0	0	2	0	0	13.2	13.2
J3QLS3;Q9Y2R9;J3KSI8;J3QQS1;J3QKW2	J3QLS3;Q9Y2R9;J3KSI8;J3QQS1;J3QKW2	3;3;2;2;2	3;3;2;2;2	3;3;2;2;2	28S ribosomal protein S7, mitochondrial	MRPS7	tr|J3QLS3|J3QLS3_HUMAN 28S ribosomal protein S7, mitochondrial OS=Homo sapiens GN=MRPS7 PE=1 SV=1;sp|Q9Y2R9|RT07_HUMAN 28S ribosomal protein S7, mitochondrial OS=Homo sapiens GN=MRPS7 PE=1 SV=2;tr|J3KSI8|J3KSI8_HUMAN 28S ribosomal protein S7, mitochondrial	5	3	3	3	0	1	1	1	0	0	0	0	0	3	0	0	0	1	1	1	0	0	0	0	0	3	0	0	0	1	1	1	0	0	0	0	0	3	0	0	14	14
J3QRS3;P19105;O14950;P24844;J3KTJ1	J3QRS3;P19105;O14950;P24844	5;5;5;3;2	5;5;5;3;2	5;5;5;3;2	Myosin regulatory light chain 12A;Myosin regulatory light chain 12B;Myosin regulatory light polypeptide 9	MYL12A;MYL12B;MYL9	tr|J3QRS3|J3QRS3_HUMAN Myosin regulatory light chain 12A OS=Homo sapiens GN=MYL12A PE=1 SV=1;sp|P19105|ML12A_HUMAN Myosin regulatory light chain 12A OS=Homo sapiens GN=MYL12A PE=1 SV=2;sp|O14950|ML12B_HUMAN Myosin regulatory light chain 12B OS=Homo sapiens	5	5	5	5	3	4	1	4	1	1	3	1	0	4	0	0	3	4	1	4	1	1	3	1	0	4	0	0	3	4	1	4	1	1	3	1	0	4	0	0	28.8	28.8
J9JID5;Q9UL36	J9JID5;Q9UL36	1;1	1;1	1;1	Zinc finger protein 236	ZNF236	tr|J9JID5|J9JID5_HUMAN Zinc finger protein 236 OS=Homo sapiens GN=ZNF236 PE=1 SV=1;sp|Q9UL36|ZN236_HUMAN Zinc finger protein 236 OS=Homo sapiens GN=ZNF236 PE=2 SV=2	2	1	1	1	0	0	1	0	1	0	1	1	0	0	0	0	0	0	1	0	1	0	1	1	0	0	0	0	0	0	1	0	1	0	1	1	0	0	0	0	0.5	0.5
K4DI93;Q13620	K4DI93;Q13620	2;2	2;2	2;2	Cullin-4B	CUL4B	tr|K4DI93|K4DI93_HUMAN Cullin 4B, isoform CRA_e OS=Homo sapiens GN=CUL4B PE=1 SV=1;sp|Q13620|CUL4B_HUMAN Cullin-4B OS=Homo sapiens GN=CUL4B PE=1 SV=4	2	2	2	2	0	2	0	0	0	0	0	0	0	1	0	0	0	2	0	0	0	0	0	0	0	1	0	0	0	2	0	0	0	0	0	0	0	1	0	0	2.7	2.7
K7EII7;P51570	K7EII7;P51570	1;1	1;1	1;1	Galactokinase	GALK1	tr|K7EII7|K7EII7_HUMAN Galactokinase (Fragment) OS=Homo sapiens GN=GALK1 PE=1 SV=1;sp|P51570|GALK1_HUMAN Galactokinase OS=Homo sapiens GN=GALK1 PE=1 SV=1	2	1	1	1	0	0	0	0	0	0	0	0	0	1	0	0	0	0	0	0	0	0	0	0	0	1	0	0	0	0	0	0	0	0	0	0	0	1	0	0	6	6
K7EJ44;P07737;CON__P02584;I3L3D5	K7EJ44;P07737;CON__P02584;I3L3D5	2;2;1;1	2;2;1;1	2;2;1;1	Profilin-1	PFN1	tr|K7EJ44|K7EJ44_HUMAN Profilin OS=Homo sapiens GN=PFN1 PE=1 SV=1;sp|P07737|PROF1_HUMAN Profilin-1 OS=Homo sapiens GN=PFN1 PE=1 SV=2;;tr|I3L3D5|I3L3D5_HUMAN Profilin (Fragment) OS=Homo sapiens GN=PFN1 PE=1 SV=1	4	2	2	2	0	2	0	0	0	0	0	0	0	0	0	0	0	2	0	0	0	0	0	0	0	0	0	0	0	2	0	0	0	0	0	0	0	0	0	0	21.2	21.2
K7EJC1;K7EJR3;R4GMR5;P48556	K7EJC1;K7EJR3;R4GMR5;P48556	2;2;2;2	2;2;2;2	2;2;2;2	26S proteasome non-ATPase regulatory subunit 8	PSMD8	tr|K7EJC1|K7EJC1_HUMAN 26S proteasome non-ATPase regulatory subunit 8 OS=Homo sapiens GN=PSMD8 PE=1 SV=1;tr|K7EJR3|K7EJR3_HUMAN 26S proteasome non-ATPase regulatory subunit 8 (Fragment) OS=Homo sapiens GN=PSMD8 PE=1 SV=8;tr|R4GMR5|R4GMR5_HUMAN 26S proteaso	4	2	2	2	2	1	1	0	0	1	2	0	0	2	1	0	2	1	1	0	0	1	2	0	0	2	1	0	2	1	1	0	0	1	2	0	0	2	1	0	9.3	9.3
K7EJT5;K7EP65;K7EKS7;K7ELC4;K7EMH1;K7ERI7;P35268	K7EJT5;K7EP65;K7EKS7;K7ELC4;K7EMH1;K7ERI7;P35268	2;2;2;2;2;2;2	2;2;2;2;2;2;2	2;2;2;2;2;2;2	60S ribosomal protein L22	RPL22	tr|K7EJT5|K7EJT5_HUMAN 60S ribosomal protein L22 (Fragment) OS=Homo sapiens GN=RPL22 PE=1 SV=1;tr|K7EP65|K7EP65_HUMAN 60S ribosomal protein L22 (Fragment) OS=Homo sapiens GN=RPL22 PE=1 SV=1;tr|K7EKS7|K7EKS7_HUMAN 60S ribosomal protein L22 OS=Homo sapiens G	7	2	2	2	2	2	2	1	2	2	2	2	0	2	2	0	2	2	2	1	2	2	2	2	0	2	2	0	2	2	2	1	2	2	2	2	0	2	2	0	51.1	51.1
K7EK20;K7EPK1;Q86X55	K7EK20;K7EPK1;Q86X55	1;1;1	1;1;1	1;1;1	Histone-arginine methyltransferase CARM1	CARM1	tr|K7EK20|K7EK20_HUMAN Histone-arginine methyltransferase CARM1 (Fragment) OS=Homo sapiens GN=CARM1 PE=1 SV=1;tr|K7EPK1|K7EPK1_HUMAN Histone-arginine methyltransferase CARM1 OS=Homo sapiens GN=CARM1 PE=1 SV=1;sp|Q86X55|CARM1_HUMAN Histone-arginine methyltr	3	1	1	1	0	1	0	1	0	0	0	0	0	1	0	0	0	1	0	1	0	0	0	0	0	1	0	0	0	1	0	1	0	0	0	0	0	1	0	0	10.8	10.8
K7EK91;Q9UFH2	K7EK91;Q9UFH2	1;1	1;1	1;1	Dynein heavy chain 17, axonemal	DNAH17	tr|K7EK91|K7EK91_HUMAN Dynein heavy chain 17, axonemal OS=Homo sapiens GN=DNAH17 PE=1 SV=1;sp|Q9UFH2|DYH17_HUMAN Dynein heavy chain 17, axonemal OS=Homo sapiens GN=DNAH17 PE=1 SV=2	2	1	1	1	0	0	0	0	1	0	0	0	0	0	0	0	0	0	0	0	1	0	0	0	0	0	0	0	0	0	0	0	1	0	0	0	0	0	0	0	0.2	0.2
K7EQA9;K7EKQ2;Q16543	K7EQA9;K7EKQ2;Q16543	1;1;1	1;1;1	1;1;1	Hsp90 co-chaperone Cdc37;Hsp90 co-chaperone Cdc37, N-terminally processed	CDC37	tr|K7EQA9|K7EQA9_HUMAN Hsp90 co-chaperone Cdc37 (Fragment) OS=Homo sapiens GN=CDC37 PE=1 SV=1;tr|K7EKQ2|K7EKQ2_HUMAN Hsp90 co-chaperone Cdc37 (Fragment) OS=Homo sapiens GN=CDC37 PE=1 SV=1;sp|Q16543|CDC37_HUMAN Hsp90 co-chaperone Cdc37 OS=Homo sapiens GN=CD	3	1	1	1	0	0	0	1	0	1	0	1	0	1	0	0	0	0	0	1	0	1	0	1	0	1	0	0	0	0	0	1	0	1	0	1	0	1	0	0	3.9	3.9
K7ER90;K7EL20;O75821;K7ENA8;K7EP16;K7EL60	K7ER90;K7EL20;O75821;K7ENA8;K7EP16	4;4;4;3;2;1	4;4;4;3;2;1	4;4;4;3;2;1	Eukaryotic translation initiation factor 3 subunit G	EIF3G	tr|K7ER90|K7ER90_HUMAN Eukaryotic translation initiation factor 3 subunit G (Fragment) OS=Homo sapiens GN=EIF3G PE=1 SV=1;tr|K7EL20|K7EL20_HUMAN Eukaryotic translation initiation factor 3 subunit G (Fragment) OS=Homo sapiens GN=EIF3G PE=1 SV=8;sp|O75821|EI	6	4	4	4	0	3	0	2	1	2	1	1	1	4	0	0	0	3	0	2	1	2	1	1	1	4	0	0	0	3	0	2	1	2	1	1	1	4	0	0	20.3	20.3
K7ELL7;P14314;K7EPW7;K7EKX1;K7EJ70;A0A0C4DGP4	K7ELL7;P14314	6;6;2;1;1;1	6;6;2;1;1;1	6;6;2;1;1;1	Glucosidase 2 subunit beta	PRKCSH	tr|K7ELL7|K7ELL7_HUMAN Glucosidase 2 subunit beta OS=Homo sapiens GN=PRKCSH PE=1 SV=1;sp|P14314|GLU2B_HUMAN Glucosidase 2 subunit beta OS=Homo sapiens GN=PRKCSH PE=1 SV=2	6	6	6	6	1	6	0	5	2	6	3	3	2	3	0	2	1	6	0	5	2	6	3	3	2	3	0	2	1	6	0	5	2	6	3	3	2	3	0	2	10.7	10.7
K7EN44	K7EN44	1	1	1		C19orf84	tr|K7EN44|K7EN44_HUMAN Uncharacterized protein C19orf84 OS=Homo sapiens GN=C19orf84 PE=1 SV=1	1	1	1	1	0	1	0	1	0	1	1	0	1	1	0	1	0	1	0	1	0	1	1	0	1	1	0	1	0	1	0	1	0	1	1	0	1	1	0	1	36.8	36.8
K7EPL2;Q9UBT2	K7EPL2;Q9UBT2	2;2	2;2	2;2	SUMO-activating enzyme subunit 2	UBA2	tr|K7EPL2|K7EPL2_HUMAN SUMO-activating enzyme subunit 2 (Fragment) OS=Homo sapiens GN=UBA2 PE=1 SV=2;sp|Q9UBT2|SAE2_HUMAN SUMO-activating enzyme subunit 2 OS=Homo sapiens GN=UBA2 PE=1 SV=2	2	2	2	2	1	1	0	1	0	1	0	0	1	2	0	0	1	1	0	1	0	1	0	0	1	2	0	0	1	1	0	1	0	1	0	0	1	2	0	0	7.3	7.3
K7ER00;Q9Y285;K7EK06;K7ER16;K7EPH2	K7ER00;Q9Y285;K7EK06;K7ER16;K7EPH2	2;2;1;1;1	2;2;1;1;1	2;2;1;1;1	Phenylalanine--tRNA ligase alpha subunit	FARSA	tr|K7ER00|K7ER00_HUMAN Phenylalanine--tRNA ligase alpha subunit OS=Homo sapiens GN=FARSA PE=1 SV=1;sp|Q9Y285|SYFA_HUMAN Phenylalanine--tRNA ligase alpha subunit OS=Homo sapiens GN=FARSA PE=1 SV=3;tr|K7EK06|K7EK06_HUMAN Phenylalanine--tRNA ligase alpha subu	5	2	2	2	0	2	0	0	0	1	0	0	0	2	0	0	0	2	0	0	0	1	0	0	0	2	0	0	0	2	0	0	0	1	0	0	0	2	0	0	8	8
K7ESP4;Q8WVC6	K7ESP4;Q8WVC6	1;1	1;1	1;1	Dephospho-CoA kinase domain-containing protein	DCAKD	tr|K7ESP4|K7ESP4_HUMAN Dephospho-CoA kinase domain-containing protein (Fragment) OS=Homo sapiens GN=DCAKD PE=1 SV=1;sp|Q8WVC6|DCAKD_HUMAN Dephospho-CoA kinase domain-containing protein OS=Homo sapiens GN=DCAKD PE=1 SV=1	2	1	1	1	0	0	0	0	0	0	0	0	0	1	0	0	0	0	0	0	0	0	0	0	0	1	0	0	0	0	0	0	0	0	0	0	0	1	0	0	4.8	4.8
M0QX69;P61081	M0QX69;P61081	1;1	1;1	1;1	NEDD8-conjugating enzyme Ubc12	UBE2M	tr|M0QX69|M0QX69_HUMAN NEDD8-conjugating enzyme Ubc12 (Fragment) OS=Homo sapiens GN=UBE2M PE=1 SV=8;sp|P61081|UBC12_HUMAN NEDD8-conjugating enzyme Ubc12 OS=Homo sapiens GN=UBE2M PE=1 SV=1	2	1	1	1	0	0	0	0	0	0	0	0	0	1	0	0	0	0	0	0	0	0	0	0	0	1	0	0	0	0	0	0	0	0	0	0	0	1	0	0	11.6	11.6
M0QXM4;Q15758	M0QXM4;Q15758	2;2	2;2	2;2	Amino acid transporter;Neutral amino acid transporter B(0)	SLC1A5	tr|M0QXM4|M0QXM4_HUMAN Amino acid transporter OS=Homo sapiens GN=SLC1A5 PE=1 SV=1;sp|Q15758|AAAT_HUMAN Neutral amino acid transporter B(0) OS=Homo sapiens GN=SLC1A5 PE=1 SV=2	2	2	2	2	0	2	1	1	1	2	1	1	1	2	0	1	0	2	1	1	1	2	1	1	1	2	0	1	0	2	1	1	1	2	1	1	1	2	0	1	6	6
M0QYT0;M0QXS5;P14866	M0QYT0;M0QXS5;P14866	1;1;1	1;1;1	1;1;1	Heterogeneous nuclear ribonucleoprotein L	HNRNPL	tr|M0QYT0|M0QYT0_HUMAN Uncharacterized protein (Fragment) OS=Homo sapiens PE=1 SV=1;tr|M0QXS5|M0QXS5_HUMAN Heterogeneous nuclear ribonucleoprotein L (Fragment) OS=Homo sapiens GN=HNRNPL PE=1 SV=1;sp|P14866|HNRPL_HUMAN Heterogeneous nuclear ribonucleoprotei	3	1	1	1	0	1	0	0	0	0	0	1	0	1	0	0	0	1	0	0	0	0	0	1	0	1	0	0	0	1	0	0	0	0	0	1	0	1	0	0	2.8	2.8
M0QXU7;O43615;M0R301;M0R124	M0QXU7;O43615	7;7;3;1	7;7;3;1	7;7;3;1	Mitochondrial import inner membrane translocase subunit TIM44	TIMM44	tr|M0QXU7|M0QXU7_HUMAN Mitochondrial import inner membrane translocase subunit TIM44 (Fragment) OS=Homo sapiens GN=TIMM44 PE=1 SV=1;sp|O43615|TIM44_HUMAN Mitochondrial import inner membrane translocase subunit TIM44 OS=Homo sapiens GN=TIMM44 PE=1 SV=2	4	7	7	7	2	7	3	7	2	7	3	0	0	6	0	0	2	7	3	7	2	7	3	0	0	6	0	0	2	7	3	7	2	7	3	0	0	6	0	0	27.8	27.8
M0QYS1;P40429;Q8J015;Q6NVV1;M0QZU1;A0A096LPE0	M0QYS1;P40429;Q8J015	9;9;8;4;1;1	9;9;8;4;1;1	9;9;8;4;1;1	60S ribosomal protein L13a	RPL13A;RPL13a	tr|M0QYS1|M0QYS1_HUMAN 60S ribosomal protein L13a (Fragment) OS=Homo sapiens GN=RPL13A PE=1 SV=2;sp|P40429|RL13A_HUMAN 60S ribosomal protein L13a OS=Homo sapiens GN=RPL13A PE=1 SV=2;tr|Q8J015|Q8J015_HUMAN 60S ribosomal protein L13a OS=Homo sapiens GN=RPL13	6	9	9	9	5	9	2	7	4	9	4	1	1	9	1	0	5	9	2	7	4	9	4	1	1	9	1	0	5	9	2	7	4	9	4	1	1	9	1	0	30.5	30.5
M0QYV5;M0R208;Q16740	M0QYV5;M0R208;Q16740	1;1;1	1;1;1	1;1;1	ATP-dependent Clp protease proteolytic subunit;ATP-dependent Clp protease proteolytic subunit, mitochondrial	CLPP	tr|M0QYV5|M0QYV5_HUMAN ATP-dependent Clp protease proteolytic subunit (Fragment) OS=Homo sapiens GN=CLPP PE=1 SV=1;tr|M0R208|M0R208_HUMAN ATP-dependent Clp protease proteolytic subunit OS=Homo sapiens GN=CLPP PE=1 SV=1;sp|Q16740|CLPP_HUMAN ATP-dependent Cl	3	1	1	1	0	1	0	0	0	0	0	0	0	0	0	0	0	1	0	0	0	0	0	0	0	0	0	0	0	1	0	0	0	0	0	0	0	0	0	0	4.4	4.4
M0QZC5;P62280;M0R1H6;M0R1H5	M0QZC5;P62280	7;7;3;2	7;7;3;2	7;7;3;2	40S ribosomal protein S11	RPS11	tr|M0QZC5|M0QZC5_HUMAN 40S ribosomal protein S11 OS=Homo sapiens GN=RPS11 PE=1 SV=1;sp|P62280|RS11_HUMAN 40S ribosomal protein S11 OS=Homo sapiens GN=RPS11 PE=1 SV=3	4	7	7	7	5	5	2	4	1	4	2	2	0	5	1	0	5	5	2	4	1	4	2	2	0	5	1	0	5	5	2	4	1	4	2	2	0	5	1	0	44.1	44.1
M0R0C3;M0R2F8;Q3ZCQ8	M0R0C3;M0R2F8;Q3ZCQ8	1;1;1	1;1;1	1;1;1	Mitochondrial import inner membrane translocase subunit TIM50	TIMM50	tr|M0R0C3|M0R0C3_HUMAN Mitochondrial import inner membrane translocase subunit TIM50 (Fragment) OS=Homo sapiens GN=TIMM50 PE=1 SV=1;tr|M0R2F8|M0R2F8_HUMAN Mitochondrial import inner membrane translocase subunit TIM50 OS=Homo sapiens GN=TIMM50 PE=1 SV=2;sp|	3	1	1	1	0	1	0	0	0	0	1	0	0	1	0	0	0	1	0	0	0	0	1	0	0	1	0	0	0	1	0	0	0	0	1	0	0	1	0	0	10.6	10.6
M0R0F0;M0R0R2;P46782;M0QZN2	M0R0F0;M0R0R2;P46782;M0QZN2	8;8;8;6	8;8;8;6	8;8;8;6	40S ribosomal protein S5;40S ribosomal protein S5, N-terminally processed	RPS5	tr|M0R0F0|M0R0F0_HUMAN 40S ribosomal protein S5 (Fragment) OS=Homo sapiens GN=RPS5 PE=1 SV=1;tr|M0R0R2|M0R0R2_HUMAN 40S ribosomal protein S5 OS=Homo sapiens GN=RPS5 PE=1 SV=1;sp|P46782|RS5_HUMAN 40S ribosomal protein S5 OS=Homo sapiens GN=RPS5 PE=1 SV=4;tr	4	8	8	8	5	7	3	5	4	5	4	2	2	6	1	1	5	7	3	5	4	5	4	2	2	6	1	1	5	7	3	5	4	5	4	2	2	6	1	1	31	31
M0R0J3;Q7Z4V5	M0R0J3;Q7Z4V5	1;1	1;1	1;1	Hepatoma-derived growth factor-related protein 2	HDGFRP2	tr|M0R0J3|M0R0J3_HUMAN Uncharacterized protein OS=Homo sapiens GN=HDGFRP2 PE=4 SV=1;sp|Q7Z4V5|HDGR2_HUMAN Hepatoma-derived growth factor-related protein 2 OS=Homo sapiens GN=HDGFL2 PE=1 SV=1	2	1	1	1	0	1	0	1	0	0	0	0	0	1	0	0	0	1	0	1	0	0	0	0	0	1	0	0	0	1	0	1	0	0	0	0	0	1	0	0	13.4	13.4
M0R165;Q9UBC2;M0R2S2;M0R3I1	M0R165;Q9UBC2;M0R2S2	3;3;2;1	3;3;2;1	3;3;2;1	Epidermal growth factor receptor substrate 15-like 1	EPS15L1	tr|M0R165|M0R165_HUMAN Epidermal growth factor receptor substrate 15-like 1 OS=Homo sapiens GN=EPS15L1 PE=1 SV=1;sp|Q9UBC2|EP15R_HUMAN Epidermal growth factor receptor substrate 15-like 1 OS=Homo sapiens GN=EPS15L1 PE=1 SV=1;tr|M0R2S2|M0R2S2_HUMAN Epiderma	4	3	3	3	1	3	0	3	2	2	0	1	0	3	0	0	1	3	0	3	2	2	0	1	0	3	0	0	1	3	0	3	2	2	0	1	0	3	0	0	3.8	3.8
M0R3D6;M0R1A7;Q02543;M0R0P7;M0R117	M0R3D6;M0R1A7;Q02543;M0R0P7;M0R117	5;5;5;4;4	5;5;5;4;4	5;5;5;4;4	60S ribosomal protein L18a	RPL18A	tr|M0R3D6|M0R3D6_HUMAN 60S ribosomal protein L18a (Fragment) OS=Homo sapiens GN=RPL18A PE=1 SV=1;tr|M0R1A7|M0R1A7_HUMAN 60S ribosomal protein L18a OS=Homo sapiens GN=RPL18A PE=1 SV=1;sp|Q02543|RL18A_HUMAN 60S ribosomal protein L18a OS=Homo sapiens GN=RPL18	5	5	5	5	4	5	3	3	1	4	3	1	1	5	0	1	4	5	3	3	1	4	3	1	1	5	0	1	4	5	3	3	1	4	3	1	1	5	0	1	29.1	29.1
O00165;E9PIQ7	O00165;E9PIQ7	2;1	2;1	2;1	HCLS1-associated protein X-1	HAX1	sp|O00165|HAX1_HUMAN HCLS1-associated protein X-1 OS=Homo sapiens GN=HAX1 PE=1 SV=2;tr|E9PIQ7|E9PIQ7_HUMAN HCLS1-associated protein X-1 OS=Homo sapiens GN=HAX1 PE=1 SV=1	2	2	2	2	0	2	0	1	0	1	0	0	0	2	0	0	0	2	0	1	0	1	0	0	0	2	0	0	0	2	0	1	0	1	0	0	0	2	0	0	8.2	8.2
O00203	O00203	2	2	2	AP-3 complex subunit beta-1	AP3B1	sp|O00203|AP3B1_HUMAN AP-3 complex subunit beta-1 OS=Homo sapiens GN=AP3B1 PE=1 SV=3	1	2	2	2	1	2	1	1	1	1	0	0	0	2	0	0	1	2	1	1	1	1	0	0	0	2	0	0	1	2	1	1	1	1	0	0	0	2	0	0	1.6	1.6
O00231;J3QRY4;J3KSW3	O00231;J3QRY4	5;3;1	5;3;1	5;3;1	26S proteasome non-ATPase regulatory subunit 11	PSMD11	sp|O00231|PSD11_HUMAN 26S proteasome non-ATPase regulatory subunit 11 OS=Homo sapiens GN=PSMD11 PE=1 SV=3;tr|J3QRY4|J3QRY4_HUMAN 26S proteasome non-ATPase regulatory subunit 11 (Fragment) OS=Homo sapiens GN=PSMD11 PE=1 SV=8	3	5	5	5	3	4	1	3	2	3	2	0	0	3	0	0	3	4	1	3	2	3	2	0	0	3	0	0	3	4	1	3	2	3	2	0	0	3	0	0	11.8	11.8
O00232	O00232	1	1	1	26S proteasome non-ATPase regulatory subunit 12	PSMD12	sp|O00232|PSD12_HUMAN 26S proteasome non-ATPase regulatory subunit 12 OS=Homo sapiens GN=PSMD12 PE=1 SV=3	1	1	1	1	0	1	0	0	0	0	0	0	0	1	0	0	0	1	0	0	0	0	0	0	0	1	0	0	0	1	0	0	0	0	0	0	0	1	0	0	2	2
O00264	O00264	6	6	6	Membrane-associated progesterone receptor component 1	PGRMC1	sp|O00264|PGRC1_HUMAN Membrane-associated progesterone receptor component 1 OS=Homo sapiens GN=PGRMC1 PE=1 SV=3	1	6	6	6	3	6	1	5	2	5	2	2	0	4	0	0	3	6	1	5	2	5	2	2	0	4	0	0	3	6	1	5	2	5	2	2	0	4	0	0	21.5	21.5
O00299	O00299	1	1	1	Chloride intracellular channel protein 1	CLIC1	sp|O00299|CLIC1_HUMAN Chloride intracellular channel protein 1 OS=Homo sapiens GN=CLIC1 PE=1 SV=4	1	1	1	1	0	1	0	0	0	0	1	0	0	1	0	0	0	1	0	0	0	0	1	0	0	1	0	0	0	1	0	0	0	0	1	0	0	1	0	0	3.7	3.7
O00303;H0YDT6	O00303;H0YDT6	3;2	3;2	3;2	Eukaryotic translation initiation factor 3 subunit F	EIF3F	sp|O00303|EIF3F_HUMAN Eukaryotic translation initiation factor 3 subunit F OS=Homo sapiens GN=EIF3F PE=1 SV=1;tr|H0YDT6|H0YDT6_HUMAN Eukaryotic translation initiation factor 3 subunit F (Fragment) OS=Homo sapiens GN=EIF3F PE=1 SV=1	2	3	3	3	3	2	1	0	2	0	3	1	0	1	0	0	3	2	1	0	2	0	3	1	0	1	0	0	3	2	1	0	2	0	3	1	0	1	0	0	10.4	10.4
O00330;H0YD97;E9PLU0;E9PRI6	O00330;H0YD97	3;2;1;1	3;2;1;1	3;2;1;1	Pyruvate dehydrogenase protein X component, mitochondrial	PDHX	sp|O00330|ODPX_HUMAN Pyruvate dehydrogenase protein X component, mitochondrial OS=Homo sapiens GN=PDHX PE=1 SV=3;tr|H0YD97|H0YD97_HUMAN Pyruvate dehydrogenase protein X component, mitochondrial (Fragment) OS=Homo sapiens GN=PDHX PE=1 SV=1	4	3	3	3	0	1	0	1	1	3	0	1	0	2	0	0	0	1	0	1	1	3	0	1	0	2	0	0	0	1	0	1	1	3	0	1	0	2	0	0	6.8	6.8
O00425;F8WD15	O00425	8;1	6;1	6;1	Insulin-like growth factor 2 mRNA-binding protein 3	IGF2BP3	sp|O00425|IF2B3_HUMAN Insulin-like growth factor 2 mRNA-binding protein 3 OS=Homo sapiens GN=IGF2BP3 PE=1 SV=2	2	8	6	6	3	7	1	6	1	4	3	0	0	7	1	0	1	5	0	4	0	3	1	0	0	5	0	0	1	5	0	4	0	3	1	0	0	5	0	0	16.1	12.1
O00487	O00487	1	1	1	26S proteasome non-ATPase regulatory subunit 14	PSMD14	sp|O00487|PSDE_HUMAN 26S proteasome non-ATPase regulatory subunit 14 OS=Homo sapiens GN=PSMD14 PE=1 SV=1	1	1	1	1	1	1	0	1	1	0	1	0	0	1	0	0	1	1	0	1	1	0	1	0	0	1	0	0	1	1	0	1	1	0	1	0	0	1	0	0	4.2	4.2
O14828	O14828	1	1	1	Secretory carrier-associated membrane protein 3	SCAMP3	sp|O14828|SCAM3_HUMAN Secretory carrier-associated membrane protein 3 OS=Homo sapiens GN=SCAMP3 PE=1 SV=3	1	1	1	1	0	1	0	1	0	1	0	0	0	1	0	0	0	1	0	1	0	1	0	0	0	1	0	0	0	1	0	1	0	1	0	0	0	1	0	0	4.6	4.6
O14964	O14964	1	1	1	Hepatocyte growth factor-regulated tyrosine kinase substrate	HGS	sp|O14964|HGS_HUMAN Hepatocyte growth factor-regulated tyrosine kinase substrate OS=Homo sapiens GN=HGS PE=1 SV=1	1	1	1	1	0	0	0	0	0	0	0	0	0	1	0	0	0	0	0	0	0	0	0	0	0	1	0	0	0	0	0	0	0	0	0	0	0	1	0	0	1.5	1.5
O15371;B0QYA5;B0QYA4;B0QYA8;B0QYA6	O15371;B0QYA5	4;2;1;1;1	4;2;1;1;1	4;2;1;1;1	Eukaryotic translation initiation factor 3 subunit D	EIF3D	sp|O15371|EIF3D_HUMAN Eukaryotic translation initiation factor 3 subunit D OS=Homo sapiens GN=EIF3D PE=1 SV=1;tr|B0QYA5|B0QYA5_HUMAN Eukaryotic translation initiation factor 3 subunit D (Fragment) OS=Homo sapiens GN=EIF3D PE=1 SV=1	5	4	4	4	0	4	0	1	1	4	1	0	0	2	1	0	0	4	0	1	1	4	1	0	0	2	1	0	0	4	0	1	1	4	1	0	0	2	1	0	8.2	8.2
O43143	O43143	5	5	5	Pre-mRNA-splicing factor ATP-dependent RNA helicase DHX15	DHX15	sp|O43143|DHX15_HUMAN Pre-mRNA-splicing factor ATP-dependent RNA helicase DHX15 OS=Homo sapiens GN=DHX15 PE=1 SV=2	1	5	5	5	1	2	0	0	0	0	0	0	0	5	0	0	1	2	0	0	0	0	0	0	0	5	0	0	1	2	0	0	0	0	0	0	0	5	0	0	6.8	6.8
O43172	O43172	1	1	1	U4/U6 small nuclear ribonucleoprotein Prp4	PRPF4	sp|O43172|PRP4_HUMAN U4/U6 small nuclear ribonucleoprotein Prp4 OS=Homo sapiens GN=PRPF4 PE=1 SV=2	1	1	1	1	0	0	0	0	0	0	0	0	0	1	0	0	0	0	0	0	0	0	0	0	0	1	0	0	0	0	0	0	0	0	0	0	0	1	0	0	3.1	3.1
O43175;Q5SZU1	O43175;Q5SZU1	13;10	13;10	13;10	D-3-phosphoglycerate dehydrogenase	PHGDH	sp|O43175|SERA_HUMAN D-3-phosphoglycerate dehydrogenase OS=Homo sapiens GN=PHGDH PE=1 SV=4;tr|Q5SZU1|Q5SZU1_HUMAN D-3-phosphoglycerate dehydrogenase OS=Homo sapiens GN=PHGDH PE=1 SV=1	2	13	13	13	5	11	4	12	5	13	5	4	1	13	2	0	5	11	4	12	5	13	5	4	1	13	2	0	5	11	4	12	5	13	5	4	1	13	2	0	21.8	21.8
O43242	O43242	5	5	5	26S proteasome non-ATPase regulatory subunit 3	PSMD3	sp|O43242|PSMD3_HUMAN 26S proteasome non-ATPase regulatory subunit 3 OS=Homo sapiens GN=PSMD3 PE=1 SV=2	1	5	5	5	1	5	0	4	0	4	1	0	1	5	0	1	1	5	0	4	0	4	1	0	1	5	0	1	1	5	0	4	0	4	1	0	1	5	0	1	11.2	11.2
O43390;B4DT28	O43390;B4DT28	11;8	8;6	8;6	Heterogeneous nuclear ribonucleoprotein R	HNRNPR	sp|O43390|HNRPR_HUMAN Heterogeneous nuclear ribonucleoprotein R OS=Homo sapiens GN=HNRNPR PE=1 SV=1;tr|B4DT28|B4DT28_HUMAN Heterogeneous nuclear ribonucleoprotein R OS=Homo sapiens GN=HNRNPR PE=1 SV=1	2	11	8	8	1	9	2	10	1	5	2	1	1	9	0	0	0	7	0	8	0	4	1	0	1	6	0	0	0	7	0	8	0	4	1	0	1	6	0	0	16	11.5
O43707;H7C144;F5GXS2;H9KV75;P12814;G3V2E8;G3V5M4;G3V2X9;H0YJ11;G3V2W4;H0YJW3;G3V2N5;H7C5W8;F6THM6;A0A087WSZ2;M0QZQ3;C9JY79;P35609;Q08043;Q9H254	O43707;H7C144;F5GXS2	8;6;6;2;2;1;1;1;1;1;1;1;1;1;1;1;1;1;1;1	8;6;6;2;2;1;1;1;1;1;1;1;1;1;1;1;1;1;1;1	8;6;6;2;2;1;1;1;1;1;1;1;1;1;1;1;1;1;1;1	Alpha-actinin-4	ACTN4	sp|O43707|ACTN4_HUMAN Alpha-actinin-4 OS=Homo sapiens GN=ACTN4 PE=1 SV=2;tr|H7C144|H7C144_HUMAN Alpha-actinin-4 (Fragment) OS=Homo sapiens GN=ACTN4 PE=1 SV=1;tr|F5GXS2|F5GXS2_HUMAN Alpha-actinin-4 OS=Homo sapiens GN=ACTN4 PE=1 SV=2	20	8	8	8	0	0	0	0	1	1	3	3	0	6	0	0	0	0	0	0	1	1	3	3	0	6	0	0	0	0	0	0	1	1	3	3	0	6	0	0	11	11
O43719	O43719	1	1	1	HIV Tat-specific factor 1	HTATSF1	sp|O43719|HTSF1_HUMAN HIV Tat-specific factor 1 OS=Homo sapiens GN=HTATSF1 PE=1 SV=1	1	1	1	1	0	0	0	0	0	0	0	0	0	1	0	0	0	0	0	0	0	0	0	0	0	1	0	0	0	0	0	0	0	0	0	0	0	1	0	0	2	2
O43776;K7EJ19;K7EIU7;K7EPK2;K7EMQ6;K7EQ35;REV__H7BZ55	O43776;K7EJ19;K7EIU7;K7EPK2;K7EMQ6	4;3;3;3;2;1;1	4;3;3;3;2;1;1	4;3;3;3;2;1;1	Asparagine--tRNA ligase, cytoplasmic	NARS	sp|O43776|SYNC_HUMAN Asparagine--tRNA ligase, cytoplasmic OS=Homo sapiens GN=NARS PE=1 SV=1;tr|K7EJ19|K7EJ19_HUMAN Asparagine--tRNA ligase, cytoplasmic OS=Homo sapiens GN=NARS PE=1 SV=1;tr|K7EIU7|K7EIU7_HUMAN Asparagine--tRNA ligase, cytoplasmic (Fragment)	7	4	4	4	1	3	1	2	0	2	0	0	1	4	0	1	1	3	1	2	0	2	0	0	1	4	0	1	1	3	1	2	0	2	0	0	1	4	0	1	8.4	8.4
O43809;H3BND3;H3BV41	O43809;H3BND3	6;4;2	6;4;2	6;4;2	Cleavage and polyadenylation specificity factor subunit 5	NUDT21	sp|O43809|CPSF5_HUMAN Cleavage and polyadenylation specificity factor subunit 5 OS=Homo sapiens GN=NUDT21 PE=1 SV=1;tr|H3BND3|H3BND3_HUMAN Cleavage and polyadenylation-specificity factor subunit 5 (Fragment) OS=Homo sapiens GN=NUDT21 PE=1 SV=8	3	6	6	6	2	6	2	4	3	4	2	2	0	5	2	0	2	6	2	4	3	4	2	2	0	5	2	0	2	6	2	4	3	4	2	2	0	5	2	0	27.3	27.3
O43852;H0Y875	O43852	6;2	6;2	6;2	Calumenin	CALU	sp|O43852|CALU_HUMAN Calumenin OS=Homo sapiens GN=CALU PE=1 SV=2	2	6	6	6	4	5	3	4	4	4	5	3	0	4	0	2	4	5	3	4	4	4	5	3	0	4	0	2	4	5	3	4	4	4	5	3	0	4	0	2	16.2	16.2
O60506;B7Z645;F6UXX1	O60506;B7Z645	12;10;4	12;10;4	9;7;3	Heterogeneous nuclear ribonucleoprotein Q	SYNCRIP	sp|O60506|HNRPQ_HUMAN Heterogeneous nuclear ribonucleoprotein Q OS=Homo sapiens GN=SYNCRIP PE=1 SV=2;tr|B7Z645|B7Z645_HUMAN Heterogeneous nuclear ribonucleoprotein Q OS=Homo sapiens GN=SYNCRIP PE=1 SV=1	3	12	12	9	2	10	2	7	2	5	4	2	1	11	0	1	2	10	2	7	2	5	4	2	1	11	0	1	1	8	0	5	1	4	3	1	1	8	0	1	21	21
O60664;K7EL96;K7ERZ3;K7ER39	O60664;K7EL96;K7ERZ3	5;4;3;2	5;4;3;2	5;4;3;2	Perilipin-3	PLIN3	sp|O60664|PLIN3_HUMAN Perilipin-3 OS=Homo sapiens GN=PLIN3 PE=1 SV=3;tr|K7EL96|K7EL96_HUMAN Perilipin-3 (Fragment) OS=Homo sapiens GN=PLIN3 PE=1 SV=8;tr|K7ERZ3|K7ERZ3_HUMAN Perilipin-3 (Fragment) OS=Homo sapiens GN=PLIN3 PE=1 SV=1	4	5	5	5	0	4	0	5	1	2	1	1	0	3	0	0	0	4	0	5	1	2	1	1	0	3	0	0	0	4	0	5	1	2	1	1	0	3	0	0	17.7	17.7
O60749;D6RC15	O60749	3;1	3;1	3;1	Sorting nexin-2	SNX2	sp|O60749|SNX2_HUMAN Sorting nexin-2 OS=Homo sapiens GN=SNX2 PE=1 SV=2	2	3	3	3	1	3	1	2	1	1	3	0	0	2	0	0	1	3	1	2	1	1	3	0	0	2	0	0	1	3	1	2	1	1	3	0	0	2	0	0	6.6	6.6
O60763	O60763	6	6	6	General vesicular transport factor p115	USO1	sp|O60763|USO1_HUMAN General vesicular transport factor p115 OS=Homo sapiens GN=USO1 PE=1 SV=2	1	6	6	6	0	6	0	1	1	2	0	0	0	4	0	0	0	6	0	1	1	2	0	0	0	4	0	0	0	6	0	1	1	2	0	0	0	4	0	0	7.2	7.2
O60783	O60783	1	1	1	28S ribosomal protein S14, mitochondrial	MRPS14	sp|O60783|RT14_HUMAN 28S ribosomal protein S14, mitochondrial OS=Homo sapiens GN=MRPS14 PE=1 SV=1	1	1	1	1	0	1	0	0	0	0	0	0	0	0	0	0	0	1	0	0	0	0	0	0	0	0	0	0	0	1	0	0	0	0	0	0	0	0	0	0	11.7	11.7
U3KQK0;Q99879;Q99877;Q93079;Q5QNW6;P62807;P58876;O60814;Q99880;P57053;Q16778;P33778;P23527;P06899;Q8N257;Q96A08;Q6DRA6;Q6DN03	U3KQK0;Q99879;Q99877;Q93079;Q5QNW6;P62807;P58876;O60814;Q99880;P57053;Q16778;P33778;P23527;P06899;Q8N257;Q96A08	7;7;7;7;7;7;7;7;6;6;6;6;6;6;4;4;2;2	7;7;7;7;7;7;7;7;6;6;6;6;6;6;4;4;2;2	7;7;7;7;7;7;7;7;6;6;6;6;6;6;4;4;2;2	Histone H2B;Histone H2B type 1-M;Histone H2B type 1-N;Histone H2B type 1-H;Histone H2B type 2-F;Histone H2B type 1-C/E/F/G/I;Histone H2B type 1-D;Histone H2B type 1-K;Histone H2B type 1-L;Histone H2B type F-S;Histone H2B type 2-E;Histone H2B type 1-B;Histone H2B type 1-O;Histone H2B type 1-J;Histone H2B type 3-B;Histone H2B type 1-A	HIST1H2BN;HIST1H2BM;HIST1H2BH;HIST2H2BF;HIST1H2BC;HIST1H2BD;HIST1H2BK;HIST1H2BL;H2BFS;HIST2H2BE;HIST1H2BB;HIST1H2BO;HIST1H2BJ;HIST3H2BB;HIST1H2BA	tr|U3KQK0|U3KQK0_HUMAN Histone H2B OS=Homo sapiens GN=HIST1H2BN PE=1 SV=1;sp|Q99879|H2B1M_HUMAN Histone H2B type 1-M OS=Homo sapiens GN=HIST1H2BM PE=1 SV=3;sp|Q99877|H2B1N_HUMAN Histone H2B type 1-N OS=Homo sapiens GN=HIST1H2BN PE=1 SV=3;sp|Q93079|H2B1H_HU	18	7	7	7	4	7	7	6	6	5	5	6	1	5	3	3	4	7	7	6	6	5	5	6	1	5	3	3	4	7	7	6	6	5	5	6	1	5	3	3	34.9	34.9
O60832	O60832	1	1	1	H/ACA ribonucleoprotein complex subunit 4	DKC1	sp|O60832|DKC1_HUMAN H/ACA ribonucleoprotein complex subunit 4 OS=Homo sapiens GN=DKC1 PE=1 SV=3	1	1	1	1	0	1	0	1	0	0	1	0	0	1	0	0	0	1	0	1	0	0	1	0	0	1	0	0	0	1	0	1	0	0	1	0	0	1	0	0	1.9	1.9
O60884;A0A087WT48	O60884	3;1	3;1	3;1	DnaJ homolog subfamily A member 2	DNAJA2	sp|O60884|DNJA2_HUMAN DnaJ homolog subfamily A member 2 OS=Homo sapiens GN=DNAJA2 PE=1 SV=1	2	3	3	3	0	3	0	1	1	2	0	1	0	1	1	0	0	3	0	1	1	2	0	1	0	1	1	0	0	3	0	1	1	2	0	1	0	1	1	0	6.1	6.1
O75306	O75306	1	1	1	NADH dehydrogenase [ubiquinone] iron-sulfur protein 2, mitochondrial	NDUFS2	sp|O75306|NDUS2_HUMAN NADH dehydrogenase [ubiquinone] iron-sulfur protein 2, mitochondrial OS=Homo sapiens GN=NDUFS2 PE=1 SV=2	1	1	1	1	1	1	1	1	0	0	0	0	0	0	0	0	1	1	1	1	0	0	0	0	0	0	0	0	1	1	1	1	0	0	0	0	0	0	0	0	2.4	2.4
O75348	O75348	1	1	1	V-type proton ATPase subunit G 1	ATP6V1G1	sp|O75348|VATG1_HUMAN V-type proton ATPase subunit G 1 OS=Homo sapiens GN=ATP6V1G1 PE=1 SV=3	1	1	1	1	0	1	0	1	0	1	0	0	0	0	0	0	0	1	0	1	0	1	0	0	0	0	0	0	0	1	0	1	0	1	0	0	0	0	0	0	9.3	9.3
O75396;A0A087X1A9	O75396	3;1	3;1	3;1	Vesicle-trafficking protein SEC22b	SEC22B	sp|O75396|SC22B_HUMAN Vesicle-trafficking protein SEC22b OS=Homo sapiens GN=SEC22B PE=1 SV=4	2	3	3	3	1	3	1	3	0	1	0	1	0	3	0	0	1	3	1	3	0	1	0	1	0	3	0	0	1	3	1	3	0	1	0	1	0	3	0	0	14.9	14.9
O75400	O75400	2	2	2	Pre-mRNA-processing factor 40 homolog A	PRPF40A	sp|O75400|PR40A_HUMAN Pre-mRNA-processing factor 40 homolog A OS=Homo sapiens GN=PRPF40A PE=1 SV=2	1	2	2	2	0	2	0	2	0	1	0	0	1	1	0	0	0	2	0	2	0	1	0	0	1	1	0	0	0	2	0	2	0	1	0	0	1	1	0	0	2.5	2.5
O75489;E9PS48;G3V194	O75489;E9PS48	3;2;1	3;2;1	3;2;1	NADH dehydrogenase [ubiquinone] iron-sulfur protein 3, mitochondrial	NDUFS3	sp|O75489|NDUS3_HUMAN NADH dehydrogenase [ubiquinone] iron-sulfur protein 3, mitochondrial OS=Homo sapiens GN=NDUFS3 PE=1 SV=1;tr|E9PS48|E9PS48_HUMAN NADH dehydrogenase [ubiquinone] iron-sulfur protein 3, mitochondrial OS=Homo sapiens GN=NDUFS3 PE=1 SV=1	3	3	3	3	2	3	1	1	1	1	2	0	0	2	0	0	2	3	1	1	1	1	2	0	0	2	0	0	2	3	1	1	1	1	2	0	0	2	0	0	15.2	15.2
O75533;F8WC19;B4DGZ4	O75533	5;1;1	5;1;1	5;1;1	Splicing factor 3B subunit 1	SF3B1	sp|O75533|SF3B1_HUMAN Splicing factor 3B subunit 1 OS=Homo sapiens GN=SF3B1 PE=1 SV=3	3	5	5	5	0	5	1	2	0	1	0	0	0	4	0	0	0	5	1	2	0	1	0	0	0	4	0	0	0	5	1	2	0	1	0	0	0	4	0	0	5.7	5.7
O75643	O75643	2	2	2	U5 small nuclear ribonucleoprotein 200 kDa helicase	SNRNP200	sp|O75643|U520_HUMAN U5 small nuclear ribonucleoprotein 200 kDa helicase OS=Homo sapiens GN=SNRNP200 PE=1 SV=2	1	2	2	2	1	2	0	1	0	0	0	0	0	2	0	0	1	2	0	1	0	0	0	0	0	2	0	0	1	2	0	1	0	0	0	0	0	2	0	0	1.1	1.1
O75822	O75822	3	3	3	Eukaryotic translation initiation factor 3 subunit J	EIF3J	sp|O75822|EIF3J_HUMAN Eukaryotic translation initiation factor 3 subunit J OS=Homo sapiens GN=EIF3J PE=1 SV=2	1	3	3	3	0	1	0	2	0	1	1	0	0	3	0	0	0	1	0	2	0	1	1	0	0	3	0	0	0	1	0	2	0	1	1	0	0	3	0	0	8.5	8.5
O75947;F5H608	O75947;F5H608	3;2	3;2	3;2	ATP synthase subunit d, mitochondrial	ATP5H	sp|O75947|ATP5H_HUMAN ATP synthase subunit d, mitochondrial OS=Homo sapiens GN=ATP5H PE=1 SV=3;tr|F5H608|F5H608_HUMAN ATP synthase subunit d, mitochondrial OS=Homo sapiens GN=ATP5H PE=1 SV=2	2	3	3	3	1	3	1	2	1	1	0	0	0	2	0	0	1	3	1	2	1	1	0	0	0	2	0	0	1	3	1	2	1	1	0	0	0	2	0	0	12.4	12.4
O76094;D6RDY6	O76094	3;1	3;1	3;1	Signal recognition particle subunit SRP72	SRP72	sp|O76094|SRP72_HUMAN Signal recognition particle subunit SRP72 OS=Homo sapiens GN=SRP72 PE=1 SV=3	2	3	3	3	0	3	1	2	0	1	0	0	0	2	1	0	0	3	1	2	0	1	0	0	0	2	1	0	0	3	1	2	0	1	0	0	0	2	1	0	6.4	6.4
O94776;E9PCS8;H0Y4T7;E7EQY4;D6W5A2;E7EV10;E7ESY4;Q9BTC8;Q13330	O94776	3;1;1;1;1;1;1;1;1	3;1;1;1;1;1;1;1;1	3;1;1;1;1;1;1;1;1	Metastasis-associated protein MTA2	MTA2	sp|O94776|MTA2_HUMAN Metastasis-associated protein MTA2 OS=Homo sapiens GN=MTA2 PE=1 SV=1	9	3	3	3	0	1	0	0	0	0	0	0	0	3	0	0	0	1	0	0	0	0	0	0	0	3	0	0	0	1	0	0	0	0	0	0	0	3	0	0	4.3	4.3
O94826	O94826	2	2	2	Mitochondrial import receptor subunit TOM70	TOMM70A	sp|O94826|TOM70_HUMAN Mitochondrial import receptor subunit TOM70 OS=Homo sapiens GN=TOMM70 PE=1 SV=1	1	2	2	2	0	2	0	2	0	1	0	0	0	2	0	0	0	2	0	2	0	1	0	0	0	2	0	0	0	2	0	2	0	1	0	0	0	2	0	0	3.3	3.3
O94906	O94906	3	3	3	Pre-mRNA-processing factor 6	PRPF6	sp|O94906|PRP6_HUMAN Pre-mRNA-processing factor 6 OS=Homo sapiens GN=PRPF6 PE=1 SV=1	1	3	3	3	0	3	0	1	0	1	0	0	0	3	0	0	0	3	0	1	0	1	0	0	0	3	0	0	0	3	0	1	0	1	0	0	0	3	0	0	3.1	3.1
O95202	O95202	3	3	3	LETM1 and EF-hand domain-containing protein 1, mitochondrial	LETM1	sp|O95202|LETM1_HUMAN Mitochondrial proton/calcium exchanger protein OS=Homo sapiens GN=LETM1 PE=1 SV=1	1	3	3	3	0	1	0	1	0	2	0	0	0	3	0	0	0	1	0	1	0	2	0	0	0	3	0	0	0	1	0	1	0	2	0	0	0	3	0	0	4.3	4.3
O95218	O95218	1	1	1	Zinc finger Ran-binding domain-containing protein 2	ZRANB2	sp|O95218|ZRAB2_HUMAN Zinc finger Ran-binding domain-containing protein 2 OS=Homo sapiens GN=ZRANB2 PE=1 SV=2	1	1	1	1	0	1	0	0	0	1	0	0	0	0	0	0	0	1	0	0	0	1	0	0	0	0	0	0	0	1	0	0	0	1	0	0	0	0	0	0	3	3
O95347;Q5T821;A0A0C4DGE5	O95347	12;2;2	12;2;2	12;2;2	Structural maintenance of chromosomes protein 2	SMC2	sp|O95347|SMC2_HUMAN Structural maintenance of chromosomes protein 2 OS=Homo sapiens GN=SMC2 PE=1 SV=2	3	12	12	12	0	11	0	5	0	7	1	0	0	10	0	0	0	11	0	5	0	7	1	0	0	10	0	0	0	11	0	5	0	7	1	0	0	10	0	0	11.2	11.2
O95373	O95373	1	1	1	Importin-7	IPO7	sp|O95373|IPO7_HUMAN Importin-7 OS=Homo sapiens GN=IPO7 PE=1 SV=1	1	1	1	1	1	1	1	1	0	1	0	0	0	1	1	0	1	1	1	1	0	1	0	0	0	1	1	0	1	1	1	1	0	1	0	0	0	1	1	0	0.9	0.9
O95433;G3V3W9;H0YJU2;G3V438;H0YJG7	O95433;G3V3W9;H0YJU2;G3V438;H0YJG7	2;1;1;1;1	2;1;1;1;1	2;1;1;1;1	Activator of 90 kDa heat shock protein ATPase homolog 1	AHSA1	sp|O95433|AHSA1_HUMAN Activator of 90 kDa heat shock protein ATPase homolog 1 OS=Homo sapiens GN=AHSA1 PE=1 SV=1;tr|G3V3W9|G3V3W9_HUMAN Activator of 90 kDa heat shock protein ATPase homolog 1 OS=Homo sapiens GN=AHSA1 PE=1 SV=1;tr|H0YJU2|H0YJU2_HUMAN Activa	5	2	2	2	1	2	0	2	2	0	1	1	0	2	0	0	1	2	0	2	2	0	1	1	0	2	0	0	1	2	0	2	2	0	1	1	0	2	0	0	5	5
O95747;C9JIG9	O95747;C9JIG9	2;1	2;1	2;1	Serine/threonine-protein kinase OSR1	OXSR1	sp|O95747|OXSR1_HUMAN Serine/threonine-protein kinase OSR1 OS=Homo sapiens GN=OXSR1 PE=1 SV=1;tr|C9JIG9|C9JIG9_HUMAN Serine/threonine-protein kinase OSR1 OS=Homo sapiens GN=OXSR1 PE=1 SV=1	2	2	2	2	1	2	0	1	0	0	1	0	0	2	0	0	1	2	0	1	0	0	1	0	0	2	0	0	1	2	0	1	0	0	1	0	0	2	0	0	3.6	3.6
O95816	O95816	1	1	1	BAG family molecular chaperone regulator 2	BAG2	sp|O95816|BAG2_HUMAN BAG family molecular chaperone regulator 2 OS=Homo sapiens GN=BAG2 PE=1 SV=1	1	1	1	1	0	1	0	0	0	0	0	0	0	1	0	0	0	1	0	0	0	0	0	0	0	1	0	0	0	1	0	0	0	0	0	0	0	1	0	0	5.2	5.2
O95831;E9PMA0	O95831;E9PMA0	8;5	8;5	8;5	Apoptosis-inducing factor 1, mitochondrial	AIFM1	sp|O95831|AIFM1_HUMAN Apoptosis-inducing factor 1, mitochondrial OS=Homo sapiens GN=AIFM1 PE=1 SV=1;tr|E9PMA0|E9PMA0_HUMAN Apoptosis-inducing factor 1, mitochondrial OS=Homo sapiens GN=AIFM1 PE=1 SV=1	2	8	8	8	3	6	4	4	2	3	5	2	0	3	1	0	3	6	4	4	2	3	5	2	0	3	1	0	3	6	4	4	2	3	5	2	0	3	1	0	14.4	14.4
O95881	O95881	3	3	3	Thioredoxin domain-containing protein 12	TXNDC12	sp|O95881|TXD12_HUMAN Thioredoxin domain-containing protein 12 OS=Homo sapiens GN=TXNDC12 PE=1 SV=1	1	3	3	3	1	3	1	3	0	2	1	1	0	2	0	0	1	3	1	3	0	2	1	1	0	2	0	0	1	3	1	3	0	2	1	1	0	2	0	0	18	18
P00338;F5GYU2;F5GXY2;F5GXH2	P00338;F5GYU2;F5GXY2	4;2;2;1	4;2;2;1	4;2;2;1	L-lactate dehydrogenase A chain	LDHA	sp|P00338|LDHA_HUMAN L-lactate dehydrogenase A chain OS=Homo sapiens GN=LDHA PE=1 SV=2;tr|F5GYU2|F5GYU2_HUMAN L-lactate dehydrogenase A chain (Fragment) OS=Homo sapiens GN=LDHA PE=1 SV=1;tr|F5GXY2|F5GXY2_HUMAN L-lactate dehydrogenase A chain (Fragment) OS=	4	4	4	4	1	4	1	2	2	2	4	2	0	4	3	0	1	4	1	2	2	2	4	2	0	4	3	0	1	4	1	2	2	2	4	2	0	4	3	0	11.1	11.1
P00374	P00374	1	1	1	Dihydrofolate reductase	DHFR	sp|P00374|DYR_HUMAN Dihydrofolate reductase OS=Homo sapiens GN=DHFR PE=1 SV=2	1	1	1	1	0	1	0	1	0	0	0	0	0	1	0	0	0	1	0	1	0	0	0	0	0	1	0	0	0	1	0	1	0	0	0	0	0	1	0	0	8.6	8.6
P00403	P00403	1	1	1	Cytochrome c oxidase subunit 2	MT-CO2	sp|P00403|COX2_HUMAN Cytochrome c oxidase subunit 2 OS=Homo sapiens GN=MT-CO2 PE=1 SV=1	1	1	1	1	1	1	1	1	1	1	1	0	0	1	0	0	1	1	1	1	1	1	1	0	0	1	0	0	1	1	1	1	1	1	1	0	0	1	0	0	4.4	4.4
P00492	P00492	1	1	1	Hypoxanthine-guanine phosphoribosyltransferase	HPRT1	sp|P00492|HPRT_HUMAN Hypoxanthine-guanine phosphoribosyltransferase OS=Homo sapiens GN=HPRT1 PE=1 SV=2	1	1	1	1	0	1	0	0	0	1	0	0	0	1	0	0	0	1	0	0	0	1	0	0	0	1	0	0	0	1	0	0	0	1	0	0	0	1	0	0	6	6
P00846	P00846	1	1	1	ATP synthase subunit a	MT-ATP6	sp|P00846|ATP6_HUMAN ATP synthase subunit a OS=Homo sapiens GN=MT-ATP6 PE=1 SV=1	1	1	1	1	1	0	1	0	1	0	1	0	0	0	0	0	1	0	1	0	1	0	1	0	0	0	0	0	1	0	1	0	1	0	1	0	0	0	0	0	4.4	4.4
P00918	P00918	2	2	2	Carbonic anhydrase 2	CA2	sp|P00918|CAH2_HUMAN Carbonic anhydrase 2 OS=Homo sapiens GN=CA2 PE=1 SV=2	1	2	2	2	1	2	1	1	0	0	1	0	0	1	0	0	1	2	1	1	0	0	1	0	0	1	0	0	1	2	1	1	0	0	1	0	0	1	0	0	7.3	7.3
P01275	P01275	1	1	1	Glucagon;Glicentin;Glicentin-related polypeptide;Oxyntomodulin;Glucagon;Glucagon-like peptide 1;Glucagon-like peptide 1(7-37);Glucagon-like peptide 1(7-36);Glucagon-like peptide 2	GCG	sp|P01275|GLUC_HUMAN Glucagon OS=Homo sapiens GN=GCG PE=1 SV=3	1	1	1	1	0	1	0	1	0	0	0	0	0	0	0	0	0	1	0	1	0	0	0	0	0	0	0	0	0	1	0	1	0	0	0	0	0	0	0	0	11.1	11.1
P01859;P01861;P01860;A0A0A0MS07;A0A0A0MS08;P01857	P01859;P01861;P01860;A0A0A0MS07;A0A0A0MS08;P01857	2;2;2;1;1;1	2;2;2;1;1;1	2;2;2;1;1;1	Ig gamma-2 chain C region;Ig gamma-4 chain C region;Ig gamma-3 chain C region;Ig gamma-1 chain C region	IGHG2;IGHG4;IGHG3;IGHG1	sp|P01859|IGHG2_HUMAN Immunoglobulin heavy constant gamma 2 OS=Homo sapiens GN=IGHG2 PE=1 SV=2;sp|P01861|IGHG4_HUMAN Immunoglobulin heavy constant gamma 4 OS=Homo sapiens GN=IGHG4 PE=1 SV=1;sp|P01860|IGHG3_HUMAN Immunoglobulin heavy constant gamma 3 OS=Hom	6	2	2	2	2	0	2	0	2	0	2	2	0	1	0	0	2	0	2	0	2	0	2	2	0	1	0	0	2	0	2	0	2	0	2	2	0	1	0	0	6.7	6.7
P02647;F8W696	P02647;F8W696	11;10	11;10	11;10	Apolipoprotein A-I;Proapolipoprotein A-I;Truncated apolipoprotein A-I	APOA1	sp|P02647|APOA1_HUMAN Apolipoprotein A-I OS=Homo sapiens GN=APOA1 PE=1 SV=1;tr|F8W696|F8W696_HUMAN Apolipoprotein A-I OS=Homo sapiens GN=APOA1 PE=1 SV=1	2	11	11	11	7	1	11	1	9	1	8	6	0	1	4	1	7	1	11	1	9	1	8	6	0	1	4	1	7	1	11	1	9	1	8	6	0	1	4	1	35.2	35.2
V9GYE3;V9GYC1;V9GYS1;V9GYG9;V9GYM3;P02652	V9GYE3;V9GYC1;V9GYS1;V9GYG9;V9GYM3;P02652	2;2;2;2;2;2	2;2;2;2;2;2	2;2;2;2;2;2	Apolipoprotein A-II;Proapolipoprotein A-II;Truncated apolipoprotein A-II	APOA2	tr|V9GYE3|V9GYE3_HUMAN Apolipoprotein A-II OS=Homo sapiens GN=APOA2 PE=1 SV=1;tr|V9GYC1|V9GYC1_HUMAN Apolipoprotein A-II (Fragment) OS=Homo sapiens GN=APOA2 PE=1 SV=1;tr|V9GYS1|V9GYS1_HUMAN Apolipoprotein A-II OS=Homo sapiens GN=APOA2 PE=1 SV=1;tr|V9GYG9|V	6	2	2	2	2	1	2	0	1	2	1	2	0	0	2	0	2	1	2	0	1	2	1	2	0	0	2	0	2	1	2	0	1	2	1	2	0	0	2	0	21.2	21.2
P04181	P04181	4	4	4	Ornithine aminotransferase, mitochondrial;Ornithine aminotransferase, hepatic form;Ornithine aminotransferase, renal form	OAT	sp|P04181|OAT_HUMAN Ornithine aminotransferase, mitochondrial OS=Homo sapiens GN=OAT PE=1 SV=1	1	4	4	4	0	2	0	2	0	1	0	0	0	4	0	0	0	2	0	2	0	1	0	0	0	4	0	0	0	2	0	2	0	1	0	0	0	4	0	0	10.5	10.5
P04259	P04259	12	6	0	Keratin, type II cytoskeletal 6B	KRT6B	sp|P04259|K2C6B_HUMAN Keratin, type II cytoskeletal 6B OS=Homo sapiens GN=KRT6B PE=1 SV=5	1	12	6	0	7	2	10	7	7	2	4	6	0	2	9	0	2	0	4	2	2	1	2	2	0	0	3	0	0	0	0	0	0	0	0	0	0	0	0	0	17.4	9.4
P04264;CON__P04264;CON__H-INV:HIT000016045;F8VP67	P04264;CON__P04264	29;28;2;2	29;28;2;2	18;17;0;0	Keratin, type II cytoskeletal 1	KRT1	sp|P04264|K2C1_HUMAN Keratin, type II cytoskeletal 1 OS=Homo sapiens GN=KRT1 PE=1 SV=6;	4	29	29	18	23	11	24	19	19	4	15	18	1	16	23	0	23	11	24	19	19	4	15	18	1	16	23	0	14	7	15	11	10	3	8	10	1	9	13	0	43.6	43.6
P04406;E7EUT5;O14556	P04406;E7EUT5	19;16;1	19;16;1	19;16;1	Glyceraldehyde-3-phosphate dehydrogenase	GAPDH	sp|P04406|G3P_HUMAN Glyceraldehyde-3-phosphate dehydrogenase OS=Homo sapiens GN=GAPDH PE=1 SV=3;tr|E7EUT5|E7EUT5_HUMAN Glyceraldehyde-3-phosphate dehydrogenase OS=Homo sapiens GN=GAPDH PE=1 SV=1	3	19	19	19	8	18	9	15	9	11	10	6	3	19	4	5	8	18	9	15	9	11	10	6	3	19	4	5	8	18	9	15	9	11	10	6	3	19	4	5	61.5	61.5
P04818	P04818	2	2	2	Thymidylate synthase	TYMS	sp|P04818|TYSY_HUMAN Thymidylate synthase OS=Homo sapiens GN=TYMS PE=1 SV=3	1	2	2	2	1	0	1	2	0	0	0	1	0	0	0	0	1	0	1	2	0	0	0	1	0	0	0	0	1	0	1	2	0	0	0	1	0	0	0	0	5.1	5.1
P04843;B7Z4L4;F8WF32	P04843;B7Z4L4	13;10;3	13;10;3	13;10;3	Dolichyl-diphosphooligosaccharide--protein glycosyltransferase subunit 1	RPN1	sp|P04843|RPN1_HUMAN Dolichyl-diphosphooligosaccharide--protein glycosyltransferase subunit 1 OS=Homo sapiens GN=RPN1 PE=1 SV=1;tr|B7Z4L4|B7Z4L4_HUMAN Dolichyl-diphosphooligosaccharide--protein glycosyltransferase subunit 1 OS=Homo sapiens GN=RPN1 PE=1 SV=	3	13	13	13	5	12	4	8	3	7	6	3	0	9	0	1	5	12	4	8	3	7	6	3	0	9	0	1	5	12	4	8	3	7	6	3	0	9	0	1	22.7	22.7
P04844;Q5JYR4;Q5JYR7	P04844	3;1;1	3;1;1	3;1;1	Dolichyl-diphosphooligosaccharide--protein glycosyltransferase subunit 2	RPN2	sp|P04844|RPN2_HUMAN Dolichyl-diphosphooligosaccharide--protein glycosyltransferase subunit 2 OS=Homo sapiens GN=RPN2 PE=1 SV=3	3	3	3	3	0	1	0	1	0	1	0	0	0	3	0	0	0	1	0	1	0	1	0	0	0	3	0	0	0	1	0	1	0	1	0	0	0	3	0	0	8.7	8.7
P05023;M0R116;A0A0A0MT26;P13637;B1AKY9;P50993;M0QXF2;Q5TC01;E9PRA5;H0Y7C1;Q13733;P20648	P05023	11;4;4;4;3;3;2;1;1;1;1;1	11;4;4;4;3;3;2;1;1;1;1;1	11;4;4;4;3;3;2;1;1;1;1;1	Sodium/potassium-transporting ATPase subunit alpha-1	ATP1A1	sp|P05023|AT1A1_HUMAN Sodium/potassium-transporting ATPase subunit alpha-1 OS=Homo sapiens GN=ATP1A1 PE=1 SV=1	12	11	11	11	3	11	2	9	0	9	4	3	0	9	1	0	3	11	2	9	0	9	4	3	0	9	1	0	3	11	2	9	0	9	4	3	0	9	1	0	13.3	13.3
S4R3S4;P05091	S4R3S4;P05091	1;1	1;1	1;1	Aldehyde dehydrogenase, mitochondrial	ALDH2	tr|S4R3S4|S4R3S4_HUMAN Aldehyde dehydrogenase, mitochondrial (Fragment) OS=Homo sapiens GN=ALDH2 PE=1 SV=1;sp|P05091|ALDH2_HUMAN Aldehyde dehydrogenase, mitochondrial OS=Homo sapiens GN=ALDH2 PE=1 SV=2	2	1	1	1	0	1	0	0	0	0	0	0	0	0	0	0	0	1	0	0	0	0	0	0	0	0	0	0	0	1	0	0	0	0	0	0	0	0	0	0	11.1	11.1
P05141;Q9H0C2	P05141	12;2	12;2	4;0	ADP/ATP translocase 2;ADP/ATP translocase 2, N-terminally processed	SLC25A5	sp|P05141|ADT2_HUMAN ADP/ATP translocase 2 OS=Homo sapiens GN=SLC25A5 PE=1 SV=7	2	12	12	4	11	9	10	6	9	4	10	5	0	10	5	0	11	9	10	6	9	4	10	5	0	10	5	0	4	3	4	2	3	2	3	1	0	3	1	0	33.6	33.6
P05198	P05198	1	1	1	Eukaryotic translation initiation factor 2 subunit 1	EIF2S1	sp|P05198|IF2A_HUMAN Eukaryotic translation initiation factor 2 subunit 1 OS=Homo sapiens GN=EIF2S1 PE=1 SV=3	1	1	1	1	0	1	0	1	0	0	0	0	0	1	0	0	0	1	0	1	0	0	0	0	0	1	0	0	0	1	0	1	0	0	0	0	0	1	0	0	3.8	3.8
P05387;H0YDD8	P05387;H0YDD8	6;3	6;3	6;3	60S acidic ribosomal protein P2	RPLP2	sp|P05387|RLA2_HUMAN 60S acidic ribosomal protein P2 OS=Homo sapiens GN=RPLP2 PE=1 SV=1;tr|H0YDD8|H0YDD8_HUMAN 60S acidic ribosomal protein P2 (Fragment) OS=Homo sapiens GN=RPLP2 PE=1 SV=1	2	6	6	6	2	6	1	5	1	6	2	0	0	6	1	0	2	6	1	5	1	6	2	0	0	6	1	0	2	6	1	5	1	6	2	0	0	6	1	0	64.3	64.3
P05455	P05455	3	3	3	Lupus La protein	SSB	sp|P05455|LA_HUMAN Lupus La protein OS=Homo sapiens GN=SSB PE=1 SV=2	1	3	3	3	1	3	1	3	2	2	2	0	1	3	0	1	1	3	1	3	2	2	2	0	1	3	0	1	1	3	1	3	2	2	2	0	1	3	0	1	8.3	8.3
P05976;P08590	P05976;P08590	1;1	1;1	1;1	Myosin light chain 1/3, skeletal muscle isoform;Myosin light chain 3	MYL1;MYL3	sp|P05976|MYL1_HUMAN Myosin light chain 1/3, skeletal muscle isoform OS=Homo sapiens GN=MYL1 PE=2 SV=3;sp|P08590|MYL3_HUMAN Myosin light chain 3 OS=Homo sapiens GN=MYL3 PE=1 SV=3	2	1	1	1	0	1	0	1	0	1	0	0	0	1	0	0	0	1	0	1	0	1	0	0	0	1	0	0	0	1	0	1	0	1	0	0	0	1	0	0	8.2	8.2
P06280	P06280	1	1	1	Alpha-galactosidase A	GLA	sp|P06280|AGAL_HUMAN Alpha-galactosidase A OS=Homo sapiens GN=GLA PE=1 SV=1	1	1	1	1	0	1	0	1	0	0	0	0	0	0	0	0	0	1	0	1	0	0	0	0	0	0	0	0	0	1	0	1	0	0	0	0	0	0	0	0	4.2	4.2
P06576;H0YH81;F8W079;F8W0P7;H0YI37	P06576;H0YH81;F8W079	17;14;11;5;3	17;14;11;5;3	17;14;11;5;3	ATP synthase subunit beta, mitochondrial;ATP synthase subunit beta	ATP5B	sp|P06576|ATPB_HUMAN ATP synthase subunit beta, mitochondrial OS=Homo sapiens GN=ATP5B PE=1 SV=3;tr|H0YH81|H0YH81_HUMAN ATP synthase subunit beta (Fragment) OS=Homo sapiens GN=ATP5B PE=1 SV=1;tr|F8W079|F8W079_HUMAN ATP synthase subunit beta, mitochondrial	5	17	17	17	9	16	10	14	7	12	10	8	1	16	5	1	9	16	10	14	7	12	10	8	1	16	5	1	9	16	10	14	7	12	10	8	1	16	5	1	38.2	38.2
P06733;K7EM90	P06733;K7EM90	3;2	3;2	3;2	Alpha-enolase;Enolase	ENO1	sp|P06733|ENOA_HUMAN Alpha-enolase OS=Homo sapiens GN=ENO1 PE=1 SV=2;tr|K7EM90|K7EM90_HUMAN Alpha-enolase (Fragment) OS=Homo sapiens GN=ENO1 PE=1 SV=1	2	3	3	3	2	3	1	2	2	1	2	1	1	3	0	0	2	3	1	2	2	1	2	1	1	3	0	0	2	3	1	2	2	1	2	1	1	3	0	0	6.7	6.7
P06748;E5RGW4;E5RI98	P06748	11;2;2	11;2;2	11;2;2	Nucleophosmin	NPM1	sp|P06748|NPM_HUMAN Nucleophosmin OS=Homo sapiens GN=NPM1 PE=1 SV=2	3	11	11	11	7	8	4	7	4	7	7	5	2	10	4	2	7	8	4	7	4	7	7	5	2	10	4	2	7	8	4	7	4	7	7	5	2	10	4	2	32.7	32.7
P07195;F5H793;C9J7H8;A8MW50	P07195;F5H793;C9J7H8;A8MW50	6;3;3;3	6;3;3;3	6;3;3;3	L-lactate dehydrogenase B chain;L-lactate dehydrogenase	LDHB	sp|P07195|LDHB_HUMAN L-lactate dehydrogenase B chain OS=Homo sapiens GN=LDHB PE=1 SV=2;tr|F5H793|F5H793_HUMAN L-lactate dehydrogenase B chain (Fragment) OS=Homo sapiens GN=LDHB PE=1 SV=1;tr|C9J7H8|C9J7H8_HUMAN L-lactate dehydrogenase B chain (Fragment) OS=	4	6	6	6	2	5	0	6	0	6	1	2	0	6	1	0	2	5	0	6	0	6	1	2	0	6	1	0	2	5	0	6	0	6	1	2	0	6	1	0	20.7	20.7
P07237;H7BZ94;I3L0S0;H0Y3Z3;I3L312;I3L3P5;I3NI03;I3L3U6;I3L398;I3L1Y5;I3L514;I3L4M2	P07237;H7BZ94;I3L0S0;H0Y3Z3	8;7;4;4;3;2;2;2;2;1;1;1	8;7;4;4;3;2;2;2;2;1;1;1	8;7;4;4;3;2;2;2;2;1;1;1	Protein disulfide-isomerase	P4HB	sp|P07237|PDIA1_HUMAN Protein disulfide-isomerase OS=Homo sapiens GN=P4HB PE=1 SV=3;tr|H7BZ94|H7BZ94_HUMAN Protein disulfide-isomerase OS=Homo sapiens GN=P4HB PE=1 SV=2;tr|I3L0S0|I3L0S0_HUMAN Protein disulfide-isomerase (Fragment) OS=Homo sapiens GN=P4HB P	12	8	8	8	0	7	0	6	0	3	0	0	0	5	0	0	0	7	0	6	0	3	0	0	0	5	0	0	0	7	0	6	0	3	0	0	0	5	0	0	16.9	16.9
Q5JP53;P07437;Q5ST81;A0A075B736;Q5SQY0;A6NNZ2;CON__ENSEMBL:ENSBTAP00000025008;Q9H4B7;G3V2A3;G3V5W4;G3V2R8;M0R042;G3V3R4;G3V2N6	Q5JP53;P07437;Q5ST81	14;14;11;6;6;6;5;5;3;1;1;1;1;1	14;14;11;6;6;6;5;5;3;1;1;1;1;1	2;2;0;0;0;0;0;0;0;0;0;0;0;0	Tubulin beta chain	TUBB	tr|Q5JP53|Q5JP53_HUMAN Tubulin beta chain OS=Homo sapiens GN=TUBB PE=1 SV=1;sp|P07437|TBB5_HUMAN Tubulin beta chain OS=Homo sapiens GN=TUBB PE=1 SV=2;tr|Q5ST81|Q5ST81_HUMAN Tubulin beta chain OS=Homo sapiens GN=TUBB PE=1 SV=1	14	14	14	2	8	14	8	10	7	10	9	5	1	14	3	1	8	14	8	10	7	10	9	5	1	14	3	1	0	2	0	2	0	2	1	0	0	2	0	0	36.2	36.2
P07814;V9GYZ6;V9GZ76	P07814;V9GYZ6	25;16;1	25;16;1	25;16;1	Bifunctional glutamate/proline--tRNA ligase;Glutamate--tRNA ligase;Proline--tRNA ligase	EPRS	sp|P07814|SYEP_HUMAN Bifunctional glutamate/proline--tRNA ligase OS=Homo sapiens GN=EPRS PE=1 SV=5;tr|V9GYZ6|V9GYZ6_HUMAN Bifunctional glutamate/proline--tRNA ligase (Fragment) OS=Homo sapiens GN=EPRS PE=1 SV=1	3	25	25	25	5	22	5	18	2	17	1	1	1	20	0	0	5	22	5	18	2	17	1	1	1	20	0	0	5	22	5	18	2	17	1	1	1	20	0	0	21.6	21.6
P07900;G3V2J8;Q14568;Q58FG0;Q58FG1	P07900	28;6;6;3;2	14;2;1;1;1	14;2;1;1;1	Heat shock protein HSP 90-alpha	HSP90AA1	sp|P07900|HS90A_HUMAN Heat shock protein HSP 90-alpha OS=Homo sapiens GN=HSP90AA1 PE=1 SV=5	5	28	14	14	13	25	9	25	8	23	14	8	1	28	6	0	6	12	3	12	4	12	8	2	1	14	3	0	6	12	3	12	4	12	8	2	1	14	3	0	35.4	17.3
P08238;Q58FF7	P08238	35;16	35;16	17;7	Heat shock protein HSP 90-beta	HSP90AB1	sp|P08238|HS90B_HUMAN Heat shock protein HSP 90-beta OS=Homo sapiens GN=HSP90AB1 PE=1 SV=4	2	35	35	17	22	34	19	31	17	29	20	18	5	35	10	2	22	34	19	31	17	29	20	18	5	35	10	2	12	17	11	14	11	15	12	10	5	17	5	2	42.8	42.8
P08243;F8WEJ5;C9J057;C9JT45	P08243	9;4;3;1	9;4;3;1	9;4;3;1	Asparagine synthetase [glutamine-hydrolyzing]	ASNS	sp|P08243|ASNS_HUMAN Asparagine synthetase [glutamine-hydrolyzing] OS=Homo sapiens GN=ASNS PE=1 SV=4	4	9	9	9	1	6	1	5	0	4	1	1	0	5	1	0	1	6	1	5	0	4	1	1	0	5	1	0	1	6	1	5	0	4	1	1	0	5	1	0	16.8	16.8
P08559;Q5JPU3;Q5JPU0;Q5JPT9;Q5JPU1;P29803;Q5JPU2	P08559;Q5JPU3	9;5;3;3;3;2;1	9;5;3;3;3;2;1	9;5;3;3;3;2;1	Pyruvate dehydrogenase E1 component subunit alpha, somatic form, mitochondrial	PDHA1	sp|P08559|ODPA_HUMAN Pyruvate dehydrogenase E1 component subunit alpha, somatic form, mitochondrial OS=Homo sapiens GN=PDHA1 PE=1 SV=3;tr|Q5JPU3|Q5JPU3_HUMAN Pyruvate dehydrogenase E1 component subunit alpha, somatic form, mitochondrial OS=Homo sapiens GN=	7	9	9	9	2	7	0	3	0	2	1	2	0	5	1	0	2	7	0	3	0	2	1	2	0	5	1	0	2	7	0	3	0	2	1	2	0	5	1	0	22.6	22.6
P08574	P08574	2	2	2	Cytochrome c1, heme protein, mitochondrial	CYC1	sp|P08574|CY1_HUMAN Cytochrome c1, heme protein, mitochondrial OS=Homo sapiens GN=CYC1 PE=1 SV=3	1	2	2	2	0	2	0	0	0	1	0	0	0	1	0	0	0	2	0	0	0	1	0	0	0	1	0	0	0	2	0	0	0	1	0	0	0	1	0	0	8.6	8.6
P09211;A8MX94;A0A087X2E9;A0A087X243	P09211;A8MX94	5;4;2;1	5;4;2;1	5;4;2;1	Glutathione S-transferase P	GSTP1	sp|P09211|GSTP1_HUMAN Glutathione S-transferase P OS=Homo sapiens GN=GSTP1 PE=1 SV=2;tr|A8MX94|A8MX94_HUMAN Glutathione S-transferase P OS=Homo sapiens GN=GSTP1 PE=1 SV=1	4	5	5	5	0	3	0	0	0	0	1	1	0	4	1	0	0	3	0	0	0	0	1	1	0	4	1	0	0	3	0	0	0	0	1	1	0	4	1	0	36.7	36.7
Q5T7C4;P09429	Q5T7C4;P09429	1;1	1;1	1;1	High mobility group protein B1	HMGB1	tr|Q5T7C4|Q5T7C4_HUMAN High mobility group protein B1 OS=Homo sapiens GN=HMGB1 PE=1 SV=1;sp|P09429|HMGB1_HUMAN High mobility group protein B1 OS=Homo sapiens GN=HMGB1 PE=1 SV=3	2	1	1	1	0	1	0	0	0	1	0	0	0	1	0	0	0	1	0	0	0	1	0	0	0	1	0	0	0	1	0	0	0	1	0	0	0	1	0	0	8.9	8.9
P09496;F8WF69;C9J8P9	P09496;F8WF69;C9J8P9	4;3;2	4;3;2	4;3;2	Clathrin light chain A	CLTA	sp|P09496|CLCA_HUMAN Clathrin light chain A OS=Homo sapiens GN=CLTA PE=1 SV=1;tr|F8WF69|F8WF69_HUMAN Clathrin light chain OS=Homo sapiens GN=CLTA PE=1 SV=1;tr|C9J8P9|C9J8P9_HUMAN Clathrin light chain OS=Homo sapiens GN=CLTA PE=1 SV=1	3	4	4	4	0	3	1	4	0	2	2	0	0	3	0	0	0	3	1	4	0	2	2	0	0	3	0	0	0	3	1	4	0	2	2	0	0	3	0	0	13.7	13.7
P09669	P09669	4	4	4	Cytochrome c oxidase subunit 6C	COX6C	sp|P09669|COX6C_HUMAN Cytochrome c oxidase subunit 6C OS=Homo sapiens GN=COX6C PE=1 SV=2	1	4	4	4	0	2	1	3	1	2	1	1	0	2	1	0	0	2	1	3	1	2	1	1	0	2	1	0	0	2	1	3	1	2	1	1	0	2	1	0	49.3	49.3
P09874;Q5VX84;Q5VX85	P09874	42;3;3	42;3;3	42;3;3	Poly [ADP-ribose] polymerase 1	PARP1	sp|P09874|PARP1_HUMAN Poly [ADP-ribose] polymerase 1 OS=Homo sapiens GN=PARP1 PE=1 SV=4	3	42	42	42	10	39	1	31	1	27	7	2	5	40	3	3	10	39	1	31	1	27	7	2	5	40	3	3	10	39	1	31	1	27	7	2	5	40	3	3	42.2	42.2
P0CJ78	P0CJ78	1	1	1	Zinc finger protein 865	ZNF865	sp|P0CJ78|ZN865_HUMAN Zinc finger protein 865 OS=Homo sapiens GN=ZNF865 PE=3 SV=1	1	1	1	1	1	0	1	0	1	0	1	1	0	0	1	0	1	0	1	0	1	0	1	1	0	0	1	0	1	0	1	0	1	0	1	1	0	0	1	0	0.9	0.9
P0DN76;Q01081	P0DN76;Q01081	3;3	3;3	3;3	Splicing factor U2AF 35 kDa subunit	U2AF1	sp|P0DN76|U2AF5_HUMAN Splicing factor U2AF 35 kDa subunit-like protein OS=Homo sapiens GN=U2AF1L5 PE=1 SV=1;sp|Q01081|U2AF1_HUMAN Splicing factor U2AF 35 kDa subunit OS=Homo sapiens GN=U2AF1 PE=1 SV=3	2	3	3	3	1	2	1	2	0	1	1	0	0	3	0	0	1	2	1	2	0	1	1	0	0	3	0	0	1	2	1	2	0	1	1	0	0	3	0	0	16.2	16.2
P0DN79;P35520	P0DN79;P35520	2;2	2;2	2;2	Cystathionine beta-synthase	CBS	sp|P0DN79|CBSL_HUMAN Cystathionine beta-synthase-like protein OS=Homo sapiens GN=CBSL PE=1 SV=1;sp|P35520|CBS_HUMAN Cystathionine beta-synthase OS=Homo sapiens GN=CBS PE=1 SV=2	2	2	2	2	0	2	2	1	0	2	0	0	0	2	0	0	0	2	2	1	0	2	0	0	0	2	0	0	0	2	2	1	0	2	0	0	0	2	0	0	3.4	3.4
P0DOY3;P0DOY2;A0A0B4J231;P0CG04;P0CF74;B9A064	P0DOY3;P0DOY2;A0A0B4J231;P0CG04;P0CF74;B9A064	2;2;1;1;1;1	2;2;1;1;1;1	2;2;1;1;1;1	Ig lambda-1 chain C regions;Ig lambda-6 chain C region;Immunoglobulin lambda-like polypeptide 5	IGLL5;IGLC1;IGLC6	sp|P0DOY3|IGLC3_HUMAN Immunoglobulin lambda constant 3 OS=Homo sapiens GN=IGLC3 PE=1 SV=1;sp|P0DOY2|IGLC2_HUMAN Immunoglobulin lambda constant 2 OS=Homo sapiens GN=IGLC2 PE=1 SV=1;tr|A0A0B4J231|A0A0B4J231_HUMAN Immunoglobulin lambda-like polypeptide 5 OS=H	6	2	2	2	1	0	2	0	1	0	2	1	0	0	1	0	1	0	2	0	1	0	2	1	0	0	1	0	1	0	2	0	1	0	2	1	0	0	1	0	23.6	23.6
P10155	P10155	1	1	1	60 kDa SS-A/Ro ribonucleoprotein	TROVE2	sp|P10155|RO60_HUMAN 60 kDa SS-A/Ro ribonucleoprotein OS=Homo sapiens GN=TROVE2 PE=1 SV=2	1	1	1	1	0	1	0	0	0	0	0	0	0	1	0	0	0	1	0	0	0	0	0	0	0	1	0	0	0	1	0	0	0	0	0	0	0	1	0	0	2	2
P10412;P22492;Q02539;P16401	P10412	10;3;3;1	2;0;0;0	2;0;0;0	Histone H1.4	HIST1H1E	sp|P10412|H14_HUMAN Histone H1.4 OS=Homo sapiens GN=HIST1H1E PE=1 SV=2	4	10	2	2	4	7	2	7	3	6	5	2	1	9	2	1	1	0	0	2	0	1	1	0	1	2	0	1	1	0	0	2	0	1	1	0	1	2	0	1	35.2	13.2
P10599	P10599	2	2	2	Thioredoxin	TXN	sp|P10599|THIO_HUMAN Thioredoxin OS=Homo sapiens GN=TXN PE=1 SV=3	1	2	2	2	1	1	1	1	1	1	2	1	0	0	1	0	1	1	1	1	1	1	2	1	0	0	1	0	1	1	1	1	1	1	2	1	0	0	1	0	20	20
P10809;E7EXB4;E7ESH4;C9JL25;C9JL19;C9JCQ4	P10809	32;7;7;2;1;1	32;7;7;2;1;1	32;7;7;2;1;1	60 kDa heat shock protein, mitochondrial	HSPD1	sp|P10809|CH60_HUMAN 60 kDa heat shock protein, mitochondrial OS=Homo sapiens GN=HSPD1 PE=1 SV=2	6	32	32	32	13	30	14	24	12	26	13	10	6	27	12	4	13	30	14	24	12	26	13	10	6	27	12	4	13	30	14	24	12	26	13	10	6	27	12	4	39.6	39.6
P11021	P11021	11	9	9	78 kDa glucose-regulated protein	HSPA5	sp|P11021|GRP78_HUMAN 78 kDa glucose-regulated protein OS=Homo sapiens GN=HSPA5 PE=1 SV=2	1	11	9	9	3	9	3	6	0	2	3	1	0	11	2	0	1	8	1	5	0	2	2	1	0	9	1	0	1	8	1	5	0	2	2	1	0	9	1	0	20.3	19.3
P11142;E9PKE3;E9PNE6;E9PN89;A8K7Q2;E9PLF4;E9PQQ4;E9PQK7;E9PK54;P54652;E9PPY6;E9PI65;E9PS65;E9PN25;E9PM13	P11142;E9PKE3;E9PNE6;E9PN89;A8K7Q2	31;30;21;19;16;13;12;12;12;12;10;9;9;8;7	31;30;21;19;16;13;12;12;12;12;10;9;9;8;7	23;22;14;17;11;10;10;10;10;5;8;6;5;6;4	Heat shock cognate 71 kDa protein	HSPA8	sp|P11142|HSP7C_HUMAN Heat shock cognate 71 kDa protein OS=Homo sapiens GN=HSPA8 PE=1 SV=1;tr|E9PKE3|E9PKE3_HUMAN Heat shock cognate 71 kDa protein OS=Homo sapiens GN=HSPA8 PE=1 SV=1;tr|E9PNE6|E9PNE6_HUMAN Heat shock cognate 71 kDa protein OS=Homo sapiens	15	31	31	23	12	26	12	24	8	18	17	7	2	31	8	1	12	26	12	24	8	18	17	7	2	31	8	1	8	19	7	19	6	15	12	3	2	23	5	1	47.7	47.7
P11177;C9J634;F8WF02	P11177	6;2;1	6;2;1	6;2;1	Pyruvate dehydrogenase E1 component subunit beta, mitochondrial	PDHB	sp|P11177|ODPB_HUMAN Pyruvate dehydrogenase E1 component subunit beta, mitochondrial OS=Homo sapiens GN=PDHB PE=1 SV=3	3	6	6	6	2	6	1	5	0	5	2	0	0	6	0	1	2	6	1	5	0	5	2	0	0	6	0	1	2	6	1	5	0	5	2	0	0	6	0	1	17.5	17.5
P11413;E7EUI8;E9PD92;E7EM57	P11413;E7EUI8	4;2;1;1	4;2;1;1	4;2;1;1	Glucose-6-phosphate 1-dehydrogenase	G6PD	sp|P11413|G6PD_HUMAN Glucose-6-phosphate 1-dehydrogenase OS=Homo sapiens GN=G6PD PE=1 SV=4;tr|E7EUI8|E7EUI8_HUMAN Glucose-6-phosphate 1-dehydrogenase (Fragment) OS=Homo sapiens GN=G6PD PE=1 SV=8	4	4	4	4	0	3	0	1	0	1	0	0	0	3	0	0	0	3	0	1	0	1	0	0	0	3	0	0	0	3	0	1	0	1	0	0	0	3	0	0	7.6	7.6
P11498;E9PRE7;E9PS68	P11498;E9PRE7	18;9;5	18;9;5	18;9;5	Pyruvate carboxylase, mitochondrial	PC	sp|P11498|PYC_HUMAN Pyruvate carboxylase, mitochondrial OS=Homo sapiens GN=PC PE=1 SV=2;tr|E9PRE7|E9PRE7_HUMAN Pyruvate carboxylase, mitochondrial OS=Homo sapiens GN=PC PE=1 SV=1	3	18	18	18	1	18	3	15	2	12	5	2	0	10	1	0	1	18	3	15	2	12	5	2	0	10	1	0	1	18	3	15	2	12	5	2	0	10	1	0	20.7	20.7
P11586;F5H2F4;V9GYY3	P11586;F5H2F4	34;32;2	34;32;2	33;31;2	C-1-tetrahydrofolate synthase, cytoplasmic;Methylenetetrahydrofolate dehydrogenase;Methenyltetrahydrofolate cyclohydrolase;Formyltetrahydrofolate synthetase;C-1-tetrahydrofolate synthase, cytoplasmic, N-terminally processed	MTHFD1	sp|P11586|C1TC_HUMAN C-1-tetrahydrofolate synthase, cytoplasmic OS=Homo sapiens GN=MTHFD1 PE=1 SV=3;tr|F5H2F4|F5H2F4_HUMAN C-1-tetrahydrofolate synthase, cytoplasmic OS=Homo sapiens GN=MTHFD1 PE=1 SV=1	3	34	34	33	5	29	4	27	5	23	4	5	2	28	1	1	5	29	4	27	5	23	4	5	2	28	1	1	5	28	4	26	4	22	4	4	1	27	1	1	32.6	32.6
P11908;A6NMS2;D3YTJ7	P11908;A6NMS2;D3YTJ7	4;2;2	1;1;1	1;1;1	Ribose-phosphate pyrophosphokinase 2	PRPS2	sp|P11908|PRPS2_HUMAN Ribose-phosphate pyrophosphokinase 2 OS=Homo sapiens GN=PRPS2 PE=1 SV=2;tr|A6NMS2|A6NMS2_HUMAN Ribose-phosphate pyrophosphokinase 2 (Fragment) OS=Homo sapiens GN=PRPS2 PE=1 SV=2;tr|D3YTJ7|D3YTJ7_HUMAN Ribose-phosphate pyrophosphokinas	3	4	1	1	2	2	1	2	0	2	1	1	0	3	1	0	0	1	0	1	0	1	0	0	0	1	0	0	0	1	0	1	0	1	0	0	0	1	0	0	15.4	5.3
P12004	P12004	6	6	6	Proliferating cell nuclear antigen	PCNA	sp|P12004|PCNA_HUMAN Proliferating cell nuclear antigen OS=Homo sapiens GN=PCNA PE=1 SV=1	1	6	6	6	1	6	0	5	1	3	2	2	0	6	0	0	1	6	0	5	1	3	2	2	0	6	0	0	1	6	0	5	1	3	2	2	0	6	0	0	26.1	26.1
P12236;P12235;V9GYG0	P12236;P12235;V9GYG0	10;7;5	2;1;1	2;1;1	ADP/ATP translocase 3;ADP/ATP translocase 3, N-terminally processed;ADP/ATP translocase 1	SLC25A6;SLC25A4	sp|P12236|ADT3_HUMAN ADP/ATP translocase 3 OS=Homo sapiens GN=SLC25A6 PE=1 SV=4;sp|P12235|ADT1_HUMAN ADP/ATP translocase 1 OS=Homo sapiens GN=SLC25A4 PE=1 SV=4;tr|V9GYG0|V9GYG0_HUMAN ADP/ATP translocase 1 OS=Homo sapiens GN=SLC25A4 PE=1 SV=1	3	10	2	2	9	7	7	5	6	2	8	4	0	8	4	0	2	1	1	1	0	0	1	0	0	1	0	0	2	1	1	1	0	0	1	0	0	1	0	0	28.9	6.7
P12277;G3V4N7;H0YJG0;G3V461;G3V2I1;H0YJK0	P12277;G3V4N7	9;5;4;2;1;1	9;5;4;2;1;1	9;5;4;2;1;1	Creatine kinase B-type	CKB	sp|P12277|KCRB_HUMAN Creatine kinase B-type OS=Homo sapiens GN=CKB PE=1 SV=1;tr|G3V4N7|G3V4N7_HUMAN Creatine kinase B-type (Fragment) OS=Homo sapiens GN=CKB PE=1 SV=1	6	9	9	9	0	3	2	3	0	2	2	0	0	9	1	0	0	3	2	3	0	2	2	0	0	9	1	0	0	3	2	3	0	2	2	0	0	9	1	0	29.1	29.1
P13010;C9JZ81;H7C0H9	P13010	9;2;1	9;2;1	9;2;1	X-ray repair cross-complementing protein 5	XRCC5	sp|P13010|XRCC5_HUMAN X-ray repair cross-complementing protein 5 OS=Homo sapiens GN=XRCC5 PE=1 SV=3	3	9	9	9	3	8	2	2	2	2	2	1	0	9	1	0	3	8	2	2	2	2	2	1	0	9	1	0	3	8	2	2	2	2	2	1	0	9	1	0	12.7	12.7
P13073;Q86WV2;H3BN72;H3BNV9;H3BPG0;H3BNI5	P13073;Q86WV2;H3BN72;H3BNV9;H3BPG0	4;3;3;3;2;1	4;3;3;3;2;1	4;3;3;3;2;1	Cytochrome c oxidase subunit 4 isoform 1, mitochondrial	COX4I1	sp|P13073|COX41_HUMAN Cytochrome c oxidase subunit 4 isoform 1, mitochondrial OS=Homo sapiens GN=COX4I1 PE=1 SV=1;tr|Q86WV2|Q86WV2_HUMAN COX4I1 protein OS=Homo sapiens GN=COX4I1 PE=1 SV=1;tr|H3BN72|H3BN72_HUMAN Cytochrome c oxidase subunit 4 isoform 1, mit	6	4	4	4	0	2	1	2	0	3	2	1	0	1	1	0	0	2	1	2	0	3	2	1	0	1	1	0	0	2	1	2	0	3	2	1	0	1	1	0	26	26
P13639;K7EJ74	P13639	22;1	22;1	21;0	Elongation factor 2	EEF2	sp|P13639|EF2_HUMAN Elongation factor 2 OS=Homo sapiens GN=EEF2 PE=1 SV=4	2	22	22	21	17	18	6	18	7	17	13	8	1	19	8	2	17	18	6	18	7	17	13	8	1	19	8	2	16	17	5	17	6	16	12	7	1	18	8	2	25.2	25.2
P13667	P13667	10	10	10	Protein disulfide-isomerase A4	PDIA4	sp|P13667|PDIA4_HUMAN Protein disulfide-isomerase A4 OS=Homo sapiens GN=PDIA4 PE=1 SV=2	1	10	10	10	0	6	0	10	0	8	1	0	1	3	0	1	0	6	0	10	0	8	1	0	1	3	0	1	0	6	0	10	0	8	1	0	1	3	0	1	18.1	18.1
P13804;H0YK49;H0YL12;H0YNX6;H0YLU7;H0YKF0;J3KN60;H0YL83	P13804;H0YK49;H0YL12;H0YNX6;H0YLU7;H0YKF0	9;7;6;6;6;5;1;1	9;7;6;6;6;5;1;1	9;7;6;6;6;5;1;1	Electron transfer flavoprotein subunit alpha, mitochondrial	ETFA	sp|P13804|ETFA_HUMAN Electron transfer flavoprotein subunit alpha, mitochondrial OS=Homo sapiens GN=ETFA PE=1 SV=1;tr|H0YK49|H0YK49_HUMAN Electron transfer flavoprotein subunit alpha, mitochondrial OS=Homo sapiens GN=ETFA PE=1 SV=1;tr|H0YL12|H0YL12_HUMAN E	8	9	9	9	3	7	3	5	3	3	4	1	1	8	1	1	3	7	3	5	3	3	4	1	1	8	1	1	3	7	3	5	3	3	4	1	1	8	1	1	30.9	30.9
P13861;H7C330;C9J830;P31323	P13861;H7C330;C9J830;P31323	2;1;1;1	2;1;1;1	2;1;1;1	cAMP-dependent protein kinase type II-alpha regulatory subunit;cAMP-dependent protein kinase type II-beta regulatory subunit	PRKAR2A;PRKAR2B	sp|P13861|KAP2_HUMAN cAMP-dependent protein kinase type II-alpha regulatory subunit OS=Homo sapiens GN=PRKAR2A PE=1 SV=2;tr|H7C330|H7C330_HUMAN cAMP-dependent protein kinase type II-alpha regulatory subunit (Fragment) OS=Homo sapiens GN=PRKAR2A PE=1 SV=1;t	4	2	2	2	0	2	0	1	0	1	0	0	0	2	0	0	0	2	0	1	0	1	0	0	0	2	0	0	0	2	0	1	0	1	0	0	0	2	0	0	6.7	6.7
P14174	P14174	1	1	1	Macrophage migration inhibitory factor	MIF	sp|P14174|MIF_HUMAN Macrophage migration inhibitory factor OS=Homo sapiens GN=MIF PE=1 SV=4	1	1	1	1	1	1	1	1	1	1	1	1	0	1	0	0	1	1	1	1	1	1	1	1	0	1	0	0	1	1	1	1	1	1	1	1	0	1	0	0	9.6	9.6
P14618;B4DNK4;H3BTN5;H3BR70;H3BQ34;H3BT25;H3BUW1;H3BTJ2;H3BN34;H3BQZ3;H3BU13;P30613	P14618;B4DNK4;H3BTN5;H3BR70;H3BQ34	24;21;19;15;14;5;5;5;1;1;1;1	24;21;19;15;14;5;5;5;1;1;1;1	24;21;19;15;14;5;5;5;1;1;1;1	Pyruvate kinase PKM;Pyruvate kinase	PKM	sp|P14618|KPYM_HUMAN Pyruvate kinase PKM OS=Homo sapiens GN=PKM PE=1 SV=4;tr|B4DNK4|B4DNK4_HUMAN Pyruvate kinase OS=Homo sapiens GN=PKM PE=1 SV=1;tr|H3BTN5|H3BTN5_HUMAN Pyruvate kinase (Fragment) OS=Homo sapiens GN=PKM PE=1 SV=1;tr|H3BR70|H3BR70_HUMAN Pyru	12	24	24	24	10	21	8	15	6	13	13	9	5	22	6	5	10	21	8	15	6	13	13	9	5	22	6	5	10	21	8	15	6	13	13	9	5	22	6	5	49.9	49.9
P14625;Q96GW1;A0A1W2PRR1;F8W026;H0YIV0;Q58FF3	P14625	15;7;7;3;2;1	13;5;5;1;2;1	13;5;5;1;2;1	Endoplasmin	HSP90B1	sp|P14625|ENPL_HUMAN Endoplasmin OS=Homo sapiens GN=HSP90B1 PE=1 SV=1	6	15	13	13	4	14	4	10	2	8	6	2	0	13	1	0	3	12	3	8	1	6	5	1	0	11	0	0	3	12	3	8	1	6	5	1	0	11	0	0	21.2	19.4
P14868;C9J7S3;C9JLC1;H7BZ35;H7C278;C9JQM9	P14868	11;4;4;4;3;2	11;4;4;4;3;2	11;4;4;4;3;2	Aspartate--tRNA ligase, cytoplasmic	DARS	sp|P14868|SYDC_HUMAN Aspartate--tRNA ligase, cytoplasmic OS=Homo sapiens GN=DARS PE=1 SV=2	6	11	11	11	1	11	0	7	0	8	2	2	0	11	2	1	1	11	0	7	0	8	2	2	0	11	2	1	1	11	0	7	0	8	2	2	0	11	2	1	25.3	25.3
P15880;H0YEN5;E9PMM9;I3L404;E9PPT0;E9PM36;E9PQD7	P15880;H0YEN5;E9PMM9;I3L404;E9PPT0;E9PM36;E9PQD7	12;11;8;7;7;7;6	12;11;8;7;7;7;6	12;11;8;7;7;7;6	40S ribosomal protein S2	RPS2	sp|P15880|RS2_HUMAN 40S ribosomal protein S2 OS=Homo sapiens GN=RPS2 PE=1 SV=2;tr|H0YEN5|H0YEN5_HUMAN 40S ribosomal protein S2 (Fragment) OS=Homo sapiens GN=RPS2 PE=1 SV=1;tr|E9PMM9|E9PMM9_HUMAN 40S ribosomal protein S2 (Fragment) OS=Homo sapiens GN=RPS2 P	7	12	12	12	6	10	3	6	2	5	8	2	0	10	2	1	6	10	3	6	2	5	8	2	0	10	2	1	6	10	3	6	2	5	8	2	0	10	2	1	37.9	37.9
P15924	P15924	2	2	2	Desmoplakin	DSP	sp|P15924|DESP_HUMAN Desmoplakin OS=Homo sapiens GN=DSP PE=1 SV=3	1	2	2	2	0	0	0	0	0	0	0	0	0	1	1	0	0	0	0	0	0	0	0	0	0	1	1	0	0	0	0	0	0	0	0	0	0	1	1	0	0.7	0.7
Q5TEJ7;P15927	Q5TEJ7;P15927	1;1	1;1	1;1	Replication protein A 32 kDa subunit	RPA2	tr|Q5TEJ7|Q5TEJ7_HUMAN Replication protein A 32 kDa subunit (Fragment) OS=Homo sapiens GN=RPA2 PE=1 SV=1;sp|P15927|RFA2_HUMAN Replication protein A 32 kDa subunit OS=Homo sapiens GN=RPA2 PE=1 SV=1	2	1	1	1	1	1	0	0	0	1	0	0	0	1	0	0	1	1	0	0	0	1	0	0	0	1	0	0	1	1	0	0	0	1	0	0	0	1	0	0	6.7	6.7
P16402	P16402	8	1	1	Histone H1.3	HIST1H1D	sp|P16402|H13_HUMAN Histone H1.3 OS=Homo sapiens GN=HIST1H1D PE=1 SV=2	1	8	1	1	3	8	2	5	3	5	4	2	0	7	2	0	0	1	0	0	0	0	0	0	0	1	0	0	0	1	0	0	0	0	0	0	0	1	0	0	24.4	7.2
P16403	P16403	12	12	4	Histone H1.2	HIST1H1C	sp|P16403|H12_HUMAN Histone H1.2 OS=Homo sapiens GN=HIST1H1C PE=1 SV=2	1	12	12	4	5	11	3	8	3	7	6	3	3	11	2	1	5	11	3	8	3	7	6	3	3	11	2	1	2	4	1	3	0	2	2	1	3	4	0	1	36.6	36.6
P16615;H7C5W9;O14983;J3QSY6	P16615;H7C5W9;O14983	4;2;2;1	4;2;2;1	4;2;2;1	Sarcoplasmic/endoplasmic reticulum calcium ATPase 2;Sarcoplasmic/endoplasmic reticulum calcium ATPase 1	ATP2A2;ATP2A1	sp|P16615|AT2A2_HUMAN Sarcoplasmic/endoplasmic reticulum calcium ATPase 2 OS=Homo sapiens GN=ATP2A2 PE=1 SV=1;tr|H7C5W9|H7C5W9_HUMAN Sarcoplasmic/endoplasmic reticulum calcium ATPase 2 (Fragment) OS=Homo sapiens GN=ATP2A2 PE=1 SV=1;sp|O14983|AT2A1_HUMAN Sa	4	4	4	4	0	4	0	2	0	1	0	1	0	2	0	0	0	4	0	2	0	1	0	1	0	2	0	0	0	4	0	2	0	1	0	1	0	2	0	0	5.9	5.9
P16989;A0A0D9SEI8	P16989	11;3	6;1	6;1	Y-box-binding protein 3	YBX3	sp|P16989|YBOX3_HUMAN Y-box-binding protein 3 OS=Homo sapiens GN=YBX3 PE=1 SV=4	2	11	6	6	3	7	2	8	1	6	4	1	0	9	0	0	2	4	2	4	1	2	3	1	0	5	0	0	2	4	2	4	1	2	3	1	0	5	0	0	35.8	24.7
P17066;P48741	P17066	7;3	1;1	1;1	Heat shock 70 kDa protein 6	HSPA6	sp|P17066|HSP76_HUMAN Heat shock 70 kDa protein 6 OS=Homo sapiens GN=HSPA6 PE=1 SV=2	2	7	1	1	3	7	4	7	1	3	6	4	2	7	3	2	0	1	1	1	0	0	1	1	1	1	1	1	0	1	1	1	0	0	1	1	1	1	1	1	11.5	1.7
P17612;B1APF7;B1APG1;B1APG0;Q15136;B1APG2;B1APF8;B1APF9;K7ERP6;B1APG3;A0A0A0MS54;P22694;K7ENJ5;A0A087WVC4	P17612;B1APF7;B1APG1;B1APG0;Q15136;B1APG2;B1APF8;B1APF9;K7ERP6;B1APG3;A0A0A0MS54;P22694	5;3;3;3;3;3;3;3;3;3;3;3;2;2	5;3;3;3;3;3;3;3;3;3;3;3;2;2	5;3;3;3;3;3;3;3;3;3;3;3;2;2	cAMP-dependent protein kinase catalytic subunit alpha;cAMP-dependent protein kinase catalytic subunit beta	PRKACA;PRKACB;KIN27	sp|P17612|KAPCA_HUMAN cAMP-dependent protein kinase catalytic subunit alpha OS=Homo sapiens GN=PRKACA PE=1 SV=2;tr|B1APF7|B1APF7_HUMAN cAMP-dependent protein kinase catalytic subunit beta (Fragment) OS=Homo sapiens GN=PRKACB PE=1 SV=1;tr|B1APG1|B1APG1_HUMA	14	5	5	5	0	0	1	5	0	0	0	0	0	0	0	1	0	0	1	5	0	0	0	0	0	0	0	1	0	0	1	5	0	0	0	0	0	0	0	1	16.5	16.5
P17655	P17655	1	1	1	Calpain-2 catalytic subunit	CAPN2	sp|P17655|CAN2_HUMAN Calpain-2 catalytic subunit OS=Homo sapiens GN=CAPN2 PE=1 SV=6	1	1	1	1	1	1	0	1	0	1	1	0	0	1	0	0	1	1	0	1	0	1	1	0	0	1	0	0	1	1	0	1	0	1	1	0	0	1	0	0	1	1
P17677	P17677	1	1	1	Neuromodulin	GAP43	sp|P17677|NEUM_HUMAN Neuromodulin OS=Homo sapiens GN=GAP43 PE=1 SV=1	1	1	1	1	1	1	1	1	1	1	1	1	1	1	0	1	1	1	1	1	1	1	1	1	1	1	0	1	1	1	1	1	1	1	1	1	1	1	0	1	3.8	3.8
P17812;Q9NRF8	P17812;Q9NRF8	2;1	2;1	2;1	CTP synthase 1;CTP synthase 2	CTPS1;CTPS2	sp|P17812|PYRG1_HUMAN CTP synthase 1 OS=Homo sapiens GN=CTPS1 PE=1 SV=2;sp|Q9NRF8|PYRG2_HUMAN CTP synthase 2 OS=Homo sapiens GN=CTPS2 PE=1 SV=1	2	2	2	2	1	2	0	1	0	1	0	0	0	1	0	0	1	2	0	1	0	1	0	0	0	1	0	0	1	2	0	1	0	1	0	0	0	1	0	0	3.2	3.2
P17987;E7EQR6;F5H282;E7ERF2;F5H136;F5GZI8;F5H676;F5GZ03;F5GYL4;F5H726;F5H7Y1	P17987;E7EQR6;F5H282;E7ERF2	15;10;9;9;4;3;3;3;2;2;1	15;10;9;9;4;3;3;3;2;2;1	15;10;9;9;4;3;3;3;2;2;1	T-complex protein 1 subunit alpha	TCP1	sp|P17987|TCPA_HUMAN T-complex protein 1 subunit alpha OS=Homo sapiens GN=TCP1 PE=1 SV=1;tr|E7EQR6|E7EQR6_HUMAN T-complex protein 1 subunit alpha OS=Homo sapiens GN=TCP1 PE=1 SV=1;tr|F5H282|F5H282_HUMAN T-complex protein 1 subunit alpha OS=Homo sapiens GN=	11	15	15	15	7	15	4	13	5	5	8	4	0	12	4	0	7	15	4	13	5	5	8	4	0	12	4	0	7	15	4	13	5	5	8	4	0	12	4	0	29.5	29.5
P18077;C9K025;F8WBS5;F8WB72	P18077;C9K025;F8WBS5;F8WB72	10;8;5;5	10;8;5;5	10;8;5;5	60S ribosomal protein L35a	RPL35A	sp|P18077|RL35A_HUMAN 60S ribosomal protein L35a OS=Homo sapiens GN=RPL35A PE=1 SV=2;tr|C9K025|C9K025_HUMAN 60S ribosomal protein L35a (Fragment) OS=Homo sapiens GN=RPL35A PE=1 SV=1;tr|F8WBS5|F8WBS5_HUMAN 60S ribosomal protein L35a OS=Homo sapiens GN=RPL35	4	10	10	10	6	10	4	10	4	9	6	3	2	10	1	1	6	10	4	10	4	9	6	3	2	10	1	1	6	10	4	10	4	9	6	3	2	10	1	1	57.3	57.3
P18085;C9JPM4;C9JAK5;U3KQF2;F5H0C7;F5H1V1;F5H6T5;F8WDB3	P18085;C9JPM4;C9JAK5;U3KQF2;F5H0C7	4;3;3;2;2;1;1;1	2;1;2;2;0;0;0;0	2;1;2;2;0;0;0;0	ADP-ribosylation factor 4	ARF4;ARF3	sp|P18085|ARF4_HUMAN ADP-ribosylation factor 4 OS=Homo sapiens GN=ARF4 PE=1 SV=3;tr|C9JPM4|C9JPM4_HUMAN ADP-ribosylation factor 4 (Fragment) OS=Homo sapiens GN=ARF4 PE=1 SV=1;tr|C9JAK5|C9JAK5_HUMAN ADP-ribosylation factor 4 OS=Homo sapiens GN=ARF4 PE=1 SV=	8	4	2	2	2	2	2	2	2	0	3	1	0	1	0	0	1	0	1	0	1	0	2	0	0	0	0	0	1	0	1	0	1	0	2	0	0	0	0	0	25.6	8.3
P18124;A8MUD9;C9JIJ5;C9JZ88	P18124;A8MUD9	13;9;4;3	13;9;4;3	13;9;4;3	60S ribosomal protein L7	RPL7	sp|P18124|RL7_HUMAN 60S ribosomal protein L7 OS=Homo sapiens GN=RPL7 PE=1 SV=1;tr|A8MUD9|A8MUD9_HUMAN 60S ribosomal protein L7 OS=Homo sapiens GN=RPL7 PE=1 SV=1	4	13	13	13	7	9	4	9	2	7	5	2	0	12	3	0	7	9	4	9	2	7	5	2	0	12	3	0	7	9	4	9	2	7	5	2	0	12	3	0	37.9	37.9
P19338;H7BY16;C9JYW2;C9JLB1;C9J1H7;C9JWL1	P19338;H7BY16	28;15;7;7;7;7	28;15;7;7;7;7	28;15;7;7;7;7	Nucleolin	NCL	sp|P19338|NUCL_HUMAN Nucleolin OS=Homo sapiens GN=NCL PE=1 SV=3;tr|H7BY16|H7BY16_HUMAN Nucleolin (Fragment) OS=Homo sapiens GN=NCL PE=1 SV=8	6	28	28	28	9	24	5	18	5	16	11	5	4	27	1	3	9	24	5	18	5	16	11	5	4	27	1	3	9	24	5	18	5	16	11	5	4	27	1	3	33.9	33.9
P19623;K7EL89;K7ESL0	P19623;K7EL89;K7ESL0	2;1;1	2;1;1	2;1;1	Spermidine synthase	SRM	sp|P19623|SPEE_HUMAN Spermidine synthase OS=Homo sapiens GN=SRM PE=1 SV=1;tr|K7EL89|K7EL89_HUMAN Spermidine synthase (Fragment) OS=Homo sapiens GN=SRM PE=1 SV=1;tr|K7ESL0|K7ESL0_HUMAN Spermidine synthase (Fragment) OS=Homo sapiens GN=SRM PE=1 SV=1	3	2	2	2	1	1	0	1	1	1	0	0	0	2	0	0	1	1	0	1	1	1	0	0	0	2	0	0	1	1	0	1	1	1	0	0	0	2	0	0	7.6	7.6
P20042	P20042	2	2	2	Eukaryotic translation initiation factor 2 subunit 2	EIF2S2	sp|P20042|IF2B_HUMAN Eukaryotic translation initiation factor 2 subunit 2 OS=Homo sapiens GN=EIF2S2 PE=1 SV=2	1	2	2	2	0	2	0	0	0	0	0	0	0	2	0	0	0	2	0	0	0	0	0	0	0	2	0	0	0	2	0	0	0	0	0	0	0	2	0	0	7.5	7.5
P20073	P20073	1	1	1	Annexin A7	ANXA7	sp|P20073|ANXA7_HUMAN Annexin A7 OS=Homo sapiens GN=ANXA7 PE=1 SV=3	1	1	1	1	0	0	0	0	0	0	0	0	0	1	0	0	0	0	0	0	0	0	0	0	0	1	0	0	0	0	0	0	0	0	0	0	0	1	0	0	3.3	3.3
P20339	P20339	2	1	1	Ras-related protein Rab-5A	RAB5A	sp|P20339|RAB5A_HUMAN Ras-related protein Rab-5A OS=Homo sapiens GN=RAB5A PE=1 SV=2	1	2	1	1	1	2	1	2	0	1	1	0	0	2	0	0	0	1	0	1	0	0	0	0	0	1	0	0	0	1	0	1	0	0	0	0	0	1	0	0	10.7	5.6
P21796;C9JI87	P21796;C9JI87	10;7	10;7	10;7	Voltage-dependent anion-selective channel protein 1	VDAC1	sp|P21796|VDAC1_HUMAN Voltage-dependent anion-selective channel protein 1 OS=Homo sapiens GN=VDAC1 PE=1 SV=2;tr|C9JI87|C9JI87_HUMAN Voltage-dependent anion-selective channel protein 1 (Fragment) OS=Homo sapiens GN=VDAC1 PE=1 SV=6	2	10	10	10	5	5	5	6	5	6	5	3	0	5	1	0	5	5	5	6	5	6	5	3	0	5	1	0	5	5	5	6	5	6	5	3	0	5	1	0	39.6	39.6
P21980	P21980	1	1	1	Protein-glutamine gamma-glutamyltransferase 2	TGM2	sp|P21980|TGM2_HUMAN Protein-glutamine gamma-glutamyltransferase 2 OS=Homo sapiens GN=TGM2 PE=1 SV=2	1	1	1	1	0	0	0	1	0	0	0	0	0	0	1	0	0	0	0	1	0	0	0	0	0	0	1	0	0	0	0	1	0	0	0	0	0	0	1	0	1.7	1.7
P22102;F8WD69;C9JBJ1;C9JTV6;C9JZG2;C9JKQ7;H7C366;A0A140TA71	P22102	11;5;4;4;3;3;1;1	11;5;4;4;3;3;1;1	11;5;4;4;3;3;1;1	Trifunctional purine biosynthetic protein adenosine-3;Phosphoribosylamine--glycine ligase;Phosphoribosylformylglycinamidine cyclo-ligase;Phosphoribosylglycinamide formyltransferase	GART	sp|P22102|PUR2_HUMAN Trifunctional purine biosynthetic protein adenosine-3 OS=Homo sapiens GN=GART PE=1 SV=1	8	11	11	11	6	10	5	7	3	7	4	3	0	7	0	0	6	10	5	7	3	7	4	3	0	7	0	0	6	10	5	7	3	7	4	3	0	7	0	0	10.4	10.4
P22314;Q5JRR6;Q5JRS1;Q5JRS3;Q5JRS2;Q5JRR9;Q5JRS0	P22314	13;6;3;3;3;3;3	13;6;3;3;3;3;3	13;6;3;3;3;3;3	Ubiquitin-like modifier-activating enzyme 1	UBA1	sp|P22314|UBA1_HUMAN Ubiquitin-like modifier-activating enzyme 1 OS=Homo sapiens GN=UBA1 PE=1 SV=3	7	13	13	13	2	11	1	9	1	6	2	2	0	13	0	1	2	11	1	9	1	6	2	2	0	13	0	1	2	11	1	9	1	6	2	2	0	13	0	1	16.1	16.1
P22626;A0A087WUI2	P22626;A0A087WUI2	14;11	14;11	13;10	Heterogeneous nuclear ribonucleoproteins A2/B1	HNRNPA2B1	sp|P22626|ROA2_HUMAN Heterogeneous nuclear ribonucleoproteins A2/B1 OS=Homo sapiens GN=HNRNPA2B1 PE=1 SV=2;tr|A0A087WUI2|A0A087WUI2_HUMAN Heterogeneous nuclear ribonucleoproteins A2/B1 OS=Homo sapiens GN=HNRNPA2B1 PE=1 SV=1	2	14	14	13	1	9	2	10	4	7	6	1	4	14	2	4	1	9	2	10	4	7	6	1	4	14	2	4	1	8	1	9	3	6	5	0	3	13	2	3	38	38
P22695;H3BRG4;H3BSJ9;A0A087WVZ4;H3BUE4;H3BUI9;H3BP04	P22695;H3BRG4;H3BSJ9	4;3;2;1;1;1;1	4;3;2;1;1;1;1	4;3;2;1;1;1;1	Cytochrome b-c1 complex subunit 2, mitochondrial	UQCRC2	sp|P22695|QCR2_HUMAN Cytochrome b-c1 complex subunit 2, mitochondrial OS=Homo sapiens GN=UQCRC2 PE=1 SV=3;tr|H3BRG4|H3BRG4_HUMAN Cytochrome b-c1 complex subunit 2, mitochondrial OS=Homo sapiens GN=UQCRC2 PE=1 SV=1;tr|H3BSJ9|H3BSJ9_HUMAN Cytochrome b-c1 com	7	4	4	4	1	3	1	1	1	2	3	0	0	4	0	0	1	3	1	1	1	2	3	0	0	4	0	0	1	3	1	1	1	2	3	0	0	4	0	0	13.5	13.5
P23246;H0Y9K7;C9JHW1	P23246	17;3;1	17;3;1	15;2;0	Splicing factor, proline- and glutamine-rich	SFPQ	sp|P23246|SFPQ_HUMAN Splicing factor, proline- and glutamine-rich OS=Homo sapiens GN=SFPQ PE=1 SV=2	3	17	17	15	3	15	2	12	5	12	10	5	3	15	2	1	3	15	2	12	5	12	10	5	3	15	2	1	3	13	2	10	5	10	9	4	2	14	2	0	26.6	26.6
P23396;E9PL09;E9PPU1;H0YEU2;F2Z2S8;H0YCJ7;E9PQ96;E9PJH4;H0YF32;E9PK82;E9PSF4;E9PQX2;H0YES8	P23396;E9PL09;E9PPU1;H0YEU2;F2Z2S8;H0YCJ7	16;15;13;10;9;8;7;7;7;7;5;3;1	16;15;13;10;9;8;7;7;7;7;5;3;1	16;15;13;10;9;8;7;7;7;7;5;3;1	40S ribosomal protein S3	RPS3	sp|P23396|RS3_HUMAN 40S ribosomal protein S3 OS=Homo sapiens GN=RPS3 PE=1 SV=2;tr|E9PL09|E9PL09_HUMAN 40S ribosomal protein S3 OS=Homo sapiens GN=RPS3 PE=1 SV=1;tr|E9PPU1|E9PPU1_HUMAN 40S ribosomal protein S3 OS=Homo sapiens GN=RPS3 PE=1 SV=1;tr|H0YEU2|H0Y	13	16	16	16	10	14	8	11	5	9	9	7	0	12	1	1	10	14	8	11	5	9	9	7	0	12	1	1	10	14	8	11	5	9	9	7	0	12	1	1	68.7	68.7
P23528;G3V1A4;E9PP50;E9PK25;E9PLJ3;E9PS23;E9PQB7;Q9Y281	P23528;G3V1A4;E9PP50;E9PK25	3;2;2;2;1;1;1;1	3;2;2;2;1;1;1;1	3;2;2;2;1;1;1;1	Cofilin-1	CFL1	sp|P23528|COF1_HUMAN Cofilin-1 OS=Homo sapiens GN=CFL1 PE=1 SV=3;tr|G3V1A4|G3V1A4_HUMAN Cofilin 1 (Non-muscle), isoform CRA_a OS=Homo sapiens GN=CFL1 PE=1 SV=1;tr|E9PP50|E9PP50_HUMAN Cofilin-1 (Fragment) OS=Homo sapiens GN=CFL1 PE=1 SV=8;tr|E9PK25|E9PK25_H	8	3	3	3	1	3	1	3	1	3	3	0	0	3	1	0	1	3	1	3	1	3	3	0	0	3	1	0	1	3	1	3	1	3	3	0	0	3	1	0	22.3	22.3
P24534;F8WF65;F2Z2G2;C9JZW3	P24534	7;1;1;1	5;1;1;1	5;1;1;1	Elongation factor 1-beta	EEF1B2	sp|P24534|EF1B_HUMAN Elongation factor 1-beta OS=Homo sapiens GN=EEF1B2 PE=1 SV=3	4	7	5	5	2	6	3	4	2	5	3	2	0	6	2	1	1	4	2	2	1	3	2	1	0	4	1	0	1	4	2	2	1	3	2	1	0	4	1	0	31.6	27.6
Q5QNZ2;P24539	Q5QNZ2;P24539	3;3	3;3	3;3	ATP synthase F(0) complex subunit B1, mitochondrial	ATP5F1	tr|Q5QNZ2|Q5QNZ2_HUMAN ATP synthase F(0) complex subunit B1, mitochondrial OS=Homo sapiens GN=ATP5F1 PE=1 SV=1;sp|P24539|AT5F1_HUMAN ATP synthase F(0) complex subunit B1, mitochondrial OS=Homo sapiens GN=ATP5F1 PE=1 SV=2	2	3	3	3	2	1	2	1	2	1	2	1	0	1	1	0	2	1	2	1	2	1	2	1	0	1	1	0	2	1	2	1	2	1	2	1	0	1	1	0	14.4	14.4
P24752;H0YEL7;E9PRQ6	P24752	9;3;3	9;3;3	9;3;3	Acetyl-CoA acetyltransferase, mitochondrial	ACAT1	sp|P24752|THIL_HUMAN Acetyl-CoA acetyltransferase, mitochondrial OS=Homo sapiens GN=ACAT1 PE=1 SV=1	3	9	9	9	2	8	2	7	1	5	2	1	0	8	0	0	2	8	2	7	1	5	2	1	0	8	0	0	2	8	2	7	1	5	2	1	0	8	0	0	24.1	24.1
P25205;J3KQ69	P25205;J3KQ69	3;2	3;2	3;2	DNA replication licensing factor MCM3	MCM3	sp|P25205|MCM3_HUMAN DNA replication licensing factor MCM3 OS=Homo sapiens GN=MCM3 PE=1 SV=3;tr|J3KQ69|J3KQ69_HUMAN DNA replication licensing factor MCM3 OS=Homo sapiens GN=MCM3 PE=1 SV=2	2	3	3	3	0	2	1	1	1	1	1	0	0	3	0	0	0	2	1	1	1	1	1	0	0	3	0	0	0	2	1	1	1	1	1	0	0	3	0	0	4	4
P25325	P25325	1	1	1	3-mercaptopyruvate sulfurtransferase	MPST	sp|P25325|THTM_HUMAN 3-mercaptopyruvate sulfurtransferase OS=Homo sapiens GN=MPST PE=1 SV=3	1	1	1	1	1	1	0	1	1	1	0	0	0	0	0	0	1	1	0	1	1	1	0	0	0	0	0	0	1	1	0	1	1	1	0	0	0	0	0	0	3.7	3.7
P25398	P25398	3	3	3	40S ribosomal protein S12	RPS12	sp|P25398|RS12_HUMAN 40S ribosomal protein S12 OS=Homo sapiens GN=RPS12 PE=1 SV=3	1	3	3	3	2	3	1	3	2	2	1	0	1	3	0	0	2	3	1	3	2	2	1	0	1	3	0	0	2	3	1	3	2	2	1	0	1	3	0	0	19.7	19.7
P25705;K7EK77;K7ERX7;K7EJP1;K7ENJ4;K7EQH4;K7ESA0	P25705;K7EK77;K7ERX7	23;14;13;11;10;7;2	23;14;13;11;10;7;2	23;14;13;11;10;7;2	ATP synthase subunit alpha, mitochondrial	ATP5A1	sp|P25705|ATPA_HUMAN ATP synthase subunit alpha, mitochondrial OS=Homo sapiens GN=ATP5A1 PE=1 SV=1;tr|K7EK77|K7EK77_HUMAN ATP synthase subunit alpha, mitochondrial (Fragment) OS=Homo sapiens GN=ATP5A1 PE=1 SV=1;tr|K7ERX7|K7ERX7_HUMAN ATP synthase subunit a	7	23	23	23	18	20	12	19	14	16	18	12	1	19	7	0	18	20	12	19	14	16	18	12	1	19	7	0	18	20	12	19	14	16	18	12	1	19	7	0	38.3	38.3
P26368;K7ENG2	P26368	3;1	3;1	3;1	Splicing factor U2AF 65 kDa subunit	U2AF2	sp|P26368|U2AF2_HUMAN Splicing factor U2AF 65 kDa subunit OS=Homo sapiens GN=U2AF2 PE=1 SV=4	2	3	3	3	1	2	0	1	0	2	1	0	0	3	0	0	1	2	0	1	0	2	1	0	0	3	0	0	1	2	0	1	0	2	1	0	0	3	0	0	6.1	6.1
P26373;J3QSB4;J3KS98;H3BTH3;H3BUK8	P26373;J3QSB4	20;11;6;5;2	20;11;6;5;2	20;11;6;5;2	60S ribosomal protein L13	RPL13	sp|P26373|RL13_HUMAN 60S ribosomal protein L13 OS=Homo sapiens GN=RPL13 PE=1 SV=4;tr|J3QSB4|J3QSB4_HUMAN 60S ribosomal protein L13 (Fragment) OS=Homo sapiens GN=RPL13 PE=1 SV=1	5	20	20	20	8	19	5	14	5	16	6	3	7	20	4	5	8	19	5	14	5	16	6	3	7	20	4	5	8	19	5	14	5	16	6	3	7	20	4	5	55.9	55.9
P26639;D6RBR8;D6RCA5;D6R9F8;D6RDJ6	P26639	5;1;1;1;1	5;1;1;1;1	5;1;1;1;1	Threonine--tRNA ligase, cytoplasmic	TARS	sp|P26639|SYTC_HUMAN Threonine--tRNA ligase, cytoplasmic OS=Homo sapiens GN=TARS PE=1 SV=3	5	5	5	5	1	4	0	4	0	4	1	0	0	5	1	0	1	4	0	4	0	4	1	0	0	5	1	0	1	4	0	4	0	4	1	0	0	5	1	0	6.8	6.8
P26641	P26641	13	13	13	Elongation factor 1-gamma	EEF1G	sp|P26641|EF1G_HUMAN Elongation factor 1-gamma OS=Homo sapiens GN=EEF1G PE=1 SV=3	1	13	13	13	8	11	8	8	8	6	8	4	0	10	2	1	8	11	8	8	8	6	8	4	0	10	2	1	8	11	8	8	8	6	8	4	0	10	2	1	30.2	30.2
P27694	P27694	2	2	2	Replication protein A 70 kDa DNA-binding subunit;Replication protein A 70 kDa DNA-binding subunit, N-terminally processed	RPA1	sp|P27694|RFA1_HUMAN Replication protein A 70 kDa DNA-binding subunit OS=Homo sapiens GN=RPA1 PE=1 SV=2	1	2	2	2	0	2	0	1	1	1	2	1	0	2	0	0	0	2	0	1	1	1	2	1	0	2	0	0	0	2	0	1	1	1	2	1	0	2	0	0	4.7	4.7
P27824;D6RFL1;H0Y9Q7;D6RGY2;D6RAU8;D6RB85;D6RDP7;H0Y9H1;D6RAQ8;D6RHJ3;D6RD16	P27824;D6RFL1;H0Y9Q7;D6RGY2	13;7;7;7;6;6;6;6;2;1;1	13;7;7;7;6;6;6;6;2;1;1	13;7;7;7;6;6;6;6;2;1;1	Calnexin	CANX	sp|P27824|CALX_HUMAN Calnexin OS=Homo sapiens GN=CANX PE=1 SV=2;tr|D6RFL1|D6RFL1_HUMAN Calnexin (Fragment) OS=Homo sapiens GN=CANX PE=1 SV=1;tr|H0Y9Q7|H0Y9Q7_HUMAN Calnexin (Fragment) OS=Homo sapiens GN=CANX PE=1 SV=1;tr|D6RGY2|D6RGY2_HUMAN Calnexin (Fragm	11	13	13	13	4	10	5	12	5	11	6	5	2	11	3	2	4	10	5	12	5	11	6	5	2	11	3	2	4	10	5	12	5	11	6	5	2	11	3	2	22	22
P28331;C9JPQ5;B4DJ81	P28331;C9JPQ5;B4DJ81	2;1;1	2;1;1	2;1;1	NADH-ubiquinone oxidoreductase 75 kDa subunit, mitochondrial	NDUFS1	sp|P28331|NDUS1_HUMAN NADH-ubiquinone oxidoreductase 75 kDa subunit, mitochondrial OS=Homo sapiens GN=NDUFS1 PE=1 SV=3;tr|C9JPQ5|C9JPQ5_HUMAN NADH-ubiquinone oxidoreductase 75 kDa subunit, mitochondrial (Fragment) OS=Homo sapiens GN=NDUFS1 PE=1 SV=1;tr|B4D	3	2	2	2	0	0	0	0	0	1	1	0	0	2	0	0	0	0	0	0	0	1	1	0	0	2	0	0	0	0	0	0	0	1	1	0	0	2	0	0	2.6	2.6
P30050	P30050	6	6	6	60S ribosomal protein L12	RPL12	sp|P30050|RL12_HUMAN 60S ribosomal protein L12 OS=Homo sapiens GN=RPL12 PE=1 SV=1	1	6	6	6	4	6	3	5	3	3	5	2	2	6	3	1	4	6	3	5	3	3	5	2	2	6	3	1	4	6	3	5	3	3	5	2	2	6	3	1	38.8	38.8
P30084	P30084	2	2	2	Enoyl-CoA hydratase, mitochondrial	ECHS1	sp|P30084|ECHM_HUMAN Enoyl-CoA hydratase, mitochondrial OS=Homo sapiens GN=ECHS1 PE=1 SV=4	1	2	2	2	0	2	0	1	1	1	0	0	0	2	0	0	0	2	0	1	1	1	0	0	0	2	0	0	0	2	0	1	1	1	0	0	0	2	0	0	8.3	8.3
P30101	P30101	17	17	13	Protein disulfide-isomerase A3	PDIA3	sp|P30101|PDIA3_HUMAN Protein disulfide-isomerase A3 OS=Homo sapiens GN=PDIA3 PE=1 SV=4	1	17	17	13	1	16	1	17	0	11	4	0	0	14	1	0	1	16	1	17	0	11	4	0	0	14	1	0	1	12	0	13	0	8	2	0	0	11	0	0	31.1	31.1
P30153;B3KQV6;E9PH38;C9J9C1;E9PPI5;E9PNM7;E9PHZ6;P30154	P30153;B3KQV6;E9PH38;C9J9C1	4;3;2;2;1;1;1;1	4;3;2;2;1;1;1;1	4;3;2;2;1;1;1;1	Serine/threonine-protein phosphatase 2A 65 kDa regulatory subunit A alpha isoform	PPP2R1A	sp|P30153|2AAA_HUMAN Serine/threonine-protein phosphatase 2A 65 kDa regulatory subunit A alpha isoform OS=Homo sapiens GN=PPP2R1A PE=1 SV=4;tr|B3KQV6|B3KQV6_HUMAN Serine/threonine-protein phosphatase 2A 65 kDa regulatory subunit A alpha isoform OS=Homo sap	8	4	4	4	0	1	1	2	1	2	0	1	0	3	1	0	0	1	1	2	1	2	0	1	0	3	1	0	0	1	1	2	1	2	0	1	0	3	1	0	8.5	8.5
Q5JR49;P30825	Q5JR49;P30825	1;1	1;1	1;1	High affinity cationic amino acid transporter 1	SLC7A1	tr|Q5JR49|Q5JR49_HUMAN High affinity cationic amino acid transporter 1 (Fragment) OS=Homo sapiens GN=SLC7A1 PE=1 SV=1;sp|P30825|CTR1_HUMAN High affinity cationic amino acid transporter 1 OS=Homo sapiens GN=SLC7A1 PE=1 SV=1	2	1	1	1	0	1	0	0	0	0	0	0	0	0	0	0	0	1	0	0	0	0	0	0	0	0	0	0	0	1	0	0	0	0	0	0	0	0	0	0	9.1	9.1
P30837	P30837	2	2	2	Aldehyde dehydrogenase X, mitochondrial	ALDH1B1	sp|P30837|AL1B1_HUMAN Aldehyde dehydrogenase X, mitochondrial OS=Homo sapiens GN=ALDH1B1 PE=1 SV=3	1	2	2	2	1	2	0	0	0	0	2	0	0	1	0	0	1	2	0	0	0	0	2	0	0	1	0	0	1	2	0	0	0	0	2	0	0	1	0	0	3.9	3.9
P31153	P31153	2	2	2	S-adenosylmethionine synthase isoform type-2	MAT2A	sp|P31153|METK2_HUMAN S-adenosylmethionine synthase isoform type-2 OS=Homo sapiens GN=MAT2A PE=1 SV=1	1	2	2	2	0	2	0	2	0	2	0	0	0	2	0	0	0	2	0	2	0	2	0	0	0	2	0	0	0	2	0	2	0	2	0	0	0	2	0	0	7.6	7.6
P31689	P31689	5	5	5	DnaJ homolog subfamily A member 1	DNAJA1	sp|P31689|DNJA1_HUMAN DnaJ homolog subfamily A member 1 OS=Homo sapiens GN=DNAJA1 PE=1 SV=2	1	5	5	5	1	4	1	4	1	3	2	0	0	2	0	0	1	4	1	4	1	3	2	0	0	2	0	0	1	4	1	4	1	3	2	0	0	2	0	0	15.1	15.1
P31930	P31930	3	3	3	Cytochrome b-c1 complex subunit 1, mitochondrial	UQCRC1	sp|P31930|QCR1_HUMAN Cytochrome b-c1 complex subunit 1, mitochondrial OS=Homo sapiens GN=UQCRC1 PE=1 SV=3	1	3	3	3	1	3	0	2	1	2	1	0	0	1	0	0	1	3	0	2	1	2	1	0	0	1	0	0	1	3	0	2	1	2	1	0	0	1	0	0	8.1	8.1
P31939;C9JLK0;F8WEF0;H7C1S2	P31939	5;2;1;1	5;2;1;1	5;2;1;1	Bifunctional purine biosynthesis protein PURH;Phosphoribosylaminoimidazolecarboxamide formyltransferase;IMP cyclohydrolase	ATIC	sp|P31939|PUR9_HUMAN Bifunctional purine biosynthesis protein PURH OS=Homo sapiens GN=ATIC PE=1 SV=3	4	5	5	5	0	3	0	1	0	1	1	0	0	5	0	0	0	3	0	1	0	1	1	0	0	5	0	0	0	3	0	1	0	1	1	0	0	5	0	0	9.6	9.6
P31944	P31944	1	1	1	Caspase-14;Caspase-14 subunit p17, mature form;Caspase-14 subunit p10, mature form;Caspase-14 subunit p20, intermediate form;Caspase-14 subunit p8, intermediate form	CASP14	sp|P31944|CASPE_HUMAN Caspase-14 OS=Homo sapiens GN=CASP14 PE=1 SV=2	1	1	1	1	0	0	0	0	0	0	0	0	0	0	1	0	0	0	0	0	0	0	0	0	0	0	1	0	0	0	0	0	0	0	0	0	0	0	1	0	3.3	3.3
P31947;Q4VY20;Q4VY19;A0A0J9YWE8;P31946;P61981;A0A0J9YWZ2;K7EIT4;A2IDB2	P31947;Q4VY20;Q4VY19;A0A0J9YWE8;P31946;P61981	3;2;2;2;2;2;1;1;1	1;0;0;0;0;0;0;0;0	1;0;0;0;0;0;0;0;0	14-3-3 protein sigma;14-3-3 protein beta/alpha;14-3-3 protein beta/alpha, N-terminally processed;14-3-3 protein gamma;14-3-3 protein gamma, N-terminally processed	SFN;YWHAB;YWHAG	sp|P31947|1433S_HUMAN 14-3-3 protein sigma OS=Homo sapiens GN=SFN PE=1 SV=1;tr|Q4VY20|Q4VY20_HUMAN 14-3-3 protein beta/alpha (Fragment) OS=Homo sapiens GN=YWHAB PE=1 SV=1;tr|Q4VY19|Q4VY19_HUMAN 14-3-3 protein beta/alpha (Fragment) OS=Homo sapiens GN=YWHAB	9	3	1	1	3	3	2	1	3	3	3	3	0	2	1	1	1	1	1	0	1	1	1	1	0	1	1	0	1	1	1	0	1	1	1	1	0	1	1	0	9.3	3.2
P32119;A6NIW5	P32119;A6NIW5	5;3	4;3	4;3	Peroxiredoxin-2	PRDX2	sp|P32119|PRDX2_HUMAN Peroxiredoxin-2 OS=Homo sapiens GN=PRDX2 PE=1 SV=5;tr|A6NIW5|A6NIW5_HUMAN Peroxiredoxin 2, isoform CRA_a OS=Homo sapiens GN=PRDX2 PE=1 SV=2	2	5	4	4	1	4	2	0	1	2	3	1	0	5	2	0	0	3	1	0	0	2	2	0	0	4	1	0	0	3	1	0	0	2	2	0	0	4	1	0	19.7	14.1
P33176	P33176	2	2	2	Kinesin-1 heavy chain	KIF5B	sp|P33176|KINH_HUMAN Kinesin-1 heavy chain OS=Homo sapiens GN=KIF5B PE=1 SV=1	1	2	2	2	0	2	0	1	0	0	0	0	0	2	0	0	0	2	0	1	0	0	0	0	0	2	0	0	0	2	0	1	0	0	0	0	0	2	0	0	3	3
P33991;E5RG31	P33991	5;1	5;1	5;1	DNA replication licensing factor MCM4	MCM4	sp|P33991|MCM4_HUMAN DNA replication licensing factor MCM4 OS=Homo sapiens GN=MCM4 PE=1 SV=5	2	5	5	5	0	4	0	1	1	2	1	0	0	4	0	0	0	4	0	1	1	2	1	0	0	4	0	0	0	4	0	1	1	2	1	0	0	4	0	0	6.3	6.3
P33993;C9J8M6	P33993	8;2	8;2	8;2	DNA replication licensing factor MCM7	MCM7	sp|P33993|MCM7_HUMAN DNA replication licensing factor MCM7 OS=Homo sapiens GN=MCM7 PE=1 SV=4	2	8	8	8	0	7	0	1	0	1	0	0	0	5	0	0	0	7	0	1	0	1	0	0	0	5	0	0	0	7	0	1	0	1	0	0	0	5	0	0	14.5	14.5
P34897;G3V2Y4;H0YIZ0;G3V5L0;G3V4W5	P34897;G3V2Y4;H0YIZ0	8;6;6;2;2	8;6;6;2;2	8;6;6;2;2	Serine hydroxymethyltransferase, mitochondrial;Serine hydroxymethyltransferase	SHMT2	sp|P34897|GLYM_HUMAN Serine hydroxymethyltransferase, mitochondrial OS=Homo sapiens GN=SHMT2 PE=1 SV=3;tr|G3V2Y4|G3V2Y4_HUMAN Serine hydroxymethyltransferase, mitochondrial (Fragment) OS=Homo sapiens GN=SHMT2 PE=1 SV=1;tr|H0YIZ0|H0YIZ0_HUMAN Serine hydroxy	5	8	8	8	1	8	0	6	2	4	1	1	0	6	0	0	1	8	0	6	2	4	1	1	0	6	0	0	1	8	0	6	2	4	1	1	0	6	0	0	17.9	17.9
Q53FA3;P34931	Q53FA3;P34931	11;11	1;1	1;1	Heat shock 70 kDa protein 1-like	HSPA1L	tr|Q53FA3|Q53FA3_HUMAN HSPA1L (Fragment) OS=Homo sapiens GN=HSPA1L PE=1 SV=1;sp|P34931|HS71L_HUMAN Heat shock 70 kDa protein 1-like OS=Homo sapiens GN=HSPA1L PE=1 SV=2	2	11	1	1	6	10	5	10	3	5	8	3	2	11	3	3	0	1	0	1	0	0	1	0	0	1	0	0	0	1	0	1	0	0	1	0	0	1	0	0	17.2	1.4
P35232;C9JW96;C9JZ20;E7ESE2;E9PCW0;D6RBK0	P35232;C9JW96;C9JZ20;E7ESE2;E9PCW0	7;6;5;5;5;2	7;6;5;5;5;2	7;6;5;5;5;2	Prohibitin	PHB	sp|P35232|PHB_HUMAN Prohibitin OS=Homo sapiens GN=PHB PE=1 SV=1;tr|C9JW96|C9JW96_HUMAN Prohibitin (Fragment) OS=Homo sapiens GN=PHB PE=1 SV=2;tr|C9JZ20|C9JZ20_HUMAN Prohibitin (Fragment) OS=Homo sapiens GN=PHB PE=1 SV=1;tr|E7ESE2|E7ESE2_HUMAN Prohibitin (F	6	7	7	7	3	5	2	4	3	2	4	2	0	7	1	0	3	5	2	4	3	2	4	2	0	7	1	0	3	5	2	4	3	2	4	2	0	7	1	0	29	29
P35527;CON__P35527;K7EQQ3;CON__Q99456;Q99456	P35527;CON__P35527	14;13;4;1;1	13;12;4;0;0	13;12;4;0;0	Keratin, type I cytoskeletal 9	KRT9	sp|P35527|K1C9_HUMAN Keratin, type I cytoskeletal 9 OS=Homo sapiens GN=KRT9 PE=1 SV=3;	5	14	13	13	10	5	12	10	11	1	10	6	1	7	5	0	10	5	12	10	11	1	10	6	1	7	4	0	10	5	12	10	11	1	10	6	1	7	4	0	27.1	26
P35579;B1AH99;Q5BKV1	P35579	45;4;4	40;4;4	39;4;4	Myosin-9	MYH9	sp|P35579|MYH9_HUMAN Myosin-9 OS=Homo sapiens GN=MYH9 PE=1 SV=4	3	45	40	39	3	39	3	16	0	7	7	0	0	39	1	1	1	35	3	14	0	6	6	0	0	34	1	1	1	34	3	14	0	6	6	0	0	33	1	1	24.4	21.9
P35580;E7ERA5;A1L2Z2	P35580	49;6;2	49;6;2	41;6;0	Myosin-10	MYH10	sp|P35580|MYH10_HUMAN Myosin-10 OS=Homo sapiens GN=MYH10 PE=1 SV=3	3	49	49	41	8	41	3	17	2	10	3	3	1	41	1	2	8	41	3	17	2	10	3	3	1	41	1	2	5	35	2	14	1	8	2	3	1	34	1	2	26.4	26.4
P35606	P35606	2	2	2	Coatomer subunit beta	COPB2	sp|P35606|COPB2_HUMAN Coatomer subunit beta OS=Homo sapiens GN=COPB2 PE=1 SV=2	1	2	2	2	1	1	0	1	0	1	0	0	0	2	0	0	1	1	0	1	0	1	0	0	0	2	0	0	1	1	0	1	0	1	0	0	0	2	0	0	1.9	1.9
P35908;CON__P35908;CON__Q6NXH9;CON__Q7Z794;Q7Z794;CON__Q9R0H5;CON__P19013;P19013;H0YID6	P35908;CON__P35908	25;24;3;3;3;2;2;2;1	22;21;2;1;1;1;2;2;1	15;14;0;0;0;0;0;0;0	Keratin, type II cytoskeletal 2 epidermal	KRT2	sp|P35908|K22E_HUMAN Keratin, type II cytoskeletal 2 epidermal OS=Homo sapiens GN=KRT2 PE=1 SV=2;	9	25	22	15	15	4	14	8	12	2	10	10	0	4	23	0	12	3	11	5	9	1	8	7	0	2	20	0	8	2	6	2	5	0	5	5	0	0	13	0	44.8	41.6
P35998;A0A1W2PQS1;C9JLS9	P35998;A0A1W2PQS1;C9JLS9	4;3;2	4;3;2	4;3;2	26S protease regulatory subunit 7	PSMC2	sp|P35998|PRS7_HUMAN 26S proteasome regulatory subunit 7 OS=Homo sapiens GN=PSMC2 PE=1 SV=3;tr|A0A1W2PQS1|A0A1W2PQS1_HUMAN 26S protease regulatory subunit 7 OS=Homo sapiens GN=PSMC2 PE=1 SV=1;tr|C9JLS9|C9JLS9_HUMAN 26S protease regulatory subunit 7 (Fragme	3	4	4	4	1	3	1	3	0	1	1	0	0	3	0	0	1	3	1	3	0	1	1	0	0	3	0	0	1	3	1	3	0	1	1	0	0	3	0	0	10.9	10.9
P36405	P36405	1	1	1	ADP-ribosylation factor-like protein 3	ARL3	sp|P36405|ARL3_HUMAN ADP-ribosylation factor-like protein 3 OS=Homo sapiens GN=ARL3 PE=1 SV=2	1	1	1	1	0	1	0	0	0	0	0	0	0	1	0	0	0	1	0	0	0	0	0	0	0	1	0	0	0	1	0	0	0	0	0	0	0	1	0	0	6	6
P36507;M0R1B6;G5E9C7;A0A1B0GUL7;Q02750	P36507;M0R1B6;G5E9C7;A0A1B0GUL7;Q02750	2;1;1;1;1	2;1;1;1;1	2;1;1;1;1	Dual specificity mitogen-activated protein kinase kinase 2;Dual specificity mitogen-activated protein kinase kinase 1	MAP2K2;MAP2K1	sp|P36507|MP2K2_HUMAN Dual specificity mitogen-activated protein kinase kinase 2 OS=Homo sapiens GN=MAP2K2 PE=1 SV=1;tr|M0R1B6|M0R1B6_HUMAN Dual-specificity mitogen-activated protein kinase kinase 2 (Fragment) OS=Homo sapiens GN=MAP2K2 PE=1 SV=1;tr|G5E9C7|	5	2	2	2	1	2	0	2	1	1	0	1	0	0	0	0	1	2	0	2	1	1	0	1	0	0	0	0	1	2	0	2	1	1	0	1	0	0	0	0	4.5	4.5
P36542	P36542	6	6	6	ATP synthase subunit gamma, mitochondrial	ATP5C1	sp|P36542|ATPG_HUMAN ATP synthase subunit gamma, mitochondrial OS=Homo sapiens GN=ATP5C1 PE=1 SV=1	1	6	6	6	3	5	2	4	4	4	4	1	0	6	0	0	3	5	2	4	4	4	4	1	0	6	0	0	3	5	2	4	4	4	4	1	0	6	0	0	20.5	20.5
P36543;C9J8H1;Q96A05	P36543	4;1;1	4;1;1	4;1;1	V-type proton ATPase subunit E 1	ATP6V1E1	sp|P36543|VATE1_HUMAN V-type proton ATPase subunit E 1 OS=Homo sapiens GN=ATP6V1E1 PE=1 SV=1	3	4	4	4	0	3	0	2	0	3	0	1	0	1	0	0	0	3	0	2	0	3	0	1	0	1	0	0	0	3	0	2	0	3	0	1	0	1	0	0	18.6	18.6
P36578;H3BM89;H3BTP7;H3BU31	P36578;H3BM89;H3BTP7	25;18;13;8	25;18;13;8	25;18;13;8	60S ribosomal protein L4	RPL4	sp|P36578|RL4_HUMAN 60S ribosomal protein L4 OS=Homo sapiens GN=RPL4 PE=1 SV=5;tr|H3BM89|H3BM89_HUMAN 60S ribosomal protein L4 OS=Homo sapiens GN=RPL4 PE=1 SV=1;tr|H3BTP7|H3BTP7_HUMAN 60S ribosomal protein L4 (Fragment) OS=Homo sapiens GN=RPL4 PE=1 SV=1	4	25	25	25	10	22	9	17	4	13	8	2	1	24	3	1	10	22	9	17	4	13	8	2	1	24	3	1	10	22	9	17	4	13	8	2	1	24	3	1	47.1	47.1
P36957;Q86SW4;H0YJF9;G3V5M3;G3V3F0	P36957	11;5;1;1;1	11;5;1;1;1	11;5;1;1;1	Dihydrolipoyllysine-residue succinyltransferase component of 2-oxoglutarate dehydrogenase complex, mitochondrial	DLST	sp|P36957|ODO2_HUMAN Dihydrolipoyllysine-residue succinyltransferase component of 2-oxoglutarate dehydrogenase complex, mitochondrial OS=Homo sapiens GN=DLST PE=1 SV=4	5	11	11	11	5	10	5	10	7	9	4	3	1	9	0	1	5	10	5	10	7	9	4	3	1	9	0	1	5	10	5	10	7	9	4	3	1	9	0	1	23.8	23.8
X6RJP6;P37802	X6RJP6;P37802	2;2	2;2	2;2	Transgelin-2	TAGLN2	tr|X6RJP6|X6RJP6_HUMAN Transgelin-2 (Fragment) OS=Homo sapiens GN=TAGLN2 PE=1 SV=1;sp|P37802|TAGL2_HUMAN Transgelin-2 OS=Homo sapiens GN=TAGLN2 PE=1 SV=3	2	2	2	2	0	1	0	1	0	1	1	0	0	2	0	0	0	1	0	1	0	1	1	0	0	2	0	0	0	1	0	1	0	1	1	0	0	2	0	0	12.3	12.3
P38117;M0QY67	P38117;M0QY67	8;4	8;4	8;4	Electron transfer flavoprotein subunit beta	ETFB	sp|P38117|ETFB_HUMAN Electron transfer flavoprotein subunit beta OS=Homo sapiens GN=ETFB PE=1 SV=3;tr|M0QY67|M0QY67_HUMAN Electron transfer flavoprotein subunit beta (Fragment) OS=Homo sapiens GN=ETFB PE=1 SV=1	2	8	8	8	4	8	4	8	2	7	5	1	0	8	1	0	4	8	4	8	2	7	5	1	0	8	1	0	4	8	4	8	2	7	5	1	0	8	1	0	33.3	33.3
P38606	P38606	1	1	1	V-type proton ATPase catalytic subunit A	ATP6V1A	sp|P38606|VATA_HUMAN V-type proton ATPase catalytic subunit A OS=Homo sapiens GN=ATP6V1A PE=1 SV=2	1	1	1	1	0	1	0	1	0	1	0	0	0	1	0	0	0	1	0	1	0	1	0	0	0	1	0	0	0	1	0	1	0	1	0	0	0	1	0	0	2.4	2.4
P38646;D6RJI2;D6RA73;H0Y8S0;H0YBG6	P38646	21;5;3;2;1	20;5;3;2;1	20;5;3;2;1	Stress-70 protein, mitochondrial	HSPA9	sp|P38646|GRP75_HUMAN Stress-70 protein, mitochondrial OS=Homo sapiens GN=HSPA9 PE=1 SV=2	5	21	20	20	4	19	6	18	8	15	5	5	3	20	2	4	4	18	6	18	7	15	5	4	3	19	2	4	4	18	6	18	7	15	5	4	3	19	2	4	34.3	34.3
P38919;I3L3H2;J3QQP0;E9PBH4;F8WE11;C9JUF0	P38919;I3L3H2	7;4;3;3;3;1	3;1;0;0;0;0	3;1;0;0;0;0	Eukaryotic initiation factor 4A-III;Eukaryotic initiation factor 4A-III, N-terminally processed	EIF4A3	sp|P38919|IF4A3_HUMAN Eukaryotic initiation factor 4A-III OS=Homo sapiens GN=EIF4A3 PE=1 SV=4;tr|I3L3H2|I3L3H2_HUMAN Eukaryotic initiation factor 4A-III (Fragment) OS=Homo sapiens GN=EIF4A3 PE=1 SV=1	6	7	3	3	5	4	3	1	1	1	4	1	1	4	1	0	1	2	0	0	0	0	1	0	1	2	0	0	1	2	0	0	0	0	1	0	1	2	0	0	13.9	8
P39019;A0A075B6E2;M0R2L9;M0QXK4;M0QYF7;M0R140	P39019;A0A075B6E2	11;6;5;5;5;5	11;6;5;5;5;5	11;6;5;5;5;5	40S ribosomal protein S19	RPS19	sp|P39019|RS19_HUMAN 40S ribosomal protein S19 OS=Homo sapiens GN=RPS19 PE=1 SV=2;tr|A0A075B6E2|A0A075B6E2_HUMAN 40S ribosomal protein S19 OS=Homo sapiens GN=RPS19 PE=1 SV=1	6	11	11	11	6	9	6	9	6	9	6	5	3	11	0	2	6	9	6	9	6	9	6	5	3	11	0	2	6	9	6	9	6	9	6	5	3	11	0	2	49	49
P39023;G5E9G0;H7C422;H7C3M2;B5MCW2;F8WCR1;Q92901	P39023;G5E9G0;H7C422;H7C3M2	18;14;10;9;8;5;1	18;14;10;9;8;5;1	18;14;10;9;8;5;1	60S ribosomal protein L3	RPL3	sp|P39023|RL3_HUMAN 60S ribosomal protein L3 OS=Homo sapiens GN=RPL3 PE=1 SV=2;tr|G5E9G0|G5E9G0_HUMAN 60S ribosomal protein L3 OS=Homo sapiens GN=RPL3 PE=1 SV=1;tr|H7C422|H7C422_HUMAN 60S ribosomal protein L3 (Fragment) OS=Homo sapiens GN=RPL3 PE=1 SV=1;tr	7	18	18	18	7	17	7	14	3	11	8	6	1	16	4	3	7	17	7	14	3	11	8	6	1	16	4	3	7	17	7	14	3	11	8	6	1	16	4	3	38.2	38.2
P39748;I3L3E9;F5H1Y3	P39748;I3L3E9	10;5;2	10;5;2	10;5;2	Flap endonuclease 1	FEN1	sp|P39748|FEN1_HUMAN Flap endonuclease 1 OS=Homo sapiens GN=FEN1 PE=1 SV=1;tr|I3L3E9|I3L3E9_HUMAN Flap endonuclease 1 (Fragment) OS=Homo sapiens GN=FEN1 PE=1 SV=1	3	10	10	10	5	10	1	7	2	5	1	1	1	7	0	1	5	10	1	7	2	5	1	1	1	7	0	1	5	10	1	7	2	5	1	1	1	7	0	1	27.4	27.4
P40227;Q92526;J3KRI6	P40227	12;4;1	12;4;1	12;4;1	T-complex protein 1 subunit zeta	CCT6A	sp|P40227|TCPZ_HUMAN T-complex protein 1 subunit zeta OS=Homo sapiens GN=CCT6A PE=1 SV=3	3	12	12	12	5	12	3	8	2	4	9	3	0	9	1	0	5	12	3	8	2	4	9	3	0	9	1	0	5	12	3	8	2	4	9	3	0	9	1	0	24.7	24.7
P40939;H0YFD6	P40939;H0YFD6	2;1	2;1	2;1	Trifunctional enzyme subunit alpha, mitochondrial;Long-chain enoyl-CoA hydratase;Long chain 3-hydroxyacyl-CoA dehydrogenase	HADHA	sp|P40939|ECHA_HUMAN Trifunctional enzyme subunit alpha, mitochondrial OS=Homo sapiens GN=HADHA PE=1 SV=2;tr|H0YFD6|H0YFD6_HUMAN Trifunctional enzyme subunit alpha, mitochondrial (Fragment) OS=Homo sapiens GN=HADHA PE=1 SV=1	2	2	2	2	1	1	1	0	1	0	1	0	0	1	0	0	1	1	1	0	1	0	1	0	0	1	0	0	1	1	1	0	1	0	1	0	0	1	0	0	3.8	3.8
P41091;F8W810;Q2VIR3;H7BZU1	P41091;F8W810;Q2VIR3	3;2;2;1	3;2;2;1	3;2;2;1	Eukaryotic translation initiation factor 2 subunit 3;Putative eukaryotic translation initiation factor 2 subunit 3-like protein	EIF2S3;EIF2S3L	sp|P41091|IF2G_HUMAN Eukaryotic translation initiation factor 2 subunit 3 OS=Homo sapiens GN=EIF2S3 PE=1 SV=3;tr|F8W810|F8W810_HUMAN Uncharacterized protein OS=Homo sapiens PE=4 SV=1;sp|Q2VIR3|IF2GL_HUMAN Putative eukaryotic translation initiation factor 2	4	3	3	3	0	2	0	0	0	1	0	0	0	3	0	0	0	2	0	0	0	1	0	0	0	3	0	0	0	2	0	0	0	1	0	0	0	3	0	0	8.7	8.7
P41250;H7C443	P41250	7;1	7;1	7;1	Glycine--tRNA ligase	GARS	sp|P41250|GARS_HUMAN Glycine--tRNA ligase OS=Homo sapiens GN=GARS PE=1 SV=3	2	7	7	7	1	6	0	2	0	3	2	0	0	6	0	0	1	6	0	2	0	3	2	0	0	6	0	0	1	6	0	2	0	3	2	0	0	6	0	0	10.4	10.4
P42166	P42166	9	1	1	Lamina-associated polypeptide 2, isoform alpha;Thymopoietin;Thymopentin	TMPO	sp|P42166|LAP2A_HUMAN Lamina-associated polypeptide 2, isoform alpha OS=Homo sapiens GN=TMPO PE=1 SV=2	1	9	1	1	1	6	1	4	0	2	1	1	0	9	1	0	0	1	0	0	0	0	0	0	0	1	0	0	0	1	0	0	0	0	0	0	0	1	0	0	18.6	1.6
P42167;G5E972;H0YJH7	P42167;G5E972	11;10;5	11;10;5	3;2;2	Lamina-associated polypeptide 2, isoforms beta/gamma;Thymopoietin;Thymopentin	TMPO	sp|P42167|LAP2B_HUMAN Lamina-associated polypeptide 2, isoforms beta/gamma OS=Homo sapiens GN=TMPO PE=1 SV=2;tr|G5E972|G5E972_HUMAN Lamina-associated polypeptide 2, isoforms beta/gamma OS=Homo sapiens GN=TMPO PE=1 SV=1	3	11	11	3	2	6	1	6	2	3	4	1	0	10	1	0	2	6	1	6	2	3	4	1	0	10	1	0	1	1	0	2	2	1	3	0	0	2	0	0	30.8	30.8
Q5T4L4;P42677	Q5T4L4;P42677	3;3	3;3	2;2	40S ribosomal protein S27	RPS27	tr|Q5T4L4|Q5T4L4_HUMAN 40S ribosomal protein S27 OS=Homo sapiens GN=RPS27 PE=1 SV=1;sp|P42677|RS27_HUMAN 40S ribosomal protein S27 OS=Homo sapiens GN=RPS27 PE=1 SV=3	2	3	3	2	0	3	0	3	0	2	0	0	0	2	0	0	0	3	0	3	0	2	0	0	0	2	0	0	0	2	0	2	0	1	0	0	0	1	0	0	39.4	39.4
P42704;B8ZZ38;A0A0C4DG06;C9JCA9	P42704	12;2;2;1	12;2;2;1	12;2;2;1	Leucine-rich PPR motif-containing protein, mitochondrial	LRPPRC	sp|P42704|LPPRC_HUMAN Leucine-rich PPR motif-containing protein, mitochondrial OS=Homo sapiens GN=LRPPRC PE=1 SV=3	4	12	12	12	4	11	1	5	1	5	2	0	0	11	0	0	4	11	1	5	1	5	2	0	0	11	0	0	4	11	1	5	1	5	2	0	0	11	0	0	8	8
P42766;F2Z388	P42766;F2Z388	6;3	6;3	6;3	60S ribosomal protein L35	RPL35	sp|P42766|RL35_HUMAN 60S ribosomal protein L35 OS=Homo sapiens GN=RPL35 PE=1 SV=2;tr|F2Z388|F2Z388_HUMAN 60S ribosomal protein L35 OS=Homo sapiens GN=RPL35 PE=1 SV=1	2	6	6	6	5	6	5	6	4	6	6	4	1	6	3	4	5	6	5	6	4	6	6	4	1	6	3	4	5	6	5	6	4	6	6	4	1	6	3	4	39.8	39.8
P43246	P43246	1	1	1	DNA mismatch repair protein Msh2	MSH2	sp|P43246|MSH2_HUMAN DNA mismatch repair protein Msh2 OS=Homo sapiens GN=MSH2 PE=1 SV=1	1	1	1	1	0	1	0	0	0	0	0	0	0	1	0	0	0	1	0	0	0	0	0	0	0	1	0	0	0	1	0	0	0	0	0	0	0	1	0	0	1.2	1.2
P43490;A0A0C4DFS8	P43490;A0A0C4DFS8	3;2	3;2	3;2	Nicotinamide phosphoribosyltransferase	NAMPT	sp|P43490|NAMPT_HUMAN Nicotinamide phosphoribosyltransferase OS=Homo sapiens GN=NAMPT PE=1 SV=1;tr|A0A0C4DFS8|A0A0C4DFS8_HUMAN Nicotinamide phosphoribosyltransferase OS=Homo sapiens GN=NAMPT PE=1 SV=1	2	3	3	3	0	3	0	1	0	2	2	0	0	2	0	0	0	3	0	1	0	2	2	0	0	2	0	0	0	3	0	1	0	2	2	0	0	2	0	0	6.3	6.3
P43686	P43686	5	5	5	26S protease regulatory subunit 6B	PSMC4	sp|P43686|PRS6B_HUMAN 26S proteasome regulatory subunit 6B OS=Homo sapiens GN=PSMC4 PE=1 SV=2	1	5	5	5	2	4	1	3	2	4	2	1	0	2	0	0	2	4	1	3	2	4	2	1	0	2	0	0	2	4	1	3	2	4	2	1	0	2	0	0	12.9	12.9
P46060;B0QYT5;B0QYT4;B0QYT6;H0Y4Q3	P46060;B0QYT5;B0QYT4	3;2;2;1;1	3;2;2;1;1	3;2;2;1;1	Ran GTPase-activating protein 1	RANGAP1	sp|P46060|RAGP1_HUMAN Ran GTPase-activating protein 1 OS=Homo sapiens GN=RANGAP1 PE=1 SV=1;tr|B0QYT5|B0QYT5_HUMAN Ran GTPase-activating protein 1 (Fragment) OS=Homo sapiens GN=RANGAP1 PE=1 SV=1;tr|B0QYT4|B0QYT4_HUMAN Ran GTPase-activating protein 1 (Fragme	5	3	3	3	0	2	0	3	0	3	0	0	0	2	0	0	0	2	0	3	0	3	0	0	0	2	0	0	0	2	0	3	0	3	0	0	0	2	0	0	6	6
P46777;R4GNJ2;Q5T7N0	P46777	10;1;1	10;1;1	10;1;1	60S ribosomal protein L5	RPL5	sp|P46777|RL5_HUMAN 60S ribosomal protein L5 OS=Homo sapiens GN=RPL5 PE=1 SV=3	3	10	10	10	6	10	4	10	4	8	7	4	1	10	1	0	6	10	4	10	4	8	7	4	1	10	1	0	6	10	4	10	4	8	7	4	1	10	1	0	28.6	28.6
P46778;M0R181;G3V1B3;M0R3I5	P46778;M0R181;G3V1B3	8;5;4;1	8;5;4;1	8;5;4;1	60S ribosomal protein L21	RPL21	sp|P46778|RL21_HUMAN 60S ribosomal protein L21 OS=Homo sapiens GN=RPL21 PE=1 SV=2;tr|M0R181|M0R181_HUMAN 60S ribosomal protein L21 (Fragment) OS=Homo sapiens GN=RPL21 PE=1 SV=1;tr|G3V1B3|G3V1B3_HUMAN 60S ribosomal protein L21 OS=Homo sapiens GN=RPL21 PE=1	4	8	8	8	3	8	4	7	3	5	4	2	1	6	2	1	3	8	4	7	3	5	4	2	1	6	2	1	3	8	4	7	3	5	4	2	1	6	2	1	41.2	41.2
P46779;H0YKD8;H0YMF4;H0YLP6	P46779;H0YKD8;H0YMF4;H0YLP6	11;9;7;6	11;9;7;6	11;9;7;6	60S ribosomal protein L28	RPL28	sp|P46779|RL28_HUMAN 60S ribosomal protein L28 OS=Homo sapiens GN=RPL28 PE=1 SV=3;tr|H0YKD8|H0YKD8_HUMAN 60S ribosomal protein L28 OS=Homo sapiens GN=RPL28 PE=1 SV=1;tr|H0YMF4|H0YMF4_HUMAN 60S ribosomal protein L28 OS=Homo sapiens GN=RPL28 PE=1 SV=1;tr|H0Y	4	11	11	11	7	9	3	9	4	11	7	2	1	7	2	2	7	9	3	9	4	11	7	2	1	7	2	2	7	9	3	9	4	11	7	2	1	7	2	2	57.7	57.7
P46783;F6U211;A0A1W2PQS6;S4R435;Q9NQ39	P46783;F6U211;A0A1W2PQS6;S4R435;Q9NQ39	9;7;7;6;6	9;7;7;6;6	9;7;7;6;6	40S ribosomal protein S10;Putative 40S ribosomal protein S10-like	RPS10;RPS10-NUDT3;RPS10P5	sp|P46783|RS10_HUMAN 40S ribosomal protein S10 OS=Homo sapiens GN=RPS10 PE=1 SV=1;tr|F6U211|F6U211_HUMAN 40S ribosomal protein S10 OS=Homo sapiens GN=RPS10 PE=4 SV=1;tr|A0A1W2PQS6|A0A1W2PQS6_HUMAN RPS10-NUDT3 readthrough OS=Homo sapiens GN=RPS10-NUDT3 PE=4	5	9	9	9	8	8	6	5	4	6	8	2	3	6	2	3	8	8	6	5	4	6	8	2	3	6	2	3	8	8	6	5	4	6	8	2	3	6	2	3	45.5	45.5
P47914	P47914	4	4	4	60S ribosomal protein L29	RPL29	sp|P47914|RL29_HUMAN 60S ribosomal protein L29 OS=Homo sapiens GN=RPL29 PE=1 SV=2	1	4	4	4	2	2	2	3	1	3	1	1	2	4	0	2	2	2	2	3	1	3	1	1	2	4	0	2	2	2	2	3	1	3	1	1	2	4	0	2	25.2	25.2
P48047;H7C0C1;H7C086;H7C068	P48047;H7C0C1	6;4;2;1	6;4;2;1	6;4;2;1	ATP synthase subunit O, mitochondrial	ATP5O	sp|P48047|ATPO_HUMAN ATP synthase subunit O, mitochondrial OS=Homo sapiens GN=ATP5O PE=1 SV=1;tr|H7C0C1|H7C0C1_HUMAN Uncharacterized protein (Fragment) OS=Homo sapiens PE=4 SV=2	4	6	6	6	2	6	2	5	1	4	3	1	0	5	1	0	2	6	2	5	1	4	3	1	0	5	1	0	2	6	2	5	1	4	3	1	0	5	1	0	31.5	31.5
P48643;E7ENZ3;B7ZAR1;E9PCA1;D6RIZ7;H0Y914	P48643;E7ENZ3;B7ZAR1;E9PCA1	13;12;12;12;1;1	13;12;12;12;1;1	13;12;12;12;1;1	T-complex protein 1 subunit epsilon	CCT5	sp|P48643|TCPE_HUMAN T-complex protein 1 subunit epsilon OS=Homo sapiens GN=CCT5 PE=1 SV=1;tr|E7ENZ3|E7ENZ3_HUMAN T-complex protein 1 subunit epsilon OS=Homo sapiens GN=CCT5 PE=1 SV=1;tr|B7ZAR1|B7ZAR1_HUMAN T-complex protein 1 subunit epsilon OS=Homo sapie	6	13	13	13	4	9	3	9	3	8	6	1	1	10	1	1	4	9	3	9	3	8	6	1	1	10	1	1	4	9	3	9	3	8	6	1	1	10	1	1	22.7	22.7
P48735	P48735	1	1	1	Isocitrate dehydrogenase [NADP], mitochondrial	IDH2	sp|P48735|IDHP_HUMAN Isocitrate dehydrogenase [NADP], mitochondrial OS=Homo sapiens GN=IDH2 PE=1 SV=2	1	1	1	1	0	1	0	0	0	0	0	0	0	1	0	0	0	1	0	0	0	0	0	0	0	1	0	0	0	1	0	0	0	0	0	0	0	1	0	0	2.9	2.9
P49189	P49189	2	2	2	4-trimethylaminobutyraldehyde dehydrogenase	ALDH9A1	sp|P49189|AL9A1_HUMAN 4-trimethylaminobutyraldehyde dehydrogenase OS=Homo sapiens GN=ALDH9A1 PE=1 SV=3	1	2	2	2	0	1	0	1	0	0	0	0	0	1	0	0	0	1	0	1	0	0	0	0	0	1	0	0	0	1	0	1	0	0	0	0	0	1	0	0	4.9	4.9
P49207	P49207	5	5	5	60S ribosomal protein L34	RPL34	sp|P49207|RL34_HUMAN 60S ribosomal protein L34 OS=Homo sapiens GN=RPL34 PE=1 SV=3	1	5	5	5	3	4	3	5	3	3	3	3	0	4	3	0	3	4	3	5	3	3	3	3	0	4	3	0	3	4	3	5	3	3	3	3	0	4	3	0	22.2	22.2
P49257	P49257	2	2	2	Protein ERGIC-53	LMAN1	sp|P49257|LMAN1_HUMAN Protein ERGIC-53 OS=Homo sapiens GN=LMAN1 PE=1 SV=2	1	2	2	2	0	1	0	1	0	0	0	0	0	1	0	0	0	1	0	1	0	0	0	0	0	1	0	0	0	1	0	1	0	0	0	0	0	1	0	0	7.1	7.1
P49321;E9PPQ8;H0YDS9;E9PI86;E9PRH9;H0YF33;E9PPR5;Q5T624	P49321;E9PPQ8;H0YDS9;E9PI86;E9PRH9;H0YF33;E9PPR5;Q5T624	2;1;1;1;1;1;1;1	2;1;1;1;1;1;1;1	2;1;1;1;1;1;1;1	Nuclear autoantigenic sperm protein	NASP	sp|P49321|NASP_HUMAN Nuclear autoantigenic sperm protein OS=Homo sapiens GN=NASP PE=1 SV=2;tr|E9PPQ8|E9PPQ8_HUMAN Nuclear autoantigenic sperm protein (Fragment) OS=Homo sapiens GN=NASP PE=1 SV=1;tr|H0YDS9|H0YDS9_HUMAN Nuclear autoantigenic sperm protein (F	8	2	2	2	0	2	0	0	0	1	0	0	0	2	0	0	0	2	0	0	0	1	0	0	0	2	0	0	0	2	0	0	0	1	0	0	0	2	0	0	1.9	1.9
P49368;B4DUR8;Q5SZX9;E9PRC8;Q5SZX6;E9PM09;Q5SZW8	P49368;B4DUR8	16;13;4;4;4;3;2	16;13;4;4;4;3;2	16;13;4;4;4;3;2	T-complex protein 1 subunit gamma	CCT3	sp|P49368|TCPG_HUMAN T-complex protein 1 subunit gamma OS=Homo sapiens GN=CCT3 PE=1 SV=4;tr|B4DUR8|B4DUR8_HUMAN T-complex protein 1 subunit gamma OS=Homo sapiens GN=CCT3 PE=1 SV=1	7	16	16	16	5	14	8	12	3	9	7	4	0	13	2	2	5	14	8	12	3	9	7	4	0	13	2	2	5	14	8	12	3	9	7	4	0	13	2	2	29	29
P49411;H3BNU3	P49411	10;1	10;1	10;1	Elongation factor Tu, mitochondrial	TUFM	sp|P49411|EFTU_HUMAN Elongation factor Tu, mitochondrial OS=Homo sapiens GN=TUFM PE=1 SV=2	2	10	10	10	4	10	0	7	1	6	3	2	0	10	0	0	4	10	0	7	1	6	3	2	0	10	0	0	4	10	0	7	1	6	3	2	0	10	0	0	26.1	26.1
P49588;H3BPK7	P49588	11;4	11;4	11;4	Alanine--tRNA ligase, cytoplasmic	AARS	sp|P49588|SYAC_HUMAN Alanine--tRNA ligase, cytoplasmic OS=Homo sapiens GN=AARS PE=1 SV=2	2	11	11	11	0	7	1	9	0	6	3	1	1	9	1	1	0	7	1	9	0	6	3	1	1	9	1	1	0	7	1	9	0	6	3	1	1	9	1	1	13.2	13.2
Q5T5C7;P49591	Q5T5C7;P49591	5;5	5;5	5;5	Serine--tRNA ligase, cytoplasmic	SARS	tr|Q5T5C7|Q5T5C7_HUMAN Serine--tRNA ligase, cytoplasmic OS=Homo sapiens GN=SARS PE=1 SV=1;sp|P49591|SYSC_HUMAN Serine--tRNA ligase, cytoplasmic OS=Homo sapiens GN=SARS PE=1 SV=3	2	5	5	5	0	3	1	1	1	1	1	0	0	4	0	0	0	3	1	1	1	1	1	0	0	4	0	0	0	3	1	1	1	1	1	0	0	4	0	0	11.8	11.8
P49755	P49755	1	1	1	Transmembrane emp24 domain-containing protein 10	TMED10	sp|P49755|TMEDA_HUMAN Transmembrane emp24 domain-containing protein 10 OS=Homo sapiens GN=TMED10 PE=1 SV=2	1	1	1	1	1	1	0	0	0	0	1	0	0	1	0	0	1	1	0	0	0	0	1	0	0	1	0	0	1	1	0	0	0	0	1	0	0	1	0	0	4.1	4.1
P50213;H0YMU3;H0YL72;H0YKD0;H0YLI6;H0YM64	P50213;H0YMU3;H0YL72;H0YKD0;H0YLI6	6;5;5;4;4;2	6;5;5;4;4;2	6;5;5;4;4;2	Isocitrate dehydrogenase [NAD] subunit alpha, mitochondrial	IDH3A	sp|P50213|IDH3A_HUMAN Isocitrate dehydrogenase [NAD] subunit alpha, mitochondrial OS=Homo sapiens GN=IDH3A PE=1 SV=1;tr|H0YMU3|H0YMU3_HUMAN Isocitrate dehydrogenase [NAD] subunit alpha, mitochondrial (Fragment) OS=Homo sapiens GN=IDH3A PE=1 SV=1;tr|H0YL72|	6	6	6	6	3	5	1	4	3	3	2	1	0	5	1	0	3	5	1	4	3	3	2	1	0	5	1	0	3	5	1	4	3	3	2	1	0	5	1	0	17.8	17.8
P50570;K7EMQ3;A0A1B0GUX5;A0A1B0GU67;E5RIK2;E5RHK8;A0A0D9SFB1;A0A0U1RQP1;A0A0D9SFE4;Q05193;Q9UQ16	P50570;K7EMQ3;A0A1B0GUX5;A0A1B0GU67;E5RIK2;E5RHK8;A0A0D9SFB1;A0A0U1RQP1;A0A0D9SFE4;Q05193;Q9UQ16	2;1;1;1;1;1;1;1;1;1;1	2;1;1;1;1;1;1;1;1;1;1	2;1;1;1;1;1;1;1;1;1;1	Dynamin-2;Dynamin-1;Dynamin-3	DNM2;DNM3;DNM1	sp|P50570|DYN2_HUMAN Dynamin-2 OS=Homo sapiens GN=DNM2 PE=1 SV=2;tr|K7EMQ3|K7EMQ3_HUMAN Dynamin-2 (Fragment) OS=Homo sapiens GN=DNM2 PE=1 SV=2;tr|A0A1B0GUX5|A0A1B0GUX5_HUMAN Dynamin-1 OS=Homo sapiens GN=DNM1 PE=1 SV=1;tr|A0A1B0GU67|A0A1B0GU67_HUMAN Dynamin	11	2	2	2	0	1	0	0	0	0	1	0	0	2	0	0	0	1	0	0	0	0	1	0	0	2	0	0	0	1	0	0	0	0	1	0	0	2	0	0	2.3	2.3
P50914;E7EPB3	P50914	7;3	7;3	7;3	60S ribosomal protein L14	RPL14	sp|P50914|RL14_HUMAN 60S ribosomal protein L14 OS=Homo sapiens GN=RPL14 PE=1 SV=4	2	7	7	7	3	7	2	7	2	4	4	0	3	7	1	2	3	7	2	7	2	4	4	0	3	7	1	2	3	7	2	7	2	4	4	0	3	7	1	2	27	27
P50990;H7C4C8;H7C2U0	P50990	17;7;4	17;7;4	17;7;4	T-complex protein 1 subunit theta	CCT8	sp|P50990|TCPQ_HUMAN T-complex protein 1 subunit theta OS=Homo sapiens GN=CCT8 PE=1 SV=4	3	17	17	17	5	13	4	14	6	8	9	2	0	16	2	0	5	13	4	14	6	8	9	2	0	16	2	0	5	13	4	14	6	8	9	2	0	16	2	0	33.8	33.8
P50991	P50991	8	8	8	T-complex protein 1 subunit delta	CCT4	sp|P50991|TCPD_HUMAN T-complex protein 1 subunit delta OS=Homo sapiens GN=CCT4 PE=1 SV=4	1	8	8	8	2	5	4	7	2	6	3	3	1	7	3	0	2	5	4	7	2	6	3	3	1	7	3	0	2	5	4	7	2	6	3	3	1	7	3	0	14.3	14.3
P51148;K7ERI8;K7ERQ8;F8WCY6;F8WD79;F8VPW9;F8VSF8;F8VWZ7;F8VWU4;F8VVZ0;F8VUA5;F8VVK3;K7ENY4;P61020	P51148;K7ERI8;K7ERQ8	3;2;2;1;1;1;1;1;1;1;1;1;1;1	3;2;2;1;1;1;1;1;1;1;1;1;1;1	2;1;1;0;0;0;0;0;0;0;0;0;1;0	Ras-related protein Rab-5C	RAB5C	sp|P51148|RAB5C_HUMAN Ras-related protein Rab-5C OS=Homo sapiens GN=RAB5C PE=1 SV=2;tr|K7ERI8|K7ERI8_HUMAN Uncharacterized protein OS=Homo sapiens PE=4 SV=1;tr|K7ERQ8|K7ERQ8_HUMAN Uncharacterized protein (Fragment) OS=Homo sapiens PE=4 SV=1	14	3	3	2	2	3	3	3	1	2	3	0	0	3	0	1	2	3	3	3	1	2	3	0	0	3	0	1	1	2	2	2	1	1	2	0	0	2	0	1	17.1	17.1
V9GYJ9;V9GYL9;P51398;V9GYC9;V9GYW1;V9GY11;V9GYA7;V9GZ03	V9GYJ9;V9GYL9;P51398;V9GYC9;V9GYW1;V9GY11;V9GYA7;V9GZ03	2;2;2;1;1;1;1;1	2;2;2;1;1;1;1;1	2;2;2;1;1;1;1;1	28S ribosomal protein S29, mitochondrial	DAP3	tr|V9GYJ9|V9GYJ9_HUMAN 28S ribosomal protein S29, mitochondrial (Fragment) OS=Homo sapiens GN=DAP3 PE=1 SV=8;tr|V9GYL9|V9GYL9_HUMAN 28S ribosomal protein S29, mitochondrial (Fragment) OS=Homo sapiens GN=DAP3 PE=1 SV=1;sp|P51398|RT29_HUMAN 28S ribosomal pro	8	2	2	2	0	2	0	0	0	0	0	0	0	1	0	0	0	2	0	0	0	0	0	0	0	1	0	0	0	2	0	0	0	0	0	0	0	1	0	0	9.4	9.4
P51572	P51572	4	4	4	B-cell receptor-associated protein 31	BCAP31	sp|P51572|BAP31_HUMAN B-cell receptor-associated protein 31 OS=Homo sapiens GN=BCAP31 PE=1 SV=3	1	4	4	4	1	2	1	4	1	3	0	0	0	1	2	0	1	2	1	4	1	3	0	0	0	1	2	0	1	2	1	4	1	3	0	0	0	1	2	0	15.9	15.9
P51665	P51665	2	2	2	26S proteasome non-ATPase regulatory subunit 7	PSMD7	sp|P51665|PSMD7_HUMAN 26S proteasome non-ATPase regulatory subunit 7 OS=Homo sapiens GN=PSMD7 PE=1 SV=2	1	2	2	2	1	1	0	1	1	0	1	1	0	0	1	0	1	1	0	1	1	0	1	1	0	0	1	0	1	1	0	1	1	0	1	1	0	0	1	0	6.8	6.8
P51991	P51991	2	2	2	Heterogeneous nuclear ribonucleoprotein A3	HNRNPA3	sp|P51991|ROA3_HUMAN Heterogeneous nuclear ribonucleoprotein A3 OS=Homo sapiens GN=HNRNPA3 PE=1 SV=2	1	2	2	2	0	1	0	1	0	1	1	0	0	2	0	0	0	1	0	1	0	1	1	0	0	2	0	0	0	1	0	1	0	1	1	0	0	2	0	0	6.6	6.6
P52597;A0A1B0GW42	P52597	4;1	3;1	3;1	Heterogeneous nuclear ribonucleoprotein F;Heterogeneous nuclear ribonucleoprotein F, N-terminally processed	HNRNPF	sp|P52597|HNRPF_HUMAN Heterogeneous nuclear ribonucleoprotein F OS=Homo sapiens GN=HNRNPF PE=1 SV=3	2	4	3	3	2	3	1	3	1	2	2	1	0	3	0	0	1	2	1	2	1	1	2	1	0	2	0	0	1	2	1	2	1	1	2	1	0	2	0	0	10.8	8.4
P52907;C9JUG7;F8W9N7;A0A0D9SET8;P47755	P52907	3;1;1;1;1	3;1;1;1;1	3;1;1;1;1	F-actin-capping protein subunit alpha-1	CAPZA1	sp|P52907|CAZA1_HUMAN F-actin-capping protein subunit alpha-1 OS=Homo sapiens GN=CAPZA1 PE=1 SV=3	5	3	3	3	1	2	0	0	1	1	1	0	0	3	0	0	1	2	0	0	1	1	1	0	0	3	0	0	1	2	0	0	1	1	1	0	0	3	0	0	14.7	14.7
P53004;C9J1E1	P53004	3;1	3;1	3;1	Biliverdin reductase A	BLVRA	sp|P53004|BIEA_HUMAN Biliverdin reductase A OS=Homo sapiens GN=BLVRA PE=1 SV=2	2	3	3	3	0	3	1	2	1	2	0	0	0	2	0	0	0	3	1	2	1	2	0	0	0	2	0	0	0	3	1	2	1	2	0	0	0	2	0	0	10.8	10.8
P53396;K7ESG8	P53396	14;2	14;2	14;2	ATP-citrate synthase	ACLY	sp|P53396|ACLY_HUMAN ATP-citrate synthase OS=Homo sapiens GN=ACLY PE=1 SV=3	2	14	14	14	3	9	1	10	0	2	1	1	0	8	0	2	3	9	1	10	0	2	1	1	0	8	0	2	3	9	1	10	0	2	1	1	0	8	0	2	15.8	15.8
P53621	P53621	11	11	11	Coatomer subunit alpha;Xenin;Proxenin	COPA	sp|P53621|COPA_HUMAN Coatomer subunit alpha OS=Homo sapiens GN=COPA PE=1 SV=2	1	11	11	11	2	9	0	2	1	2	0	0	0	7	0	0	2	9	0	2	1	2	0	0	0	7	0	0	2	9	0	2	1	2	0	0	0	7	0	0	10.9	10.9
P53985;Q5T8R3;Q5T8R5	P53985	3;1;1	3;1;1	3;1;1	Monocarboxylate transporter 1	SLC16A1	sp|P53985|MOT1_HUMAN Monocarboxylate transporter 1 OS=Homo sapiens GN=SLC16A1 PE=1 SV=3	3	3	3	3	0	3	0	3	0	2	0	0	0	2	0	0	0	3	0	3	0	2	0	0	0	2	0	0	0	3	0	3	0	2	0	0	0	2	0	0	6.6	6.6
P54136;E5RH09;E5RJM9	P54136;E5RH09;E5RJM9	6;4;4	6;4;4	6;4;4	Arginine--tRNA ligase, cytoplasmic	RARS	sp|P54136|SYRC_HUMAN Arginine--tRNA ligase, cytoplasmic OS=Homo sapiens GN=RARS PE=1 SV=2;tr|E5RH09|E5RH09_HUMAN Arginine--tRNA ligase, cytoplasmic OS=Homo sapiens GN=RARS PE=1 SV=1;tr|E5RJM9|E5RJM9_HUMAN Arginine--tRNA ligase, cytoplasmic OS=Homo sapiens	3	6	6	6	1	6	0	3	0	5	0	0	0	4	0	0	1	6	0	3	0	5	0	0	0	4	0	0	1	6	0	3	0	5	0	0	0	4	0	0	9.1	9.1
P54577;A0A0C4DGZ5	P54577;A0A0C4DGZ5	22;15	22;15	22;15	Tyrosine--tRNA ligase, cytoplasmic;Tyrosine--tRNA ligase, cytoplasmic, N-terminally processed;Tyrosine--tRNA ligase	YARS	sp|P54577|SYYC_HUMAN Tyrosine--tRNA ligase, cytoplasmic OS=Homo sapiens GN=YARS PE=1 SV=4;tr|A0A0C4DGZ5|A0A0C4DGZ5_HUMAN Tyrosine--tRNA ligase OS=Homo sapiens GN=YARS PE=1 SV=1	2	22	22	22	6	18	4	17	6	14	7	4	1	21	4	1	6	18	4	17	6	14	7	4	1	21	4	1	6	18	4	17	6	14	7	4	1	21	4	1	40.7	40.7
P54886	P54886	5	5	5	Delta-1-pyrroline-5-carboxylate synthase;Glutamate 5-kinase;Gamma-glutamyl phosphate reductase	ALDH18A1	sp|P54886|P5CS_HUMAN Delta-1-pyrroline-5-carboxylate synthase OS=Homo sapiens GN=ALDH18A1 PE=1 SV=2	1	5	5	5	1	3	0	2	0	1	0	0	0	4	0	0	1	3	0	2	0	1	0	0	0	4	0	0	1	3	0	2	0	1	0	0	0	4	0	0	7.2	7.2
P55010;H0YK29;H0YK11;H0YMJ8;H0YM54;H0YLZ1;H0YN40	P55010	3;1;1;1;1;1;1	3;1;1;1;1;1;1	3;1;1;1;1;1;1	Eukaryotic translation initiation factor 5	EIF5	sp|P55010|IF5_HUMAN Eukaryotic translation initiation factor 5 OS=Homo sapiens GN=EIF5 PE=1 SV=2	7	3	3	3	0	2	0	1	0	1	0	0	0	3	0	0	0	2	0	1	0	1	0	0	0	3	0	0	0	2	0	1	0	1	0	0	0	3	0	0	7.2	7.2
Q5VWC4;P55036;A6PVX3;H0Y3Y9;A2A3N6	Q5VWC4;P55036;A6PVX3	3;3;2;1;1	3;3;2;1;1	3;3;2;1;1	26S proteasome non-ATPase regulatory subunit 4	PSMD4	tr|Q5VWC4|Q5VWC4_HUMAN 26S proteasome non-ATPase regulatory subunit 4 OS=Homo sapiens GN=PSMD4 PE=1 SV=1;sp|P55036|PSMD4_HUMAN 26S proteasome non-ATPase regulatory subunit 4 OS=Homo sapiens GN=PSMD4 PE=1 SV=1;tr|A6PVX3|A6PVX3_HUMAN 26S proteasome non-ATPas	5	3	3	3	0	3	0	1	0	1	0	0	0	2	0	0	0	3	0	1	0	1	0	0	0	2	0	0	0	3	0	1	0	1	0	0	0	2	0	0	10.3	10.3
P55060	P55060	9	9	9	Exportin-2	CSE1L	sp|P55060|XPO2_HUMAN Exportin-2 OS=Homo sapiens GN=CSE1L PE=1 SV=3	1	9	9	9	3	9	2	7	2	8	3	0	0	8	0	0	3	9	2	7	2	8	3	0	0	8	0	0	3	9	2	7	2	8	3	0	0	8	0	0	8.9	8.9
P55072;C9JUP7;C9IZA5	P55072	4;1;1	4;1;1	4;1;1	Transitional endoplasmic reticulum ATPase	VCP	sp|P55072|TERA_HUMAN Transitional endoplasmic reticulum ATPase OS=Homo sapiens GN=VCP PE=1 SV=4	3	4	4	4	0	1	0	1	0	0	0	0	0	4	0	0	0	1	0	1	0	0	0	0	0	4	0	0	0	1	0	1	0	0	0	0	0	4	0	0	6.7	6.7
P55084;F5GZQ3;C9K0M0;C9JEY0;C9JE81;B5MD38	P55084;F5GZQ3	3;2;1;1;1;1	3;2;1;1;1;1	3;2;1;1;1;1	Trifunctional enzyme subunit beta, mitochondrial;3-ketoacyl-CoA thiolase	HADHB	sp|P55084|ECHB_HUMAN Trifunctional enzyme subunit beta, mitochondrial OS=Homo sapiens GN=HADHB PE=1 SV=3;tr|F5GZQ3|F5GZQ3_HUMAN Trifunctional enzyme subunit beta, mitochondrial OS=Homo sapiens GN=HADHB PE=1 SV=1	6	3	3	3	0	3	0	2	0	1	0	1	0	1	0	0	0	3	0	2	0	1	0	1	0	1	0	0	0	3	0	2	0	1	0	1	0	1	0	0	8.2	8.2
P55884;C9JZG1;C9JQN7	P55884;C9JZG1	8;5;2	8;5;2	8;5;2	Eukaryotic translation initiation factor 3 subunit B	EIF3B	sp|P55884|EIF3B_HUMAN Eukaryotic translation initiation factor 3 subunit B OS=Homo sapiens GN=EIF3B PE=1 SV=3;tr|C9JZG1|C9JZG1_HUMAN Eukaryotic translation initiation factor 3 subunit B (Fragment) OS=Homo sapiens GN=EIF3B PE=1 SV=1	3	8	8	8	1	7	0	6	0	4	4	0	1	7	0	1	1	7	0	6	0	4	4	0	1	7	0	1	1	7	0	6	0	4	4	0	1	7	0	1	11.9	11.9
P56192;H0YIP0;H0YIC2;H0YHL6;H0YI94;H0YI27;H0YHV5	P56192	7;3;1;1;1;1;1	7;3;1;1;1;1;1	7;3;1;1;1;1;1	Methionine--tRNA ligase, cytoplasmic	MARS	sp|P56192|SYMC_HUMAN Methionine--tRNA ligase, cytoplasmic OS=Homo sapiens GN=MARS PE=1 SV=2	7	7	7	7	1	7	0	2	1	2	0	0	0	7	0	0	1	7	0	2	1	2	0	0	0	7	0	0	1	7	0	2	1	2	0	0	0	7	0	0	10.4	10.4
P56385	P56385	1	1	1	ATP synthase subunit e, mitochondrial	ATP5I	sp|P56385|ATP5I_HUMAN ATP synthase subunit e, mitochondrial OS=Homo sapiens GN=ATP5I PE=1 SV=2	1	1	1	1	0	1	0	1	0	1	1	0	0	1	0	0	0	1	0	1	0	1	1	0	0	1	0	0	0	1	0	1	0	1	1	0	0	1	0	0	14.5	14.5
P60174;U3KPZ0	P60174	4;1	4;1	4;1	Triosephosphate isomerase	TPI1	sp|P60174|TPIS_HUMAN Triosephosphate isomerase OS=Homo sapiens GN=TPI1 PE=1 SV=3	2	4	4	4	1	4	0	1	1	1	0	1	0	4	0	0	1	4	0	1	1	1	0	1	0	4	0	0	1	4	0	1	1	1	0	1	0	4	0	0	16.8	16.8
P60228;E5RIT4;H0YAW4;H0YBR5;E5RGA2	P60228;E5RIT4;H0YAW4;H0YBR5;E5RGA2	2;1;1;1;1	2;1;1;1;1	2;1;1;1;1	Eukaryotic translation initiation factor 3 subunit E	EIF3E	sp|P60228|EIF3E_HUMAN Eukaryotic translation initiation factor 3 subunit E OS=Homo sapiens GN=EIF3E PE=1 SV=1;tr|E5RIT4|E5RIT4_HUMAN Eukaryotic translation initiation factor 3 subunit E (Fragment) OS=Homo sapiens GN=EIF3E PE=1 SV=1;tr|H0YAW4|H0YAW4_HUMAN E	5	2	2	2	0	2	0	0	0	0	0	0	0	0	0	0	0	2	0	0	0	0	0	0	0	0	0	0	0	2	0	0	0	0	0	0	0	0	0	0	4.7	4.7
P60468	P60468	1	1	1	Protein transport protein Sec61 subunit beta	SEC61B	sp|P60468|SC61B_HUMAN Protein transport protein Sec61 subunit beta OS=Homo sapiens GN=SEC61B PE=1 SV=2	1	1	1	1	0	1	0	1	0	1	0	0	0	1	1	0	0	1	0	1	0	1	0	0	0	1	1	0	0	1	0	1	0	1	0	0	0	1	1	0	15.6	15.6
P63261;P60709;I3L3I0;I3L1U9;G5E9R0;K7EM38;E7EVS6;I3L3R2;J3KT65;I3L4N8;C9JUM1;C9JZR7;Q6S8J3;A5A3E0;C9JTX5;Q562R1;P0CG38;Q9BYX7;P0CG39;F8WCH0	P63261;P60709;I3L3I0;I3L1U9	20;20;11;11;8;8;8;8;8;8;7;7;7;7;6;6;6;4;4;3	20;20;11;11;8;8;8;8;8;8;7;7;7;7;6;6;6;4;4;3	7;7;3;3;1;1;1;1;1;3;0;0;2;2;0;0;2;2;2;0	Actin, cytoplasmic 2;Actin, cytoplasmic 2, N-terminally processed;Actin, cytoplasmic 1;Actin, cytoplasmic 1, N-terminally processed	ACTG1;ACTB	sp|P63261|ACTG_HUMAN Actin, cytoplasmic 2 OS=Homo sapiens GN=ACTG1 PE=1 SV=1;sp|P60709|ACTB_HUMAN Actin, cytoplasmic 1 OS=Homo sapiens GN=ACTB PE=1 SV=1;tr|I3L3I0|I3L3I0_HUMAN Actin, cytoplasmic 2 (Fragment) OS=Homo sapiens GN=ACTG1 PE=1 SV=1;tr|I3L1U9|I3L	20	20	20	7	15	20	15	18	12	14	14	9	4	19	8	5	15	20	15	18	12	14	14	9	4	19	8	5	5	7	4	6	3	3	4	2	0	6	1	0	51.7	51.7
P60842;J3KT12;J3KTB5;J3QL43;J3QS69;J3QR64;J3KSZ0;E7EQG2;Q14240;J3QLN6;J3QKZ9;J3KS25;J3KTN0;J3KSN7;J3KT04;J3KS93;E7EMV8;J3QL52	P60842;J3KT12;J3KTB5;J3QL43;J3QS69;J3QR64;J3KSZ0;E7EQG2;Q14240;J3QLN6	19;17;14;14;14;12;11;11;11;10;9;9;6;5;4;4;4;3	19;17;14;14;14;12;11;11;11;10;9;9;6;5;4;4;4;3	15;13;11;10;10;9;10;7;7;7;6;6;5;2;1;1;1;2	Eukaryotic initiation factor 4A-I;Eukaryotic initiation factor 4A-II;Eukaryotic initiation factor 4A-II, N-terminally processed	EIF4A1;EIF4A2	sp|P60842|IF4A1_HUMAN Eukaryotic initiation factor 4A-I OS=Homo sapiens GN=EIF4A1 PE=1 SV=1;tr|J3KT12|J3KT12_HUMAN Eukaryotic initiation factor 4A-I OS=Homo sapiens GN=EIF4A1 PE=1 SV=1;tr|J3KTB5|J3KTB5_HUMAN Eukaryotic initiation factor 4A-I (Fragment) OS=	18	19	19	15	13	15	10	8	5	6	13	3	0	14	4	0	13	15	10	8	5	6	13	3	0	14	4	0	9	13	7	7	4	5	10	2	0	12	3	0	40.1	40.1
P60866;E5RIP1;E5RJX2;G3XAN0	P60866;E5RIP1;E5RJX2	3;2;2;1	3;2;2;1	3;2;2;1	40S ribosomal protein S20	RPS20	sp|P60866|RS20_HUMAN 40S ribosomal protein S20 OS=Homo sapiens GN=RPS20 PE=1 SV=1;tr|E5RIP1|E5RIP1_HUMAN 40S ribosomal protein S20 OS=Homo sapiens GN=RPS20 PE=1 SV=1;tr|E5RJX2|E5RJX2_HUMAN 40S ribosomal protein S20 OS=Homo sapiens GN=RPS20 PE=1 SV=1	4	3	3	3	2	3	1	3	2	3	2	1	0	3	2	0	2	3	1	3	2	3	2	1	0	3	2	0	2	3	1	3	2	3	2	1	0	3	2	0	22.7	22.7
P60891;B1ALA9;A0A0B4J207;P21108;B7ZB02;B1ALA7;H7C540	P60891;B1ALA9;A0A0B4J207;P21108	5;3;3;3;2;2;1	5;3;3;3;2;2;1	2;1;1;1;0;1;0	Ribose-phosphate pyrophosphokinase 1;Ribose-phosphate pyrophosphokinase 3	PRPS1;PRPS1L1	sp|P60891|PRPS1_HUMAN Ribose-phosphate pyrophosphokinase 1 OS=Homo sapiens GN=PRPS1 PE=1 SV=2;tr|B1ALA9|B1ALA9_HUMAN Ribose-phosphate pyrophosphokinase 1 OS=Homo sapiens GN=PRPS1 PE=1 SV=1;tr|A0A0B4J207|A0A0B4J207_HUMAN Ribose-phosphate pyrophosphokinase 3	7	5	5	2	3	3	2	3	1	2	3	2	0	4	1	0	3	3	2	3	1	2	3	2	0	4	1	0	1	2	1	2	1	1	2	1	0	2	0	0	17.3	17.3
P61019;H7C125;E9PKL7;Q8WUD1	P61019;H7C125	3;2;1;1	3;2;1;1	3;2;1;1	Ras-related protein Rab-2A	RAB2A	sp|P61019|RAB2A_HUMAN Ras-related protein Rab-2A OS=Homo sapiens GN=RAB2A PE=1 SV=1;tr|H7C125|H7C125_HUMAN Ras-related protein Rab-2A (Fragment) OS=Homo sapiens GN=RAB2A PE=1 SV=1	4	3	3	3	0	1	0	3	0	0	1	0	0	1	0	0	0	1	0	3	0	0	1	0	0	1	0	0	0	1	0	3	0	0	1	0	0	1	0	0	17	17
X6RFL8;P61106	X6RFL8;P61106	3;3	3;3	3;3	Ras-related protein Rab-14	RAB14	tr|X6RFL8|X6RFL8_HUMAN Ras-related protein Rab-14 (Fragment) OS=Homo sapiens GN=RAB14 PE=1 SV=1;sp|P61106|RAB14_HUMAN Ras-related protein Rab-14 OS=Homo sapiens GN=RAB14 PE=1 SV=4	2	3	3	3	0	2	0	3	1	1	0	0	0	2	0	1	0	2	0	3	1	1	0	0	0	2	0	1	0	2	0	3	1	1	0	0	0	2	0	1	12.2	12.2
P84077;P61204;H0YGG7	P84077;P61204	5;5;2	5;5;2	2;2;2	ADP-ribosylation factor 1;ADP-ribosylation factor 3	ARF1;ARF3	sp|P84077|ARF1_HUMAN ADP-ribosylation factor 1 OS=Homo sapiens GN=ARF1 PE=1 SV=2;sp|P61204|ARF3_HUMAN ADP-ribosylation factor 3 OS=Homo sapiens GN=ARF3 PE=1 SV=2	3	5	5	2	3	4	1	3	2	0	3	1	0	3	0	0	3	4	1	3	2	0	3	1	0	3	0	0	1	1	0	1	1	0	1	0	0	1	0	0	34.8	34.8
P61247;H0Y9Y4;E9PFI5;D6RG13;D6RAT0;D6R9B6;H0Y8L7;D6RB09;D6RI02;D6RAS7;D6RED7;D6RGE0	P61247;H0Y9Y4;E9PFI5;D6RG13;D6RAT0;D6R9B6;H0Y8L7;D6RB09	18;17;13;13;13;11;11;10;6;5;3;2	18;17;13;13;13;11;11;10;6;5;3;2	18;17;13;13;13;11;11;10;6;5;3;2	40S ribosomal protein S3a	RPS3A	sp|P61247|RS3A_HUMAN 40S ribosomal protein S3a OS=Homo sapiens GN=RPS3A PE=1 SV=2;tr|H0Y9Y4|H0Y9Y4_HUMAN 40S ribosomal protein S3a (Fragment) OS=Homo sapiens GN=RPS3A PE=1 SV=1;tr|E9PFI5|E9PFI5_HUMAN 40S ribosomal protein S3a OS=Homo sapiens GN=RPS3A PE=1	12	18	18	18	8	16	7	12	5	10	6	4	0	17	4	2	8	16	7	12	5	10	6	4	0	17	4	2	8	16	7	12	5	10	6	4	0	17	4	2	48.5	48.5
P61254;J3QRI7;J3QQQ9;J3QQV1;J3KTJ8;J3QRC4;J3KSS0;J3KS10	P61254;J3QRI7;J3QQQ9;J3QQV1;J3KTJ8;J3QRC4	14;11;11;11;10;10;6;2	14;11;11;11;10;10;6;2	4;2;2;2;2;2;2;0	60S ribosomal protein L26	RPL26	sp|P61254|RL26_HUMAN 60S ribosomal protein L26 OS=Homo sapiens GN=RPL26 PE=1 SV=1;tr|J3QRI7|J3QRI7_HUMAN 60S ribosomal protein L26 (Fragment) OS=Homo sapiens GN=RPL26 PE=4 SV=1;tr|J3QQQ9|J3QQQ9_HUMAN Uncharacterized protein OS=Homo sapiens PE=4 SV=1;tr|J3Q	8	14	14	4	8	11	7	12	5	12	7	7	1	14	7	3	8	11	7	12	5	12	7	7	1	14	7	3	3	4	2	3	1	4	2	2	0	4	2	1	57.2	57.2
P61313;E7EQV9;E7EX53;E7ENU7;E7ERA2	P61313;E7EQV9;E7EX53;E7ENU7	14;9;8;8;3	14;9;8;8;3	14;9;8;8;3	60S ribosomal protein L15;Ribosomal protein L15	RPL15	sp|P61313|RL15_HUMAN 60S ribosomal protein L15 OS=Homo sapiens GN=RPL15 PE=1 SV=2;tr|E7EQV9|E7EQV9_HUMAN Ribosomal protein L15 (Fragment) OS=Homo sapiens GN=RPL15 PE=1 SV=1;tr|E7EX53|E7EX53_HUMAN Ribosomal protein L15 (Fragment) OS=Homo sapiens GN=RPL15 PE	5	14	14	14	9	13	7	11	5	10	10	6	3	11	5	1	9	13	7	11	5	10	10	6	3	11	5	1	9	13	7	11	5	10	10	6	3	11	5	1	51	51
P61353;K7ELC7;K7EQQ9;K7ERY7	P61353;K7ELC7;K7EQQ9	10;9;6;1	10;9;6;1	10;9;6;1	60S ribosomal protein L27	RPL27	sp|P61353|RL27_HUMAN 60S ribosomal protein L27 OS=Homo sapiens GN=RPL27 PE=1 SV=2;tr|K7ELC7|K7ELC7_HUMAN 60S ribosomal protein L27 (Fragment) OS=Homo sapiens GN=RPL27 PE=1 SV=1;tr|K7EQQ9|K7EQQ9_HUMAN 60S ribosomal protein L27 OS=Homo sapiens GN=RPL27 PE=1	4	10	10	10	7	9	5	8	5	9	6	3	0	10	4	1	7	9	5	8	5	9	6	3	0	10	4	1	7	9	5	8	5	9	6	3	0	10	4	1	60.3	60.3
P61513;G5E9R3;Q6P4E4;E9PEL3;C9J4Z3;M0R0A1;M0R2L6	P61513;G5E9R3;Q6P4E4;E9PEL3;C9J4Z3	4;3;3;3;2;1;1	4;3;3;3;2;1;1	4;3;3;3;2;1;1	60S ribosomal protein L37a	RPL37A	sp|P61513|RL37A_HUMAN 60S ribosomal protein L37a OS=Homo sapiens GN=RPL37A PE=1 SV=2;tr|G5E9R3|G5E9R3_HUMAN 60S ribosomal protein L37a OS=Homo sapiens GN=RPL37A PE=1 SV=1;tr|Q6P4E4|Q6P4E4_HUMAN 60S ribosomal protein L37a OS=Homo sapiens GN=RPL37A PE=1 SV=1	7	4	4	4	3	4	3	3	2	3	3	2	0	4	2	1	3	4	3	3	2	3	3	2	0	4	2	1	3	4	3	3	2	3	3	2	0	4	2	1	44.6	44.6
P61586;Q5JR08;P08134	P61586;Q5JR08;P08134	2;1;1	2;1;1	2;1;1	Transforming protein RhoA;Rho-related GTP-binding protein RhoC	RHOA;RHOC	sp|P61586|RHOA_HUMAN Transforming protein RhoA OS=Homo sapiens GN=RHOA PE=1 SV=1;tr|Q5JR08|Q5JR08_HUMAN Rho-related GTP-binding protein RhoC (Fragment) OS=Homo sapiens GN=RHOC PE=1 SV=8;sp|P08134|RHOC_HUMAN Rho-related GTP-binding protein RhoC OS=Homo sapi	3	2	2	2	0	2	0	1	0	2	1	0	0	0	0	0	0	2	0	1	0	2	1	0	0	0	0	0	0	2	0	1	0	2	1	0	0	0	0	0	10.4	10.4
P61927;D6R9X9;D6RG19	P61927;D6R9X9;D6RG19	2;1;1	2;1;1	2;1;1	60S ribosomal protein L37;Ribosomal protein L37	RPL37	sp|P61927|RL37_HUMAN 60S ribosomal protein L37 OS=Homo sapiens GN=RPL37 PE=1 SV=2;tr|D6R9X9|D6R9X9_HUMAN Ribosomal protein L37 OS=Homo sapiens GN=RPL37 PE=1 SV=1;tr|D6RG19|D6RG19_HUMAN Ribosomal protein L37 OS=Homo sapiens GN=RPL37 PE=1 SV=1	3	2	2	2	0	1	0	2	0	1	0	0	0	0	0	0	0	1	0	2	0	1	0	0	0	0	0	0	0	1	0	2	0	1	0	0	0	0	0	0	19.6	19.6
P61956;A8MUA9;A8MU27;Q6EEV6;P55854	P61956	3;1;1;1;1	3;1;1;1;1	3;1;1;1;1	Small ubiquitin-related modifier 2	SUMO2	sp|P61956|SUMO2_HUMAN Small ubiquitin-related modifier 2 OS=Homo sapiens GN=SUMO2 PE=1 SV=3	5	3	3	3	0	0	0	0	0	3	0	1	1	1	0	0	0	0	0	0	0	3	0	1	1	1	0	0	0	0	0	0	0	3	0	1	1	1	0	0	33.7	33.7
P61970;H3BRV9	P61970;H3BRV9	2;1	2;1	2;1	Nuclear transport factor 2	NUTF2	sp|P61970|NTF2_HUMAN Nuclear transport factor 2 OS=Homo sapiens GN=NUTF2 PE=1 SV=1;tr|H3BRV9|H3BRV9_HUMAN Nuclear transport factor 2 (Fragment) OS=Homo sapiens GN=NUTF2 PE=1 SV=1	2	2	2	2	1	2	2	0	1	0	1	0	0	2	0	0	1	2	2	0	1	0	1	0	0	2	0	0	1	2	2	0	1	0	1	0	0	2	0	0	11.8	11.8
P61978;Q5T6W2;S4R359;S4R457	P61978;Q5T6W2	11;7;5;2	11;7;5;2	11;7;5;2	Heterogeneous nuclear ribonucleoprotein K	HNRNPK	sp|P61978|HNRPK_HUMAN Heterogeneous nuclear ribonucleoprotein K OS=Homo sapiens GN=HNRNPK PE=1 SV=1;tr|Q5T6W2|Q5T6W2_HUMAN Heterogeneous nuclear ribonucleoprotein K (Fragment) OS=Homo sapiens GN=HNRNPK PE=1 SV=1	4	11	11	11	4	8	2	7	2	7	7	3	1	10	0	1	4	8	2	7	2	7	7	3	1	10	0	1	4	8	2	7	2	7	7	3	1	10	0	1	26.6	26.6
P62081;B5MCP9	P62081;B5MCP9	9;6	9;6	9;6	40S ribosomal protein S7	RPS7	sp|P62081|RS7_HUMAN 40S ribosomal protein S7 OS=Homo sapiens GN=RPS7 PE=1 SV=1;tr|B5MCP9|B5MCP9_HUMAN 40S ribosomal protein S7 OS=Homo sapiens GN=RPS7 PE=1 SV=1	2	9	9	9	3	9	3	3	3	8	4	4	1	8	1	2	3	9	3	3	3	8	4	4	1	8	1	2	3	9	3	3	3	8	4	4	1	8	1	2	25.8	25.8
P62191	P62191	7	7	7	26S protease regulatory subunit 4	PSMC1	sp|P62191|PRS4_HUMAN 26S proteasome regulatory subunit 4 OS=Homo sapiens GN=PSMC1 PE=1 SV=1	1	7	7	7	2	5	1	4	2	4	3	1	0	6	0	0	2	5	1	4	2	4	3	1	0	6	0	0	2	5	1	4	2	4	3	1	0	6	0	0	14.3	14.3
P62195;J3QQM1;J3QSE0;J3QLH6;J3KRP2;J3QSA9;J3QRW1;J3KTQ9;J3QRR3;Q8NB90	P62195;J3QQM1;J3QSE0;J3QLH6;J3KRP2;J3QSA9	6;5;3;3;3;3;2;1;1;1	6;5;3;3;3;3;2;1;1;1	6;5;3;3;3;3;2;1;1;1	26S protease regulatory subunit 8	PSMC5	sp|P62195|PRS8_HUMAN 26S proteasome regulatory subunit 8 OS=Homo sapiens GN=PSMC5 PE=1 SV=1;tr|J3QQM1|J3QQM1_HUMAN 26S protease regulatory subunit 8 (Fragment) OS=Homo sapiens GN=PSMC5 PE=1 SV=1;tr|J3QSE0|J3QSE0_HUMAN 26S protease regulatory subunit 8 OS=H	10	6	6	6	0	6	2	4	0	4	1	0	1	4	0	1	0	6	2	4	0	4	1	0	1	4	0	1	0	6	2	4	0	4	1	0	1	4	0	1	19	19
Q5JR95;P62241	Q5JR95;P62241	10;10	10;10	10;10	40S ribosomal protein S8	RPS8	tr|Q5JR95|Q5JR95_HUMAN 40S ribosomal protein S8 OS=Homo sapiens GN=RPS8 PE=1 SV=1;sp|P62241|RS8_HUMAN 40S ribosomal protein S8 OS=Homo sapiens GN=RPS8 PE=1 SV=2	2	10	10	10	6	10	4	7	1	7	6	4	0	9	0	0	6	10	4	7	1	7	6	4	0	9	0	0	6	10	4	7	1	7	6	4	0	9	0	0	43.6	43.6
P62249;M0R210;M0R3H0;M0R1M5;Q6IPX4;M0QX76	P62249;M0R210;M0R3H0	13;12;8;6;5;4	13;12;8;6;5;4	13;12;8;6;5;4	40S ribosomal protein S16	RPS16	sp|P62249|RS16_HUMAN 40S ribosomal protein S16 OS=Homo sapiens GN=RPS16 PE=1 SV=2;tr|M0R210|M0R210_HUMAN 40S ribosomal protein S16 OS=Homo sapiens GN=RPS16 PE=1 SV=1;tr|M0R3H0|M0R3H0_HUMAN 40S ribosomal protein S16 OS=Homo sapiens GN=RPS16 PE=1 SV=1	6	13	13	13	6	11	4	10	2	10	7	3	1	9	2	0	6	11	4	10	2	10	7	3	1	9	2	0	6	11	4	10	2	10	7	3	1	9	2	0	66.4	66.4
P62258;B4DJF2;I3L3T1;I3L0W5;K7EM20	P62258;B4DJF2;I3L3T1;I3L0W5	4;3;3;2;1	2;1;1;1;1	2;1;1;1;1	14-3-3 protein epsilon	YWHAE	sp|P62258|1433E_HUMAN 14-3-3 protein epsilon OS=Homo sapiens GN=YWHAE PE=1 SV=1;tr|B4DJF2|B4DJF2_HUMAN 14-3-3 protein epsilon OS=Homo sapiens GN=YWHAE PE=1 SV=1;tr|I3L3T1|I3L3T1_HUMAN 14-3-3 protein epsilon OS=Homo sapiens GN=YWHAE PE=1 SV=1;tr|I3L0W5|I3L0	5	4	2	2	2	4	1	3	2	4	3	2	0	3	0	1	0	2	0	2	0	2	1	0	0	2	0	0	0	2	0	2	0	2	1	0	0	2	0	0	14.9	9
P62263;H0YB22;E5RH77	P62263;H0YB22;E5RH77	7;5;5	7;5;5	7;5;5	40S ribosomal protein S14	RPS14	sp|P62263|RS14_HUMAN 40S ribosomal protein S14 OS=Homo sapiens GN=RPS14 PE=1 SV=3;tr|H0YB22|H0YB22_HUMAN 40S ribosomal protein S14 (Fragment) OS=Homo sapiens GN=RPS14 PE=1 SV=1;tr|E5RH77|E5RH77_HUMAN 40S ribosomal protein S14 OS=Homo sapiens GN=RPS14 PE=1	3	7	7	7	3	7	1	5	1	3	3	2	1	7	1	1	3	7	1	5	1	3	3	2	1	7	1	1	3	7	1	5	1	3	3	2	1	7	1	1	39.7	39.7
P62266;D6RD47;D6RDJ2;D6RIX0;D6R9I7	P62266;D6RD47;D6RDJ2;D6RIX0;D6R9I7	6;5;3;3;3	6;5;3;3;3	6;5;3;3;3	40S ribosomal protein S23	RPS23	sp|P62266|RS23_HUMAN 40S ribosomal protein S23 OS=Homo sapiens GN=RPS23 PE=1 SV=3;tr|D6RD47|D6RD47_HUMAN 40S ribosomal protein S23 OS=Homo sapiens GN=RPS23 PE=1 SV=1;tr|D6RDJ2|D6RDJ2_HUMAN 40S ribosomal protein S23 OS=Homo sapiens GN=RPS23 PE=1 SV=1;tr|D6R	5	6	6	6	4	6	1	5	3	4	4	3	0	6	2	1	4	6	1	5	3	4	4	3	0	6	2	1	4	6	1	5	3	4	4	3	0	6	2	1	30.1	30.1
P62269;A0A0G2JQH2;Q5GGW2;J3JS69	P62269	12;3;3;3	12;3;3;3	12;3;3;3	40S ribosomal protein S18	RPS18	sp|P62269|RS18_HUMAN 40S ribosomal protein S18 OS=Homo sapiens GN=RPS18 PE=1 SV=3	4	12	12	12	8	11	6	10	4	9	9	5	2	9	5	2	8	11	6	10	4	9	9	5	2	9	5	2	8	11	6	10	4	9	9	5	2	9	5	2	53.9	53.9
P62273	P62273	1	1	1	40S ribosomal protein S29	RPS29	sp|P62273|RS29_HUMAN 40S ribosomal protein S29 OS=Homo sapiens GN=RPS29 PE=1 SV=2	1	1	1	1	1	1	0	1	0	1	1	0	0	1	0	0	1	1	0	1	0	1	1	0	0	1	0	0	1	1	0	1	0	1	1	0	0	1	0	0	19.6	19.6
P62277;J3KMX5;E9PS50	P62277;J3KMX5;E9PS50	7;6;4	7;6;4	7;6;4	40S ribosomal protein S13	RPS13	sp|P62277|RS13_HUMAN 40S ribosomal protein S13 OS=Homo sapiens GN=RPS13 PE=1 SV=2;tr|J3KMX5|J3KMX5_HUMAN 40S ribosomal protein S13 OS=Homo sapiens GN=RPS13 PE=1 SV=1;tr|E9PS50|E9PS50_HUMAN 40S ribosomal protein S13 (Fragment) OS=Homo sapiens GN=RPS13 PE=1	3	7	7	7	4	6	4	6	4	5	4	3	1	6	3	1	4	6	4	6	4	5	4	3	1	6	3	1	4	6	4	6	4	5	4	3	1	6	3	1	34.4	34.4
P62306	P62306	1	1	1	Small nuclear ribonucleoprotein F	SNRPF	sp|P62306|RUXF_HUMAN Small nuclear ribonucleoprotein F OS=Homo sapiens GN=SNRPF PE=1 SV=1	1	1	1	1	0	1	0	0	0	0	0	0	0	1	0	0	0	1	0	0	0	0	0	0	0	1	0	0	0	1	0	0	0	0	0	0	0	1	0	0	15.1	15.1
P62316;K7EJB5;K7ERG4	P62316;K7EJB5;K7ERG4	2;1;1	2;1;1	2;1;1	Small nuclear ribonucleoprotein Sm D2	SNRPD2	sp|P62316|SMD2_HUMAN Small nuclear ribonucleoprotein Sm D2 OS=Homo sapiens GN=SNRPD2 PE=1 SV=1;tr|K7EJB5|K7EJB5_HUMAN Small nuclear ribonucleoprotein Sm D2 OS=Homo sapiens GN=SNRPD2 PE=1 SV=1;tr|K7ERG4|K7ERG4_HUMAN Small nuclear ribonucleoprotein Sm D2 OS=	3	2	2	2	1	1	1	1	2	2	2	0	0	2	0	0	1	1	1	1	2	2	2	0	0	2	0	0	1	1	1	1	2	2	2	0	0	2	0	0	13.6	13.6
P62318	P62318	1	1	1	Small nuclear ribonucleoprotein Sm D3	SNRPD3	sp|P62318|SMD3_HUMAN Small nuclear ribonucleoprotein Sm D3 OS=Homo sapiens GN=SNRPD3 PE=1 SV=1	1	1	1	1	1	1	1	1	1	1	1	1	0	1	1	0	1	1	1	1	1	1	1	1	0	1	1	0	1	1	1	1	1	1	1	1	0	1	1	0	7.9	7.9
P62424;Q5T8U3;Q5T8U2	P62424;Q5T8U3	15;11;6	15;11;6	15;11;6	60S ribosomal protein L7a	RPL7A	sp|P62424|RL7A_HUMAN 60S ribosomal protein L7a OS=Homo sapiens GN=RPL7A PE=1 SV=2;tr|Q5T8U3|Q5T8U3_HUMAN 60S ribosomal protein L7a (Fragment) OS=Homo sapiens GN=RPL7A PE=1 SV=1	3	15	15	15	8	13	6	12	3	10	9	8	0	15	6	1	8	13	6	12	3	10	9	8	0	15	6	1	8	13	6	12	3	10	9	8	0	15	6	1	37.6	37.6
P62701;Q8TD47;C9JEH7;P22090	P62701;Q8TD47	16;8;7;7	16;8;7;7	16;8;7;7	40S ribosomal protein S4, X isoform;40S ribosomal protein S4, Y isoform 2	RPS4X;RPS4Y2	sp|P62701|RS4X_HUMAN 40S ribosomal protein S4, X isoform OS=Homo sapiens GN=RPS4X PE=1 SV=2;sp|Q8TD47|RS4Y2_HUMAN 40S ribosomal protein S4, Y isoform 2 OS=Homo sapiens GN=RPS4Y2 PE=2 SV=3	4	16	16	16	10	14	8	12	6	10	11	2	3	13	4	1	10	14	8	12	6	10	11	2	3	13	4	1	10	14	8	12	6	10	11	2	3	13	4	1	46.4	46.4
P62750;H7BY10;K7EJV9;K7ERT8;A8MUS3;K7EMA7	P62750;H7BY10;K7EJV9;K7ERT8;A8MUS3;K7EMA7	12;10;10;10;10;6	12;10;10;10;10;6	12;10;10;10;10;6	60S ribosomal protein L23a	RPL23A	sp|P62750|RL23A_HUMAN 60S ribosomal protein L23a OS=Homo sapiens GN=RPL23A PE=1 SV=1;tr|H7BY10|H7BY10_HUMAN 60S ribosomal protein L23a (Fragment) OS=Homo sapiens GN=RPL23A PE=1 SV=1;tr|K7EJV9|K7EJV9_HUMAN 60S ribosomal protein L23a (Fragment) OS=Homo sapie	6	12	12	12	5	11	3	11	4	11	6	4	1	10	4	1	5	11	3	11	4	11	6	4	1	10	4	1	5	11	3	11	4	11	6	4	1	10	4	1	52.6	52.6
P62753;A2A3R5;A2A3R7	P62753;A2A3R5	9;8;2	9;8;2	9;8;2	40S ribosomal protein S6	RPS6	sp|P62753|RS6_HUMAN 40S ribosomal protein S6 OS=Homo sapiens GN=RPS6 PE=1 SV=1;tr|A2A3R5|A2A3R5_HUMAN 40S ribosomal protein S6 OS=Homo sapiens GN=RPS6 PE=1 SV=1	3	9	9	9	5	9	1	7	3	7	5	3	2	8	1	2	5	9	1	7	3	7	5	3	2	8	1	2	5	9	1	7	3	7	5	3	2	8	1	2	30.9	30.9
P62805	P62805	6	6	6	Histone H4	HIST1H4A	sp|P62805|H4_HUMAN Histone H4 OS=Homo sapiens GN=HIST1H4A PE=1 SV=2	1	6	6	6	3	5	3	4	3	4	4	2	0	5	2	0	3	5	3	4	3	4	4	2	0	5	2	0	3	5	3	4	3	4	4	2	0	5	2	0	58.3	58.3
P62829;C9JD32;J3KT29;J3KTJ3;B9ZVP7;J3QQT9	P62829;C9JD32;J3KT29;J3KTJ3;B9ZVP7	9;8;8;5;5;4	9;8;8;5;5;4	9;8;8;5;5;4	60S ribosomal protein L23	RPL23	sp|P62829|RL23_HUMAN 60S ribosomal protein L23 OS=Homo sapiens GN=RPL23 PE=1 SV=1;tr|C9JD32|C9JD32_HUMAN 60S ribosomal protein L23 (Fragment) OS=Homo sapiens GN=RPL23 PE=1 SV=1;tr|J3KT29|J3KT29_HUMAN 60S ribosomal protein L23 OS=Homo sapiens GN=RPL23 PE=1	6	9	9	9	4	8	2	6	1	4	1	1	0	9	0	0	4	8	2	6	1	4	1	1	0	9	0	0	4	8	2	6	1	4	1	1	0	9	0	0	37.9	37.9
P62851;E9PQK3;E9PK60	P62851	5;1;1	5;1;1	5;1;1	40S ribosomal protein S25	RPS25	sp|P62851|RS25_HUMAN 40S ribosomal protein S25 OS=Homo sapiens GN=RPS25 PE=1 SV=1	3	5	5	5	4	5	3	4	2	5	4	2	1	5	2	0	4	5	3	4	2	5	4	2	1	5	2	0	4	5	3	4	2	5	4	2	1	5	2	0	34.4	34.4
Q5JNZ5;P62854	Q5JNZ5;P62854	2;2	2;2	2;2	Putative 40S ribosomal protein S26-like 1;40S ribosomal protein S26	RPS26P11;RPS26	sp|Q5JNZ5|RS26L_HUMAN Putative 40S ribosomal protein S26-like 1 OS=Homo sapiens GN=RPS26P11 PE=5 SV=1;sp|P62854|RS26_HUMAN 40S ribosomal protein S26 OS=Homo sapiens GN=RPS26 PE=1 SV=3	2	2	2	2	2	2	0	2	1	2	2	1	0	2	0	1	2	2	0	2	1	2	2	1	0	2	0	1	2	2	0	2	1	2	2	1	0	2	0	1	13.9	13.9
P62857	P62857	1	1	1	40S ribosomal protein S28	RPS28	sp|P62857|RS28_HUMAN 40S ribosomal protein S28 OS=Homo sapiens GN=RPS28 PE=1 SV=1	1	1	1	1	0	1	0	1	0	1	0	0	0	1	0	0	0	1	0	1	0	1	0	0	0	1	0	0	0	1	0	1	0	1	0	0	0	1	0	0	13	13
Q59GN2;P62891	Q59GN2;P62891	1;1	1;1	1;1	Putative 60S ribosomal protein L39-like 5;60S ribosomal protein L39	RPL39P5;RPL39	sp|Q59GN2|R39L5_HUMAN Putative 60S ribosomal protein L39-like 5 OS=Homo sapiens GN=RPL39P5 PE=5 SV=2;sp|P62891|RL39_HUMAN 60S ribosomal protein L39 OS=Homo sapiens GN=RPL39 PE=1 SV=2	2	1	1	1	1	1	1	1	1	1	1	1	0	1	1	0	1	1	1	1	1	1	1	1	0	1	1	0	1	1	1	1	1	1	1	1	0	1	1	0	19.6	19.6
P62899;H7C2W9;C9JU56;B7Z4E3;B7Z4C8;B8ZZK4	P62899;H7C2W9;C9JU56;B7Z4E3;B7Z4C8;B8ZZK4	7;6;6;6;6;5	7;6;6;6;6;5	7;6;6;6;6;5	60S ribosomal protein L31	RPL31	sp|P62899|RL31_HUMAN 60S ribosomal protein L31 OS=Homo sapiens GN=RPL31 PE=1 SV=1;tr|H7C2W9|H7C2W9_HUMAN 60S ribosomal protein L31 (Fragment) OS=Homo sapiens GN=RPL31 PE=1 SV=1;tr|C9JU56|C9JU56_HUMAN 60S ribosomal protein L31 (Fragment) OS=Homo sapiens GN=	6	7	7	7	1	6	1	6	2	5	2	1	1	5	2	1	1	6	1	6	2	5	2	1	1	5	2	1	1	6	1	6	2	5	2	1	1	5	2	1	44	44
P62906	P62906	11	11	11	60S ribosomal protein L10a	RPL10A	sp|P62906|RL10A_HUMAN 60S ribosomal protein L10a OS=Homo sapiens GN=RPL10A PE=1 SV=2	1	11	11	11	7	10	6	9	2	8	8	2	1	10	0	0	7	10	6	9	2	8	8	2	1	10	0	0	7	10	6	9	2	8	8	2	1	10	0	0	39.2	39.2
P62913;Q5VVC8;Q5VVC9	P62913;Q5VVC8;Q5VVC9	6;4;3	6;4;3	6;4;3	60S ribosomal protein L11	RPL11	sp|P62913|RL11_HUMAN 60S ribosomal protein L11 OS=Homo sapiens GN=RPL11 PE=1 SV=2;tr|Q5VVC8|Q5VVC8_HUMAN 60S ribosomal protein L11 (Fragment) OS=Homo sapiens GN=RPL11 PE=1 SV=1;tr|Q5VVC9|Q5VVC9_HUMAN 60S ribosomal protein L11 (Fragment) OS=Homo sapiens GN=	3	6	6	6	3	4	2	4	1	5	2	3	0	5	1	0	3	4	2	4	1	5	2	3	0	5	1	0	3	4	2	4	1	5	2	3	0	5	1	0	32	32
P62917;E9PKZ0;G3V1A1;E9PKU4;E9PP36	P62917;E9PKZ0;G3V1A1;E9PKU4;E9PP36	16;13;11;11;10	16;13;11;11;10	16;13;11;11;10	60S ribosomal protein L8	RPL8	sp|P62917|RL8_HUMAN 60S ribosomal protein L8 OS=Homo sapiens GN=RPL8 PE=1 SV=2;tr|E9PKZ0|E9PKZ0_HUMAN 60S ribosomal protein L8 (Fragment) OS=Homo sapiens GN=RPL8 PE=1 SV=1;tr|G3V1A1|G3V1A1_HUMAN 60S ribosomal protein L8 OS=Homo sapiens GN=RPL8 PE=1 SV=1;tr	5	16	16	16	4	13	3	12	5	13	4	4	3	14	2	3	4	13	3	12	5	13	4	4	3	14	2	3	4	13	3	12	5	13	4	4	3	14	2	3	45.9	45.9
P62937;F8WE65;C9J5S7;P0DN37;P0DN26;A0A0H2UH34;A0A0B4J2A2;A0A075B767;A0A075B759;Q9Y536;F5H284	P62937;F8WE65;C9J5S7	7;4;4;1;1;1;1;1;1;1;1	7;4;4;1;1;1;1;1;1;1;1	7;4;4;1;1;1;1;1;1;1;1	Peptidyl-prolyl cis-trans isomerase A;Peptidyl-prolyl cis-trans isomerase A, N-terminally processed;Peptidyl-prolyl cis-trans isomerase	PPIA	sp|P62937|PPIA_HUMAN Peptidyl-prolyl cis-trans isomerase A OS=Homo sapiens GN=PPIA PE=1 SV=2;tr|F8WE65|F8WE65_HUMAN Peptidyl-prolyl cis-trans isomerase OS=Homo sapiens GN=PPIA PE=1 SV=1;tr|C9J5S7|C9J5S7_HUMAN Peptidyl-prolyl cis-trans isomerase OS=Homo sap	11	7	7	7	3	6	0	5	1	5	4	1	0	7	0	0	3	6	0	5	1	5	4	1	0	7	0	0	3	6	0	5	1	5	4	1	0	7	0	0	28.5	28.5
P62979;J3QS39;J3QTR3;F5H6Q2;F5GYU3;F5H2Z3;F5H265;B4DV12;F5H388;F5H747;F5GXK7;J3QKN0;Q5PY61;Q96C32;P62987;P0CG47;P0CG48;J3QSA3;F5GZ39;M0R1V7;Q49A90;M0R1M6;M0R2S1	P62979;J3QS39;J3QTR3;F5H6Q2;F5GYU3;F5H2Z3;F5H265;B4DV12;F5H388;F5H747;F5GXK7;J3QKN0;Q5PY61;Q96C32;P62987;P0CG47;P0CG48	3;2;2;2;2;2;2;2;2;2;2;2;2;2;2;2;2;1;1;1;1;1;1	3;2;2;2;2;2;2;2;2;2;2;2;2;2;2;2;2;1;1;1;1;1;1	3;2;2;2;2;2;2;2;2;2;2;2;2;2;2;2;2;1;1;1;1;1;1	Ubiquitin-40S ribosomal protein S27a;Ubiquitin;40S ribosomal protein S27a;Ubiquitin-60S ribosomal protein L40;Ubiquitin;60S ribosomal protein L40;Polyubiquitin-B;Ubiquitin;Polyubiquitin-C;Ubiquitin	RPS27A;UBB;UBC;UBA52	sp|P62979|RS27A_HUMAN Ubiquitin-40S ribosomal protein S27a OS=Homo sapiens GN=RPS27A PE=1 SV=2;tr|J3QS39|J3QS39_HUMAN Polyubiquitin-B (Fragment) OS=Homo sapiens GN=UBB PE=1 SV=1;tr|J3QTR3|J3QTR3_HUMAN Ubiquitin-40S ribosomal protein S27a (Fragment) OS=Homo	23	3	3	3	2	0	2	2	2	3	2	2	0	2	0	0	2	0	2	2	2	3	2	2	0	2	0	0	2	0	2	2	2	3	2	2	0	2	0	0	21.8	21.8
Q8WVC2;P63220	Q8WVC2;P63220	1;1	1;1	1;1	40S ribosomal protein S21	RPS21	tr|Q8WVC2|Q8WVC2_HUMAN 40S ribosomal protein S21 OS=Homo sapiens GN=RPS21 PE=1 SV=1;sp|P63220|RS21_HUMAN 40S ribosomal protein S21 OS=Homo sapiens GN=RPS21 PE=1 SV=1	2	1	1	1	0	1	0	1	0	1	0	0	0	1	0	0	0	1	0	1	0	1	0	0	0	1	0	0	0	1	0	1	0	1	0	0	0	1	0	0	12.3	12.3
P63244;D6RHH4;J3KPE3;D6RAU2;E9PD14;D6RFZ9;H0YAF8;D6RAC2;D6RFX4;D6R9Z1;H0Y8W2;D6R9L0;D6REE5;H0YAM7;D6RGK8;D6RHJ5;D6RF23;D6R909;D6RBD0;H0Y9P0;D6RDI0;H0Y8R5	P63244;D6RHH4;J3KPE3;D6RAU2;E9PD14;D6RFZ9;H0YAF8;D6RAC2;D6RFX4;D6R9Z1;H0Y8W2;D6R9L0;D6REE5	9;7;7;6;6;6;6;6;5;5;5;5;5;4;3;3;3;3;3;2;1;1	9;7;7;6;6;6;6;6;5;5;5;5;5;4;3;3;3;3;3;2;1;1	9;7;7;6;6;6;6;6;5;5;5;5;5;4;3;3;3;3;3;2;1;1	Guanine nucleotide-binding protein subunit beta-2-like 1;Guanine nucleotide-binding protein subunit beta-2-like 1, N-terminally processed	GNB2L1	sp|P63244|RACK1_HUMAN Receptor of activated protein C kinase 1 OS=Homo sapiens GN=RACK1 PE=1 SV=3;tr|D6RHH4|D6RHH4_HUMAN Receptor of-activated protein C kinase 1 OS=Homo sapiens GN=RACK1 PE=1 SV=1;tr|J3KPE3|J3KPE3_HUMAN Receptor of-activated protein C kina	22	9	9	9	4	7	2	7	2	7	2	2	0	6	1	0	4	7	2	7	2	7	2	2	0	6	1	0	4	7	2	7	2	7	2	2	0	6	1	0	23.7	23.7
P67809;H0Y449;C9J5V9;Q9Y2T7	P67809;H0Y449	13;10;3;3	13;10;3;3	8;8;2;0	Nuclease-sensitive element-binding protein 1	YBX1	sp|P67809|YBOX1_HUMAN Nuclease-sensitive element-binding protein 1 OS=Homo sapiens GN=YBX1 PE=1 SV=3;tr|H0Y449|H0Y449_HUMAN Nuclease-sensitive element-binding protein 1 (Fragment) OS=Homo sapiens GN=YBX1 PE=1 SV=1	4	13	13	8	3	11	1	10	1	8	4	1	0	11	1	2	3	11	1	10	1	8	4	1	0	11	1	2	2	8	1	6	1	4	3	1	0	7	1	2	47.5	47.5
P68133;P68032;P63267;P62736;A6NL76;F8WB63;B8ZZJ2;C9JFL5;F6UVQ4;F6QUT6	P68133;P68032;P63267;P62736;A6NL76;F8WB63;B8ZZJ2;C9JFL5;F6UVQ4;F6QUT6	14;14;13;13;12;7;7;7;7;7	1;1;1;1;1;1;1;1;1;1	1;1;1;1;1;1;1;1;1;1	Actin, alpha skeletal muscle;Actin, alpha cardiac muscle 1;Actin, gamma-enteric smooth muscle;Actin, aortic smooth muscle	ACTA1;ACTC1;ACTG2;ACTA2	sp|P68133|ACTS_HUMAN Actin, alpha skeletal muscle OS=Homo sapiens GN=ACTA1 PE=1 SV=1;sp|P68032|ACTC_HUMAN Actin, alpha cardiac muscle 1 OS=Homo sapiens GN=ACTC1 PE=1 SV=1;sp|P63267|ACTH_HUMAN Actin, gamma-enteric smooth muscle OS=Homo sapiens GN=ACTG2 PE=1	10	14	1	1	10	14	12	13	9	12	11	7	4	14	8	5	0	1	1	1	0	1	1	0	0	1	1	0	0	1	1	1	0	1	1	0	0	1	1	0	30.8	4.2
Q5VTE0;P68104;A0A087WVQ9;A0A087WV01;Q05639;A6PW80;Q5JR01	Q5VTE0;P68104;A0A087WVQ9;A0A087WV01;Q05639	15;15;13;12;8;4;4	15;15;13;12;8;4;4	15;15;13;12;8;4;4	Putative elongation factor 1-alpha-like 3;Elongation factor 1-alpha 1;Elongation factor 1-alpha;Elongation factor 1-alpha 2	EEF1A1P5;EEF1A1;EEF1A2	sp|Q5VTE0|EF1A3_HUMAN Putative elongation factor 1-alpha-like 3 OS=Homo sapiens GN=EEF1A1P5 PE=5 SV=1;sp|P68104|EF1A1_HUMAN Elongation factor 1-alpha 1 OS=Homo sapiens GN=EEF1A1 PE=1 SV=1;tr|A0A087WVQ9|A0A087WVQ9_HUMAN Elongation factor 1-alpha 1 OS=Homo s	7	15	15	15	12	14	9	13	8	12	13	11	2	14	9	2	12	14	9	13	8	12	13	11	2	14	9	2	12	14	9	13	8	12	13	11	2	14	9	2	33.1	33.1
P68371;P04350;Q3ZCM7;M0R2D3;M0R0X0;M0QY85;M0QY37;M0QX14;M0QZL7;M0QYM7;M0R278;A0A075B724	P68371;P04350;Q3ZCM7	14;12;7;4;2;2;2;2;2;2;2;1	3;3;1;1;2;2;2;2;2;1;2;1	2;2;1;1;2;2;2;2;2;1;2;1	Tubulin beta-4B chain;Tubulin beta-4A chain;Tubulin beta-8 chain	TUBB4B;TUBB4A;TUBB8	sp|P68371|TBB4B_HUMAN Tubulin beta-4B chain OS=Homo sapiens GN=TUBB4B PE=1 SV=1;sp|P04350|TBB4A_HUMAN Tubulin beta-4A chain OS=Homo sapiens GN=TUBB4A PE=1 SV=2;sp|Q3ZCM7|TBB8_HUMAN Tubulin beta-8 chain OS=Homo sapiens GN=TUBB8 PE=1 SV=2	12	14	3	2	8	14	7	9	7	8	8	5	1	13	3	1	1	3	0	2	0	1	1	0	0	2	0	0	1	2	0	2	0	1	1	0	0	2	0	0	35.3	12.8
P78347;C9J6M0;A0A087WW90;A0A0D9SF80;A0A0A0MSY2;Q86UP8;Q6EKJ0	P78347	12;1;1;1;1;1;1	12;1;1;1;1;1;1	12;1;1;1;1;1;1	General transcription factor II-I	GTF2I	sp|P78347|GTF2I_HUMAN General transcription factor II-I OS=Homo sapiens GN=GTF2I PE=1 SV=2	7	12	12	12	1	10	0	7	1	2	0	0	0	8	1	0	1	10	0	7	1	2	0	0	0	8	1	0	1	10	0	7	1	2	0	0	0	8	1	0	14.6	14.6
P78527	P78527	13	13	13	DNA-dependent protein kinase catalytic subunit	PRKDC	sp|P78527|PRKDC_HUMAN DNA-dependent protein kinase catalytic subunit OS=Homo sapiens GN=PRKDC PE=1 SV=3	1	13	13	13	5	12	1	4	0	5	1	1	0	9	0	0	5	12	1	4	0	5	1	1	0	9	0	0	5	12	1	4	0	5	1	1	0	9	0	0	4	4
P82663	P82663	1	1	1	28S ribosomal protein S25, mitochondrial	MRPS25	sp|P82663|RT25_HUMAN 28S ribosomal protein S25, mitochondrial OS=Homo sapiens GN=MRPS25 PE=1 SV=1	1	1	1	1	0	1	0	0	0	1	0	0	0	1	0	0	0	1	0	0	0	1	0	0	0	1	0	0	0	1	0	0	0	1	0	0	0	1	0	0	7.5	7.5
P82933	P82933	2	2	2	28S ribosomal protein S9, mitochondrial	MRPS9	sp|P82933|RT09_HUMAN 28S ribosomal protein S9, mitochondrial OS=Homo sapiens GN=MRPS9 PE=1 SV=2	1	2	2	2	0	1	0	1	0	1	0	0	0	1	0	0	0	1	0	1	0	1	0	0	0	1	0	0	0	1	0	1	0	1	0	0	0	1	0	0	4.5	4.5
Q5T0R8;Q5T0S3;Q5T0R7;Q5T0R6;Q5T0R5;Q5T0R4;Q5T0R3;Q5T0R2;Q5T0R1;Q5T0R9;Q01518	Q5T0R8;Q5T0S3;Q5T0R7;Q5T0R6;Q5T0R5;Q5T0R4;Q5T0R3;Q5T0R2;Q5T0R1;Q5T0R9;Q01518	1;1;1;1;1;1;1;1;1;1;1	1;1;1;1;1;1;1;1;1;1;1	1;1;1;1;1;1;1;1;1;1;1	Adenylyl cyclase-associated protein;Adenylyl cyclase-associated protein 1	CAP1	tr|Q5T0R8|Q5T0R8_HUMAN Adenylyl cyclase-associated protein 1 (Fragment) OS=Homo sapiens GN=CAP1 PE=1 SV=1;tr|Q5T0S3|Q5T0S3_HUMAN Adenylyl cyclase-associated protein 1 (Fragment) OS=Homo sapiens GN=CAP1 PE=1 SV=1;tr|Q5T0R7|Q5T0R7_HUMAN Adenylyl cyclase-asso	11	1	1	1	0	0	0	1	0	1	0	0	0	0	0	0	0	0	0	1	0	1	0	0	0	0	0	0	0	0	0	1	0	1	0	0	0	0	0	0	15.5	15.5
Q01650;H0YJ95;A0A0C4DGL4;G3V4Z6;Q9UM01;Q92536	Q01650;H0YJ95;A0A0C4DGL4;G3V4Z6;Q9UM01;Q92536	2;1;1;1;1;1	2;1;1;1;1;1	2;1;1;1;1;1	Large neutral amino acids transporter small subunit 1;Y+L amino acid transporter 1;Y+L amino acid transporter 2	SLC7A5;SLC7A7;SLC7A6	sp|Q01650|LAT1_HUMAN Large neutral amino acids transporter small subunit 1 OS=Homo sapiens GN=SLC7A5 PE=1 SV=2;tr|H0YJ95|H0YJ95_HUMAN Y+L amino acid transporter 1 (Fragment) OS=Homo sapiens GN=SLC7A7 PE=1 SV=1;tr|A0A0C4DGL4|A0A0C4DGL4_HUMAN Large neutral a	6	2	2	2	1	1	1	1	1	1	1	0	0	1	0	0	1	1	1	1	1	1	1	0	0	1	0	0	1	1	1	1	1	1	1	0	0	1	0	0	4.1	4.1
Q02413	Q02413	1	1	1	Desmoglein-1	DSG1	sp|Q02413|DSG1_HUMAN Desmoglein-1 OS=Homo sapiens GN=DSG1 PE=1 SV=2	1	1	1	1	0	0	1	0	0	0	0	0	0	0	1	0	0	0	1	0	0	0	0	0	0	0	1	0	0	0	1	0	0	0	0	0	0	0	1	0	1.1	1.1
Q02790;F5H1U3;F5H120	Q02790;F5H1U3	6;3;1	6;3;1	6;3;1	Peptidyl-prolyl cis-trans isomerase FKBP4;Peptidyl-prolyl cis-trans isomerase FKBP4, N-terminally processed;Peptidyl-prolyl cis-trans isomerase	FKBP4	sp|Q02790|FKBP4_HUMAN Peptidyl-prolyl cis-trans isomerase FKBP4 OS=Homo sapiens GN=FKBP4 PE=1 SV=3;tr|F5H1U3|F5H1U3_HUMAN Peptidylprolyl isomerase (Fragment) OS=Homo sapiens GN=FKBP4 PE=1 SV=1	3	6	6	6	0	3	0	0	0	0	1	1	0	6	0	0	0	3	0	0	0	0	1	1	0	6	0	0	0	3	0	0	0	0	1	1	0	6	0	0	19	19
Q02878;F8VZ45;U3KQR5;F8VZA3;F8VWR1;F8VU16;F8VR69	Q02878	20;9;9;5;5;5;4	20;9;9;5;5;5;4	20;9;9;5;5;5;4	60S ribosomal protein L6	RPL6	sp|Q02878|RL6_HUMAN 60S ribosomal protein L6 OS=Homo sapiens GN=RPL6 PE=1 SV=3	7	20	20	20	4	17	5	17	3	13	8	4	3	20	4	3	4	17	5	17	3	13	8	4	3	20	4	3	4	17	5	17	3	13	8	4	3	20	4	3	41	41
Q04917;F8WEB6;A2IDB1	Q04917;F8WEB6;A2IDB1	3;2;2	1;1;1	1;1;1	14-3-3 protein eta	YWHAH	sp|Q04917|1433F_HUMAN 14-3-3 protein eta OS=Homo sapiens GN=YWHAH PE=1 SV=4;tr|F8WEB6|F8WEB6_HUMAN 14-3-3 protein eta OS=Homo sapiens GN=YWHAH PE=1 SV=1;tr|A2IDB1|A2IDB1_HUMAN 14-3-3 protein eta OS=Homo sapiens GN=YWHAH PE=1 SV=1	3	3	1	1	2	2	1	1	2	3	2	2	0	2	0	1	0	0	0	0	0	1	0	0	0	1	0	0	0	0	0	0	0	1	0	0	0	1	0	0	9.8	3.7
Q5T760;Q5T757;Q05519	Q5T760;Q5T757;Q05519	1;1;1	1;1;1	1;1;1	Serine/arginine-rich splicing factor 11	SRSF11	tr|Q5T760|Q5T760_HUMAN Serine/arginine-rich-splicing factor 11 (Fragment) OS=Homo sapiens GN=SRSF11 PE=1 SV=1;tr|Q5T757|Q5T757_HUMAN Serine/arginine-rich-splicing factor 11 OS=Homo sapiens GN=SRSF11 PE=1 SV=1;sp|Q05519|SRS11_HUMAN Serine/arginine-rich spli	3	1	1	1	0	1	0	1	0	1	0	0	0	1	0	0	0	1	0	1	0	1	0	0	0	1	0	0	0	1	0	1	0	1	0	0	0	1	0	0	3.6	3.6
Q06203;D6RCC8;D6RE15	Q06203;D6RCC8	3;2;1	3;2;1	3;2;1	Amidophosphoribosyltransferase	PPAT	sp|Q06203|PUR1_HUMAN Amidophosphoribosyltransferase OS=Homo sapiens GN=PPAT PE=1 SV=1;tr|D6RCC8|D6RCC8_HUMAN Amidophosphoribosyltransferase OS=Homo sapiens GN=PPAT PE=1 SV=1	3	3	3	3	0	3	0	3	0	2	1	0	0	3	0	0	0	3	0	3	0	2	1	0	0	3	0	0	0	3	0	3	0	2	1	0	0	3	0	0	8.3	8.3
Q06830;A0A0A0MSI0;A0A0A0MRQ5	Q06830;A0A0A0MSI0;A0A0A0MRQ5	10;9;6	10;9;6	7;6;3	Peroxiredoxin-1	PRDX1	sp|Q06830|PRDX1_HUMAN Peroxiredoxin-1 OS=Homo sapiens GN=PRDX1 PE=1 SV=1;tr|A0A0A0MSI0|A0A0A0MSI0_HUMAN Peroxiredoxin-1 (Fragment) OS=Homo sapiens GN=PRDX1 PE=1 SV=1;tr|A0A0A0MRQ5|A0A0A0MRQ5_HUMAN Peroxiredoxin-1 OS=Homo sapiens GN=PRDX1 PE=1 SV=1	3	10	10	7	5	10	5	4	4	4	8	8	0	10	6	0	5	10	5	4	4	4	8	8	0	10	6	0	3	7	3	3	2	4	5	5	0	7	4	0	49.7	49.7
Q07021;I3L3Q7;I3L3B0	Q07021;I3L3Q7;I3L3B0	2;1;1	2;1;1	2;1;1	Complement component 1 Q subcomponent-binding protein, mitochondrial	C1QBP	sp|Q07021|C1QBP_HUMAN Complement component 1 Q subcomponent-binding protein, mitochondrial OS=Homo sapiens GN=C1QBP PE=1 SV=1;tr|I3L3Q7|I3L3Q7_HUMAN Complement component 1 Q subcomponent-binding protein, mitochondrial (Fragment) OS=Homo sapiens GN=C1QBP PE	3	2	2	2	0	0	0	0	0	0	0	0	0	2	0	0	0	0	0	0	0	0	0	0	0	2	0	0	0	0	0	0	0	0	0	0	0	2	0	0	10.3	10.3
Q07065	Q07065	4	4	4	Cytoskeleton-associated protein 4	CKAP4	sp|Q07065|CKAP4_HUMAN Cytoskeleton-associated protein 4 OS=Homo sapiens GN=CKAP4 PE=1 SV=2	1	4	4	4	1	3	0	2	1	1	1	0	0	3	0	0	1	3	0	2	1	1	1	0	0	3	0	0	1	3	0	2	1	1	1	0	0	3	0	0	9	9
Q07666	Q07666	4	4	4	KH domain-containing, RNA-binding, signal transduction-associated protein 1	KHDRBS1	sp|Q07666|KHDR1_HUMAN KH domain-containing, RNA-binding, signal transduction-associated protein 1 OS=Homo sapiens GN=KHDRBS1 PE=1 SV=1	1	4	4	4	2	2	1	3	1	2	2	1	0	4	1	0	2	2	1	3	1	2	2	1	0	4	1	0	2	2	1	3	1	2	2	1	0	4	1	0	10.6	10.6
Q08211	Q08211	9	9	9	ATP-dependent RNA helicase A	DHX9	sp|Q08211|DHX9_HUMAN ATP-dependent RNA helicase A OS=Homo sapiens GN=DHX9 PE=1 SV=4	1	9	9	9	2	7	2	4	2	2	3	0	0	8	0	0	2	7	2	4	2	2	3	0	0	8	0	0	2	7	2	4	2	2	3	0	0	8	0	0	7.2	7.2
Q08554	Q08554	1	1	1	Desmocollin-1	DSC1	sp|Q08554|DSC1_HUMAN Desmocollin-1 OS=Homo sapiens GN=DSC1 PE=1 SV=2	1	1	1	1	0	0	0	0	0	0	0	0	0	0	1	0	0	0	0	0	0	0	0	0	0	0	1	0	0	0	0	0	0	0	0	0	0	0	1	0	1.5	1.5
Q08945;A0A0U1RRK2;E9PPZ7;E9PMD4	Q08945;A0A0U1RRK2	7;4;1;1	7;4;1;1	7;4;1;1	FACT complex subunit SSRP1	SSRP1	sp|Q08945|SSRP1_HUMAN FACT complex subunit SSRP1 OS=Homo sapiens GN=SSRP1 PE=1 SV=1;tr|A0A0U1RRK2|A0A0U1RRK2_HUMAN FACT complex subunit SSRP1 (Fragment) OS=Homo sapiens GN=SSRP1 PE=1 SV=1	4	7	7	7	1	6	0	2	1	4	3	1	0	5	1	0	1	6	0	2	1	4	3	1	0	5	1	0	1	6	0	2	1	4	3	1	0	5	1	0	10.2	10.2
Q08J23	Q08J23	2	2	2	tRNA (cytosine(34)-C(5))-methyltransferase	NSUN2	sp|Q08J23|NSUN2_HUMAN tRNA (cytosine(34)-C(5))-methyltransferase OS=Homo sapiens GN=NSUN2 PE=1 SV=2	1	2	2	2	1	1	0	0	0	1	0	0	0	2	0	0	1	1	0	0	0	1	0	0	0	2	0	0	1	1	0	0	0	1	0	0	0	2	0	0	2.6	2.6
Q09028;E9PNS2;E9PIC4;E9PNS6	Q09028	4;1;1;1	4;1;1;1	1;1;1;1	Histone-binding protein RBBP4	RBBP4	sp|Q09028|RBBP4_HUMAN Histone-binding protein RBBP4 OS=Homo sapiens GN=RBBP4 PE=1 SV=3	4	4	4	1	0	4	0	3	1	0	2	1	1	3	0	0	0	4	0	3	1	0	2	1	1	3	0	0	0	1	0	1	0	0	0	0	0	1	0	0	10.4	10.4
Q09666	Q09666	3	3	3	Neuroblast differentiation-associated protein AHNAK	AHNAK	sp|Q09666|AHNK_HUMAN Neuroblast differentiation-associated protein AHNAK OS=Homo sapiens GN=AHNAK PE=1 SV=2	1	3	3	3	1	3	0	2	1	2	1	0	0	1	0	0	1	3	0	2	1	2	1	0	0	1	0	0	1	3	0	2	1	2	1	0	0	1	0	0	4.9	4.9
Q12874	Q12874	3	3	3	Splicing factor 3A subunit 3	SF3A3	sp|Q12874|SF3A3_HUMAN Splicing factor 3A subunit 3 OS=Homo sapiens GN=SF3A3 PE=1 SV=1	1	3	3	3	1	2	1	2	1	2	1	1	0	3	0	0	1	2	1	2	1	2	1	1	0	3	0	0	1	2	1	2	1	2	1	1	0	3	0	0	7.6	7.6
Q12904;D6R937	Q12904;D6R937	4;2	4;2	4;2	Aminoacyl tRNA synthase complex-interacting multifunctional protein 1;Endothelial monocyte-activating polypeptide 2	AIMP1	sp|Q12904|AIMP1_HUMAN Aminoacyl tRNA synthase complex-interacting multifunctional protein 1 OS=Homo sapiens GN=AIMP1 PE=1 SV=2;tr|D6R937|D6R937_HUMAN Aminoacyl tRNA synthase complex-interacting multifunctional protein 1 (Fragment) OS=Homo sapiens GN=AIMP1	2	4	4	4	0	3	0	1	0	0	0	0	0	4	0	0	0	3	0	1	0	0	0	0	0	4	0	0	0	3	0	1	0	0	0	0	0	4	0	0	20.2	20.2
Q12906;K7EKJ9;Q96SI9;K7EQR9;K7EPG3;K7ERM6;K7ENK6;K7EM82;K7EJ09;K7EKY0;K7ER69	Q12906	15;3;3;2;1;1;1;1;1;1;1	15;3;3;2;1;1;1;1;1;1;1	15;3;3;2;1;1;1;1;1;1;1	Interleukin enhancer-binding factor 3	ILF3	sp|Q12906|ILF3_HUMAN Interleukin enhancer-binding factor 3 OS=Homo sapiens GN=ILF3 PE=1 SV=3	11	15	15	15	1	11	1	11	1	5	5	1	0	12	1	0	1	11	1	11	1	5	5	1	0	12	1	0	1	11	1	11	1	5	5	1	0	12	1	0	19.2	19.2
Q12931;I3L0K7;I3L239;I3L253	Q12931;I3L0K7	9;6;2;1	9;6;2;1	9;6;2;1	Heat shock protein 75 kDa, mitochondrial	TRAP1	sp|Q12931|TRAP1_HUMAN Heat shock protein 75 kDa, mitochondrial OS=Homo sapiens GN=TRAP1 PE=1 SV=3;tr|I3L0K7|I3L0K7_HUMAN Heat shock protein 75 kDa, mitochondrial OS=Homo sapiens GN=TRAP1 PE=1 SV=1	4	9	9	9	4	8	1	6	2	7	3	0	0	9	0	0	4	8	1	6	2	7	3	0	0	9	0	0	4	8	1	6	2	7	3	0	0	9	0	0	15.8	15.8
Q13151	Q13151	4	4	4	Heterogeneous nuclear ribonucleoprotein A0	HNRNPA0	sp|Q13151|ROA0_HUMAN Heterogeneous nuclear ribonucleoprotein A0 OS=Homo sapiens GN=HNRNPA0 PE=1 SV=1	1	4	4	4	2	3	1	1	1	1	2	2	0	4	2	0	2	3	1	1	1	1	2	2	0	4	2	0	2	3	1	1	1	1	2	2	0	4	2	0	15.1	15.1
Q13200;H7C2Q3;C9JPC0;H7C1H2	Q13200	9;3;2;1	9;3;2;1	9;3;2;1	26S proteasome non-ATPase regulatory subunit 2	PSMD2	sp|Q13200|PSMD2_HUMAN 26S proteasome non-ATPase regulatory subunit 2 OS=Homo sapiens GN=PSMD2 PE=1 SV=3	4	9	9	9	3	6	3	6	1	3	1	1	1	8	0	0	3	6	3	6	1	3	1	1	1	8	0	0	3	6	3	6	1	3	1	1	1	8	0	0	12.3	12.3
Q13263;M0R0K9;M0R3C0;M0R2I3	Q13263;M0R0K9	19;10;2;1	19;10;2;1	19;10;2;1	Transcription intermediary factor 1-beta	TRIM28	sp|Q13263|TIF1B_HUMAN Transcription intermediary factor 1-beta OS=Homo sapiens GN=TRIM28 PE=1 SV=5;tr|M0R0K9|M0R0K9_HUMAN Transcription intermediary factor 1-beta (Fragment) OS=Homo sapiens GN=TRIM28 PE=1 SV=1	4	19	19	19	7	14	3	16	8	13	5	0	1	14	1	2	7	14	3	16	8	13	5	0	1	14	1	2	7	14	3	16	8	13	5	0	1	14	1	2	25.4	25.4
Q13283;E5RIZ6;E5RI46;E5RIF8;E5RH42;E5RJU8;E5RH00;D6R9X5;D6R9A4;D6RBM9;D6REX8;D6RBR0;D6RE13;D6RBW8;D6RGJ4;D6RAC7;D6RB17	Q13283;E5RIZ6;E5RI46;E5RIF8;E5RH42;E5RJU8	6;4;3;3;3;3;2;1;1;1;1;1;1;1;1;1;1	6;4;3;3;3;3;2;1;1;1;1;1;1;1;1;1;1	5;3;2;2;2;2;1;0;0;0;0;0;0;0;0;0;0	Ras GTPase-activating protein-binding protein 1	G3BP1	sp|Q13283|G3BP1_HUMAN Ras GTPase-activating protein-binding protein 1 OS=Homo sapiens GN=G3BP1 PE=1 SV=1;tr|E5RIZ6|E5RIZ6_HUMAN Ras GTPase-activating protein-binding protein 1 (Fragment) OS=Homo sapiens GN=G3BP1 PE=1 SV=1;tr|E5RI46|E5RI46_HUMAN Ras GTPase-	17	6	6	5	2	4	2	6	2	2	2	3	1	3	0	1	2	4	2	6	2	2	2	3	1	3	0	1	2	4	2	5	2	2	2	2	1	3	0	1	18.5	18.5
Q13347;Q5TFK1	Q13347	7;1	7;1	7;1	Eukaryotic translation initiation factor 3 subunit I	EIF3I	sp|Q13347|EIF3I_HUMAN Eukaryotic translation initiation factor 3 subunit I OS=Homo sapiens GN=EIF3I PE=1 SV=1	2	7	7	7	0	5	0	4	0	5	3	0	0	5	1	0	0	5	0	4	0	5	3	0	0	5	1	0	0	5	0	4	0	5	3	0	0	5	1	0	24	24
Q13363;E7ESU7;D6RAX2;E7EPF8;Q5SQP8;P56545;A0A087WYL1;E9PGB1;E7EUB3;H0Y8U5;H0Y8W7	Q13363;E7ESU7;D6RAX2;E7EPF8;Q5SQP8;P56545	3;2;2;2;2;2;1;1;1;1;1	3;2;2;2;2;2;1;1;1;1;1	3;2;2;2;2;2;1;1;1;1;1	C-terminal-binding protein 1;C-terminal-binding protein 2	CTBP1;CTBP2	sp|Q13363|CTBP1_HUMAN C-terminal-binding protein 1 OS=Homo sapiens GN=CTBP1 PE=1 SV=2;tr|E7ESU7|E7ESU7_HUMAN C-terminal-binding protein 1 (Fragment) OS=Homo sapiens GN=CTBP1 PE=1 SV=1;tr|D6RAX2|D6RAX2_HUMAN C-terminal-binding protein 1 (Fragment) OS=Homo s	11	3	3	3	1	3	1	1	1	0	2	0	0	1	0	0	1	3	1	1	1	0	2	0	0	1	0	0	1	3	1	1	1	0	2	0	0	1	0	0	8.4	8.4
Q13405;E9PI78;H0YDP7;E9PNF1	Q13405;E9PI78;H0YDP7;E9PNF1	2;1;1;1	2;1;1;1	2;1;1;1	39S ribosomal protein L49, mitochondrial	MRPL49	sp|Q13405|RM49_HUMAN 39S ribosomal protein L49, mitochondrial OS=Homo sapiens GN=MRPL49 PE=1 SV=1;tr|E9PI78|E9PI78_HUMAN 39S ribosomal protein L49, mitochondrial OS=Homo sapiens GN=MRPL49 PE=1 SV=1;tr|H0YDP7|H0YDP7_HUMAN 39S ribosomal protein L49, mitochon	4	2	2	2	0	1	0	0	0	0	0	0	0	2	0	0	0	1	0	0	0	0	0	0	0	2	0	0	0	1	0	0	0	0	0	0	0	2	0	0	16.3	16.3
Q13423;D6RHU2;D6RAI5;E9PCX7;H0Y8P5	Q13423;D6RHU2;D6RAI5;E9PCX7	4;2;2;2;1	4;2;2;2;1	4;2;2;2;1	NAD(P) transhydrogenase, mitochondrial	NNT	sp|Q13423|NNTM_HUMAN NAD(P) transhydrogenase, mitochondrial OS=Homo sapiens GN=NNT PE=1 SV=3;tr|D6RHU2|D6RHU2_HUMAN NAD(P) transhydrogenase, mitochondrial (Fragment) OS=Homo sapiens GN=NNT PE=1 SV=1;tr|D6RAI5|D6RAI5_HUMAN NAD(P) transhydrogenase, mitochond	5	4	4	4	0	3	0	4	0	1	1	0	0	3	0	0	0	3	0	4	0	1	1	0	0	3	0	0	0	3	0	4	0	1	1	0	0	3	0	0	3.7	3.7
Q13435;E9PPJ0;E9PJT3;E9PJ04;H0YCG1;E9PIL8;H0YEX5	Q13435;E9PPJ0;E9PJT3;E9PJ04;H0YCG1	8;7;5;5;5;1;1	8;7;5;5;5;1;1	8;7;5;5;5;1;1	Splicing factor 3B subunit 2	SF3B2	sp|Q13435|SF3B2_HUMAN Splicing factor 3B subunit 2 OS=Homo sapiens GN=SF3B2 PE=1 SV=2;tr|E9PPJ0|E9PPJ0_HUMAN Splicing factor 3B subunit 2 OS=Homo sapiens GN=SF3B2 PE=1 SV=1;tr|E9PJT3|E9PJT3_HUMAN Splicing factor 3B subunit 2 (Fragment) OS=Homo sapiens GN=S	7	8	8	8	2	6	1	4	0	5	0	0	0	7	0	0	2	6	1	4	0	5	0	0	0	7	0	0	2	6	1	4	0	5	0	0	0	7	0	0	10.3	10.3
Q13596;H0YK43;H0YK42	Q13596;H0YK43;H0YK42	2;1;1	2;1;1	2;1;1	Sorting nexin-1	SNX1	sp|Q13596|SNX1_HUMAN Sorting nexin-1 OS=Homo sapiens GN=SNX1 PE=1 SV=3;tr|H0YK43|H0YK43_HUMAN Sorting nexin-1 (Fragment) OS=Homo sapiens GN=SNX1 PE=1 SV=1;tr|H0YK42|H0YK42_HUMAN Sorting nexin-1 OS=Homo sapiens GN=SNX1 PE=1 SV=1	3	2	2	2	0	1	0	0	0	0	0	0	0	2	0	0	0	1	0	0	0	0	0	0	0	2	0	0	0	1	0	0	0	0	0	0	0	2	0	0	4.8	4.8
Q13838;A0A0G2JJZ9;Q5STU3;O00148;H0Y400;A0A140T9X3;F6S4E6;A0A0A0MT12;F6TRA5;K7EQN7;F6WLT2;K7ENP6;A0A0G2JHN7;K7EL56;K7EIL8;F6U6E2;K7EN69;A0A140T9L4;F6S2B7;A0A140T973;F6SXL5;A0A140T9K1;A0A140T9X9;F6QYI9;A0A0G2JJL7;K7EPJ3;A0A140T996;F6R6M7;F6UJC5;A0A140TA18	Q13838;A0A0G2JJZ9;Q5STU3;O00148;H0Y400;A0A140T9X3	5;4;4;4;3;3;2;2;2;2;2;1;1;1;1;1;1;1;1;1;1;1;1;1;1;1;1;1;1;1	5;4;4;4;3;3;2;2;2;2;2;1;1;1;1;1;1;1;1;1;1;1;1;1;1;1;1;1;1;1	5;4;4;4;3;3;2;2;2;2;2;1;1;1;1;1;1;1;1;1;1;1;1;1;1;1;1;1;1;1	Spliceosome RNA helicase DDX39B;ATP-dependent RNA helicase DDX39A	DDX39B;DDX39A	sp|Q13838|DX39B_HUMAN Spliceosome RNA helicase DDX39B OS=Homo sapiens GN=DDX39B PE=1 SV=1;tr|A0A0G2JJZ9|A0A0G2JJZ9_HUMAN Spliceosome RNA helicase DDX39B (Fragment) OS=Homo sapiens GN=DDX39B PE=1 SV=1;tr|Q5STU3|Q5STU3_HUMAN Spliceosome RNA helicase DDX39B O	30	5	5	5	1	5	0	3	0	1	3	0	0	5	0	0	1	5	0	3	0	1	3	0	0	5	0	0	1	5	0	3	0	1	3	0	0	5	0	0	14.5	14.5
Q9BVA1;Q13885;K7ES63	Q9BVA1;Q13885	11;11;1	1;1;1	0;0;0	Tubulin beta-2B chain;Tubulin beta-2A chain	TUBB2B;TUBB2A	sp|Q9BVA1|TBB2B_HUMAN Tubulin beta-2B chain OS=Homo sapiens GN=TUBB2B PE=1 SV=1;sp|Q13885|TBB2A_HUMAN Tubulin beta-2A chain OS=Homo sapiens GN=TUBB2A PE=1 SV=1	3	11	1	0	6	11	6	7	5	8	6	4	1	11	3	1	0	1	0	1	0	1	0	0	0	1	0	0	0	0	0	0	0	0	0	0	0	0	0	0	23.8	2.7
Q14008;H0YDX5	Q14008	5;2	5;2	5;2	Cytoskeleton-associated protein 5	CKAP5	sp|Q14008|CKAP5_HUMAN Cytoskeleton-associated protein 5 OS=Homo sapiens GN=CKAP5 PE=1 SV=3	2	5	5	5	0	4	0	1	0	0	0	0	0	4	0	0	0	4	0	1	0	0	0	0	0	4	0	0	0	4	0	1	0	0	0	0	0	4	0	0	2.9	2.9
Q14152	Q14152	23	23	23	Eukaryotic translation initiation factor 3 subunit A	EIF3A	sp|Q14152|EIF3A_HUMAN Eukaryotic translation initiation factor 3 subunit A OS=Homo sapiens GN=EIF3A PE=1 SV=1	1	23	23	23	4	19	2	17	2	20	8	2	4	19	0	5	4	19	2	17	2	20	8	2	4	19	0	5	4	19	2	17	2	20	8	2	4	19	0	5	17.6	17.6
Q14157;F8W726;H0Y5H6;Q5VU81;Q5VU80;Q5VU79;Q5VU78;Q5VU77;H7C2T8	Q14157;F8W726;H0Y5H6	4;3;2;1;1;1;1;1;1	4;3;2;1;1;1;1;1;1	4;3;2;1;1;1;1;1;1	Ubiquitin-associated protein 2-like	UBAP2L	sp|Q14157|UBP2L_HUMAN Ubiquitin-associated protein 2-like OS=Homo sapiens GN=UBAP2L PE=1 SV=2;tr|F8W726|F8W726_HUMAN Ubiquitin-associated protein 2-like OS=Homo sapiens GN=UBAP2L PE=1 SV=2;tr|H0Y5H6|H0Y5H6_HUMAN Ubiquitin-associated protein 2-like (Fragmen	9	4	4	4	1	3	0	4	2	3	2	0	1	2	0	1	1	3	0	4	2	3	2	0	1	2	0	1	1	3	0	4	2	3	2	0	1	2	0	1	5.3	5.3
Q14204;H0YJ21	Q14204	17;1	17;1	17;1	Cytoplasmic dynein 1 heavy chain 1	DYNC1H1	sp|Q14204|DYHC1_HUMAN Cytoplasmic dynein 1 heavy chain 1 OS=Homo sapiens GN=DYNC1H1 PE=1 SV=5	2	17	17	17	2	15	0	7	0	4	0	0	0	14	0	0	2	15	0	7	0	4	0	0	0	14	0	0	2	15	0	7	0	4	0	0	0	14	0	0	4.7	4.7
Q14247;H0YCD9;H0YEV2	Q14247;H0YCD9	5;3;2	5;3;2	5;3;2	Src substrate cortactin	CTTN	sp|Q14247|SRC8_HUMAN Src substrate cortactin OS=Homo sapiens GN=CTTN PE=1 SV=2;tr|H0YCD9|H0YCD9_HUMAN Src substrate cortactin (Fragment) OS=Homo sapiens GN=CTTN PE=1 SV=1	3	5	5	5	0	3	0	0	0	2	0	0	0	5	0	0	0	3	0	0	0	2	0	0	0	5	0	0	0	3	0	0	0	2	0	0	0	5	0	0	10.9	10.9
Q14566	Q14566	4	4	4	DNA replication licensing factor MCM6	MCM6	sp|Q14566|MCM6_HUMAN DNA replication licensing factor MCM6 OS=Homo sapiens GN=MCM6 PE=1 SV=1	1	4	4	4	0	3	0	2	0	2	0	0	0	3	0	0	0	3	0	2	0	2	0	0	0	3	0	0	0	3	0	2	0	2	0	0	0	3	0	0	6.7	6.7
Q14697;F5H6X6;E9PKU7;E9PNH1	Q14697;F5H6X6;E9PKU7	8;7;6;2	8;7;6;2	8;7;6;2	Neutral alpha-glucosidase AB	GANAB	sp|Q14697|GANAB_HUMAN Neutral alpha-glucosidase AB OS=Homo sapiens GN=GANAB PE=1 SV=3;tr|F5H6X6|F5H6X6_HUMAN Neutral alpha-glucosidase AB OS=Homo sapiens GN=GANAB PE=1 SV=1;tr|E9PKU7|E9PKU7_HUMAN Neutral alpha-glucosidase AB OS=Homo sapiens GN=GANAB PE=1 S	4	8	8	8	2	7	3	5	3	4	2	2	0	3	0	0	2	7	3	5	3	4	2	2	0	3	0	0	2	7	3	5	3	4	2	2	0	3	0	0	9	9
Q14974;J3QR48;J3KTM9	Q14974;J3QR48	6;5;1	6;5;1	6;5;1	Importin subunit beta-1	KPNB1	sp|Q14974|IMB1_HUMAN Importin subunit beta-1 OS=Homo sapiens GN=KPNB1 PE=1 SV=2;tr|J3QR48|J3QR48_HUMAN Importin subunit beta-1 (Fragment) OS=Homo sapiens GN=KPNB1 PE=1 SV=8	3	6	6	6	3	5	3	4	3	5	2	2	0	4	2	0	3	5	3	4	3	5	2	2	0	4	2	0	3	5	3	4	3	5	2	2	0	4	2	0	7.2	7.2
Q15021	Q15021	1	1	1	Condensin complex subunit 1	NCAPD2	sp|Q15021|CND1_HUMAN Condensin complex subunit 1 OS=Homo sapiens GN=NCAPD2 PE=1 SV=3	1	1	1	1	0	1	0	0	0	0	0	0	0	1	0	0	0	1	0	0	0	0	0	0	0	1	0	0	0	1	0	0	0	0	0	0	0	1	0	0	0.6	0.6
Q15029;K7EP67	Q15029;K7EP67	4;2	3;1	3;1	116 kDa U5 small nuclear ribonucleoprotein component	EFTUD2	sp|Q15029|U5S1_HUMAN 116 kDa U5 small nuclear ribonucleoprotein component OS=Homo sapiens GN=EFTUD2 PE=1 SV=1;tr|K7EP67|K7EP67_HUMAN 116 kDa U5 small nuclear ribonucleoprotein component (Fragment) OS=Homo sapiens GN=EFTUD2 PE=1 SV=1	2	4	3	3	1	3	1	1	1	1	2	1	0	4	0	0	0	2	0	0	0	0	1	0	0	3	0	0	0	2	0	0	0	0	1	0	0	3	0	0	4.4	3.4
Q15046;H3BRC9;H3BVA8	Q15046	3;1;1	3;1;1	3;1;1	Lysine--tRNA ligase	KARS	sp|Q15046|SYK_HUMAN Lysine--tRNA ligase OS=Homo sapiens GN=KARS PE=1 SV=3	3	3	3	3	0	1	0	1	0	0	0	0	0	2	0	0	0	1	0	1	0	0	0	0	0	2	0	0	0	1	0	1	0	0	0	0	0	2	0	0	5	5
Q15056	Q15056	4	4	4	Eukaryotic translation initiation factor 4H	EIF4H	sp|Q15056|IF4H_HUMAN Eukaryotic translation initiation factor 4H OS=Homo sapiens GN=EIF4H PE=1 SV=5	1	4	4	4	0	1	0	1	0	0	0	0	0	4	0	0	0	1	0	1	0	0	0	0	0	4	0	0	0	1	0	1	0	0	0	0	0	4	0	0	23.8	23.8
Q15084	Q15084	11	11	11	Protein disulfide-isomerase A6	PDIA6	sp|Q15084|PDIA6_HUMAN Protein disulfide-isomerase A6 OS=Homo sapiens GN=PDIA6 PE=1 SV=1	1	11	11	11	3	11	1	11	1	8	3	1	1	9	0	2	3	11	1	11	1	8	3	1	1	9	0	2	3	11	1	11	1	8	3	1	1	9	0	2	29.8	29.8
Q15125	Q15125	1	1	1	3-beta-hydroxysteroid-Delta(8),Delta(7)-isomerase	EBP	sp|Q15125|EBP_HUMAN 3-beta-hydroxysteroid-Delta(8),Delta(7)-isomerase OS=Homo sapiens GN=EBP PE=1 SV=3	1	1	1	1	0	0	1	0	1	0	1	1	0	1	0	0	0	0	1	0	1	0	1	1	0	1	0	0	0	0	1	0	1	0	1	1	0	1	0	0	5.2	5.2
Q15126	Q15126	2	2	2	Phosphomevalonate kinase	PMVK	sp|Q15126|PMVK_HUMAN Phosphomevalonate kinase OS=Homo sapiens GN=PMVK PE=1 SV=3	1	2	2	2	0	1	0	0	0	0	0	0	0	2	0	0	0	1	0	0	0	0	0	0	0	2	0	0	0	1	0	0	0	0	0	0	0	2	0	0	9.4	9.4
Q15233;H7C367;C9JYS8;C9IZL7;C9J4X2	Q15233;H7C367;C9JYS8	15;10;9;6;2	13;8;8;5;2	13;8;8;5;2	Non-POU domain-containing octamer-binding protein	NONO	sp|Q15233|NONO_HUMAN Non-POU domain-containing octamer-binding protein OS=Homo sapiens GN=NONO PE=1 SV=4;tr|H7C367|H7C367_HUMAN Non-POU domain-containing octamer-binding protein (Fragment) OS=Homo sapiens GN=NONO PE=1 SV=8;tr|C9JYS8|C9JYS8_HUMAN Non-POU do	5	15	13	13	2	10	2	9	5	11	8	6	2	14	0	2	2	8	2	7	5	9	7	5	1	13	0	1	2	8	2	7	5	9	7	5	1	13	0	1	35	32.1
Q15293;E9PP27	Q15293	11;1	11;1	11;1	Reticulocalbin-1	RCN1	sp|Q15293|RCN1_HUMAN Reticulocalbin-1 OS=Homo sapiens GN=RCN1 PE=1 SV=1	2	11	11	11	3	9	3	11	4	10	4	3	0	9	2	0	3	9	3	11	4	10	4	3	0	9	2	0	3	9	3	11	4	10	4	3	0	9	2	0	29.6	29.6
Q15365;J3QT27;E9PFP8;P57721;H3BSP4;C9K0A2;F8WC71;F8VTZ0;C9IZV9;C9J7A9;C9JSA6;C9J5V4;C9JTY5;C9JZY3;C9J0A4;P57723	Q15365	5;2;2;2;1;1;1;1;1;1;1;1;1;1;1;1	5;2;2;2;1;1;1;1;1;1;1;1;1;1;1;1	3;0;0;0;0;0;0;0;0;0;0;0;0;0;0;0	Poly(rC)-binding protein 1	PCBP1	sp|Q15365|PCBP1_HUMAN Poly(rC)-binding protein 1 OS=Homo sapiens GN=PCBP1 PE=1 SV=2	16	5	5	3	1	5	1	3	1	2	1	1	1	5	0	1	1	5	1	3	1	2	1	1	1	5	0	1	0	3	0	2	0	0	0	0	1	3	0	1	16.9	16.9
Q15393	Q15393	2	2	2	Splicing factor 3B subunit 3	SF3B3	sp|Q15393|SF3B3_HUMAN Splicing factor 3B subunit 3 OS=Homo sapiens GN=SF3B3 PE=1 SV=4	1	2	2	2	0	2	0	0	0	0	1	0	0	1	0	0	0	2	0	0	0	0	1	0	0	1	0	0	0	2	0	0	0	0	1	0	0	1	0	0	2	2
Q15427	Q15427	1	1	1	Splicing factor 3B subunit 4	SF3B4	sp|Q15427|SF3B4_HUMAN Splicing factor 3B subunit 4 OS=Homo sapiens GN=SF3B4 PE=1 SV=1	1	1	1	1	0	1	0	1	0	1	0	0	0	1	0	0	0	1	0	1	0	1	0	0	0	1	0	0	0	1	0	1	0	1	0	0	0	1	0	0	3.3	3.3
Q15428	Q15428	1	1	1	Splicing factor 3A subunit 2	SF3A2	sp|Q15428|SF3A2_HUMAN Splicing factor 3A subunit 2 OS=Homo sapiens GN=SF3A2 PE=1 SV=2	1	1	1	1	0	0	1	0	0	1	1	0	0	0	0	0	0	0	1	0	0	1	1	0	0	0	0	0	0	0	1	0	0	1	1	0	0	0	0	0	1.5	1.5
Q15459;H7C1L2	Q15459	9;2	9;2	9;2	Splicing factor 3A subunit 1	SF3A1	sp|Q15459|SF3A1_HUMAN Splicing factor 3A subunit 1 OS=Homo sapiens GN=SF3A1 PE=1 SV=1	2	9	9	9	1	5	1	5	2	7	2	1	0	6	2	0	1	5	1	5	2	7	2	1	0	6	2	0	1	5	1	5	2	7	2	1	0	6	2	0	14	14
Q15637;F8WEV5;A0A0J9YY76;H0Y7L4;A0A0J9YWQ8;A0A0A0MSQ4;H7C561;B1AK53	Q15637	6;2;1;1;1;1;1;1	6;2;1;1;1;1;1;1	6;2;1;1;1;1;1;1	Splicing factor 1	SF1	sp|Q15637|SF01_HUMAN Splicing factor 1 OS=Homo sapiens GN=SF1 PE=1 SV=4	8	6	6	6	1	4	1	5	1	4	1	0	1	3	0	0	1	4	1	5	1	4	1	0	1	3	0	0	1	4	1	5	1	4	1	0	1	3	0	0	7.7	7.7
Q15717	Q15717	2	2	2	ELAV-like protein 1	ELAVL1	sp|Q15717|ELAV1_HUMAN ELAV-like protein 1 OS=Homo sapiens GN=ELAVL1 PE=1 SV=2	1	2	2	2	0	2	0	0	0	0	0	0	0	1	0	0	0	2	0	0	0	0	0	0	0	1	0	0	0	2	0	0	0	0	0	0	0	1	0	0	7.7	7.7
Q2NL82	Q2NL82	1	1	1	Pre-rRNA-processing protein TSR1 homolog	TSR1	sp|Q2NL82|TSR1_HUMAN Pre-rRNA-processing protein TSR1 homolog OS=Homo sapiens GN=TSR1 PE=1 SV=1	1	1	1	1	0	1	0	1	0	0	0	0	0	1	0	0	0	1	0	1	0	0	0	0	0	1	0	0	0	1	0	1	0	0	0	0	0	1	0	0	1.4	1.4
Q52LJ0	Q52LJ0	2	2	2	Protein FAM98B	FAM98B	sp|Q52LJ0|FA98B_HUMAN Protein FAM98B OS=Homo sapiens GN=FAM98B PE=1 SV=1	1	2	2	2	0	2	0	0	0	0	0	0	0	2	0	0	0	2	0	0	0	0	0	0	0	2	0	0	0	2	0	0	0	0	0	0	0	2	0	0	7	7
Q53EL6;Q5VZS7	Q53EL6	3;1	3;1	3;1	Programmed cell death protein 4	PDCD4	sp|Q53EL6|PDCD4_HUMAN Programmed cell death protein 4 OS=Homo sapiens GN=PDCD4 PE=1 SV=2	2	3	3	3	1	3	0	1	1	0	1	0	0	3	0	0	1	3	0	1	1	0	1	0	0	3	0	0	1	3	0	1	1	0	1	0	0	3	0	0	8.3	8.3
Q58FF6	Q58FF6	5	1	1	Putative heat shock protein HSP 90-beta 4	HSP90AB4P	sp|Q58FF6|H90B4_HUMAN Putative heat shock protein HSP 90-beta 4 OS=Homo sapiens GN=HSP90AB4P PE=5 SV=1	1	5	1	1	2	3	1	3	1	3	2	1	0	4	1	0	1	0	0	0	1	0	1	0	0	0	0	0	1	0	0	0	1	0	1	0	0	0	0	0	9.5	2.2
Q58FF8	Q58FF8	8	1	1	Putative heat shock protein HSP 90-beta 2	HSP90AB2P	sp|Q58FF8|H90B2_HUMAN Putative heat shock protein HSP 90-beta 2 OS=Homo sapiens GN=HSP90AB2P PE=1 SV=2	1	8	1	1	5	7	4	7	3	5	4	4	0	8	3	0	0	0	0	0	0	0	0	0	0	1	0	0	0	0	0	0	0	0	0	0	0	1	0	0	18.1	3.9
Q5H909;Q9UNF1;Q5H907	Q5H909;Q9UNF1;Q5H907	3;3;2	3;3;2	3;3;2	Melanoma-associated antigen D2	MAGED2	tr|Q5H909|Q5H909_HUMAN Melanoma-associated antigen D2 OS=Homo sapiens GN=MAGED2 PE=1 SV=2;sp|Q9UNF1|MAGD2_HUMAN Melanoma-associated antigen D2 OS=Homo sapiens GN=MAGED2 PE=1 SV=2;tr|Q5H907|Q5H907_HUMAN Melanoma antigen family D, 2, isoform CRA_d OS=Homo sa	3	3	3	3	0	2	0	2	0	1	0	0	0	3	0	0	0	2	0	2	0	1	0	0	0	3	0	0	0	2	0	2	0	1	0	0	0	3	0	0	4.9	4.9
Q5JXI8;A0A0D9SFI6;A0A0D9SFB0;Q5JXH9;A0A0D9SFZ9;Q5JXH8;Q5JXH7;Q5JXI3;Q5JXI2;Q13642;A0A0D9SG53;A0A0D9SGB2;Q5JXI0;A0A0D9SEY7;A0A0D9SGD1	Q5JXI8;A0A0D9SFI6;A0A0D9SFB0;Q5JXH9;A0A0D9SFZ9;Q5JXH8;Q5JXH7;Q5JXI3;Q5JXI2;Q13642;A0A0D9SG53;A0A0D9SGB2;Q5JXI0	4;3;3;3;3;3;3;3;3;3;2;2;2;1;1	4;3;3;3;3;3;3;3;3;3;2;2;2;1;1	4;3;3;3;3;3;3;3;3;3;2;2;2;1;1	Four and a half LIM domains protein 1	FHL1	tr|Q5JXI8|Q5JXI8_HUMAN Four and a half LIM domains protein 1 (Fragment) OS=Homo sapiens GN=FHL1 PE=1 SV=1;tr|A0A0D9SFI6|A0A0D9SFI6_HUMAN Four and a half LIM domains protein 1 (Fragment) OS=Homo sapiens GN=FHL1 PE=1 SV=1;tr|A0A0D9SFB0|A0A0D9SFB0_HUMAN Four	15	4	4	4	0	3	2	3	1	3	2	1	0	3	0	0	0	3	2	3	1	3	2	1	0	3	0	0	0	3	2	3	1	3	2	1	0	3	0	0	15.2	15.2
Q5JZ02;Q96S44	Q5JZ02;Q96S44	1;1	1;1	1;1	TP53-regulating kinase	TP53RK	tr|Q5JZ02|Q5JZ02_HUMAN TP53-regulating kinase OS=Homo sapiens GN=TP53RK PE=1 SV=1;sp|Q96S44|PRPK_HUMAN TP53-regulating kinase OS=Homo sapiens GN=TP53RK PE=1 SV=2	2	1	1	1	0	1	0	0	0	0	0	0	0	1	0	0	0	1	0	0	0	0	0	0	0	1	0	0	0	1	0	0	0	0	0	0	0	1	0	0	17.4	17.4
U3KQL0;U3KQP5;Q5QPE4;Q5QPE5;Q9Y5X3	U3KQL0;U3KQP5;Q5QPE4;Q5QPE5;Q9Y5X3	2;2;2;2;2	2;2;2;2;2	2;2;2;2;2	Sorting nexin-5	SNX5	tr|U3KQL0|U3KQL0_HUMAN Sorting nexin 5 isoform 2 OS=Homo sapiens GN=SNX5 PE=1 SV=1;tr|U3KQP5|U3KQP5_HUMAN Sorting nexin-5 OS=Homo sapiens GN=SNX5 PE=1 SV=1;tr|Q5QPE4|Q5QPE4_HUMAN Sorting nexin-5 (Fragment) OS=Homo sapiens GN=SNX5 PE=1 SV=7;tr|Q5QPE5|Q5QPE5	5	2	2	2	0	1	0	0	0	0	0	0	0	2	0	0	0	1	0	0	0	0	0	0	0	2	0	0	0	1	0	0	0	0	0	0	0	2	0	0	51.6	51.6
Q5T6V5	Q5T6V5	1	1	1	UPF0553 protein C9orf64	C9orf64	sp|Q5T6V5|CI064_HUMAN UPF0553 protein C9orf64 OS=Homo sapiens GN=C9orf64 PE=1 SV=1	1	1	1	1	0	1	0	0	0	0	0	0	0	1	0	0	0	1	0	0	0	0	0	0	0	1	0	0	0	1	0	0	0	0	0	0	0	1	0	0	2.3	2.3
Q5T749	Q5T749	1	1	1	Keratinocyte proline-rich protein	KPRP	sp|Q5T749|KPRP_HUMAN Keratinocyte proline-rich protein OS=Homo sapiens GN=KPRP PE=1 SV=1	1	1	1	1	0	0	0	0	0	0	0	0	0	0	1	0	0	0	0	0	0	0	0	0	0	0	1	0	0	0	0	0	0	0	0	0	0	0	1	0	1.6	1.6
Q5TDF0;Q9BSD7	Q5TDF0;Q9BSD7	4;4	4;4	4;4	Cancer-related nucleoside-triphosphatase	NTPCR	tr|Q5TDF0|Q5TDF0_HUMAN Cancer-related nucleoside-triphosphatase OS=Homo sapiens GN=NTPCR PE=1 SV=1;sp|Q9BSD7|NTPCR_HUMAN Cancer-related nucleoside-triphosphatase OS=Homo sapiens GN=NTPCR PE=1 SV=1	2	4	4	4	1	4	0	3	1	2	2	0	0	3	0	0	1	4	0	3	1	2	2	0	0	3	0	0	1	4	0	3	1	2	2	0	0	3	0	0	21.9	21.9
U5GXS0;Q5VYJ5	U5GXS0;Q5VYJ5	1;1	1;1	1;1	MAM and LDL-receptor class A domain-containing protein 1	MALRD1	tr|U5GXS0|U5GXS0_HUMAN MAM and LDL-receptor class A domain-containing protein 1 (Fragment) OS=Homo sapiens GN=MALRD1 PE=4 SV=1;sp|Q5VYJ5|MALR1_HUMAN MAM and LDL-receptor class A domain-containing protein 1 OS=Homo sapiens GN=MALRD1 PE=1 SV=4	2	1	1	1	1	1	0	0	1	0	1	0	0	0	0	0	1	1	0	0	1	0	1	0	0	0	0	0	1	1	0	0	1	0	1	0	0	0	0	0	0.5	0.5
Q6P2Q9	Q6P2Q9	1	1	1	Pre-mRNA-processing-splicing factor 8	PRPF8	sp|Q6P2Q9|PRP8_HUMAN Pre-mRNA-processing-splicing factor 8 OS=Homo sapiens GN=PRPF8 PE=1 SV=2	1	1	1	1	0	1	0	0	0	0	0	0	0	1	0	0	0	1	0	0	0	0	0	0	0	1	0	0	0	1	0	0	0	0	0	0	0	1	0	0	0.4	0.4
Q6UWP8	Q6UWP8	1	1	1	Suprabasin	SBSN	sp|Q6UWP8|SBSN_HUMAN Suprabasin OS=Homo sapiens GN=SBSN PE=1 SV=2	1	1	1	1	0	0	0	0	0	0	0	0	0	0	1	0	0	0	0	0	0	0	0	0	0	0	1	0	0	0	0	0	0	0	0	0	0	0	1	0	6.1	6.1
Q7KZF4;H7C597	Q7KZF4	8;3	8;3	8;3	Staphylococcal nuclease domain-containing protein 1	SND1	sp|Q7KZF4|SND1_HUMAN Staphylococcal nuclease domain-containing protein 1 OS=Homo sapiens GN=SND1 PE=1 SV=1	2	8	8	8	2	6	0	0	0	1	1	0	0	8	0	0	2	6	0	0	0	1	1	0	0	8	0	0	2	6	0	0	0	1	1	0	0	8	0	0	9.5	9.5
Q7L2H7	Q7L2H7	1	1	1	Eukaryotic translation initiation factor 3 subunit M	EIF3M	sp|Q7L2H7|EIF3M_HUMAN Eukaryotic translation initiation factor 3 subunit M OS=Homo sapiens GN=EIF3M PE=1 SV=1	1	1	1	1	1	1	1	1	1	0	1	1	0	0	0	0	1	1	1	1	1	0	1	1	0	0	0	0	1	1	1	1	1	0	1	1	0	0	0	0	2.4	2.4
Q7L5D6	Q7L5D6	1	1	1	Golgi to ER traffic protein 4 homolog	GET4	sp|Q7L5D6|GET4_HUMAN Golgi to ER traffic protein 4 homolog OS=Homo sapiens GN=GET4 PE=1 SV=1	1	1	1	1	0	0	0	0	0	0	0	0	0	1	0	0	0	0	0	0	0	0	0	0	0	1	0	0	0	0	0	0	0	0	0	0	0	1	0	0	4	4
Q7Z3B4	Q7Z3B4	1	1	1	Nucleoporin p54	NUP54	sp|Q7Z3B4|NUP54_HUMAN Nucleoporin p54 OS=Homo sapiens GN=NUP54 PE=1 SV=2	1	1	1	1	0	0	0	0	0	0	0	0	0	1	0	0	0	0	0	0	0	0	0	0	0	1	0	0	0	0	0	0	0	0	0	0	0	1	0	0	1.8	1.8
Q7Z406;M0QY43	Q7Z406	4;1	1;1	1;1	Myosin-14	MYH14	sp|Q7Z406|MYH14_HUMAN Myosin-14 OS=Homo sapiens GN=MYH14 PE=1 SV=2	2	4	1	1	2	4	0	2	0	1	0	0	0	4	0	0	1	1	0	0	0	0	0	0	0	1	0	0	1	1	0	0	0	0	0	0	0	1	0	0	1.7	0.6
Q7Z5L9	Q7Z5L9	1	1	1	Interferon regulatory factor 2-binding protein 2	IRF2BP2	sp|Q7Z5L9|I2BP2_HUMAN Interferon regulatory factor 2-binding protein 2 OS=Homo sapiens GN=IRF2BP2 PE=1 SV=2	1	1	1	1	0	1	0	1	0	1	0	0	0	1	0	0	0	1	0	1	0	1	0	0	0	1	0	0	0	1	0	1	0	1	0	0	0	1	0	0	1.9	1.9
Q7Z6Z7	Q7Z6Z7	2	2	2	E3 ubiquitin-protein ligase HUWE1	HUWE1	sp|Q7Z6Z7|HUWE1_HUMAN E3 ubiquitin-protein ligase HUWE1 OS=Homo sapiens GN=HUWE1 PE=1 SV=3	1	2	2	2	0	2	0	1	0	2	0	1	0	2	1	0	0	2	0	1	0	2	0	1	0	2	1	0	0	2	0	1	0	2	0	1	0	2	1	0	0.4	0.4
Q86U42;B4DEH8;G3V4T2;H0YJH9	Q86U42;B4DEH8;G3V4T2	7;4;4;3	7;4;4;3	7;4;4;3	Polyadenylate-binding protein 2	PABPN1	sp|Q86U42|PABP2_HUMAN Polyadenylate-binding protein 2 OS=Homo sapiens GN=PABPN1 PE=1 SV=3;tr|B4DEH8|B4DEH8_HUMAN Polyadenylate-binding protein 2 OS=Homo sapiens GN=PABPN1 PE=1 SV=1;tr|G3V4T2|G3V4T2_HUMAN Polyadenylate-binding protein 2 OS=Homo sapiens GN=P	4	7	7	7	2	6	2	7	2	7	3	3	1	7	2	1	2	6	2	7	2	7	3	3	1	7	2	1	2	6	2	7	2	7	3	3	1	7	2	1	19.9	19.9
Q86VP6;A0A0C4DGH5;F5H6I6;H0YH27	Q86VP6;A0A0C4DGH5	6;5;1;1	6;5;1;1	6;5;1;1	Cullin-associated NEDD8-dissociated protein 1	CAND1	sp|Q86VP6|CAND1_HUMAN Cullin-associated NEDD8-dissociated protein 1 OS=Homo sapiens GN=CAND1 PE=1 SV=2;tr|A0A0C4DGH5|A0A0C4DGH5_HUMAN Cullin-associated NEDD8-dissociated protein 1 (Fragment) OS=Homo sapiens GN=CAND1 PE=1 SV=1	4	6	6	6	0	6	0	1	0	1	0	0	0	3	0	0	0	6	0	1	0	1	0	0	0	3	0	0	0	6	0	1	0	1	0	0	0	3	0	0	5.5	5.5
Q8IZL8	Q8IZL8	1	1	1	Proline-, glutamic acid- and leucine-rich protein 1	PELP1	sp|Q8IZL8|PELP1_HUMAN Proline-, glutamic acid- and leucine-rich protein 1 OS=Homo sapiens GN=PELP1 PE=1 SV=2	1	1	1	1	0	1	0	1	0	0	0	0	0	0	0	0	0	1	0	1	0	0	0	0	0	0	0	0	0	1	0	1	0	0	0	0	0	0	0	0	2.7	2.7
Q8N1G4	Q8N1G4	1	1	1	Leucine-rich repeat-containing protein 47	LRRC47	sp|Q8N1G4|LRC47_HUMAN Leucine-rich repeat-containing protein 47 OS=Homo sapiens GN=LRRC47 PE=1 SV=1	1	1	1	1	0	1	0	0	0	0	0	0	0	1	0	0	0	1	0	0	0	0	0	0	0	1	0	0	0	1	0	0	0	0	0	0	0	1	0	0	2.1	2.1
Q8N357	Q8N357	1	1	1	Solute carrier family 35 member F6	SLC35F6	sp|Q8N357|S35F6_HUMAN Solute carrier family 35 member F6 OS=Homo sapiens GN=SLC35F6 PE=1 SV=1	1	1	1	1	0	0	0	1	0	0	0	0	0	1	0	0	0	0	0	1	0	0	0	0	0	1	0	0	0	0	0	1	0	0	0	0	0	1	0	0	3.2	3.2
Q8N4V1	Q8N4V1	1	1	1	Membrane magnesium transporter 1	MMGT1	sp|Q8N4V1|MMGT1_HUMAN Membrane magnesium transporter 1 OS=Homo sapiens GN=MMGT1 PE=1 SV=1	1	1	1	1	1	1	0	0	1	0	0	0	0	0	0	0	1	1	0	0	1	0	0	0	0	0	0	0	1	1	0	0	1	0	0	0	0	0	0	0	8.4	8.4
Q8NBF2	Q8NBF2	1	1	1	NHL repeat-containing protein 2	NHLRC2	sp|Q8NBF2|NHLC2_HUMAN NHL repeat-containing protein 2 OS=Homo sapiens GN=NHLRC2 PE=1 SV=1	1	1	1	1	0	1	0	1	0	0	0	0	0	1	0	0	0	1	0	1	0	0	0	0	0	1	0	0	0	1	0	1	0	0	0	0	0	1	0	0	1.9	1.9
Q8NBS9	Q8NBS9	3	3	3	Thioredoxin domain-containing protein 5	TXNDC5	sp|Q8NBS9|TXND5_HUMAN Thioredoxin domain-containing protein 5 OS=Homo sapiens GN=TXNDC5 PE=1 SV=2	1	3	3	3	0	3	0	2	0	1	0	0	0	1	0	0	0	3	0	2	0	1	0	0	0	1	0	0	0	3	0	2	0	1	0	0	0	1	0	0	6.7	6.7
Q8NC51	Q8NC51	8	8	8	Plasminogen activator inhibitor 1 RNA-binding protein	SERBP1	sp|Q8NC51|PAIRB_HUMAN Plasminogen activator inhibitor 1 RNA-binding protein OS=Homo sapiens GN=SERBP1 PE=1 SV=2	1	8	8	8	3	3	1	3	2	3	3	1	2	8	1	2	3	3	1	3	2	3	3	1	2	8	1	2	3	3	1	3	2	3	3	1	2	8	1	2	23.8	23.8
Q8ND24;E9PN76	Q8ND24;E9PN76	4;3	4;3	4;3	RING finger protein 214	RNF214	sp|Q8ND24|RN214_HUMAN RING finger protein 214 OS=Homo sapiens GN=RNF214 PE=1 SV=2;tr|E9PN76|E9PN76_HUMAN RING finger protein 214 OS=Homo sapiens GN=RNF214 PE=1 SV=1	2	4	4	4	0	4	1	4	2	3	1	0	0	2	1	0	0	4	1	4	2	3	1	0	0	2	1	0	0	4	1	4	2	3	1	0	0	2	1	0	6.3	6.3
Q8NDC0	Q8NDC0	1	1	1	MAPK-interacting and spindle-stabilizing protein-like	MAPK1IP1L	sp|Q8NDC0|MISSL_HUMAN MAPK-interacting and spindle-stabilizing protein-like OS=Homo sapiens GN=MAPK1IP1L PE=1 SV=4	1	1	1	1	0	1	0	0	0	0	0	0	0	1	0	0	0	1	0	0	0	0	0	0	0	1	0	0	0	1	0	0	0	0	0	0	0	1	0	0	6.9	6.9
Q8NE71;H0YGW7;F5GYK6;A0A0G2JIC2;Q5STZ8	Q8NE71;H0YGW7	5;4;1;1;1	5;4;1;1;1	5;4;1;1;1	ATP-binding cassette sub-family F member 1	ABCF1	sp|Q8NE71|ABCF1_HUMAN ATP-binding cassette sub-family F member 1 OS=Homo sapiens GN=ABCF1 PE=1 SV=2;tr|H0YGW7|H0YGW7_HUMAN ATP-binding cassette sub-family F member 1 (Fragment) OS=Homo sapiens GN=ABCF1 PE=1 SV=1	5	5	5	5	0	5	0	1	0	1	0	0	0	5	0	0	0	5	0	1	0	1	0	0	0	5	0	0	0	5	0	1	0	1	0	0	0	5	0	0	7.5	7.5
Q8TDN6	Q8TDN6	2	2	2	Ribosome biogenesis protein BRX1 homolog	BRIX1	sp|Q8TDN6|BRX1_HUMAN Ribosome biogenesis protein BRX1 homolog OS=Homo sapiens GN=BRIX1 PE=1 SV=2	1	2	2	2	0	2	0	0	0	0	1	0	0	1	0	0	0	2	0	0	0	0	1	0	0	1	0	0	0	2	0	0	0	0	1	0	0	1	0	0	5.4	5.4
Q8TF01	Q8TF01	1	1	1	Arginine/serine-rich protein PNISR	PNISR	sp|Q8TF01|PNISR_HUMAN Arginine/serine-rich protein PNISR OS=Homo sapiens GN=PNISR PE=1 SV=2	1	1	1	1	0	1	0	1	0	0	0	0	0	1	0	0	0	1	0	1	0	0	0	0	0	1	0	0	0	1	0	1	0	0	0	0	0	1	0	0	1.4	1.4
Q8TF72	Q8TF72	1	1	1	Protein Shroom3	SHROOM3	sp|Q8TF72|SHRM3_HUMAN Protein Shroom3 OS=Homo sapiens GN=SHROOM3 PE=1 SV=2	1	1	1	1	1	1	1	1	1	1	1	1	0	0	1	0	1	1	1	1	1	1	1	1	0	0	1	0	1	1	1	1	1	1	1	1	0	0	1	0	0.5	0.5
Q8WUM4;F8WDK9	Q8WUM4	20;2	20;2	20;2	Programmed cell death 6-interacting protein	PDCD6IP	sp|Q8WUM4|PDC6I_HUMAN Programmed cell death 6-interacting protein OS=Homo sapiens GN=PDCD6IP PE=1 SV=1	2	20	20	20	1	17	1	15	1	12	1	1	1	15	1	0	1	17	1	15	1	12	1	1	1	15	1	0	1	17	1	15	1	12	1	1	1	15	1	0	21.9	21.9
Q8WXF1;X6RDA4	Q8WXF1	3;1	2;1	2;1	Paraspeckle component 1	PSPC1	sp|Q8WXF1|PSPC1_HUMAN Paraspeckle component 1 OS=Homo sapiens GN=PSPC1 PE=1 SV=1	2	3	2	2	0	2	0	1	0	1	0	0	1	3	0	1	0	1	0	0	0	0	0	0	0	2	0	0	0	1	0	0	0	0	0	0	0	2	0	0	6.1	4.8
Q8WXX5	Q8WXX5	1	1	1	DnaJ homolog subfamily C member 9	DNAJC9	sp|Q8WXX5|DNJC9_HUMAN DnaJ homolog subfamily C member 9 OS=Homo sapiens GN=DNAJC9 PE=1 SV=1	1	1	1	1	0	1	0	0	0	0	0	0	0	1	0	0	0	1	0	0	0	0	0	0	0	1	0	0	0	1	0	0	0	0	0	0	0	1	0	0	4.6	4.6
Q92522	Q92522	7	7	7	Histone H1x	H1FX	sp|Q92522|H1X_HUMAN Histone H1x OS=Homo sapiens GN=H1FX PE=1 SV=1	1	7	7	7	3	6	0	6	1	3	3	1	2	6	0	1	3	6	0	6	1	3	3	1	2	6	0	1	3	6	0	6	1	3	3	1	2	6	0	1	32.9	32.9
Q92598;R4GN69	Q92598;R4GN69	2;1	1;1	1;1	Heat shock protein 105 kDa	HSPH1	sp|Q92598|HS105_HUMAN Heat shock protein 105 kDa OS=Homo sapiens GN=HSPH1 PE=1 SV=1;tr|R4GN69|R4GN69_HUMAN Heat shock protein 105 kDa OS=Homo sapiens GN=HSPH1 PE=1 SV=1	2	2	1	1	0	2	0	1	0	1	0	0	0	1	0	0	0	1	0	1	0	0	0	0	0	1	0	0	0	1	0	1	0	0	0	0	0	1	0	0	2.6	1.6
Q92616	Q92616	2	2	2	Translational activator GCN1	GCN1L1	sp|Q92616|GCN1_HUMAN eIF-2-alpha kinase activator GCN1 OS=Homo sapiens GN=GCN1 PE=1 SV=6	1	2	2	2	0	2	0	1	0	0	0	0	0	2	0	0	0	2	0	1	0	0	0	0	0	2	0	0	0	2	0	1	0	0	0	0	0	2	0	0	0.9	0.9
Q92665	Q92665	1	1	1	28S ribosomal protein S31, mitochondrial	MRPS31	sp|Q92665|RT31_HUMAN 28S ribosomal protein S31, mitochondrial OS=Homo sapiens GN=MRPS31 PE=1 SV=3	1	1	1	1	0	1	0	1	0	0	0	0	0	1	0	0	0	1	0	1	0	0	0	0	0	1	0	0	0	1	0	1	0	0	0	0	0	1	0	0	3.8	3.8
Q92734;C9JTY3;C9JUE0;C9JJP5	Q92734;C9JTY3;C9JUE0;C9JJP5	4;3;3;3	4;3;3;3	4;3;3;3	Protein TFG	TFG	sp|Q92734|TFG_HUMAN Protein TFG OS=Homo sapiens GN=TFG PE=1 SV=2;tr|C9JTY3|C9JTY3_HUMAN Protein TFG (Fragment) OS=Homo sapiens GN=TFG PE=1 SV=1;tr|C9JUE0|C9JUE0_HUMAN Protein TFG (Fragment) OS=Homo sapiens GN=TFG PE=1 SV=1;tr|C9JJP5|C9JJP5_HUMAN Protein TF	4	4	4	4	0	3	2	3	1	2	3	2	0	2	2	0	0	3	2	3	1	2	3	2	0	2	2	0	0	3	2	3	1	2	3	2	0	2	2	0	11.2	11.2
Q92845	Q92845	1	1	1	Kinesin-associated protein 3	KIFAP3	sp|Q92845|KIFA3_HUMAN Kinesin-associated protein 3 OS=Homo sapiens GN=KIFAP3 PE=1 SV=2	1	1	1	1	0	0	0	0	0	1	0	0	0	0	0	0	0	0	0	0	0	1	0	0	0	0	0	0	0	0	0	0	0	1	0	0	0	0	0	0	1	1
Q92878;E7ESD9;E7EN38	Q92878;E7ESD9;E7EN38	2;1;1	2;1;1	2;1;1	DNA repair protein RAD50	RAD50	sp|Q92878|RAD50_HUMAN DNA repair protein RAD50 OS=Homo sapiens GN=RAD50 PE=1 SV=1;tr|E7ESD9|E7ESD9_HUMAN DNA repair protein RAD50 OS=Homo sapiens GN=RAD50 PE=1 SV=1;tr|E7EN38|E7EN38_HUMAN DNA repair protein RAD50 (Fragment) OS=Homo sapiens GN=RAD50 PE=1 SV	3	2	2	2	0	1	0	1	0	0	0	0	0	2	0	0	0	1	0	1	0	0	0	0	0	2	0	0	0	1	0	1	0	0	0	0	0	2	0	0	1.7	1.7
Q92900	Q92900	2	2	2	Regulator of nonsense transcripts 1	UPF1	sp|Q92900|RENT1_HUMAN Regulator of nonsense transcripts 1 OS=Homo sapiens GN=UPF1 PE=1 SV=2	1	2	2	2	0	2	0	1	1	0	1	0	0	2	0	0	0	2	0	1	1	0	1	0	0	2	0	0	0	2	0	1	1	0	1	0	0	2	0	0	2.5	2.5
Q92922;F8VXC8;Q8TAQ2	Q92922	4;1;1	4;1;1	4;1;1	SWI/SNF complex subunit SMARCC1	SMARCC1	sp|Q92922|SMRC1_HUMAN SWI/SNF complex subunit SMARCC1 OS=Homo sapiens GN=SMARCC1 PE=1 SV=3	3	4	4	4	0	3	1	3	1	3	1	1	0	2	0	0	0	3	1	3	1	3	1	1	0	2	0	0	0	3	1	3	1	3	1	1	0	2	0	0	3.7	3.7
Q96AG4	Q96AG4	2	2	2	Leucine-rich repeat-containing protein 59	LRRC59	sp|Q96AG4|LRC59_HUMAN Leucine-rich repeat-containing protein 59 OS=Homo sapiens GN=LRRC59 PE=1 SV=1	1	2	2	2	1	2	1	2	0	1	2	0	0	2	1	0	1	2	1	2	0	1	2	0	0	2	1	0	1	2	1	2	0	1	2	0	0	2	1	0	7.5	7.5
Q96CS3	Q96CS3	2	2	2	FAS-associated factor 2	FAF2	sp|Q96CS3|FAF2_HUMAN FAS-associated factor 2 OS=Homo sapiens GN=FAF2 PE=1 SV=2	1	2	2	2	0	2	0	1	0	1	0	0	1	2	0	0	0	2	0	1	0	1	0	0	1	2	0	0	0	2	0	1	0	1	0	0	1	2	0	0	4.9	4.9
Q96I24	Q96I24	6	3	3	Far upstream element-binding protein 3	FUBP3	sp|Q96I24|FUBP3_HUMAN Far upstream element-binding protein 3 OS=Homo sapiens GN=FUBP3 PE=1 SV=2	1	6	3	3	0	6	1	4	1	4	0	0	2	5	0	0	0	3	0	2	0	1	0	0	0	3	0	0	0	3	0	2	0	1	0	0	0	3	0	0	8.6	5.4
Q96IX5	Q96IX5	2	2	2	Up-regulated during skeletal muscle growth protein 5	USMG5	sp|Q96IX5|USMG5_HUMAN Up-regulated during skeletal muscle growth protein 5 OS=Homo sapiens GN=USMG5 PE=1 SV=1	1	2	2	2	0	1	1	0	0	0	2	1	0	0	0	0	0	1	1	0	0	0	2	1	0	0	0	0	0	1	1	0	0	0	2	1	0	0	0	0	43.1	43.1
Q96KP4	Q96KP4	2	2	2	Cytosolic non-specific dipeptidase	CNDP2	sp|Q96KP4|CNDP2_HUMAN Cytosolic non-specific dipeptidase OS=Homo sapiens GN=CNDP2 PE=1 SV=2	1	2	2	2	0	2	0	0	0	1	0	0	0	2	0	0	0	2	0	0	0	1	0	0	0	2	0	0	0	2	0	0	0	1	0	0	0	2	0	0	5.9	5.9
Q96P70	Q96P70	1	1	1	Importin-9	IPO9	sp|Q96P70|IPO9_HUMAN Importin-9 OS=Homo sapiens GN=IPO9 PE=1 SV=3	1	1	1	1	0	1	0	1	0	0	0	0	0	1	0	0	0	1	0	1	0	0	0	0	0	1	0	0	0	1	0	1	0	0	0	0	0	1	0	0	2	2
Q96QK1	Q96QK1	3	3	3	Vacuolar protein sorting-associated protein 35	VPS35	sp|Q96QK1|VPS35_HUMAN Vacuolar protein sorting-associated protein 35 OS=Homo sapiens GN=VPS35 PE=1 SV=2	1	3	3	3	1	3	0	2	0	0	0	0	0	3	0	0	1	3	0	2	0	0	0	0	0	3	0	0	1	3	0	2	0	0	0	0	0	3	0	0	4.4	4.4
Q96RN5;F8WDM6;F2Z2B7;C9JM58;C9JLN7;C9JZV5;C9JGN2;C9J1I1;G3V1P5	Q96RN5;F8WDM6;F2Z2B7;C9JM58;C9JLN7;C9JZV5;C9JGN2;C9J1I1;G3V1P5	2;1;1;1;1;1;1;1;1	2;1;1;1;1;1;1;1;1	2;1;1;1;1;1;1;1;1	Mediator of RNA polymerase II transcription subunit 15	MED15	sp|Q96RN5|MED15_HUMAN Mediator of RNA polymerase II transcription subunit 15 OS=Homo sapiens GN=MED15 PE=1 SV=2;tr|F8WDM6|F8WDM6_HUMAN Mediator of RNA polymerase II transcription subunit 15 OS=Homo sapiens GN=MED15 PE=1 SV=1;tr|F2Z2B7|F2Z2B7_HUMAN Mediator	9	2	2	2	0	2	0	2	1	1	0	0	0	0	0	0	0	2	0	2	1	1	0	0	0	0	0	0	0	2	0	2	1	1	0	0	0	0	0	0	2.7	2.7
Q99459	Q99459	1	1	1	Cell division cycle 5-like protein	CDC5L	sp|Q99459|CDC5L_HUMAN Cell division cycle 5-like protein OS=Homo sapiens GN=CDC5L PE=1 SV=2	1	1	1	1	0	0	0	0	0	0	0	0	0	1	0	0	0	0	0	0	0	0	0	0	0	1	0	0	0	0	0	0	0	0	0	0	0	1	0	0	1.2	1.2
Q99536;K7EJM4;K7ESA3;K7ENX2;K7EM19	Q99536;K7EJM4;K7ESA3;K7ENX2;K7EM19	2;1;1;1;1	2;1;1;1;1	2;1;1;1;1	Synaptic vesicle membrane protein VAT-1 homolog	VAT1	sp|Q99536|VAT1_HUMAN Synaptic vesicle membrane protein VAT-1 homolog OS=Homo sapiens GN=VAT1 PE=1 SV=2;tr|K7EJM4|K7EJM4_HUMAN Synaptic vesicle membrane protein VAT-1 homolog (Fragment) OS=Homo sapiens GN=VAT1 PE=1 SV=1;tr|K7ESA3|K7ESA3_HUMAN Synaptic vesic	5	2	2	2	0	2	0	2	0	1	0	0	0	2	0	0	0	2	0	2	0	1	0	0	0	2	0	0	0	2	0	2	0	1	0	0	0	2	0	0	6.9	6.9
Q99615;K7EJE9;K7EK03;K7EJL5;K7EN19;K7EJV7;K7ER44;K7ELJ8;K7EPP7;K7ESP1;K7EIH8	Q99615	3;1;1;1;1;1;1;1;1;1;1	3;1;1;1;1;1;1;1;1;1;1	3;1;1;1;1;1;1;1;1;1;1	DnaJ homolog subfamily C member 7	DNAJC7	sp|Q99615|DNJC7_HUMAN DnaJ homolog subfamily C member 7 OS=Homo sapiens GN=DNAJC7 PE=1 SV=2	11	3	3	3	0	3	0	3	0	0	0	1	0	3	0	1	0	3	0	3	0	0	0	1	0	3	0	1	0	3	0	3	0	0	0	1	0	3	0	1	7.9	7.9
Q99727	Q99727	1	1	1	Metalloproteinase inhibitor 4	TIMP4	sp|Q99727|TIMP4_HUMAN Metalloproteinase inhibitor 4 OS=Homo sapiens GN=TIMP4 PE=2 SV=1	1	1	1	1	1	0	1	0	1	1	0	1	1	0	0	1	1	0	1	0	1	1	0	1	1	0	0	1	1	0	1	0	1	1	0	1	1	0	0	1	5.8	5.8
Q99832;F8WAM2	Q99832	9;4	9;4	9;4	T-complex protein 1 subunit eta	CCT7	sp|Q99832|TCPH_HUMAN T-complex protein 1 subunit eta OS=Homo sapiens GN=CCT7 PE=1 SV=2	2	9	9	9	2	9	1	7	2	4	4	2	0	7	1	0	2	9	1	7	2	4	4	2	0	7	1	0	2	9	1	7	2	4	4	2	0	7	1	0	17.7	17.7
Q9BQ67;M0QX71	Q9BQ67;M0QX71	2;1	2;1	2;1	Glutamate-rich WD repeat-containing protein 1	GRWD1	sp|Q9BQ67|GRWD1_HUMAN Glutamate-rich WD repeat-containing protein 1 OS=Homo sapiens GN=GRWD1 PE=1 SV=1;tr|M0QX71|M0QX71_HUMAN Glutamate-rich WD repeat-containing protein 1 (Fragment) OS=Homo sapiens GN=GRWD1 PE=1 SV=1	2	2	2	2	0	1	0	1	0	0	0	0	0	2	0	0	0	1	0	1	0	0	0	0	0	2	0	0	0	1	0	1	0	0	0	0	0	2	0	0	5.4	5.4
Q9BUL8;F8WDF3;C9J932;H7C5M9;C9JSA3;C9JND6;C9J363;C9J6F3;C9J5C3	Q9BUL8;F8WDF3;C9J932;H7C5M9;C9JSA3;C9JND6;C9J363;C9J6F3;C9J5C3	2;1;1;1;1;1;1;1;1	2;1;1;1;1;1;1;1;1	2;1;1;1;1;1;1;1;1	Programmed cell death protein 10	PDCD10	sp|Q9BUL8|PDC10_HUMAN Programmed cell death protein 10 OS=Homo sapiens GN=PDCD10 PE=1 SV=1;tr|F8WDF3|F8WDF3_HUMAN Programmed cell death protein 10 OS=Homo sapiens GN=PDCD10 PE=1 SV=1;tr|C9J932|C9J932_HUMAN Programmed cell death protein 10 (Fragment) OS=Hom	9	2	2	2	1	2	1	1	0	1	1	0	0	2	0	0	1	2	1	1	0	1	1	0	0	2	0	0	1	2	1	1	0	1	1	0	0	2	0	0	10.8	10.8
S4R344;S4R3J7;Q9BV86	S4R344;S4R3J7;Q9BV86	1;1;1	1;1;1	1;1;1	N-terminal Xaa-Pro-Lys N-methyltransferase 1;N-terminal Xaa-Pro-Lys N-methyltransferase 1, N-terminally processed	NTMT1	tr|S4R344|S4R344_HUMAN N-terminal Xaa-Pro-Lys N-methyltransferase 1 OS=Homo sapiens GN=NTMT1 PE=1 SV=1;tr|S4R3J7|S4R3J7_HUMAN N-terminal Xaa-Pro-Lys N-methyltransferase 1 OS=Homo sapiens GN=NTMT1 PE=1 SV=1;sp|Q9BV86|NTM1A_HUMAN N-terminal Xaa-Pro-Lys N-met	3	1	1	1	0	1	0	1	0	0	0	0	0	1	0	0	0	1	0	1	0	0	0	0	0	1	0	0	0	1	0	1	0	0	0	0	0	1	0	0	20	20
Q9BVP2;C9JYH9;C9JZT7;B4DMU5	Q9BVP2	3;1;1;1	3;1;1;1	3;1;1;1	Guanine nucleotide-binding protein-like 3	GNL3	sp|Q9BVP2|GNL3_HUMAN Guanine nucleotide-binding protein-like 3 OS=Homo sapiens GN=GNL3 PE=1 SV=2	4	3	3	3	0	2	0	0	0	1	0	0	0	3	0	0	0	2	0	0	0	1	0	0	0	3	0	0	0	2	0	0	0	1	0	0	0	3	0	0	5.6	5.6
Q9BYD6;H0Y8N7	Q9BYD6;H0Y8N7	2;1	2;1	2;1	39S ribosomal protein L1, mitochondrial	MRPL1	sp|Q9BYD6|RM01_HUMAN 39S ribosomal protein L1, mitochondrial OS=Homo sapiens GN=MRPL1 PE=1 SV=2;tr|H0Y8N7|H0Y8N7_HUMAN 39S ribosomal protein L1, mitochondrial (Fragment) OS=Homo sapiens GN=MRPL1 PE=1 SV=1	2	2	2	2	0	2	0	1	0	0	0	0	0	1	0	0	0	2	0	1	0	0	0	0	0	1	0	0	0	2	0	1	0	0	0	0	0	1	0	0	5.8	5.8
Q9H0D6	Q9H0D6	1	1	1	5-3 exoribonuclease 2	XRN2	sp|Q9H0D6|XRN2_HUMAN 5-3 exoribonuclease 2 OS=Homo sapiens GN=XRN2 PE=1 SV=1	1	1	1	1	0	0	0	1	0	0	0	0	0	1	0	0	0	0	0	1	0	0	0	0	0	1	0	0	0	0	0	1	0	0	0	0	0	1	0	0	1.3	1.3
Q9H0U4;E9PLD0;Q92928	Q9H0U4;E9PLD0;Q92928	4;2;2	4;2;2	2;1;1	Ras-related protein Rab-1B;Putative Ras-related protein Rab-1C	RAB1B;RAB1C	sp|Q9H0U4|RAB1B_HUMAN Ras-related protein Rab-1B OS=Homo sapiens GN=RAB1B PE=1 SV=1;tr|E9PLD0|E9PLD0_HUMAN Ras-related protein Rab-1B OS=Homo sapiens GN=RAB1B PE=1 SV=1;sp|Q92928|RAB1C_HUMAN Putative Ras-related protein Rab-1C OS=Homo sapiens GN=RAB1C PE=5	3	4	4	2	2	4	3	3	2	4	3	2	1	3	1	1	2	4	3	3	2	4	3	2	1	3	1	1	0	2	1	1	0	2	1	1	1	1	0	1	24.4	24.4
Q9H307	Q9H307	4	4	4	Pinin	PNN	sp|Q9H307|PININ_HUMAN Pinin OS=Homo sapiens GN=PNN PE=1 SV=4	1	4	4	4	0	4	0	2	0	1	0	0	0	3	0	0	0	4	0	2	0	1	0	0	0	3	0	0	0	4	0	2	0	1	0	0	0	3	0	0	6.6	6.6
Q9H7S9;Q96F45	Q9H7S9;Q96F45	2;1	2;1	2;1	Zinc finger protein 703;Zinc finger protein 503	ZNF703;ZNF503	sp|Q9H7S9|ZN703_HUMAN Zinc finger protein 703 OS=Homo sapiens GN=ZNF703 PE=1 SV=1;sp|Q96F45|ZN503_HUMAN Zinc finger protein 503 OS=Homo sapiens GN=ZNF503 PE=1 SV=1	2	2	2	2	1	2	1	2	1	1	1	0	0	1	0	0	1	2	1	2	1	1	1	0	0	1	0	0	1	2	1	2	1	1	1	0	0	1	0	0	4.2	4.2
Q9H845	Q9H845	1	1	1	Acyl-CoA dehydrogenase family member 9, mitochondrial	ACAD9	sp|Q9H845|ACAD9_HUMAN Acyl-CoA dehydrogenase family member 9, mitochondrial OS=Homo sapiens GN=ACAD9 PE=1 SV=1	1	1	1	1	0	0	0	0	0	1	0	0	0	1	0	0	0	0	0	0	0	1	0	0	0	1	0	0	0	0	0	0	0	1	0	0	0	1	0	0	1.4	1.4
Q9H9B4;D6RFI0;D6RAE9;D6RDG7;S4R2X2;H0Y9J5	Q9H9B4;D6RFI0;D6RAE9;D6RDG7;S4R2X2	6;4;3;3;3;1	6;4;3;3;3;1	6;4;3;3;3;1	Sideroflexin-1	SFXN1	sp|Q9H9B4|SFXN1_HUMAN Sideroflexin-1 OS=Homo sapiens GN=SFXN1 PE=1 SV=4;tr|D6RFI0|D6RFI0_HUMAN Sideroflexin-1 (Fragment) OS=Homo sapiens GN=SFXN1 PE=1 SV=8;tr|D6RAE9|D6RAE9_HUMAN Sideroflexin-1 OS=Homo sapiens GN=SFXN1 PE=1 SV=1;tr|D6RDG7|D6RDG7_HUMAN Side	6	6	6	6	5	6	3	6	5	5	5	1	0	4	2	0	5	6	3	6	5	5	5	1	0	4	2	0	5	6	3	6	5	5	5	1	0	4	2	0	18.6	18.6
Q9HCC0;A0A0G2JM88;D6R9R1;D6RDF7	Q9HCC0;A0A0G2JM88;D6R9R1;D6RDF7	4;2;2;2	4;2;2;2	4;2;2;2	Methylcrotonoyl-CoA carboxylase beta chain, mitochondrial	MCCC2	sp|Q9HCC0|MCCB_HUMAN Methylcrotonoyl-CoA carboxylase beta chain, mitochondrial OS=Homo sapiens GN=MCCC2 PE=1 SV=1;tr|A0A0G2JM88|A0A0G2JM88_HUMAN Methylcrotonoyl-CoA carboxylase beta chain, mitochondrial (Fragment) OS=Homo sapiens GN=MCCC2 PE=1 SV=1;tr|D6R9	4	4	4	4	0	2	1	3	0	3	0	1	0	1	0	0	0	2	1	3	0	3	0	1	0	1	0	0	0	2	1	3	0	3	0	1	0	1	0	0	7.1	7.1
Q9NP97;B1AKR6;Q8TF09;H3BNG9;H3BPA0;Q7Z4M1;H3BQI1	Q9NP97;B1AKR6;Q8TF09	3;2;2;1;1;1;1	3;2;2;1;1;1;1	3;2;2;1;1;1;1	Dynein light chain roadblock-type 1;Dynein light chain roadblock-type 2	DYNLRB1;DYNLRB2	sp|Q9NP97|DLRB1_HUMAN Dynein light chain roadblock-type 1 OS=Homo sapiens GN=DYNLRB1 PE=1 SV=3;tr|B1AKR6|B1AKR6_HUMAN Dynein light chain roadblock-type 1 OS=Homo sapiens GN=DYNLRB1 PE=1 SV=1;sp|Q8TF09|DLRB2_HUMAN Dynein light chain roadblock-type 2 OS=Homo	7	3	3	3	0	2	0	1	0	1	0	0	0	3	0	0	0	2	0	1	0	1	0	0	0	3	0	0	0	2	0	1	0	1	0	0	0	3	0	0	38.5	38.5
Q9NQT5	Q9NQT5	1	1	1	Exosome complex component RRP40	EXOSC3	sp|Q9NQT5|EXOS3_HUMAN Exosome complex component RRP40 OS=Homo sapiens GN=EXOSC3 PE=1 SV=3	1	1	1	1	0	1	0	0	0	1	0	0	0	1	0	0	0	1	0	0	0	1	0	0	0	1	0	0	0	1	0	0	0	1	0	0	0	1	0	0	5.5	5.5
Q9NR31;X1WI22;D6RAA2;H0Y5E8;Q5SQT8;D6RDB2;D6RD69;Q9Y6B6	Q9NR31;X1WI22;D6RAA2;H0Y5E8;Q5SQT8;D6RDB2;D6RD69;Q9Y6B6	2;1;1;1;1;1;1;1	2;1;1;1;1;1;1;1	2;1;1;1;1;1;1;1	GTP-binding protein SAR1a;GTP-binding protein SAR1b	SAR1A;SAR1B	sp|Q9NR31|SAR1A_HUMAN GTP-binding protein SAR1a OS=Homo sapiens GN=SAR1A PE=1 SV=1;tr|X1WI22|X1WI22_HUMAN GTP-binding protein SAR1a (Fragment) OS=Homo sapiens GN=SAR1A PE=1 SV=7;tr|D6RAA2|D6RAA2_HUMAN GTP-binding protein SAR1b (Fragment) OS=Homo sapiens GN	8	2	2	2	1	1	0	0	1	0	1	0	0	0	0	0	1	1	0	0	1	0	1	0	0	0	0	0	1	1	0	0	1	0	1	0	0	0	0	0	11.6	11.6
Q9NRC6	Q9NRC6	1	1	1	Spectrin beta chain, non-erythrocytic 5	SPTBN5	sp|Q9NRC6|SPTN5_HUMAN Spectrin beta chain, non-erythrocytic 5 OS=Homo sapiens GN=SPTBN5 PE=1 SV=2	1	1	1	1	1	0	1	0	1	0	1	1	0	0	1	0	1	0	1	0	1	0	1	1	0	0	1	0	1	0	1	0	1	0	1	1	0	0	1	0	0.3	0.3
Q9NRG1	Q9NRG1	1	1	1	Phosphoribosyltransferase domain-containing protein 1	PRTFDC1	sp|Q9NRG1|PRDC1_HUMAN Phosphoribosyltransferase domain-containing protein 1 OS=Homo sapiens GN=PRTFDC1 PE=1 SV=1	1	1	1	1	0	1	0	0	0	0	0	0	0	0	0	0	0	1	0	0	0	0	0	0	0	0	0	0	0	1	0	0	0	0	0	0	0	0	0	0	5.8	5.8
Q9NRN7	Q9NRN7	1	1	1	L-aminoadipate-semialdehyde dehydrogenase-phosphopantetheinyl transferase	AASDHPPT	sp|Q9NRN7|ADPPT_HUMAN L-aminoadipate-semialdehyde dehydrogenase-phosphopantetheinyl transferase OS=Homo sapiens GN=AASDHPPT PE=1 SV=2	1	1	1	1	0	1	0	0	0	0	0	0	0	1	0	0	0	1	0	0	0	0	0	0	0	1	0	0	0	1	0	0	0	0	0	0	0	1	0	0	2.6	2.6
Q9NSD9	Q9NSD9	6	6	6	Phenylalanine--tRNA ligase beta subunit	FARSB	sp|Q9NSD9|SYFB_HUMAN Phenylalanine--tRNA ligase beta subunit OS=Homo sapiens GN=FARSB PE=1 SV=3	1	6	6	6	0	6	0	3	0	2	0	1	0	6	0	0	0	6	0	3	0	2	0	1	0	6	0	0	0	6	0	3	0	2	0	1	0	6	0	0	9.8	9.8
Q9NSE4	Q9NSE4	1	1	1	Isoleucine--tRNA ligase, mitochondrial	IARS2	sp|Q9NSE4|SYIM_HUMAN Isoleucine--tRNA ligase, mitochondrial OS=Homo sapiens GN=IARS2 PE=1 SV=2	1	1	1	1	0	0	0	1	0	1	0	0	0	1	0	0	0	0	0	1	0	1	0	0	0	1	0	0	0	0	0	1	0	1	0	0	0	1	0	0	1.1	1.1
Q9NTZ6	Q9NTZ6	14	14	14	RNA-binding protein 12	RBM12	sp|Q9NTZ6|RBM12_HUMAN RNA-binding protein 12 OS=Homo sapiens GN=RBM12 PE=1 SV=1	1	14	14	14	2	14	3	13	5	12	5	4	0	12	0	0	2	14	3	13	5	12	5	4	0	12	0	0	2	14	3	13	5	12	5	4	0	12	0	0	16.7	16.7
Q9NVI7;H0Y2W2;Q5T9A4	Q9NVI7;H0Y2W2;Q5T9A4	3;2;2	3;2;2	3;2;2	ATPase family AAA domain-containing protein 3A;ATPase family AAA domain-containing protein 3B	ATAD3A;ATAD3B	sp|Q9NVI7|ATD3A_HUMAN ATPase family AAA domain-containing protein 3A OS=Homo sapiens GN=ATAD3A PE=1 SV=2;tr|H0Y2W2|H0Y2W2_HUMAN ATPase family AAA domain-containing protein 3A (Fragment) OS=Homo sapiens GN=ATAD3A PE=1 SV=1;sp|Q5T9A4|ATD3B_HUMAN ATPase famil	3	3	3	3	0	3	0	0	1	1	1	0	1	2	0	0	0	3	0	0	1	1	1	0	1	2	0	0	0	3	0	0	1	1	1	0	1	2	0	0	6.5	6.5
Q9NX58	Q9NX58	2	2	2	Cell growth-regulating nucleolar protein	LYAR	sp|Q9NX58|LYAR_HUMAN Cell growth-regulating nucleolar protein OS=Homo sapiens GN=LYAR PE=1 SV=2	1	2	2	2	0	2	0	1	0	1	1	0	0	2	0	0	0	2	0	1	0	1	1	0	0	2	0	0	0	2	0	1	0	1	1	0	0	2	0	0	6.6	6.6
Q9NZI8;REV__M0QZ54;REV__M0R118;REV__M0R0M7;Q2L6G8;G8JLG2;REV__Q15833;Q15517	Q9NZI8	18;1;1;1;1;1;1;1	18;1;1;1;1;1;1;1	16;1;1;1;1;1;1;1	Insulin-like growth factor 2 mRNA-binding protein 1	IGF2BP1	sp|Q9NZI8|IF2B1_HUMAN Insulin-like growth factor 2 mRNA-binding protein 1 OS=Homo sapiens GN=IGF2BP1 PE=1 SV=2	8	18	18	16	7	17	6	13	1	8	6	2	1	17	2	1	7	17	6	13	1	8	6	2	1	17	2	1	5	15	5	11	0	7	4	2	1	15	1	1	31.7	31.7
Q9P2J5	Q9P2J5	8	8	8	Leucine--tRNA ligase, cytoplasmic	LARS	sp|Q9P2J5|SYLC_HUMAN Leucine--tRNA ligase, cytoplasmic OS=Homo sapiens GN=LARS PE=1 SV=2	1	8	8	8	1	7	1	5	0	4	1	0	0	7	0	0	1	7	1	5	0	4	1	0	0	7	0	0	1	7	1	5	0	4	1	0	0	7	0	0	7.7	7.7
Q9P2R7;A0A0U1RQL1;A0A0U1RQF8;Q5T9Q5	Q9P2R7;A0A0U1RQL1;A0A0U1RQF8;Q5T9Q5	2;1;1;1	2;1;1;1	2;1;1;1	Succinyl-CoA ligase [ADP-forming] subunit beta, mitochondrial	SUCLA2	sp|Q9P2R7|SUCB1_HUMAN Succinate--CoA ligase [ADP-forming] subunit beta, mitochondrial OS=Homo sapiens GN=SUCLA2 PE=1 SV=3;tr|A0A0U1RQL1|A0A0U1RQL1_HUMAN Succinate--CoA ligase [ADP-forming] subunit beta, mitochondrial (Fragment) OS=Homo sapiens GN=SUCLA2 PE	4	2	2	2	0	2	0	1	0	1	0	0	0	1	0	0	0	2	0	1	0	1	0	0	0	1	0	0	0	2	0	1	0	1	0	0	0	1	0	0	3.9	3.9
Q9UBB4;A0A1W2PQD2;B1AHE3	Q9UBB4;A0A1W2PQD2	3;2;1	3;2;1	3;2;1	Ataxin-10	ATXN10	sp|Q9UBB4|ATX10_HUMAN Ataxin-10 OS=Homo sapiens GN=ATXN10 PE=1 SV=1;tr|A0A1W2PQD2|A0A1W2PQD2_HUMAN Ataxin-10 OS=Homo sapiens GN=ATXN10 PE=1 SV=1	3	3	3	3	0	1	0	1	0	0	0	0	0	2	0	0	0	1	0	1	0	0	0	0	0	2	0	0	0	1	0	1	0	0	0	0	0	2	0	0	4.8	4.8
U3KQ56;Q9UBQ7	U3KQ56;Q9UBQ7	2;2	2;2	2;2	Glyoxylate reductase/hydroxypyruvate reductase	GRHPR	tr|U3KQ56|U3KQ56_HUMAN Glyoxylate reductase/hydroxypyruvate reductase OS=Homo sapiens GN=GRHPR PE=1 SV=1;sp|Q9UBQ7|GRHPR_HUMAN Glyoxylate reductase/hydroxypyruvate reductase OS=Homo sapiens GN=GRHPR PE=1 SV=1	2	2	2	2	0	0	0	0	0	1	0	0	0	1	0	0	0	0	0	0	0	1	0	0	0	1	0	0	0	0	0	0	0	1	0	0	0	1	0	0	8.7	8.7
Q9UBS4;H7C2Y5	Q9UBS4;H7C2Y5	3;2	3;2	3;2	DnaJ homolog subfamily B member 11	DNAJB11	sp|Q9UBS4|DJB11_HUMAN DnaJ homolog subfamily B member 11 OS=Homo sapiens GN=DNAJB11 PE=1 SV=1;tr|H7C2Y5|H7C2Y5_HUMAN Uncharacterized protein (Fragment) OS=Homo sapiens PE=1 SV=8	2	3	3	3	0	2	0	2	0	2	0	0	0	1	0	0	0	2	0	2	0	2	0	0	0	1	0	0	0	2	0	2	0	2	0	0	0	1	0	0	10.3	10.3
Q9UBU6	Q9UBU6	1	1	1	Protein FAM8A1	FAM8A1	sp|Q9UBU6|FA8A1_HUMAN Protein FAM8A1 OS=Homo sapiens GN=FAM8A1 PE=1 SV=1	1	1	1	1	0	0	0	0	1	0	0	0	0	0	0	0	0	0	0	0	1	0	0	0	0	0	0	0	0	0	0	0	1	0	0	0	0	0	0	0	2.2	2.2
Q9UG63;C9JHK9;C9JZV3	Q9UG63;C9JHK9;C9JZV3	3;2;2	3;2;2	3;2;2	ATP-binding cassette sub-family F member 2	ABCF2	sp|Q9UG63|ABCF2_HUMAN ATP-binding cassette sub-family F member 2 OS=Homo sapiens GN=ABCF2 PE=1 SV=2;tr|C9JHK9|C9JHK9_HUMAN ATP-binding cassette sub-family F member 2 (Fragment) OS=Homo sapiens GN=ABCF2 PE=1 SV=1;tr|C9JZV3|C9JZV3_HUMAN ATP-binding cassette	3	3	3	3	0	3	0	0	0	1	0	0	0	3	0	0	0	3	0	0	0	1	0	0	0	3	0	0	0	3	0	0	0	1	0	0	0	3	0	0	5.9	5.9
Q9UHB9;K7EN53;K7EQC2	Q9UHB9;K7EN53;K7EQC2	2;1;1	2;1;1	2;1;1	Signal recognition particle subunit SRP68	SRP68	sp|Q9UHB9|SRP68_HUMAN Signal recognition particle subunit SRP68 OS=Homo sapiens GN=SRP68 PE=1 SV=2;tr|K7EN53|K7EN53_HUMAN Signal recognition particle subunit SRP68 OS=Homo sapiens GN=SRP68 PE=1 SV=1;tr|K7EQC2|K7EQC2_HUMAN Signal recognition particle subuni	3	2	2	2	0	2	0	0	0	1	0	0	0	1	0	1	0	2	0	0	0	1	0	0	0	1	0	1	0	2	0	0	0	1	0	0	0	1	0	1	4.3	4.3
Q9UII2	Q9UII2	1	1	1	ATPase inhibitor, mitochondrial	ATPIF1	sp|Q9UII2|ATIF1_HUMAN ATPase inhibitor, mitochondrial OS=Homo sapiens GN=ATPIF1 PE=1 SV=1	1	1	1	1	0	0	0	0	1	0	1	1	0	0	0	0	0	0	0	0	1	0	1	1	0	0	0	0	0	0	0	0	1	0	1	1	0	0	0	0	9.4	9.4
Q9UMS4;H0YGF3;F5GY56	Q9UMS4	3;1;1	3;1;1	3;1;1	Pre-mRNA-processing factor 19	PRPF19	sp|Q9UMS4|PRP19_HUMAN Pre-mRNA-processing factor 19 OS=Homo sapiens GN=PRPF19 PE=1 SV=1	3	3	3	3	0	2	0	1	0	2	2	0	0	3	0	0	0	2	0	1	0	2	2	0	0	3	0	0	0	2	0	1	0	2	2	0	0	3	0	0	6.9	6.9
Q9UN86	Q9UN86	2	1	1	Ras GTPase-activating protein-binding protein 2	G3BP2	sp|Q9UN86|G3BP2_HUMAN Ras GTPase-activating protein-binding protein 2 OS=Homo sapiens GN=G3BP2 PE=1 SV=2	1	2	1	1	0	1	0	2	0	1	0	1	0	1	0	0	0	1	0	1	0	1	0	0	0	1	0	0	0	1	0	1	0	1	0	0	0	1	0	0	5.2	2.7
Q9UQ35;I3L3Q8;I3L4U6;I3L1I8;I3L182;I3L4D8	Q9UQ35	14;2;1;1;1;1	14;2;1;1;1;1	14;2;1;1;1;1	Serine/arginine repetitive matrix protein 2	SRRM2	sp|Q9UQ35|SRRM2_HUMAN Serine/arginine repetitive matrix protein 2 OS=Homo sapiens GN=SRRM2 PE=1 SV=2	6	14	14	14	1	12	1	10	1	9	3	3	0	13	1	0	1	12	1	10	1	9	3	3	0	13	1	0	1	12	1	10	1	9	3	3	0	13	1	0	6.6	6.6
Q9UQ80;F8VR77	Q9UQ80;F8VR77	4;2	4;2	4;2	Proliferation-associated protein 2G4	PA2G4	sp|Q9UQ80|PA2G4_HUMAN Proliferation-associated protein 2G4 OS=Homo sapiens GN=PA2G4 PE=1 SV=3;tr|F8VR77|F8VR77_HUMAN Proliferation-associated protein 2G4 OS=Homo sapiens GN=PA2G4 PE=1 SV=1	2	4	4	4	1	1	1	2	0	2	0	0	0	4	1	0	1	1	1	2	0	2	0	0	0	4	1	0	1	1	1	2	0	2	0	0	0	4	1	0	11.2	11.2
Q9UQE7	Q9UQE7	4	4	4	Structural maintenance of chromosomes protein 3	SMC3	sp|Q9UQE7|SMC3_HUMAN Structural maintenance of chromosomes protein 3 OS=Homo sapiens GN=SMC3 PE=1 SV=2	1	4	4	4	0	3	0	1	0	1	0	0	0	4	0	0	0	3	0	1	0	1	0	0	0	4	0	0	0	3	0	1	0	1	0	0	0	4	0	0	4.1	4.1
Q9Y224;H0YJB9;G3V4C6	Q9Y224;H0YJB9;G3V4C6	3;2;2	3;2;2	3;2;2	UPF0568 protein C14orf166	C14orf166	sp|Q9Y224|CN166_HUMAN UPF0568 protein C14orf166 OS=Homo sapiens GN=C14orf166 PE=1 SV=1;tr|H0YJB9|H0YJB9_HUMAN UPF0568 protein C14orf166 (Fragment) OS=Homo sapiens GN=C14orf166 PE=1 SV=1;tr|G3V4C6|G3V4C6_HUMAN UPF0568 protein C14orf166 OS=Homo sapiens GN=C1	3	3	3	3	1	3	0	0	0	1	2	0	0	3	0	0	1	3	0	0	0	1	2	0	0	3	0	0	1	3	0	0	0	1	2	0	0	3	0	0	13.5	13.5
Q9Y230;M0R0Y3;X6R2L4;M0QXI6;M0R0Z0;A0A1W2PS48	Q9Y230;M0R0Y3;X6R2L4	11;8;6;3;2;2	11;8;6;3;2;2	11;8;6;3;2;2	RuvB-like 2	RUVBL2	sp|Q9Y230|RUVB2_HUMAN RuvB-like 2 OS=Homo sapiens GN=RUVBL2 PE=1 SV=3;tr|M0R0Y3|M0R0Y3_HUMAN RuvB-like helicase OS=Homo sapiens GN=RUVBL2 PE=1 SV=1;tr|X6R2L4|X6R2L4_HUMAN RuvB-like helicase OS=Homo sapiens GN=RUVBL2 PE=1 SV=1	6	11	11	11	5	11	2	10	1	5	6	0	0	10	1	0	5	11	2	10	1	5	6	0	0	10	1	0	5	11	2	10	1	5	6	0	0	10	1	0	29.2	29.2
Q9Y265;E7ETR0;J3QLR1;H7C4I3;H7C4G5	Q9Y265;E7ETR0	9;5;1;1;1	9;5;1;1;1	9;5;1;1;1	RuvB-like 1	RUVBL1	sp|Q9Y265|RUVB1_HUMAN RuvB-like 1 OS=Homo sapiens GN=RUVBL1 PE=1 SV=1;tr|E7ETR0|E7ETR0_HUMAN RuvB-like helicase OS=Homo sapiens GN=RUVBL1 PE=1 SV=1	5	9	9	9	3	8	2	5	2	4	4	2	0	7	2	0	3	8	2	5	2	4	4	2	0	7	2	0	3	8	2	5	2	4	4	2	0	7	2	0	25	25
Q9Y2L1;G3V1J5;F2Z2C0	Q9Y2L1;G3V1J5;F2Z2C0	8;7;4	8;7;4	8;7;4	Exosome complex exonuclease RRP44	DIS3	sp|Q9Y2L1|RRP44_HUMAN Exosome complex exonuclease RRP44 OS=Homo sapiens GN=DIS3 PE=1 SV=2;tr|G3V1J5|G3V1J5_HUMAN Exosome complex exonuclease RRP44 OS=Homo sapiens GN=DIS3 PE=1 SV=1;tr|F2Z2C0|F2Z2C0_HUMAN Exosome complex exonuclease RRP44 OS=Homo sapiens GN	3	8	8	8	1	7	0	1	0	3	0	0	0	5	0	0	1	7	0	1	0	3	0	0	0	5	0	0	1	7	0	1	0	3	0	0	0	5	0	0	10.8	10.8
Q9Y2Z0	Q9Y2Z0	1	1	1	Suppressor of G2 allele of SKP1 homolog	SUGT1	sp|Q9Y2Z0|SGT1_HUMAN Protein SGT1 homolog OS=Homo sapiens GN=SUGT1 PE=1 SV=3	1	1	1	1	0	0	0	1	0	0	0	0	0	1	0	1	0	0	0	1	0	0	0	0	0	1	0	1	0	0	0	1	0	0	0	0	0	1	0	1	3.3	3.3
Q9Y383;A0A0A6YYJ8;A8MYV2;Q9NQ29;B8ZZ10;B8ZZ12;V9GZ75;F8WEU3;B8ZZ09	Q9Y383;A0A0A6YYJ8	12;11;4;4;3;1;1;1;1	12;11;4;4;3;1;1;1;1	12;11;4;4;3;1;1;1;1	Putative RNA-binding protein Luc7-like 2	LUC7L2	sp|Q9Y383|LC7L2_HUMAN Putative RNA-binding protein Luc7-like 2 OS=Homo sapiens GN=LUC7L2 PE=1 SV=2;tr|A0A0A6YYJ8|A0A0A6YYJ8_HUMAN Putative RNA-binding protein Luc7-like 2 OS=Homo sapiens GN=LUC7L2 PE=4 SV=1	9	12	12	12	2	10	3	10	5	9	2	2	0	9	3	0	2	10	3	10	5	9	2	2	0	9	3	0	2	10	3	10	5	9	2	2	0	9	3	0	29.8	29.8
Q9Y3F4	Q9Y3F4	3	3	3	Serine-threonine kinase receptor-associated protein	STRAP	sp|Q9Y3F4|STRAP_HUMAN Serine-threonine kinase receptor-associated protein OS=Homo sapiens GN=STRAP PE=1 SV=1	1	3	3	3	1	2	0	0	0	0	0	0	0	3	0	0	1	2	0	0	0	0	0	0	0	3	0	0	1	2	0	0	0	0	0	0	0	3	0	0	11.7	11.7
Q9Y3I0	Q9Y3I0	8	8	8	tRNA-splicing ligase RtcB homolog	RTCB	sp|Q9Y3I0|RTCB_HUMAN tRNA-splicing ligase RtcB homolog OS=Homo sapiens GN=RTCB PE=1 SV=1	1	8	8	8	0	4	0	1	0	2	3	0	1	7	0	0	0	4	0	1	0	2	3	0	1	7	0	0	0	4	0	1	0	2	3	0	1	7	0	0	17.6	17.6
Q9Y3U8;J3QSB5;J3KTD3	Q9Y3U8;J3QSB5	4;2;1	4;2;1	4;2;1	60S ribosomal protein L36	RPL36	sp|Q9Y3U8|RL36_HUMAN 60S ribosomal protein L36 OS=Homo sapiens GN=RPL36 PE=1 SV=3;tr|J3QSB5|J3QSB5_HUMAN 60S ribosomal protein L36 OS=Homo sapiens GN=RPL36 PE=1 SV=1	3	4	4	4	1	4	1	3	1	3	3	0	0	4	1	0	1	4	1	3	1	3	3	0	0	4	1	0	1	4	1	3	1	3	3	0	0	4	1	0	27.6	27.6
X6R700;Q9Y3Y2;A0A087X1B7;Q5T7Y7	X6R700;Q9Y3Y2;A0A087X1B7	4;4;3;1	4;4;3;1	4;4;3;1	Chromatin target of PRMT1 protein	CHTOP	tr|X6R700|X6R700_HUMAN Chromatin target of PRMT1 protein OS=Homo sapiens GN=CHTOP PE=1 SV=1;sp|Q9Y3Y2|CHTOP_HUMAN Chromatin target of PRMT1 protein OS=Homo sapiens GN=CHTOP PE=1 SV=2;tr|A0A087X1B7|A0A087X1B7_HUMAN Chromatin target of PRMT1 protein OS=Homo	4	4	4	4	2	4	0	1	1	3	2	1	0	3	0	0	2	4	0	1	1	3	2	1	0	3	0	0	2	4	0	1	1	3	2	1	0	3	0	0	23.3	23.3
Q9Y490;H0YMT1;A0A1B0GVU7;Q9Y4G6	Q9Y490	6;1;1;1	6;1;1;1	6;1;1;1	Talin-1	TLN1	sp|Q9Y490|TLN1_HUMAN Talin-1 OS=Homo sapiens GN=TLN1 PE=1 SV=3	4	6	6	6	0	1	0	0	1	2	0	1	0	5	1	0	0	1	0	0	1	2	0	1	0	5	1	0	0	1	0	0	1	2	0	1	0	5	1	0	2.7	2.7
S4R3V3;Q9Y5A9;S4R3J8	S4R3V3;Q9Y5A9;S4R3J8	2;2;1	2;2;1	2;2;1	YTH domain-containing family protein 2	YTHDF2	tr|S4R3V3|S4R3V3_HUMAN YTH domain-containing family protein 2 (Fragment) OS=Homo sapiens GN=YTHDF2 PE=1 SV=1;sp|Q9Y5A9|YTHD2_HUMAN YTH domain-containing family protein 2 OS=Homo sapiens GN=YTHDF2 PE=1 SV=2;tr|S4R3J8|S4R3J8_HUMAN YTH domain-containing famil	3	2	2	2	1	2	0	2	0	1	0	1	0	1	0	0	1	2	0	2	0	1	0	1	0	1	0	0	1	2	0	2	0	1	0	1	0	1	0	0	9.5	9.5
Q9Y5B9;G3V5A4;G3V401;G3V2X0	Q9Y5B9	16;2;2;2	16;2;2;2	16;2;2;2	FACT complex subunit SPT16	SUPT16H	sp|Q9Y5B9|SP16H_HUMAN FACT complex subunit SPT16 OS=Homo sapiens GN=SUPT16H PE=1 SV=1	4	16	16	16	0	10	0	7	0	5	2	0	1	16	0	0	0	10	0	7	0	5	2	0	1	16	0	0	0	10	0	7	0	5	2	0	1	16	0	0	15.3	15.3
Q9Y5L4	Q9Y5L4	1	1	1	Mitochondrial import inner membrane translocase subunit Tim13	TIMM13	sp|Q9Y5L4|TIM13_HUMAN Mitochondrial import inner membrane translocase subunit Tim13 OS=Homo sapiens GN=TIMM13 PE=1 SV=1	1	1	1	1	0	1	1	1	1	1	1	0	0	1	0	0	0	1	1	1	1	1	1	0	0	1	0	0	0	1	1	1	1	1	1	0	0	1	0	0	14.7	14.7
Q9Y678	Q9Y678	2	2	2	Coatomer subunit gamma-1	COPG1	sp|Q9Y678|COPG1_HUMAN Coatomer subunit gamma-1 OS=Homo sapiens GN=COPG1 PE=1 SV=1	1	2	2	2	0	1	0	0	0	0	0	0	0	1	0	0	0	1	0	0	0	0	0	0	0	1	0	0	0	1	0	0	0	0	0	0	0	1	0	0	2.7	2.7
Q9Y6G9;E9PHI6	Q9Y6G9;E9PHI6	2;1	2;1	2;1	Cytoplasmic dynein 1 light intermediate chain 1	DYNC1LI1	sp|Q9Y6G9|DC1L1_HUMAN Cytoplasmic dynein 1 light intermediate chain 1 OS=Homo sapiens GN=DYNC1LI1 PE=1 SV=3;tr|E9PHI6|E9PHI6_HUMAN Cytoplasmic dynein 1 light intermediate chain 1 OS=Homo sapiens GN=DYNC1LI1 PE=1 SV=1	2	2	2	2	1	2	0	1	0	1	0	0	0	1	0	0	1	2	0	1	0	1	0	0	0	1	0	0	1	2	0	1	0	1	0	0	0	1	0	0	3.6	3.6
Q9Y6W5	Q9Y6W5	1	1	1	Wiskott-Aldrich syndrome protein family member 2	WASF2	sp|Q9Y6W5|WASF2_HUMAN Wiskott-Aldrich syndrome protein family member 2 OS=Homo sapiens GN=WASF2 PE=1 SV=3	1	1	1	1	0	1	0	0	0	0	0	0	0	1	0	0	0	1	0	0	0	0	0	0	0	1	0	0	0	1	0	0	0	0	0	0	0	1	0	0	2.6	2.6
REV__A0A024QZ33;REV__Q9H0G5	REV__A0A024QZ33;REV__Q9H0G5	1;1	1;1	1;1			tr|A0A024QZ33|A0A024QZ33_HUMAN Coiled-coil domain containing 55, isoform CRA_a OS=Homo sapiens GN=CCDC55 PE=1 SV=1;sp|Q9H0G5|NSRP1_HUMAN Nuclear speckle splicing regulatory protein 1 OS=Homo sapiens GN=NSRP1 PE=1 SV=1	2	1	1	1	0	1	0	1	0	0	0	0	0	0	0	0	0	1	0	1	0	0	0	0	0	0	0	0	0	1	0	1	0	0	0	0	0	0	0	0	0	0
REV__A0A087WVI0;REV__E9PBL8;REV__Q8WTW3	REV__A0A087WVI0;REV__E9PBL8;REV__Q8WTW3	1;1;1	1;1;1	1;1;1			tr|A0A087WVI0|A0A087WVI0_HUMAN Conserved oligomeric Golgi complex subunit 1 OS=Homo sapiens GN=COG1 PE=1 SV=1;tr|E9PBL8|E9PBL8_HUMAN Conserved oligomeric Golgi complex subunit 1 (Fragment) OS=Homo sapiens GN=COG1 PE=1 SV=2;sp|Q8WTW3|COG1_HUMAN Conserved ol	3	1	1	1	0	1	0	1	0	0	0	0	0	1	0	0	0	1	0	1	0	0	0	0	0	1	0	0	0	1	0	1	0	0	0	0	0	1	0	0	0	0
REV__A0A087X192	REV__A0A087X192	1	1	1			tr|A0A087X192|A0A087X192_HUMAN Aldehyde dehydrogenase family 3 member B1 (Fragment) OS=Homo sapiens GN=ALDH3B1 PE=1 SV=1	1	1	1	1	1	0	1	0	1	0	1	1	0	0	1	0	1	0	1	0	1	0	1	1	0	0	1	0	1	0	1	0	1	0	1	1	0	0	1	0	0	0
REV__B9A063;REV__Q6PIF6	REV__B9A063;REV__Q6PIF6	1;1	1;1	1;1			tr|B9A063|B9A063_HUMAN Unconventional myosin-VIIb OS=Homo sapiens GN=MYO7B PE=1 SV=1;sp|Q6PIF6|MYO7B_HUMAN Unconventional myosin-VIIb OS=Homo sapiens GN=MYO7B PE=1 SV=2	2	1	1	1	1	1	0	0	0	0	0	0	0	1	0	0	1	1	0	0	0	0	0	0	0	1	0	0	1	1	0	0	0	0	0	0	0	1	0	0	0	0
REV__F5GZZ9;REV__C9JHR8;REV__Q86VB7	REV__F5GZZ9;REV__C9JHR8;REV__Q86VB7	1;1;1	1;1;1	1;1;1			tr|F5GZZ9|F5GZZ9_HUMAN Scavenger receptor cysteine-rich type 1 protein M130 OS=Homo sapiens GN=CD163 PE=1 SV=1;tr|C9JHR8|C9JHR8_HUMAN Scavenger receptor cysteine-rich type 1 protein M130 OS=Homo sapiens GN=CD163 PE=1 SV=1;sp|Q86VB7|C163A_HUMAN Scavenger re	3	1	1	1	0	1	0	1	0	1	0	0	0	1	0	0	0	1	0	1	0	1	0	0	0	1	0	0	0	1	0	1	0	1	0	0	0	1	0	0	0	0
REV__I3L2J8;REV__Q9UPN4	REV__I3L2J8;REV__Q9UPN4	1;1	1;1	1;1			tr|I3L2J8|I3L2J8_HUMAN Centrosomal protein of 131 kDa OS=Homo sapiens GN=CEP131 PE=1 SV=1;sp|Q9UPN4|CP131_HUMAN Centrosomal protein of 131 kDa OS=Homo sapiens GN=CEP131 PE=1 SV=3	2	1	1	1	0	1	0	1	0	1	0	0	0	0	0	0	0	1	0	1	0	1	0	0	0	0	0	0	0	1	0	1	0	1	0	0	0	0	0	0	0	0
REV__P25205;REV__J3KQ69	REV__P25205;REV__J3KQ69	1;1	1;1	1;1			sp|P25205|MCM3_HUMAN DNA replication licensing factor MCM3 OS=Homo sapiens GN=MCM3 PE=1 SV=3;tr|J3KQ69|J3KQ69_HUMAN DNA replication licensing factor MCM3 OS=Homo sapiens GN=MCM3 PE=1 SV=2	2	1	1	1	1	1	1	0	0	1	1	0	0	1	0	0	1	1	1	0	0	1	1	0	0	1	0	0	1	1	1	0	0	1	1	0	0	1	0	0	0	0
REV__K7EQR3;REV__Q08E86;REV__K7EQ86;REV__Q14667	REV__K7EQR3;REV__Q08E86;REV__K7EQ86;REV__Q14667	1;1;1;1	1;1;1;1	1;1;1;1			tr|K7EQR3|K7EQR3_HUMAN Protein KIAA0100 (Fragment) OS=Homo sapiens GN=KIAA0100 PE=1 SV=1;tr|Q08E86|Q08E86_HUMAN KIAA0100 protein OS=Homo sapiens GN=KIAA0100 PE=1 SV=1;tr|K7EQ86|K7EQ86_HUMAN KIAA0100, isoform CRA_a OS=Homo sapiens GN=KIAA0100 PE=1 SV=1;sp|Q	4	1	1	1	0	0	0	0	1	0	1	1	0	1	0	1	0	0	0	0	1	0	1	1	0	1	0	1	0	0	0	0	1	0	1	1	0	1	0	1	0	0
REV__P34896	REV__P34896	1	1	1			sp|P34896|GLYC_HUMAN Serine hydroxymethyltransferase, cytosolic OS=Homo sapiens GN=SHMT1 PE=1 SV=1	1	1	1	1	0	0	0	1	1	0	0	0	0	0	0	0	0	0	0	1	1	0	0	0	0	0	0	0	0	0	0	1	1	0	0	0	0	0	0	0	0	0
REV__Q6ZS81	REV__Q6ZS81	1	1	1			sp|Q6ZS81|WDFY4_HUMAN WD repeat- and FYVE domain-containing protein 4 OS=Homo sapiens GN=WDFY4 PE=1 SV=3	1	1	1	1	0	1	0	1	0	0	0	0	0	1	0	0	0	1	0	1	0	0	0	0	0	1	0	0	0	1	0	1	0	0	0	0	0	1	0	0	0	0
REV__Q9UHB4	REV__Q9UHB4	1	1	1			sp|Q9UHB4|NDOR1_HUMAN NADPH-dependent diflavin oxidoreductase 1 OS=Homo sapiens GN=NDOR1 PE=1 SV=1	1	1	1	1	1	1	0	1	0	1	1	0	0	1	0	0	1	1	0	1	0	1	1	0	0	1	0	0	1	1	0	1	0	1	1	0	0	1	0	0	0	0
[truncated: 82 more columns]

## Sheet: cleaned data
Protein IDs	Majority protein IDs	Peptide counts (all)	Peptide counts (razor+unique)	Peptide counts (unique)	Protein names	Gene names	Fasta headers	LFQ intensity DMSO - PKA	LFQ intensity DMSO - PKA 2	LFQ intensity DMSO +PKA	LFQ intensity DMSO +PKA 2	LFQ intensity DMSO -PKA - ATP_BIOTIN	LFQ intensity DMSO -PKA - ATP_BIOTIN 2	LFQ intensity FSBA - PKA	LFQ intensity FSBA - PKA - ATP_BIOTIN	LFQ intensity FSBA - PKA - ATP_BIOTIN 2	LFQ intensity FSBA - PKA 2	LFQ intensity FSBA + PKA	LFQ intensity FSBA + PKA 2	2 fb pka1/dmso con	fb pka1/dmso con	2 fb bio=/2fb bio-	2fb bio-/2 control
P63261;P60709;I3L3I0;I3L1U9;G5E9R0;K7EM38;E7EVS6;I3L3R2;J3KT65;I3L4N8;C9JUM1;C9JZR7;Q6S8J3;A5A3E0;C9JTX5;Q562R1;P0CG38;Q9BYX7;P0CG39;F8WCH0	P63261;P60709;I3L3I0;I3L1U9	20;20;11;11;8;8;8;8;8;8;7;7;7;7;6;6;6;4;4;3	20;20;11;11;8;8;8;8;8;8;7;7;7;7;6;6;6;4;4;3	7;7;3;3;1;1;1;1;1;3;0;0;2;2;0;0;2;2;2;0	Actin, cytoplasmic 2;Actin, cytoplasmic 2, N-terminally processed;Actin, cytoplasmic 1;Actin, cytoplasmic 1, N-terminally processed	ACTG1;ACTB	sp|P63261|ACTG_HUMAN Actin, cytoplasmic 2 OS=Homo sapiens GN=ACTG1 PE=1 SV=1;sp|P60709|ACTB_HUMAN Actin, cytoplasmic 1 OS=Homo sapiens GN=ACTB PE=1 SV=1;tr|I3L3I0|I3L3I0_HUMAN Actin, cytoplasmic 2 (Fragment) OS=Homo sapiens GN=ACTG1 PE=1 SV=1;tr|I3L1U9|I3L	485660000	499500000	319520000	797340000	219120000	228770000	438840000	159000000	57849000	401650000	328530000	314820000	0.63027	0.676461	0.783817	0.804104
CON__Streptavidin	CON__Streptavidin	7	7	7				36957000000	938430000	42660000000	1471600000	68835000000	3318600000	28587000000	95235000000	228000000	614740000	58769000000	121330000	0.12929	1.5902	0.197368	0.655073
P10809;E7EXB4;E7ESH4;C9JL25;C9JL19;C9JCQ4	P10809	32;7;7;2;1;1	32;7;7;2;1;1	32;7;7;2;1;1	60 kDa heat shock protein, mitochondrial	HSPD1	sp|P10809|CH60_HUMAN 60 kDa heat shock protein, mitochondrial OS=Homo sapiens GN=HSPD1 PE=1 SV=2	128680000	144410000	176520000	164410000	218000000	272290000	231870000	249550000	96970000	143140000	111120000	109960000	0.761443	0.863537	0.768199	0.991206
E9PLL6;P46776;E9PJD9;E9PLX7;E9PKT2;H0YF34	E9PLL6;P46776	5;5;2;2;1;1	5;5;2;2;1;1	5;5;2;2;1;1	60S ribosomal protein L27a	RPL27A	tr|E9PLL6|E9PLL6_HUMAN 60S ribosomal protein L27a OS=Homo sapiens GN=RPL27A PE=1 SV=1;sp|P46776|RL27A_HUMAN 60S ribosomal protein L27a OS=Homo sapiens GN=RPL27A PE=1 SV=2	46595000	28970000	47276000	27312000	17650000	30008000	40199000	20148000	29414000	22491000	18041000	106740000	3.6845	0.387187	4.7459	0.776355
P30050	P30050	6	6	6	60S ribosomal protein L12	RPL12	sp|P30050|RL12_HUMAN 60S ribosomal protein L12 OS=Homo sapiens GN=RPL12 PE=1 SV=1	33871000	65767000	20899000	40873000	16336000	47257000	28936000	40146000	31442000	93629000	10142000	90330000	1.37349	0.29943	0.964765	1.42365
P26373;J3QSB4;J3KS98;H3BTH3;H3BUK8	P26373;J3QSB4	20;11;6;5;2	20;11;6;5;2	20;11;6;5;2	60S ribosomal protein L13	RPL13	sp|P26373|RL13_HUMAN 60S ribosomal protein L13 OS=Homo sapiens GN=RPL13 PE=1 SV=4;tr|J3QSB4|J3QSB4_HUMAN 60S ribosomal protein L13 (Fragment) OS=Homo sapiens GN=RPL13 PE=1 SV=1	69960000	117650000	34184000	80555000	39414000	128950000	83150000	9791600	84013000	107990000	41613000	84662000	0.719609	0.594811	0.78398	0.917892
P04406;E7EUT5;O14556	P04406;E7EUT5	19;16;1	19;16;1	19;16;1	Glyceraldehyde-3-phosphate dehydrogenase	GAPDH	sp|P04406|G3P_HUMAN Glyceraldehyde-3-phosphate dehydrogenase OS=Homo sapiens GN=GAPDH PE=1 SV=3;tr|E7EUT5|E7EUT5_HUMAN Glyceraldehyde-3-phosphate dehydrogenase OS=Homo sapiens GN=GAPDH PE=1 SV=1	149300000	207120000	297700000	210630000	211310000	166300000	164850000	89865000	76126000	149480000	39791000	67932000	0.327984	0.266517	0.454455	0.721707
P46783;F6U211;A0A1W2PQS6;S4R435;Q9NQ39	P46783;F6U211;A0A1W2PQS6;S4R435;Q9NQ39	9;7;7;6;6	9;7;7;6;6	9;7;7;6;6	40S ribosomal protein S10;Putative 40S ribosomal protein S10-like	RPS10;RPS10-NUDT3;RPS10P5	sp|P46783|RS10_HUMAN 40S ribosomal protein S10 OS=Homo sapiens GN=RPS10 PE=1 SV=1;tr|F6U211|F6U211_HUMAN 40S ribosomal protein S10 OS=Homo sapiens GN=RPS10 PE=4 SV=1;tr|A0A1W2PQS6|A0A1W2PQS6_HUMAN RPS10-NUDT3 readthrough OS=Homo sapiens GN=RPS10-NUDT3 PE=4	30556000	133070000	43044000	85210000	69878000	124630000	123570000	2994500	67430000	172590000	3958100	64599000	0.485451	0.129536	0.374292	1.29699
P62277;J3KMX5;E9PS50	P62277;J3KMX5;E9PS50	7;6;4	7;6;4	7;6;4	40S ribosomal protein S13	RPS13	sp|P62277|RS13_HUMAN 40S ribosomal protein S13 OS=Homo sapiens GN=RPS13 PE=1 SV=2;tr|J3KMX5|J3KMX5_HUMAN 40S ribosomal protein S13 OS=Homo sapiens GN=RPS13 PE=1 SV=1;tr|E9PS50|E9PS50_HUMAN 40S ribosomal protein S13 (Fragment) OS=Homo sapiens GN=RPS13 PE=1	81825000	41246000	27638000	30414000	52431000	63699000	108750000	32216000	25248000	56868000	13669000	60211000	1.4598	0.167052	1.05879	1.37875
P22626;A0A087WUI2	P22626;A0A087WUI2	14;11	14;11	13;10	Heterogeneous nuclear ribonucleoproteins A2/B1	HNRNPA2B1	sp|P22626|ROA2_HUMAN Heterogeneous nuclear ribonucleoproteins A2/B1 OS=Homo sapiens GN=HNRNPA2B1 PE=1 SV=2;tr|A0A087WUI2|A0A087WUI2_HUMAN Heterogeneous nuclear ribonucleoproteins A2/B1 OS=Homo sapiens GN=HNRNPA2B1 PE=1 SV=1	3637200	11436000	9759800	72046000	12744000	72075000	25971000	1283300	22591000	91936000	3068100	51024000	4.4617	0.843533	0.554995	8.03917
P47914	P47914	4	4	4	60S ribosomal protein L29	RPL29	sp|P47914|RL29_HUMAN 60S ribosomal protein L29 OS=Homo sapiens GN=RPL29 PE=1 SV=2	37791000	33583000	33824000	96333000	55086000	110850000	56208000	11939000	64268000	63809000	1	50904000	1.51577	2.64613e-08	0.797756	1.90004
P38646;D6RJI2;D6RA73;H0Y8S0;H0YBG6	P38646	21;5;3;2;1	20;5;3;2;1	20;5;3;2;1	Stress-70 protein, mitochondrial	HSPA9	sp|P38646|GRP75_HUMAN Stress-70 protein, mitochondrial OS=Homo sapiens GN=HSPA9 PE=1 SV=2	4048700	31301000	10843000	52754000	13952000	43290000	7513800	17265000	40404000	32767000	6528200	47233000	1.50899	1.61242	1.44148	1.04684
P08238;Q58FF7	P08238	35;16	35;16	17;7	Heat shock protein HSP 90-beta	HSP90AB1	sp|P08238|HS90B_HUMAN Heat shock protein HSP 90-beta OS=Homo sapiens GN=HSP90AB1 PE=1 SV=4	128340000	169090000	87855000	170770000	129780000	206450000	112660000	125960000	29599000	138560000	61228000	43957000	0.259962	0.477077	0.317242	0.819445
Q5JNZ5;P62854	Q5JNZ5;P62854	2;2	2;2	2;2	Putative 40S ribosomal protein S26-like 1;40S ribosomal protein S26	RPS26P11;RPS26	sp|Q5JNZ5|RS26L_HUMAN Putative 40S ribosomal protein S26-like 1 OS=Homo sapiens GN=RPS26P11 PE=5 SV=1;sp|P62854|RS26_HUMAN 40S ribosomal protein S26 OS=Homo sapiens GN=RPS26 PE=1 SV=3	23252000	9648100	1	6892500	11608000	4068300	14321000	26321000	1	11543000	1	43763000	4.53592	4.30071e-08	3.7913	1.1964
P14618;B4DNK4;H3BTN5;H3BR70;H3BQ34;H3BT25;H3BUW1;H3BTJ2;H3BN34;H3BQZ3;H3BU13;P30613	P14618;B4DNK4;H3BTN5;H3BR70;H3BQ34	24;21;19;15;14;5;5;5;1;1;1;1	24;21;19;15;14;5;5;5;1;1;1;1	24;21;19;15;14;5;5;5;1;1;1;1	Pyruvate kinase PKM;Pyruvate kinase	PKM	sp|P14618|KPYM_HUMAN Pyruvate kinase PKM OS=Homo sapiens GN=PKM PE=1 SV=4;tr|B4DNK4|B4DNK4_HUMAN Pyruvate kinase OS=Homo sapiens GN=PKM PE=1 SV=1;tr|H3BTN5|H3BTN5_HUMAN Pyruvate kinase (Fragment) OS=Homo sapiens GN=PKM PE=1 SV=1;tr|H3BR70|H3BR70_HUMAN Pyru	21166000	72397000	25392000	51919000	30921000	60807000	35738000	48515000	78150000	76568000	25615000	43627000	0.602608	1.2102	0.569781	1.05761
J3QR09;J3KTE4;P84098;J3QL15	J3QR09;J3KTE4;P84098	10;10;10;4	10;10;10;4	10;10;10;4	Ribosomal protein L19;60S ribosomal protein L19	RPL19	tr|J3QR09|J3QR09_HUMAN Ribosomal protein L19 OS=Homo sapiens GN=RPL19 PE=1 SV=1;tr|J3KTE4|J3KTE4_HUMAN Ribosomal protein L19 OS=Homo sapiens GN=RPL19 PE=1 SV=1;sp|P84098|RL19_HUMAN 60S ribosomal protein L19 OS=Homo sapiens GN=RPL19 PE=1 SV=1	46360000	147460000	23232000	156630000	29540000	52534000	70724000	7987300	74976000	116690000	8396600	43106000	0.292323	0.181117	0.369406	0.791333
Q14152	Q14152	23	23	23	Eukaryotic translation initiation factor 3 subunit A	EIF3A	sp|Q14152|EIF3A_HUMAN Eukaryotic translation initiation factor 3 subunit A OS=Homo sapiens GN=EIF3A PE=1 SV=1	1719900	44419000	4451800	63118000	1574900	85286000	5262500	2126600	8052900	79048000	1	41063000	0.924447	5.81429e-07	0.519469	1.7796
P39019;A0A075B6E2;M0R2L9;M0QXK4;M0QYF7;M0R140	P39019;A0A075B6E2	11;6;5;5;5;5	11;6;5;5;5;5	11;6;5;5;5;5	40S ribosomal protein S19	RPS19	sp|P39019|RS19_HUMAN 40S ribosomal protein S19 OS=Homo sapiens GN=RPS19 PE=1 SV=2;tr|A0A075B6E2|A0A075B6E2_HUMAN 40S ribosomal protein S19 OS=Homo sapiens GN=RPS19 PE=1 SV=1	19866000	69722000	32894000	41536000	20430000	49622000	39577000	37668000	73973000	56027000	1	35832000	0.513927	5.03373e-08	0.639549	0.803577
P62753;A2A3R5;A2A3R7	P62753;A2A3R5	9;8;2	9;8;2	9;8;2	40S ribosomal protein S6	RPS6	sp|P62753|RS6_HUMAN 40S ribosomal protein S6 OS=Homo sapiens GN=RPS6 PE=1 SV=1;tr|A2A3R5|A2A3R5_HUMAN 40S ribosomal protein S6 OS=Homo sapiens GN=RPS6 PE=1 SV=1	18851000	63390000	1830500	39311000	4530100	62378000	12671000	3430300	31387000	68200000	2986700	35157000	0.554614	0.158437	0.515499	1.07588
P36578;H3BM89;H3BTP7;H3BU31	P36578;H3BM89;H3BTP7	25;18;13;8	25;18;13;8	25;18;13;8	60S ribosomal protein L4	RPL4	sp|P36578|RL4_HUMAN 60S ribosomal protein L4 OS=Homo sapiens GN=RPL4 PE=1 SV=5;tr|H3BM89|H3BM89_HUMAN 60S ribosomal protein L4 OS=Homo sapiens GN=RPL4 PE=1 SV=1;tr|H3BTP7|H3BTP7_HUMAN 60S ribosomal protein L4 (Fragment) OS=Homo sapiens GN=RPL4 PE=1 SV=1	62995000	90814000	31430000	53204000	10690000	63040000	58310000	7226300	16819000	119720000	8090100	35094000	0.386438	0.128424	0.293134	1.3183
M0R3D6;M0R1A7;Q02543;M0R0P7;M0R117	M0R3D6;M0R1A7;Q02543;M0R0P7;M0R117	5;5;5;4;4	5;5;5;4;4	5;5;5;4;4	60S ribosomal protein L18a	RPL18A	tr|M0R3D6|M0R3D6_HUMAN 60S ribosomal protein L18a (Fragment) OS=Homo sapiens GN=RPL18A PE=1 SV=1;tr|M0R1A7|M0R1A7_HUMAN 60S ribosomal protein L18a OS=Homo sapiens GN=RPL18A PE=1 SV=1;sp|Q02543|RL18A_HUMAN 60S ribosomal protein L18a OS=Homo sapiens GN=RPL18	17880000	18642000	9525400	8118500	1034000	9211000	14567000	1610300	7194700	11057000	1	30460000	1.63394	5.59284e-08	2.75482	0.593123
H0Y4R1;P12268;E7ETK5;C9K0R9;C9J381;P20839	H0Y4R1;P12268	15;15;5;1;1;1	15;15;5;1;1;1	15;15;5;1;1;1	Inosine-5-monophosphate dehydrogenase 2	IMPDH2	tr|H0Y4R1|H0Y4R1_HUMAN Inosine-5-monophosphate dehydrogenase 2 (Fragment) OS=Homo sapiens GN=IMPDH2 PE=1 SV=1;sp|P12268|IMDH2_HUMAN Inosine-5-monophosphate dehydrogenase 2 OS=Homo sapiens GN=IMPDH2 PE=1 SV=2	5124200	13500000	7750600	38952000	22186000	26303000	4999300	29079000	12575000	19671000	5373100	30094000	2.22919	1.04857	1.52987	1.45711
Q86U42;B4DEH8;G3V4T2;H0YJH9	Q86U42;B4DEH8;G3V4T2	7;4;4;3	7;4;4;3	7;4;4;3	Polyadenylate-binding protein 2	PABPN1	sp|Q86U42|PABP2_HUMAN Polyadenylate-binding protein 2 OS=Homo sapiens GN=PABPN1 PE=1 SV=3;tr|B4DEH8|B4DEH8_HUMAN Polyadenylate-binding protein 2 OS=Homo sapiens GN=PABPN1 PE=1 SV=1;tr|G3V4T2|G3V4T2_HUMAN Polyadenylate-binding protein 2 OS=Homo sapiens GN=P	6516600	36994000	16083000	64646000	26129000	72799000	7867300	17223000	12014000	18551000	8453200	28732000	0.776666	1.29718	1.54881	0.50146
P48643;E7ENZ3;B7ZAR1;E9PCA1;D6RIZ7;H0Y914	P48643;E7ENZ3;B7ZAR1;E9PCA1	13;12;12;12;1;1	13;12;12;12;1;1	13;12;12;12;1;1	T-complex protein 1 subunit epsilon	CCT5	sp|P48643|TCPE_HUMAN T-complex protein 1 subunit epsilon OS=Homo sapiens GN=CCT5 PE=1 SV=1;tr|E7ENZ3|E7ENZ3_HUMAN T-complex protein 1 subunit epsilon OS=Homo sapiens GN=CCT5 PE=1 SV=1;tr|B7ZAR1|B7ZAR1_HUMAN T-complex protein 1 subunit epsilon OS=Homo sapie	3216000	10173000	3694400	21305000	4280800	12515000	8999600	5712900	10498000	10023000	2206200	27738000	2.72663	0.686007	2.76743	0.985255
P61254;J3QRI7;J3QQQ9;J3QQV1;J3KTJ8;J3QRC4;J3KSS0;J3KS10	P61254;J3QRI7;J3QQQ9;J3QQV1;J3KTJ8;J3QRC4	14;11;11;11;10;10;6;2	14;11;11;11;10;10;6;2	4;2;2;2;2;2;2;0	60S ribosomal protein L26	RPL26	sp|P61254|RL26_HUMAN 60S ribosomal protein L26 OS=Homo sapiens GN=RPL26 PE=1 SV=1;tr|J3QRI7|J3QRI7_HUMAN 60S ribosomal protein L26 (Fragment) OS=Homo sapiens GN=RPL26 PE=4 SV=1;tr|J3QQQ9|J3QQQ9_HUMAN Uncharacterized protein OS=Homo sapiens PE=4 SV=1;tr|J3Q	52388000	72850000	43462000	68002000	24038000	39156000	134320000	73414000	7401100	90472000	39955000	27624000	0.37919	0.762675	0.305332	1.24189
P46779;H0YKD8;H0YMF4;H0YLP6	P46779;H0YKD8;H0YMF4;H0YLP6	11;9;7;6	11;9;7;6	11;9;7;6	60S ribosomal protein L28	RPL28	sp|P46779|RL28_HUMAN 60S ribosomal protein L28 OS=Homo sapiens GN=RPL28 PE=1 SV=3;tr|H0YKD8|H0YKD8_HUMAN 60S ribosomal protein L28 OS=Homo sapiens GN=RPL28 PE=1 SV=1;tr|H0YMF4|H0YMF4_HUMAN 60S ribosomal protein L28 OS=Homo sapiens GN=RPL28 PE=1 SV=1;tr|H0Y	39669000	51852000	27011000	74380000	37005000	35463000	70342000	3619000	19027000	63693000	7620000	26227000	0.505805	0.19209	0.411772	1.22836
A0A087X0X3;P52272;M0QZM1;M0R2T0;M0R019;M0R2I7;M0QYQ7;M0R0N3;M0QY96;M0QYL3;M0R0Y6	A0A087X0X3;P52272;M0QZM1	26;26;15;11;10;9;7;6;4;2;2	26;26;15;11;10;9;7;6;4;2;2	26;26;15;11;10;9;7;6;4;2;2	Heterogeneous nuclear ribonucleoprotein M	HNRNPM	tr|A0A087X0X3|A0A087X0X3_HUMAN Heterogeneous nuclear ribonucleoprotein M OS=Homo sapiens GN=HNRNPM PE=1 SV=1;sp|P52272|HNRPM_HUMAN Heterogeneous nuclear ribonucleoprotein M OS=Homo sapiens GN=HNRNPM PE=1 SV=3;tr|M0QZM1|M0QZM1_HUMAN Heterogeneous nuclear ri	38850000	60340000	25826000	61253000	30626000	48941000	28755000	14416000	38979000	61257000	1016700	25197000	0.417584	0.0261699	0.411333	1.0152
P11142;E9PKE3;E9PNE6;E9PN89;A8K7Q2;E9PLF4;E9PQQ4;E9PQK7;E9PK54;P54652;E9PPY6;E9PI65;E9PS65;E9PN25;E9PM13	P11142;E9PKE3;E9PNE6;E9PN89;A8K7Q2	31;30;21;19;16;13;12;12;12;12;10;9;9;8;7	31;30;21;19;16;13;12;12;12;12;10;9;9;8;7	23;22;14;17;11;10;10;10;10;5;8;6;5;6;4	Heat shock cognate 71 kDa protein	HSPA8	sp|P11142|HSP7C_HUMAN Heat shock cognate 71 kDa protein OS=Homo sapiens GN=HSPA8 PE=1 SV=1;tr|E9PKE3|E9PKE3_HUMAN Heat shock cognate 71 kDa protein OS=Homo sapiens GN=HSPA8 PE=1 SV=1;tr|E9PNE6|E9PNE6_HUMAN Heat shock cognate 71 kDa protein OS=Homo sapiens	29802000	82702000	34741000	75447000	23844000	37495000	44498000	24182000	10724000	138610000	24791000	24396000	0.294987	0.831857	0.176005	1.67602
A0A024R4M0;P46781;B5MCT8;C9JM19;F2Z3C0;A8MXK4	A0A024R4M0;P46781;B5MCT8;C9JM19	17;17;12;12;5;5	17;17;12;12;5;5	17;17;12;12;5;5	40S ribosomal protein S9	RPS9	tr|A0A024R4M0|A0A024R4M0_HUMAN 40S ribosomal protein S9 OS=Homo sapiens GN=RPS9 PE=1 SV=1;sp|P46781|RS9_HUMAN 40S ribosomal protein S9 OS=Homo sapiens GN=RPS9 PE=1 SV=3;tr|B5MCT8|B5MCT8_HUMAN 40S ribosomal protein S9 OS=Homo sapiens GN=RPS9 PE=1 SV=1;tr|C9	51816000	90854000	31918000	45902000	22803000	44235000	58935000	19632000	39067000	42601000	13228000	23929000	0.263379	0.255288	0.5617	0.468895
P17677	P17677	1	1	1	Neuromodulin	GAP43	sp|P17677|NEUM_HUMAN Neuromodulin OS=Homo sapiens GN=GAP43 PE=1 SV=1	13364000	50256000	141960000	23839000	136670000	30909000	36071000	22911000	88933000	3292500	1	23869000	0.474948	7.48279e-08	7.24951	0.0655146
P62081;B5MCP9	P62081;B5MCP9	9;6	9;6	9;6	40S ribosomal protein S7	RPS7	sp|P62081|RS7_HUMAN 40S ribosomal protein S7 OS=Homo sapiens GN=RPS7 PE=1 SV=1;tr|B5MCP9|B5MCP9_HUMAN 40S ribosomal protein S7 OS=Homo sapiens GN=RPS7 PE=1 SV=1	71887000	38109000	37188000	23547000	43393000	15931000	87086000	52908000	6294800	33590000	14244000	23589000	0.618988	0.198144	0.702263	0.881419
P36957;Q86SW4;H0YJF9;G3V5M3;G3V3F0	P36957	11;5;1;1;1	11;5;1;1;1	11;5;1;1;1	Dihydrolipoyllysine-residue succinyltransferase component of 2-oxoglutarate dehydrogenase complex, mitochondrial	DLST	sp|P36957|ODO2_HUMAN Dihydrolipoyllysine-residue succinyltransferase component of 2-oxoglutarate dehydrogenase complex, mitochondrial OS=Homo sapiens GN=DLST PE=1 SV=4	10115000	20073000	12655000	35494000	18965000	41130000	6501100	5776700	9114600	10619000	1	22900000	1.14084	9.88631e-08	2.15651	0.529019
F8W6I7;P09651;F8VTQ5;F8VZ49;Q32P51;F8VYN5;F8W646;H0YH80	F8W6I7;P09651;F8VTQ5;F8VZ49;Q32P51	12;12;8;8;8;5;5;5	11;11;7;7;7;4;5;5	11;11;7;7;7;4;5;5	Heterogeneous nuclear ribonucleoprotein A1;Heterogeneous nuclear ribonucleoprotein A1, N-terminally processed;Heterogeneous nuclear ribonucleoprotein A1-like 2	HNRNPA1;HNRNPA1L2	tr|F8W6I7|F8W6I7_HUMAN Heterogeneous nuclear ribonucleoprotein A1 OS=Homo sapiens GN=HNRNPA1 PE=1 SV=2;sp|P09651|ROA1_HUMAN Heterogeneous nuclear ribonucleoprotein A1 OS=Homo sapiens GN=HNRNPA1 PE=1 SV=5;tr|F8VTQ5|F8VTQ5_HUMAN Heterogeneous nuclear ribonuc	1	4465700	1	652900	1	2654200	11641000	13136000	7882600	27113000	4095500	22841000	5.11476	4095500	0.842437	6.07139
P62917;E9PKZ0;G3V1A1;E9PKU4;E9PP36	P62917;E9PKZ0;G3V1A1;E9PKU4;E9PP36	16;13;11;11;10	16;13;11;11;10	16;13;11;11;10	60S ribosomal protein L8	RPL8	sp|P62917|RL8_HUMAN 60S ribosomal protein L8 OS=Homo sapiens GN=RPL8 PE=1 SV=2;tr|E9PKZ0|E9PKZ0_HUMAN 60S ribosomal protein L8 (Fragment) OS=Homo sapiens GN=RPL8 PE=1 SV=1;tr|G3V1A1|G3V1A1_HUMAN 60S ribosomal protein L8 OS=Homo sapiens GN=RPL8 PE=1 SV=1;tr	77114000	135460000	45130000	132670000	22585000	101310000	72164000	39259000	14898000	118910000	28579000	22657000	0.16726	0.370607	0.190539	0.877824
U3KQK0;Q99879;Q99877;Q93079;Q5QNW6;P62807;P58876;O60814;Q99880;P57053;Q16778;P33778;P23527;P06899;Q8N257;Q96A08;Q6DRA6;Q6DN03	U3KQK0;Q99879;Q99877;Q93079;Q5QNW6;P62807;P58876;O60814;Q99880;P57053;Q16778;P33778;P23527;P06899;Q8N257;Q96A08	7;7;7;7;7;7;7;7;6;6;6;6;6;6;4;4;2;2	7;7;7;7;7;7;7;7;6;6;6;6;6;6;4;4;2;2	7;7;7;7;7;7;7;7;6;6;6;6;6;6;4;4;2;2	Histone H2B;Histone H2B type 1-M;Histone H2B type 1-N;Histone H2B type 1-H;Histone H2B type 2-F;Histone H2B type 1-C/E/F/G/I;Histone H2B type 1-D;Histone H2B type 1-K;Histone H2B type 1-L;Histone H2B type F-S;Histone H2B type 2-E;Histone H2B type 1-B;Histone H2B type 1-O;Histone H2B type 1-J;Histone H2B type 3-B;Histone H2B type 1-A	HIST1H2BN;HIST1H2BM;HIST1H2BH;HIST2H2BF;HIST1H2BC;HIST1H2BD;HIST1H2BK;HIST1H2BL;H2BFS;HIST2H2BE;HIST1H2BB;HIST1H2BO;HIST1H2BJ;HIST3H2BB;HIST1H2BA	tr|U3KQK0|U3KQK0_HUMAN Histone H2B OS=Homo sapiens GN=HIST1H2BN PE=1 SV=1;sp|Q99879|H2B1M_HUMAN Histone H2B type 1-M OS=Homo sapiens GN=HIST1H2BM PE=1 SV=3;sp|Q99877|H2B1N_HUMAN Histone H2B type 1-N OS=Homo sapiens GN=HIST1H2BN PE=1 SV=3;sp|Q93079|H2B1H_HU	12313000	32853000	30798000	23337000	23555000	34970000	20949000	47764000	11903000	19376000	19442000	21477000	0.65373	1.57898	1.10843	0.589779
P27824;D6RFL1;H0Y9Q7;D6RGY2;D6RAU8;D6RB85;D6RDP7;H0Y9H1;D6RAQ8;D6RHJ3;D6RD16	P27824;D6RFL1;H0Y9Q7;D6RGY2	13;7;7;7;6;6;6;6;2;1;1	13;7;7;7;6;6;6;6;2;1;1	13;7;7;7;6;6;6;6;2;1;1	Calnexin	CANX	sp|P27824|CALX_HUMAN Calnexin OS=Homo sapiens GN=CANX PE=1 SV=2;tr|D6RFL1|D6RFL1_HUMAN Calnexin (Fragment) OS=Homo sapiens GN=CANX PE=1 SV=1;tr|H0Y9Q7|H0Y9Q7_HUMAN Calnexin (Fragment) OS=Homo sapiens GN=CANX PE=1 SV=1;tr|D6RGY2|D6RGY2_HUMAN Calnexin (Fragm	8444900	27000000	22620000	20993000	10922000	27862000	9087200	13377000	14247000	13587000	4013100	21079000	0.780704	0.47521	1.55141	0.503222
G8JLB6;P31943;E9PCY7;D6RBM0;E7EQJ0;D6RAM1;D6R9T0;D6RFM3;D6RIT2;E7EN40;D6RIU0;D6RDU3;D6RJ04;D6RIH9;E5RGV0;H0YB39;P55795;D6RDL0;H0YBD7;H0YAQ2;D6RF17;E5RGH4;H0YBG7;E5RJ94;D6R9D3	G8JLB6;P31943;E9PCY7;D6RBM0;E7EQJ0;D6RAM1;D6R9T0;D6RFM3;D6RIT2;E7EN40;D6RIU0;D6RDU3;D6RJ04;D6RIH9	11;11;10;8;6;6;6;6;6;6;6;6;6;6;5;5;5;4;4;3;2;2;2;1;1	11;11;10;8;6;6;6;6;6;6;6;6;6;6;5;5;5;4;4;3;2;2;2;1;1	10;10;9;8;6;6;6;6;6;6;6;6;6;6;5;4;4;4;3;3;2;2;1;1;1	Heterogeneous nuclear ribonucleoprotein H;Heterogeneous nuclear ribonucleoprotein H, N-terminally processed	HNRNPH1	tr|G8JLB6|G8JLB6_HUMAN Heterogeneous nuclear ribonucleoprotein H OS=Homo sapiens GN=HNRNPH1 PE=1 SV=1;sp|P31943|HNRH1_HUMAN Heterogeneous nuclear ribonucleoprotein H OS=Homo sapiens GN=HNRNPH1 PE=1 SV=4;tr|E9PCY7|E9PCY7_HUMAN Heterogeneous nuclear ribonucl	10644000	46347000	8289300	25715000	9689000	34293000	4862400	9616100	10488000	25206000	3051100	20387000	0.439877	0.28665	0.808815	0.543854
P42766;F2Z388	P42766;F2Z388	6;3	6;3	6;3	60S ribosomal protein L35	RPL35	sp|P42766|RL35_HUMAN 60S ribosomal protein L35 OS=Homo sapiens GN=RPL35 PE=1 SV=2;tr|F2Z388|F2Z388_HUMAN 60S ribosomal protein L35 OS=Homo sapiens GN=RPL35 PE=1 SV=1	61584000	84193000	52816000	65261000	35325000	82941000	85344000	82537000	13099000	74147000	24920000	20332000	0.241493	0.404651	0.274212	0.880679
F8VQY6;F8VRK7;G3V210;F8VU65;F8VWS0;P05388;F8VWV4;F8VS58;F8VPE8;F8VW21;F8VZS0;Q8NHW5	F8VQY6;F8VRK7;G3V210;F8VU65;F8VWS0;P05388;F8VWV4;F8VS58;F8VPE8;F8VW21;F8VZS0;Q8NHW5	6;6;6;6;6;6;5;5;5;5;5;4	6;6;6;6;6;6;5;5;5;5;5;4	6;6;6;6;6;6;5;5;5;5;5;4	60S acidic ribosomal protein P0;60S acidic ribosomal protein P0-like	RPLP0;RPLP0P6	tr|F8VQY6|F8VQY6_HUMAN 60S acidic ribosomal protein P0 OS=Homo sapiens GN=RPLP0 PE=1 SV=1;tr|F8VRK7|F8VRK7_HUMAN 60S acidic ribosomal protein P0 OS=Homo sapiens GN=RPLP0 PE=1 SV=1;tr|G3V210|G3V210_HUMAN 60S acidic ribosomal protein P0 OS=Homo sapiens GN=RP	34012000	30558000	12721000	27237000	16440000	20399000	16297000	28659000	2896100	35840000	10645000	20156000	0.659598	0.312978	0.562388	1.17285
P19338;H7BY16;C9JYW2;C9JLB1;C9J1H7;C9JWL1	P19338;H7BY16	28;15;7;7;7;7	28;15;7;7;7;7	28;15;7;7;7;7	Nucleolin	NCL	sp|P19338|NUCL_HUMAN Nucleolin OS=Homo sapiens GN=NCL PE=1 SV=3;tr|H7BY16|H7BY16_HUMAN Nucleolin (Fragment) OS=Homo sapiens GN=NCL PE=1 SV=8	14991000	69563000	2855300	63669000	4805700	29353000	33953000	6649200	7191200	123690000	1141900	19722000	0.283513	0.0761724	0.159447	1.7781
C9JXB8;C9JNW5;P83731	C9JXB8;C9JNW5;P83731	7;7;7	7;7;7	7;7;7	60S ribosomal protein L24	RPL24	tr|C9JXB8|C9JXB8_HUMAN 60S ribosomal protein L24 OS=Homo sapiens GN=RPL24 PE=1 SV=1;tr|C9JNW5|C9JNW5_HUMAN 60S ribosomal protein L24 OS=Homo sapiens GN=RPL24 PE=1 SV=1;sp|P83731|RL24_HUMAN 60S ribosomal protein L24 OS=Homo sapiens GN=RPL24 PE=1 SV=1	10075000	36013000	10245000	24508000	7279000	33745000	15110000	6835900	57842000	62419000	1	19627000	0.544998	9.92556e-08	0.31444	1.73324
Q02878;F8VZ45;U3KQR5;F8VZA3;F8VWR1;F8VU16;F8VR69	Q02878	20;9;9;5;5;5;4	20;9;9;5;5;5;4	20;9;9;5;5;5;4	60S ribosomal protein L6	RPL6	sp|Q02878|RL6_HUMAN 60S ribosomal protein L6 OS=Homo sapiens GN=RPL6 PE=1 SV=3	45015000	140090000	52080000	159180000	15475000	122400000	63118000	79878000	15432000	190840000	53170000	17728000	0.126547	1.18116	0.0928946	1.36227
Q5VTE0;P68104;A0A087WVQ9;A0A087WV01;Q05639;A6PW80;Q5JR01	Q5VTE0;P68104;A0A087WVQ9;A0A087WV01;Q05639	15;15;13;12;8;4;4	15;15;13;12;8;4;4	15;15;13;12;8;4;4	Putative elongation factor 1-alpha-like 3;Elongation factor 1-alpha 1;Elongation factor 1-alpha;Elongation factor 1-alpha 2	EEF1A1P5;EEF1A1;EEF1A2	sp|Q5VTE0|EF1A3_HUMAN Putative elongation factor 1-alpha-like 3 OS=Homo sapiens GN=EEF1A1P5 PE=5 SV=1;sp|P68104|EF1A1_HUMAN Elongation factor 1-alpha 1 OS=Homo sapiens GN=EEF1A1 PE=1 SV=1;tr|A0A087WVQ9|A0A087WVQ9_HUMAN Elongation factor 1-alpha 1 OS=Homo s	212290000	159260000	149060000	164240000	110460000	211250000	104660000	124200000	76698000	156430000	125960000	17484000	0.109783	0.593339	0.111769	0.98223
P50914;E7EPB3	P50914	7;3	7;3	7;3	60S ribosomal protein L14	RPL14	sp|P50914|RL14_HUMAN 60S ribosomal protein L14 OS=Homo sapiens GN=RPL14 PE=1 SV=4	61352000	26516000	24694000	25171000	10872000	43557000	49708000	1	18096000	51091000	6926500	17419000	0.656924	0.112898	0.340941	1.9268
F5GY37;J3KPX7;Q99623;F5GWA7;F5H3X6;F5H2D2;F5H0C5;U3KPZ5	F5GY37;J3KPX7;Q99623;F5GWA7;F5H3X6	11;11;11;9;8;3;3;1	11;11;11;9;8;3;3;1	11;11;11;9;8;3;3;1	Prohibitin-2	PHB2	tr|F5GY37|F5GY37_HUMAN Prohibitin-2 OS=Homo sapiens GN=PHB2 PE=1 SV=1;tr|J3KPX7|J3KPX7_HUMAN Prohibitin-2 OS=Homo sapiens GN=PHB2 PE=1 SV=2;sp|Q99623|PHB2_HUMAN Prohibitin-2 OS=Homo sapiens GN=PHB2 PE=1 SV=2;tr|F5GWA7|F5GWA7_HUMAN Prohibitin-2 (Fragment) O	12276000	5174700	11363000	8671300	15833000	5380300	13420000	11933000	3771500	5117800	5455300	17098000	3.30415	0.444387	3.34089	0.989004
F5H5D3;Q9BQE3;Q71U36;P68363;Q13748;P68366;F8VQQ4;F8VVB9;A0A1W2PQM2;C9J2C0;Q9NY65;Q6PEY2;F8VRZ4;F8VS66;C9JEV8;C9JQ00;C9JJQ8;F8VWV9;C9JDS9;F8VX09;C9JDL2;C9K0S6;V9GZ17;A6NHL2;F8VXZ7;F8VRK0;F8W0F6	F5H5D3;Q9BQE3;Q71U36;P68363;Q13748;P68366;F8VQQ4;F8VVB9;A0A1W2PQM2;C9J2C0;Q9NY65;Q6PEY2	16;16;16;16;15;13;10;9;9;9;9;9;6;6;6;6;6;5;5;4;4;3;3;3;1;1;1	16;16;16;16;15;13;10;9;9;9;9;9;6;6;6;6;6;5;5;4;4;3;3;3;1;1;1	16;16;16;16;15;13;10;9;9;9;9;9;6;6;6;6;6;5;5;4;4;3;3;3;1;1;1	Tubulin alpha-1C chain;Tubulin alpha-1A chain;Tubulin alpha-1B chain;Tubulin alpha-3C/D chain;Tubulin alpha-4A chain;Tubulin alpha-8 chain;Tubulin alpha-3E chain	TUBA1C;TUBA1A;TUBA1B;TUBA3C;TUBA4A;TUBA8;TUBA3E	tr|F5H5D3|F5H5D3_HUMAN Tubulin alpha chain OS=Homo sapiens GN=TUBA1C PE=1 SV=1;sp|Q9BQE3|TBA1C_HUMAN Tubulin alpha-1C chain OS=Homo sapiens GN=TUBA1C PE=1 SV=1;sp|Q71U36|TBA1A_HUMAN Tubulin alpha-1A chain OS=Homo sapiens GN=TUBA1A PE=1 SV=1;sp|P68363|TBA1B	147930000	70714000	86639000	55074000	64503000	69774000	103130000	96447000	12876000	84500000	78858000	17032000	0.240858	0.533076	0.201562	1.19495
P04843;B7Z4L4;F8WF32	P04843;B7Z4L4	13;10;3	13;10;3	13;10;3	Dolichyl-diphosphooligosaccharide--protein glycosyltransferase subunit 1	RPN1	sp|P04843|RPN1_HUMAN Dolichyl-diphosphooligosaccharide--protein glycosyltransferase subunit 1 OS=Homo sapiens GN=RPN1 PE=1 SV=1;tr|B7Z4L4|B7Z4L4_HUMAN Dolichyl-diphosphooligosaccharide--protein glycosyltransferase subunit 1 OS=Homo sapiens GN=RPN1 PE=1 SV=	10277000	20474000	9603800	19312000	16156000	18934000	10701000	14900000	1	30703000	1	16584000	0.810003	9.73047e-08	0.540143	1.49961
P62701;Q8TD47;C9JEH7;P22090	P62701;Q8TD47	16;8;7;7	16;8;7;7	16;8;7;7	40S ribosomal protein S4, X isoform;40S ribosomal protein S4, Y isoform 2	RPS4X;RPS4Y2	sp|P62701|RS4X_HUMAN 40S ribosomal protein S4, X isoform OS=Homo sapiens GN=RPS4X PE=1 SV=2;sp|Q8TD47|RS4Y2_HUMAN 40S ribosomal protein S4, Y isoform 2 OS=Homo sapiens GN=RPS4Y2 PE=2 SV=3	45696000	45225000	24659000	41081000	19876000	31220000	32911000	2428000	8384300	57788000	15817000	16579000	0.366589	0.346135	0.286893	1.27779
Q8NC51	Q8NC51	8	8	8	Plasminogen activator inhibitor 1 RNA-binding protein	SERBP1	sp|Q8NC51|PAIRB_HUMAN Plasminogen activator inhibitor 1 RNA-binding protein OS=Homo sapiens GN=SERBP1 PE=1 SV=2	3123800	24264000	1763800	8184400	1423000	16733000	3627400	2121900	24490000	41477000	4418200	15805000	0.651377	1.41437	0.381055	1.7094
P06748;E5RGW4;E5RI98	P06748	11;2;2	11;2;2	11;2;2	Nucleophosmin	NPM1	sp|P06748|NPM_HUMAN Nucleophosmin OS=Homo sapiens GN=NPM1 PE=1 SV=2	36274000	55383000	40000000	33500000	34965000	60045000	125370000	53954000	31832000	32185000	23360000	15009000	0.271004	0.643987	0.466335	0.581135
K7ELL7;P14314;K7EPW7;K7EKX1;K7EJ70;A0A0C4DGP4	K7ELL7;P14314	6;6;2;1;1;1	6;6;2;1;1;1	6;6;2;1;1;1	Glucosidase 2 subunit beta	PRKCSH	tr|K7ELL7|K7ELL7_HUMAN Glucosidase 2 subunit beta OS=Homo sapiens GN=PRKCSH PE=1 SV=1;sp|P14314|GLU2B_HUMAN Glucosidase 2 subunit beta OS=Homo sapiens GN=PRKCSH PE=1 SV=2	328660	9824200	1	17193000	2129700	27425000	2224700	3788200	40984000	8025300	1	14959000	1.52267	3.04266e-06	1.86398	0.816891
O43852;H0Y875	O43852	6;2	6;2	6;2	Calumenin	CALU	sp|O43852|CALU_HUMAN Calumenin OS=Homo sapiens GN=CALU PE=1 SV=2	9624900	7823200	9606200	18815000	18488000	18913000	9152800	13254000	1	11961000	1	14905000	1.90523	1.03897e-07	1.24613	1.52891
P46778;M0R181;G3V1B3;M0R3I5	P46778;M0R181;G3V1B3	8;5;4;1	8;5;4;1	8;5;4;1	60S ribosomal protein L21	RPL21	sp|P46778|RL21_HUMAN 60S ribosomal protein L21 OS=Homo sapiens GN=RPL21 PE=1 SV=2;tr|M0R181|M0R181_HUMAN 60S ribosomal protein L21 (Fragment) OS=Homo sapiens GN=RPL21 PE=1 SV=1;tr|G3V1B3|G3V1B3_HUMAN 60S ribosomal protein L21 OS=Homo sapiens GN=RPL21 PE=1	14090000	24257000	14700000	20299000	8523000	16845000	18607000	10676000	15069000	23570000	10491000	14744000	0.607825	0.744571	0.625541	0.971678
P62269;A0A0G2JQH2;Q5GGW2;J3JS69	P62269	12;3;3;3	12;3;3;3	12;3;3;3	40S ribosomal protein S18	RPS18	sp|P62269|RS18_HUMAN 40S ribosomal protein S18 OS=Homo sapiens GN=RPS18 PE=1 SV=3	82961000	88027000	158860000	56266000	84375000	48439000	293920000	122450000	26866000	60710000	53862000	14691000	0.166892	0.649245	0.241986	0.689675
A0A0G2JIW1;P0DMV9;P0DMV8;V9GZ37	A0A0G2JIW1;P0DMV9;P0DMV8;V9GZ37	20;20;20;13	15;15;15;10	9;9;9;6	Heat shock 70 kDa protein 1B;Heat shock 70 kDa protein 1A	HSPA1B;HSPA1A	tr|A0A0G2JIW1|A0A0G2JIW1_HUMAN Heat shock 70 kDa protein 1B OS=Homo sapiens GN=HSPA1B PE=1 SV=1;sp|P0DMV9|HS71B_HUMAN Heat shock 70 kDa protein 1B OS=Homo sapiens GN=HSPA1B PE=1 SV=1;sp|P0DMV8|HS71A_HUMAN Heat shock 70 kDa protein 1A OS=Homo sapiens GN=HSP	5030400	33686000	2180700	32130000	1299800	12411000	13628000	2816800	4212100	83612000	1477500	14209000	0.421807	0.293714	0.16994	2.4821
O43242	O43242	5	5	5	26S proteasome non-ATPase regulatory subunit 3	PSMD3	sp|O43242|PSMD3_HUMAN 26S proteasome non-ATPase regulatory subunit 3 OS=Homo sapiens GN=PSMD3 PE=1 SV=2	4551100	13595000	1	9761600	1	15602000	1	1	10363000	10920000	1	13671000	1.00559	2.19727e-07	1.25192	0.803236
P13804;H0YK49;H0YL12;H0YNX6;H0YLU7;H0YKF0;J3KN60;H0YL83	P13804;H0YK49;H0YL12;H0YNX6;H0YLU7;H0YKF0	9;7;6;6;6;5;1;1	9;7;6;6;6;5;1;1	9;7;6;6;6;5;1;1	Electron transfer flavoprotein subunit alpha, mitochondrial	ETFA	sp|P13804|ETFA_HUMAN Electron transfer flavoprotein subunit alpha, mitochondrial OS=Homo sapiens GN=ETFA PE=1 SV=1;tr|H0YK49|H0YK49_HUMAN Electron transfer flavoprotein subunit alpha, mitochondrial OS=Homo sapiens GN=ETFA PE=1 SV=1;tr|H0YL12|H0YL12_HUMAN E	4617000	5700500	5965500	14047000	3643200	3869800	10097000	1	2879600	12436000	3680700	13548000	2.37663	0.797206	1.08942	2.18156
P11586;F5H2F4;V9GYY3	P11586;F5H2F4	34;32;2	34;32;2	33;31;2	C-1-tetrahydrofolate synthase, cytoplasmic;Methylenetetrahydrofolate dehydrogenase;Methenyltetrahydrofolate cyclohydrolase;Formyltetrahydrofolate synthetase;C-1-tetrahydrofolate synthase, cytoplasmic, N-terminally processed	MTHFD1	sp|P11586|C1TC_HUMAN C-1-tetrahydrofolate synthase, cytoplasmic OS=Homo sapiens GN=MTHFD1 PE=1 SV=3;tr|F5H2F4|F5H2F4_HUMAN C-1-tetrahydrofolate synthase, cytoplasmic OS=Homo sapiens GN=MTHFD1 PE=1 SV=1	7499800	66687000	3912400	61255000	5692800	42505000	3770500	5379600	5832000	53206000	846580	13105000	0.196515	0.11288	0.246307	0.797847
E9PK01;P29692;A0A087X1X7;E9PRY8;E9PQ49;E9PI39;E9PPR1;E9PL12;E9PL71;E9PQZ1;E9PMW7;E9PIZ1;H0YCK7;E9PK06;E9PK72;E9PN91;H0YE58;H0YE72;E9PKK3;E9PNW6;E9PJD0;E9PQC9	E9PK01;P29692;A0A087X1X7;E9PRY8;E9PQ49;E9PI39;E9PPR1;E9PL12;E9PL71;E9PQZ1;E9PMW7;E9PIZ1;H0YCK7	15;15;14;14;13;13;10;10;10;10;9;8;8;7;6;6;5;5;4;3;3;2	15;15;14;14;13;13;10;10;10;10;9;8;8;7;6;6;5;5;4;3;3;2	13;13;12;12;11;11;10;10;8;8;9;8;8;7;6;6;3;3;4;3;3;2	Elongation factor 1-delta	EEF1D	tr|E9PK01|E9PK01_HUMAN Elongation factor 1-delta (Fragment) OS=Homo sapiens GN=EEF1D PE=1 SV=1;sp|P29692|EF1D_HUMAN Elongation factor 1-delta OS=Homo sapiens GN=EEF1D PE=1 SV=5;tr|A0A087X1X7|A0A087X1X7_HUMAN Elongation factor 1-delta OS=Homo sapiens GN=EEF	34211000	69203000	55039000	111350000	75535000	170170000	41432000	100310000	27315000	77763000	30987000	13048000	0.188547	0.905761	0.167792	1.12369
P54577;A0A0C4DGZ5	P54577;A0A0C4DGZ5	22;15	22;15	22;15	Tyrosine--tRNA ligase, cytoplasmic;Tyrosine--tRNA ligase, cytoplasmic, N-terminally processed;Tyrosine--tRNA ligase	YARS	sp|P54577|SYYC_HUMAN Tyrosine--tRNA ligase, cytoplasmic OS=Homo sapiens GN=YARS PE=1 SV=4;tr|A0A0C4DGZ5|A0A0C4DGZ5_HUMAN Tyrosine--tRNA ligase OS=Homo sapiens GN=YARS PE=1 SV=1	11626000	48750000	13717000	82359000	7424000	32320000	11124000	17811000	1535000	52126000	15333000	12977000	0.266195	1.31885	0.248954	1.06925
P18077;C9K025;F8WBS5;F8WB72	P18077;C9K025;F8WBS5;F8WB72	10;8;5;5	10;8;5;5	10;8;5;5	60S ribosomal protein L35a	RPL35A	sp|P18077|RL35A_HUMAN 60S ribosomal protein L35a OS=Homo sapiens GN=RPL35A PE=1 SV=2;tr|C9K025|C9K025_HUMAN 60S ribosomal protein L35a (Fragment) OS=Homo sapiens GN=RPL35A PE=1 SV=1;tr|F8WBS5|F8WBS5_HUMAN 60S ribosomal protein L35a OS=Homo sapiens GN=RPL35	28367000	50791000	18046000	35840000	27901000	42255000	95596000	14674000	26159000	55942000	5858600	12773000	0.251482	0.206529	0.228326	1.10142
Q9H0U4;E9PLD0;Q92928	Q9H0U4;E9PLD0;Q92928	4;2;2	4;2;2	2;1;1	Ras-related protein Rab-1B;Putative Ras-related protein Rab-1C	RAB1B;RAB1C	sp|Q9H0U4|RAB1B_HUMAN Ras-related protein Rab-1B OS=Homo sapiens GN=RAB1B PE=1 SV=1;tr|E9PLD0|E9PLD0_HUMAN Ras-related protein Rab-1B OS=Homo sapiens GN=RAB1B PE=1 SV=1;sp|Q92928|RAB1C_HUMAN Putative Ras-related protein Rab-1C OS=Homo sapiens GN=RAB1C PE=5	20592000	9696800	18624000	9763500	19750000	15821000	14714000	6273000	14532000	5633200	3696000	11873000	1.22442	0.179487	2.10768	0.580934
M0R0F0;M0R0R2;P46782;M0QZN2	M0R0F0;M0R0R2;P46782;M0QZN2	8;8;8;6	8;8;8;6	8;8;8;6	40S ribosomal protein S5;40S ribosomal protein S5, N-terminally processed	RPS5	tr|M0R0F0|M0R0F0_HUMAN 40S ribosomal protein S5 (Fragment) OS=Homo sapiens GN=RPS5 PE=1 SV=1;tr|M0R0R2|M0R0R2_HUMAN 40S ribosomal protein S5 OS=Homo sapiens GN=RPS5 PE=1 SV=1;sp|P46782|RS5_HUMAN 40S ribosomal protein S5 OS=Homo sapiens GN=RPS5 PE=1 SV=4;tr	16333000	12390000	18089000	25002000	28010000	59162000	24288000	23998000	36779000	21786000	11999000	11708000	0.944956	0.734648	0.537409	1.75835
P62263;H0YB22;E5RH77	P62263;H0YB22;E5RH77	7;5;5	7;5;5	7;5;5	40S ribosomal protein S14	RPS14	sp|P62263|RS14_HUMAN 40S ribosomal protein S14 OS=Homo sapiens GN=RPS14 PE=1 SV=3;tr|H0YB22|H0YB22_HUMAN 40S ribosomal protein S14 (Fragment) OS=Homo sapiens GN=RPS14 PE=1 SV=1;tr|E5RH77|E5RH77_HUMAN 40S ribosomal protein S14 OS=Homo sapiens GN=RPS14 PE=1	57549000	34886000	48616000	18024000	23166000	21714000	59381000	15842000	7143200	44985000	9001400	11682000	0.334862	0.156413	0.259687	1.28949
P39023;G5E9G0;H7C422;H7C3M2;B5MCW2;F8WCR1;Q92901	P39023;G5E9G0;H7C422;H7C3M2	18;14;10;9;8;5;1	18;14;10;9;8;5;1	18;14;10;9;8;5;1	60S ribosomal protein L3	RPL3	sp|P39023|RL3_HUMAN 60S ribosomal protein L3 OS=Homo sapiens GN=RPL3 PE=1 SV=2;tr|G5E9G0|G5E9G0_HUMAN 60S ribosomal protein L3 OS=Homo sapiens GN=RPL3 PE=1 SV=1;tr|H7C422|H7C422_HUMAN 60S ribosomal protein L3 (Fragment) OS=Homo sapiens GN=RPL3 PE=1 SV=1;tr	40071000	72576000	24103000	42674000	2235200	29782000	32532000	19387000	1764000	50729000	13726000	11285000	0.155492	0.342542	0.222457	0.698978
Q13283;E5RIZ6;E5RI46;E5RIF8;E5RH42;E5RJU8;E5RH00;D6R9X5;D6R9A4;D6RBM9;D6REX8;D6RBR0;D6RE13;D6RBW8;D6RGJ4;D6RAC7;D6RB17	Q13283;E5RIZ6;E5RI46;E5RIF8;E5RH42;E5RJU8	6;4;3;3;3;3;2;1;1;1;1;1;1;1;1;1;1	6;4;3;3;3;3;2;1;1;1;1;1;1;1;1;1;1	5;3;2;2;2;2;1;0;0;0;0;0;0;0;0;0;0	Ras GTPase-activating protein-binding protein 1	G3BP1	sp|Q13283|G3BP1_HUMAN Ras GTPase-activating protein-binding protein 1 OS=Homo sapiens GN=G3BP1 PE=1 SV=1;tr|E5RIZ6|E5RIZ6_HUMAN Ras GTPase-activating protein-binding protein 1 (Fragment) OS=Homo sapiens GN=G3BP1 PE=1 SV=1;tr|E5RI46|E5RI46_HUMAN Ras GTPase-	3892100	751350	3087200	2420400	4057000	2050200	2314900	1533200	7875000	1076700	1	11278000	15.0103	2.56931e-07	10.4746	1.43302
P62195;J3QQM1;J3QSE0;J3QLH6;J3KRP2;J3QSA9;J3QRW1;J3KTQ9;J3QRR3;Q8NB90	P62195;J3QQM1;J3QSE0;J3QLH6;J3KRP2;J3QSA9	6;5;3;3;3;3;2;1;1;1	6;5;3;3;3;3;2;1;1;1	6;5;3;3;3;3;2;1;1;1	26S protease regulatory subunit 8	PSMC5	sp|P62195|PRS8_HUMAN 26S proteasome regulatory subunit 8 OS=Homo sapiens GN=PSMC5 PE=1 SV=1;tr|J3QQM1|J3QQM1_HUMAN 26S protease regulatory subunit 8 (Fragment) OS=Homo sapiens GN=PSMC5 PE=1 SV=1;tr|J3QSE0|J3QSE0_HUMAN 26S protease regulatory subunit 8 OS=H	1	6346100	1503200	5087700	1	5194500	1197700	1	3412000	2485300	1	10135000	1.59704	1	4.07798	0.391626
M0QXM4;Q15758	M0QXM4;Q15758	2;2	2;2	2;2	Amino acid transporter;Neutral amino acid transporter B(0)	SLC1A5	tr|M0QXM4|M0QXM4_HUMAN Amino acid transporter OS=Homo sapiens GN=SLC1A5 PE=1 SV=1;sp|Q15758|AAAT_HUMAN Neutral amino acid transporter B(0) OS=Homo sapiens GN=SLC1A5 PE=1 SV=2	1	6024000	1426500	15895000	1947700	5133600	2900400	4348600	3358200	2366000	1	9852600	1.63556	1	4.16424	0.392762
P61978;Q5T6W2;S4R359;S4R457	P61978;Q5T6W2	11;7;5;2	11;7;5;2	11;7;5;2	Heterogeneous nuclear ribonucleoprotein K	HNRNPK	sp|P61978|HNRPK_HUMAN Heterogeneous nuclear ribonucleoprotein K OS=Homo sapiens GN=HNRNPK PE=1 SV=1;tr|Q5T6W2|Q5T6W2_HUMAN Heterogeneous nuclear ribonucleoprotein K (Fragment) OS=Homo sapiens GN=HNRNPK PE=1 SV=1	72928000	28103000	20678000	27618000	51345000	20916000	80361000	28359000	28598000	27018000	1	9791900	0.348429	1.37122e-08	0.362421	0.961392
A0A0U1RRM4;P26599;A6NLN1;A0A0D9SF20;A0A087WUW5;K7EKJ7;K7ELW5;K7ES59;K7EK45;O95758;X6R242	A0A0U1RRM4;P26599;A6NLN1;A0A0D9SF20;A0A087WUW5	8;8;7;6;4;3;2;2;2;2;1	8;8;7;6;4;3;2;2;2;2;1	8;8;7;6;4;3;2;2;2;2;1	Polypyrimidine tract-binding protein 1	PTBP1	tr|A0A0U1RRM4|A0A0U1RRM4_HUMAN Polypyrimidine tract-binding protein 1 OS=Homo sapiens GN=PTBP1 PE=1 SV=1;sp|P26599|PTBP1_HUMAN Polypyrimidine tract-binding protein 1 OS=Homo sapiens GN=PTBP1 PE=1 SV=1;tr|A6NLN1|A6NLN1_HUMAN Polypyrimidine tract binding pro	3607600	6118400	6414200	4842600	1	2574900	20759000	4153800	2654900	8326300	2185400	9455500	1.54542	0.605777	1.13562	1.36086
P09874;Q5VX84;Q5VX85	P09874	42;3;3	42;3;3	42;3;3	Poly [ADP-ribose] polymerase 1	PARP1	sp|P09874|PARP1_HUMAN Poly [ADP-ribose] polymerase 1 OS=Homo sapiens GN=PARP1 PE=1 SV=4	19008000	117090000	629540	68715000	20773000	85480000	11906000	7962300	13372000	219660000	5068400	9265800	0.079134	0.266646	0.0421825	1.87599
P15880;H0YEN5;E9PMM9;I3L404;E9PPT0;E9PM36;E9PQD7	P15880;H0YEN5;E9PMM9;I3L404;E9PPT0;E9PM36;E9PQD7	12;11;8;7;7;7;6	12;11;8;7;7;7;6	12;11;8;7;7;7;6	40S ribosomal protein S2	RPS2	sp|P15880|RS2_HUMAN 40S ribosomal protein S2 OS=Homo sapiens GN=RPS2 PE=1 SV=2;tr|H0YEN5|H0YEN5_HUMAN 40S ribosomal protein S2 (Fragment) OS=Homo sapiens GN=RPS2 PE=1 SV=1;tr|E9PMM9|E9PMM9_HUMAN 40S ribosomal protein S2 (Fragment) OS=Homo sapiens GN=RPS2 P	20875000	28905000	6099400	16313000	4043200	8738500	31633000	6332000	1	22712000	2473600	9134600	0.316021	0.118496	0.402193	0.785746
P61313;E7EQV9;E7EX53;E7ENU7;E7ERA2	P61313;E7EQV9;E7EX53;E7ENU7	14;9;8;8;3	14;9;8;8;3	14;9;8;8;3	60S ribosomal protein L15;Ribosomal protein L15	RPL15	sp|P61313|RL15_HUMAN 60S ribosomal protein L15 OS=Homo sapiens GN=RPL15 PE=1 SV=2;tr|E7EQV9|E7EQV9_HUMAN Ribosomal protein L15 (Fragment) OS=Homo sapiens GN=RPL15 PE=1 SV=1;tr|E7EX53|E7EX53_HUMAN Ribosomal protein L15 (Fragment) OS=Homo sapiens GN=RPL15 PE	55301000	109210000	65794000	65031000	35861000	114910000	146970000	27386000	37282000	70809000	56272000	9041400	0.0827891	1.01756	0.127687	0.648375
P35580;E7ERA5;A1L2Z2	P35580	49;6;2	49;6;2	41;6;0	Myosin-10	MYH10	sp|P35580|MYH10_HUMAN Myosin-10 OS=Homo sapiens GN=MYH10 PE=1 SV=3	8775800	47416000	3804000	15508000	2255800	6447200	3009900	7482800	3407500	40798000	2096100	8885100	0.187386	0.23885	0.217783	0.860427
K7EN44	K7EN44	1	1	1		C19orf84	tr|K7EN44|K7EN44_HUMAN Uncharacterized protein C19orf84 OS=Homo sapiens GN=C19orf84 PE=1 SV=1	1	24190000	1	5096500	1	24500000	24462000	1	15109000	6574900	1	8644500	0.357358	1	1.31477	0.271802
Q15233;H7C367;C9JYS8;C9IZL7;C9J4X2	Q15233;H7C367;C9JYS8	15;10;9;6;2	13;8;8;5;2	13;8;8;5;2	Non-POU domain-containing octamer-binding protein	NONO	sp|Q15233|NONO_HUMAN Non-POU domain-containing octamer-binding protein OS=Homo sapiens GN=NONO PE=1 SV=4;tr|H7C367|H7C367_HUMAN Non-POU domain-containing octamer-binding protein (Fragment) OS=Homo sapiens GN=NONO PE=1 SV=8;tr|C9JYS8|C9JYS8_HUMAN Non-POU do	1402900	11805000	1535400	12095000	9605600	19105000	11031000	9143500	1779000	42846000	1	8359000	0.70809	7.12809e-07	0.195094	3.62948
P49368;B4DUR8;Q5SZX9;E9PRC8;Q5SZX6;E9PM09;Q5SZW8	P49368;B4DUR8	16;13;4;4;4;3;2	16;13;4;4;4;3;2	16;13;4;4;4;3;2	T-complex protein 1 subunit gamma	CCT3	sp|P49368|TCPG_HUMAN T-complex protein 1 subunit gamma OS=Homo sapiens GN=CCT3 PE=1 SV=4;tr|B4DUR8|B4DUR8_HUMAN T-complex protein 1 subunit gamma OS=Homo sapiens GN=CCT3 PE=1 SV=1	10277000	21747000	21501000	22274000	14120000	13981000	14183000	14923000	1	24261000	4757700	7803400	0.358827	0.462946	0.321644	1.1156
P13667	P13667	10	10	10	Protein disulfide-isomerase A4	PDIA4	sp|P13667|PDIA4_HUMAN Protein disulfide-isomerase A4 OS=Homo sapiens GN=PDIA4 PE=1 SV=2	1	5979000	1	21024000	1	10009000	228790	1	4017800	2535400	1	7711700	1.2898	1	3.04161	0.424051
[truncated: 761 more rows]

## Sheet: On-bead digestio
Protein IDs	Majority protein IDs	Peptide counts (all)	Peptide counts (razor+unique)	Peptide counts (unique)	Protein names	Gene names	Fasta headers	LFQ intensity DMSO - PKA	LFQ intensity DMSO -PKA - ATP_BIOTIN	LFQ intensity DMSO +PKA	LFQ intensity FSBA - PKA	LFQ intensity FSBA - PKA - ATP_BIOTIN	LFQ intensity FSBA + PKA	FSBA +PKA/-PKA	DMSO -PKA (minus contaminents)	DMSO +PKA (minus contaminents)	DMSO PKA plus/PKA minus		FSBA - PKA (minus contaminents)	FSBA +PKA (minus contaminents)	FSBA PKA plus/PKA minus
[truncated: 837 more rows]

[truncated: 3 more sheets: On-bead FSBA PKA>2 filtered, SDS elution, SDS FSBA PKA >2 with filtering]
