# Supplementary material for: Accurate prediction of kinase-substrate networks using knowledge graphs
Source: PLoS Comput Biol. 2020 Dec 3;16(12):e1007578. doi: 10.1371/journal.pcbi.1007578 (PMC7738173; doi:10.1371/journal.pcbi.1007578)
Supplement: S6 Table — (XLSX) [file pcbi.1007578.s006.xlsx]

## Sheet: legend
Experimental Design:	To distinguish between direct and indirect substrates of MST2, the cells were straved and treated with 3 mM of XMU-MP-1, an MST2 inhibitor or DMSO for 5 hours at 37°C. The lysates were then treated with FSBA or DMSO, filtered to removed the excess FSBA. After this the samples were incubated with recombinant MST2 and ATP-biotin.
	As a negative control no MST2 was added to the samples, this was used to determine what is non-specific.
	The samples were only treated with on-bead digestion
Samples:	DMSO_+MST2_DMSO_a
	DMSO_+MST2_DMSO_b
	DMSO_-MST2_DMSO_a
	DMSO_-MST2_DMSO_b
	DMSO_+MST2_FSBA_a
	DMSO_+MST2_FSBA_b
	DMSO_-MST2_FSBA_a
	DMSO_-MST2_FSBA_b
	MST2inhibitor_+MST2_DMSO_a
	MST2inhibitor_+MST2_DMSO_b
	MST2inhibitor_-MST2_DMSO_a
	MST2inhibitor_-MST2_DMSO_b
	MST2inhibitor_+MST2_FSBA_a
Sheets:	MST2inhibitor_+MST2_FSBA_a
	MST2inhibitor_-MST2_FSBA_a
	MST2inhibitor_-MST2_FSBA_b
Description:	DMSO the cells were treated with DMSO
	+MST2 : with MST protein expressed
	-MST2: no MST2 protein expressed
	2nd DMSO: lysates were treated with DMSO
	FSBA: lysates were treated with the kinase inhibitor FSBA
	MST2 inhibitor: lysates were treated with XMU-MP-1 inhibitor
	a, b denote technical replicates
Sheets:	1: raw data
	2: contaminants removed. Missing value imputation 0 -> 1
	Average of technical replicates calculated, Column labels start with "Average"
	Indirect MST2 = (Average DMSO_+MST2_FSBA_a) / (Average DMSO_-MST2_FSBA_a)
	Direct MST2 = (Average MST2inhibitor_+MST2_FSBA_b) / (average MST2inhibitor_-MST2_FSBA_a)
	3: indirect: list of proteins of the indirect column with a ratio >2
	4: direct: list of proteins of the direct column with a ratio >2

## Sheet: raw data
Protein IDs	Majority protein IDs	Peptide counts (all)	Peptide counts (razor+unique)	Peptide counts (unique)	Protein names	Gene names	Fasta headers	Number of proteins	Peptides	Razor + unique peptides	Unique peptides	Peptides 1_DMSO_+MST2_DMSO_a	Peptides 1_DMSO_+MST2_DMSO_b	Peptides 2_DMSO_-MST2_DMSO_a	Peptides 2_DMSO_-MST2_DMSO_b	Peptides 3_DMSO_+MST2_FSBA_a	Peptides 3_DMSO_+MST2_FSBA_b	Peptides 4_DMSO_-MST2_FSBA_a	Peptides 4_DMSO_-MST2_FSBA_b	Peptides 5_MST2inhibitor_+MST2_DMSO_a	Peptides 5_MST2inhibitor_+MST2_DMSO_b	Peptides 6_MST2inhibitor_-MST2_DMSO_a	Peptides 6_MST2inhibitor_-MST2_DMSO_b	Peptides 7_MST2inhibitor_+MST2_FSBA_a	Peptides 7_MST2inhibitor_+MST2_FSBA_b	Peptides 8_MST2inhibitor_-MST2_FSBA_a	Peptides 8_MST2inhibitor_-MST2_FSBA_b	Razor + unique peptides 1_DMSO_+MST2_DMSO_a	Razor + unique peptides 1_DMSO_+MST2_DMSO_b	Razor + unique peptides 2_DMSO_-MST2_DMSO_a	Razor + unique peptides 2_DMSO_-MST2_DMSO_b	Razor + unique peptides 3_DMSO_+MST2_FSBA_a	Razor + unique peptides 3_DMSO_+MST2_FSBA_b	Razor + unique peptides 4_DMSO_-MST2_FSBA_a	Razor + unique peptides 4_DMSO_-MST2_FSBA_b	Razor + unique peptides 5_MST2inhibitor_+MST2_DMSO_a	Razor + unique peptides 5_MST2inhibitor_+MST2_DMSO_b	Razor + unique peptides 6_MST2inhibitor_-MST2_DMSO_a	Razor + unique peptides 6_MST2inhibitor_-MST2_DMSO_b	Razor + unique peptides 7_MST2inhibitor_+MST2_FSBA_a	Razor + unique peptides 7_MST2inhibitor_+MST2_FSBA_b	Razor + unique peptides 8_MST2inhibitor_-MST2_FSBA_a	Razor + unique peptides 8_MST2inhibitor_-MST2_FSBA_b	Unique peptides 1_DMSO_+MST2_DMSO_a	Unique peptides 1_DMSO_+MST2_DMSO_b	Unique peptides 2_DMSO_-MST2_DMSO_a	Unique peptides 2_DMSO_-MST2_DMSO_b	Unique peptides 3_DMSO_+MST2_FSBA_a	Unique peptides 3_DMSO_+MST2_FSBA_b
A0A024QZ42;O75340	A0A024QZ42;O75340	2;2	2;2	2;2	Programmed cell death protein 6	PDCD6	tr|A0A024QZ42|A0A024QZ42_HUMAN HCG1985580, isoform CRA_c OS=Homo sapiens GN=PDCD6 PE=1 SV=1;sp|O75340|PDCD6_HUMAN Programmed cell death protein 6 OS=Homo sapiens GN=PDCD6 PE=1 SV=1	2	2	2	2	0	0	1	0	0	1	0	0	0	0	0	0	1	1	1	2	0	0	1	0	0	1	0	0	0	0	0	0	1	1	1	2	0	0	1	0	0	1
A0A024QZP7;P06493;A0A087WZZ9;E5RIU6;K7ELV5;G3V317;F8VXD2;F8VZZ0;H0YAZ9;Q9BVE2;E7EUK8;E5RGN0;A0A087X209;A0A087WZU2;F5H6Z0;J3QSD7;Q00534;Q96Q40;O94921;Q07002;Q00536;Q00537;Q9NYV4;Q14004	A0A024QZP7;P06493;A0A087WZZ9;E5RIU6	11;11;7;6;2;1;1;1;1;1;1;1;1;1;1;1;1;1;1;1;1;1;1;1	11;11;7;6;2;1;1;1;1;1;1;1;1;1;1;1;1;1;1;1;1;1;1;1	9;9;5;4;0;0;0;0;0;0;0;0;0;0;0;0;0;0;0;0;0;0;0;0	Cyclin-dependent kinase 1	CDC2;CDK1	tr|A0A024QZP7|A0A024QZP7_HUMAN Cell division cycle 2, G1 to S and G2 to M, isoform CRA_a OS=Homo sapiens GN=CDC2 PE=1 SV=1;sp|P06493|CDK1_HUMAN Cyclin-dependent kinase 1 OS=Homo sapiens GN=CDK1 PE=1 SV=3;tr|A0A087WZZ9|A0A087WZZ9_HUMAN Cyclin-dependent kina	24	11	11	9	7	10	4	3	7	3	3	2	1	2	7	5	7	7	5	5	7	10	4	3	7	3	3	2	1	2	7	5	7	7	5	5	5	8	2	2	6	2
A0A024R4E5;Q00341;H0Y394;H7C0A4;C9JIZ1;C9J5E5;C9JT62;C9JHS7;C9JK79;C9JHZ8;C9JES8;C9JZI8;C9JHS9;C9J739;C9JMQ6;C9JQ82;C9JBS3;C9JEJ8;C9JHN6;H7BZC3;H7C2D1	A0A024R4E5;Q00341;H0Y394;H7C0A4	15;15;10;8;5;4;2;2;2;2;2;2;1;1;1;1;1;1;1;1;1	15;15;10;8;5;4;2;2;2;2;2;2;1;1;1;1;1;1;1;1;1	15;15;10;8;5;4;2;2;2;2;2;2;1;1;1;1;1;1;1;1;1	Vigilin	HDLBP	tr|A0A024R4E5|A0A024R4E5_HUMAN High density lipoprotein binding protein (Vigilin), isoform CRA_a OS=Homo sapiens GN=HDLBP PE=1 SV=1;sp|Q00341|VIGLN_HUMAN Vigilin OS=Homo sapiens GN=HDLBP PE=1 SV=2;tr|H0Y394|H0Y394_HUMAN Vigilin (Fragment) OS=Homo sapiens G	21	15	15	15	11	6	1	2	2	3	0	0	0	0	7	5	4	7	1	2	11	6	1	2	2	3	0	0	0	0	7	5	4	7	1	2	11	6	1	2	2	3
A0A024R4M0;P46781;B5MCT8;C9JM19;F2Z3C0;A8MXK4	A0A024R4M0;P46781;B5MCT8;C9JM19	15;15;10;10;3;3	15;15;10;10;3;3	15;15;10;10;3;3	40S ribosomal protein S9	RPS9	tr|A0A024R4M0|A0A024R4M0_HUMAN 40S ribosomal protein S9 OS=Homo sapiens GN=RPS9 PE=1 SV=1;sp|P46781|RS9_HUMAN 40S ribosomal protein S9 OS=Homo sapiens GN=RPS9 PE=1 SV=3;tr|B5MCT8|B5MCT8_HUMAN 40S ribosomal protein S9 OS=Homo sapiens GN=RPS9 PE=1 SV=1;tr|C9	6	15	15	15	11	10	11	12	11	12	10	11	10	6	11	12	13	12	11	12	11	10	11	12	11	12	10	11	10	6	11	12	13	12	11	12	11	10	11	12	11	12
A0A024RA52;P25787;H3BT36;H7C402;C9JCK5	A0A024RA52;P25787;H3BT36	3;3;2;1;1	3;3;2;1;1	3;3;2;1;1	Proteasome subunit alpha type;Proteasome subunit alpha type-2	PSMA2	tr|A0A024RA52|A0A024RA52_HUMAN Proteasome subunit alpha type OS=Homo sapiens GN=PSMA2 PE=1 SV=1;sp|P25787|PSA2_HUMAN Proteasome subunit alpha type-2 OS=Homo sapiens GN=PSMA2 PE=1 SV=2;tr|H3BT36|H3BT36_HUMAN Uncharacterized protein OS=Homo sapiens PE=1 SV=1	5	3	3	3	0	0	0	0	0	0	0	1	0	0	0	0	0	2	0	1	0	0	0	0	0	0	0	1	0	0	0	0	0	2	0	1	0	0	0	0	0	0
A0A024RCR6;A0A0G2JK23;P46379;F6S6P2;X6REW1;A0A0G2JJM1;A0A0G2JL47;F6TC96;F6UR09;F6U1F2;F6XTU0;A0A0G2JJR8;A0A1B0GX79;F6WML8;F6VEM6;F6X9W3;F6U341	A0A024RCR6;A0A0G2JK23;P46379;F6S6P2;X6REW1;A0A0G2JJM1;A0A0G2JL47	5;5;5;4;4;4;4;2;2;2;2;2;2;2;2;2;2	5;5;5;4;4;4;4;2;2;2;2;2;2;2;2;2;2	5;5;5;4;4;4;4;2;2;2;2;2;2;2;2;2;2	Large proline-rich protein BAG6	BAT3;BAG6	tr|A0A024RCR6|A0A024RCR6_HUMAN BAG6 OS=Homo sapiens GN=BAT3 PE=1 SV=1;tr|A0A0G2JK23|A0A0G2JK23_HUMAN Large proline-rich protein BAG6 OS=Homo sapiens GN=BAG6 PE=1 SV=1;sp|P46379|BAG6_HUMAN Large proline-rich protein BAG6 OS=Homo sapiens GN=BAG6 PE=1 SV=2;tr	17	5	5	5	1	1	1	1	1	0	2	0	3	2	1	1	0	0	1	0	1	1	1	1	1	0	2	0	3	2	1	1	0	0	1	0	1	1	1	1	1	0
A0A075B797;M0R3B2;A0A075B6F9;Q9Y314;M0QX85;M0R1K2	A0A075B797;M0R3B2;A0A075B6F9;Q9Y314;M0QX85;M0R1K2	2;2;2;2;1;1	2;2;2;2;1;1	2;2;2;2;1;1	Nitric oxide synthase-interacting protein	NOSIP	tr|A0A075B797|A0A075B797_HUMAN Nitric oxide synthase-interacting protein (Fragment) OS=Homo sapiens GN=NOSIP PE=1 SV=1;tr|M0R3B2|M0R3B2_HUMAN Nitric oxide synthase-interacting protein (Fragment) OS=Homo sapiens GN=NOSIP PE=1 SV=8;tr|A0A075B6F9|A0A075B6F9_H	6	2	2	2	1	0	0	0	0	0	0	0	0	0	1	0	0	0	0	1	1	0	0	0	0	0	0	0	0	0	1	0	0	0	0	1	1	0	0	0	0	0
A0A075B6H4;Q9H8E8	A0A075B6H4;Q9H8E8	1;1	1;1	1;1	Cysteine-rich protein 2-binding protein	CSRP2BP	tr|A0A075B6H4|A0A075B6H4_HUMAN Cysteine-rich protein 2-binding protein OS=Homo sapiens GN=KAT14 PE=1 SV=1;sp|Q9H8E8|CSR2B_HUMAN Cysteine-rich protein 2-binding protein OS=Homo sapiens GN=KAT14 PE=1 SV=3	2	1	1	1	1	0	0	0	0	0	0	0	0	0	0	0	0	0	0	0	1	0	0	0	0	0	0	0	0	0	0	0	0	0	0	0	1	0	0	0	0	0
K7EM73;K7EIV0;A0A075B7C0;A0A0C4DGQ5;P04632;U3KQE2;K7ELJ7;U3KPR7;K7EKD8	K7EM73;K7EIV0;A0A075B7C0;A0A0C4DGQ5;P04632;U3KQE2;K7ELJ7	3;3;3;3;3;2;2;1;1	3;3;3;3;3;2;2;1;1	3;3;3;3;3;2;2;1;1	Calpain small subunit 1	CAPNS1	tr|K7EM73|K7EM73_HUMAN Calpain small subunit 1 (Fragment) OS=Homo sapiens GN=CAPNS1 PE=1 SV=1;tr|K7EIV0|K7EIV0_HUMAN Calpain small subunit 1 (Fragment) OS=Homo sapiens GN=CAPNS1 PE=1 SV=2;tr|A0A075B7C0|A0A075B7C0_HUMAN Calpain small subunit 1 (Fragment) OS	9	3	3	3	0	0	1	2	0	0	1	1	2	1	1	0	0	0	0	0	0	0	1	2	0	0	1	1	2	1	1	0	0	0	0	0	0	0	1	2	0	0
A0A075B7D9;Q92804;A0A075B7E4;A0A075B7F2	A0A075B7D9;Q92804	3;3;1;1	1;1;1;1	1;1;1;1	TATA-binding protein-associated factor 2N	TAF15	tr|A0A075B7D9|A0A075B7D9_HUMAN TATA-binding protein-associated factor 2N OS=Homo sapiens GN=TAF15 PE=1 SV=1;sp|Q92804|RBP56_HUMAN TATA-binding protein-associated factor 2N OS=Homo sapiens GN=TAF15 PE=1 SV=1	4	3	1	1	0	1	0	0	2	2	3	2	0	0	0	0	1	1	0	0	0	0	0	0	1	0	1	0	0	0	0	0	0	0	0	0	0	0	0	0	1	0
V9HW75;A0A087WSV8;P80303;Q2L696;E9PKG6;E9PLR0;E9PLE9;H0YEG8;H0YD18;E9PJP3;E9PM22	V9HW75;A0A087WSV8;P80303;Q2L696;E9PKG6	19;19;17;15;14;8;8;7;3;2;2	19;19;17;15;14;8;8;7;3;2;2	18;18;16;14;13;7;7;7;3;2;2	Nucleobindin-2;Nesfatin-1	HEL-S-109;NUCB2;Nucb2	tr|V9HW75|V9HW75_HUMAN Epididymis secretory protein Li 109 OS=Homo sapiens GN=HEL-S-109 PE=1 SV=1;tr|A0A087WSV8|A0A087WSV8_HUMAN Nucleobindin 2, isoform CRA_b OS=Homo sapiens GN=NUCB2 PE=1 SV=1;sp|P80303|NUCB2_HUMAN Nucleobindin-2 OS=Homo sapiens GN=NUCB2	11	19	19	18	1	2	9	7	1	1	11	12	17	16	5	6	3	3	2	3	1	2	9	7	1	1	11	12	17	16	5	6	3	3	2	3	1	2	8	6	1	1
I3L159;I3L1F5;A0A087WT44;P30519;I3L276;I3L1Y2;I3L4P8;A0A1B0GXH0;I3L463	I3L159;I3L1F5;A0A087WT44;P30519;I3L276;I3L1Y2;I3L4P8;A0A1B0GXH0;I3L463	2;2;2;2;1;1;1;1;1	2;2;2;2;1;1;1;1;1	2;2;2;2;1;1;1;1;1	Heme oxygenase 2	HMOX2	tr|I3L159|I3L159_HUMAN Heme oxygenase 2 (Fragment) OS=Homo sapiens GN=HMOX2 PE=1 SV=1;tr|I3L1F5|I3L1F5_HUMAN Heme oxygenase 2 (Fragment) OS=Homo sapiens GN=HMOX2 PE=1 SV=1;tr|A0A087WT44|A0A087WT44_HUMAN Heme oxygenase 2 OS=Homo sapiens GN=HMOX2 PE=1 SV=1;s	9	2	2	2	1	1	0	0	0	0	0	0	1	0	0	0	0	0	0	0	1	1	0	0	0	0	0	0	1	0	0	0	0	0	0	0	1	1	0	0	0	0
A0A087WT54;Q7Z4V5;K7EJP7	A0A087WT54;Q7Z4V5	4;4;1	4;4;1	4;4;1	Hepatoma-derived growth factor-related protein 2	HDGFRP2	tr|A0A087WT54|A0A087WT54_HUMAN Uncharacterized protein (Fragment) OS=Homo sapiens GN=HDGFRP2 PE=1 SV=1;sp|Q7Z4V5|HDGR2_HUMAN Hepatoma-derived growth factor-related protein 2 OS=Homo sapiens GN=HDGFL2 PE=1 SV=1	3	4	4	4	2	2	1	1	0	0	0	2	0	1	0	0	0	0	0	0	2	2	1	1	0	0	0	2	0	1	0	0	0	0	0	0	2	2	1	1	0	0
G3V4F2;A0A087X0W7;A0A087WT95;Q86TX2;P49753	G3V4F2;A0A087X0W7;A0A087WT95;Q86TX2;P49753	1;1;1;1;1	1;1;1;1;1	1;1;1;1;1	Acyl-coenzyme A thioesterase 1;Acyl-coenzyme A thioesterase 2, mitochondrial	ACOT1;ACOT2	tr|G3V4F2|G3V4F2_HUMAN Acyl-coenzyme A thioesterase 1 OS=Homo sapiens GN=ACOT1 PE=1 SV=1;tr|A0A087X0W7|A0A087X0W7_HUMAN Acyl-coenzyme A thioesterase 2, mitochondrial OS=Homo sapiens GN=ACOT2 PE=1 SV=1;tr|A0A087WT95|A0A087WT95_HUMAN Acyl-coenzyme A thioeste	5	1	1	1	1	1	0	0	0	0	0	0	0	0	0	0	0	0	0	1	1	1	0	0	0	0	0	0	0	0	0	0	0	0	0	1	1	1	0	0	0	0
A0A087WXF6;A0A087WTI3;O75251;F5H5N1;F5GXJ1	A0A087WXF6;A0A087WTI3;O75251;F5H5N1;F5GXJ1	2;2;2;1;1	2;2;2;1;1	2;2;2;1;1	NADH dehydrogenase [ubiquinone] iron-sulfur protein 7, mitochondrial	NDUFS7	tr|A0A087WXF6|A0A087WXF6_HUMAN NADH dehydrogenase [ubiquinone] iron-sulfur protein 7, mitochondrial OS=Homo sapiens GN=NDUFS7 PE=1 SV=1;tr|A0A087WTI3|A0A087WTI3_HUMAN NADH dehydrogenase [ubiquinone] iron-sulfur protein 7, mitochondrial OS=Homo sapiens GN=N	5	2	2	2	1	0	0	1	1	1	0	0	0	0	0	0	1	0	1	2	1	0	0	1	1	1	0	0	0	0	0	0	1	0	1	2	1	0	0	1	1	1
A0A087WTP3;Q92945;M0R0I5;M0QYH3;M0QXW7;M0R3J3;M0QYG1;M0R0C6;M0R251;M0R263	A0A087WTP3;Q92945;M0R0I5	24;24;15;6;5;3;2;2;1;1	24;24;15;6;5;3;2;2;1;1	20;20;12;5;4;2;1;1;0;0	Far upstream element-binding protein 2	KHSRP	tr|A0A087WTP3|A0A087WTP3_HUMAN Far upstream element-binding protein 2 OS=Homo sapiens GN=KHSRP PE=1 SV=1;sp|Q92945|FUBP2_HUMAN Far upstream element-binding protein 2 OS=Homo sapiens GN=KHSRP PE=1 SV=4;tr|M0R0I5|M0R0I5_HUMAN Far upstream element-binding pro	10	24	24	20	17	18	17	13	11	15	17	17	20	20	17	17	13	15	13	17	17	18	17	13	11	15	17	17	20	20	17	17	13	15	13	17	14	16	13	10	9	13
A0A087WU65;Q9NRW7	A0A087WU65;Q9NRW7	1;1	1;1	1;1	Vacuolar protein sorting-associated protein 45	VPS45	tr|A0A087WU65|A0A087WU65_HUMAN Vacuolar protein sorting-associated protein 45 OS=Homo sapiens GN=VPS45 PE=1 SV=1;sp|Q9NRW7|VPS45_HUMAN Vacuolar protein sorting-associated protein 45 OS=Homo sapiens GN=VPS45 PE=1 SV=1	2	1	1	1	0	0	1	0	0	0	0	0	0	0	0	0	1	0	1	0	0	0	1	0	0	0	0	0	0	0	0	0	1	0	1	0	0	0	1	0	0	0
A0A087WUB9;Q8WYA6	A0A087WUB9;Q8WYA6	2;2	2;2	2;2	Beta-catenin-like protein 1	CTNNBL1	tr|A0A087WUB9|A0A087WUB9_HUMAN Beta-catenin-like protein 1 OS=Homo sapiens GN=CTNNBL1 PE=1 SV=1;sp|Q8WYA6|CTBL1_HUMAN Beta-catenin-like protein 1 OS=Homo sapiens GN=CTNNBL1 PE=1 SV=1	2	2	2	2	1	1	1	0	0	1	0	0	0	0	0	0	0	0	0	0	1	1	1	0	0	1	0	0	0	0	0	0	0	0	0	0	1	1	1	0	0	1
E9PRB9;E9PL01;A0A087WUC6;E9PI68;Q15005	E9PRB9;E9PL01;A0A087WUC6;E9PI68;Q15005	2;2;2;2;2	2;2;2;2;2	2;2;2;2;2	Signal peptidase complex subunit 2	SPCS2	tr|E9PRB9|E9PRB9_HUMAN Signal peptidase complex subunit 2 OS=Homo sapiens GN=SPCS2 PE=1 SV=1;tr|E9PL01|E9PL01_HUMAN Signal peptidase complex subunit 2 OS=Homo sapiens GN=SPCS2 PE=1 SV=1;tr|A0A087WUC6|A0A087WUC6_HUMAN Signal peptidase complex subunit 2 OS=H	5	2	2	2	0	1	0	0	1	0	0	0	0	0	0	0	2	0	0	0	0	1	0	0	1	0	0	0	0	0	0	0	2	0	0	0	0	1	0	0	1	0
A0A087WUK2;O14979	A0A087WUK2;O14979	5;5	4;4	4;4	Heterogeneous nuclear ribonucleoprotein D-like	HNRNPDL	tr|A0A087WUK2|A0A087WUK2_HUMAN Heterogeneous nuclear ribonucleoprotein D-like OS=Homo sapiens GN=HNRNPDL PE=1 SV=1;sp|O14979|HNRDL_HUMAN Heterogeneous nuclear ribonucleoprotein D-like OS=Homo sapiens GN=HNRNPDL PE=1 SV=3	2	5	4	4	5	4	3	3	2	3	4	4	4	4	3	3	2	2	2	3	4	3	2	2	1	2	3	3	3	3	2	2	1	1	1	2	4	3	2	2	1	2
E9PRQ4;E9PRJ5;A0A087WY27;E9PM14;A0A087WUM3;E9PQ53;O95298	E9PRQ4;E9PRJ5;A0A087WY27;E9PM14;A0A087WUM3;E9PQ53;O95298	2;2;2;2;2;2;2	2;2;2;2;2;2;2	2;2;2;2;2;2;2	NADH dehydrogenase [ubiquinone] 1 subunit C2;NADH dehydrogenase [ubiquinone] 1 subunit C2, isoform 2	NDUFC2-KCTD14;NDUFC2;KCTD14	tr|E9PRQ4|E9PRQ4_HUMAN NADH dehydrogenase [ubiquinone] 1 subunit C2, isoform 2 OS=Homo sapiens GN=NDUFC2-KCTD14 PE=1 SV=1;tr|E9PRJ5|E9PRJ5_HUMAN NADH dehydrogenase [ubiquinone] 1 subunit C2 OS=Homo sapiens GN=NDUFC2 PE=1 SV=1;tr|A0A087WY27|A0A087WY27_HUMAN	7	2	2	2	1	0	0	0	1	1	0	0	0	0	1	0	1	1	2	2	1	0	0	0	1	1	0	0	0	0	1	0	1	1	2	2	1	0	0	0	1	1
A0A087WUN7;H0YJ40;G3V4X6;G3V2S9;Q9GZT3;H0YJW7;H0YJ07;H0YJU7;H0YJI1	A0A087WUN7;H0YJ40;G3V4X6;G3V2S9;Q9GZT3;H0YJW7	5;5;5;5;5;4;2;2;1	5;5;5;5;5;4;2;2;1	5;5;5;5;5;4;2;2;1	SRA stem-loop-interacting RNA-binding protein, mitochondrial	SLIRP	tr|A0A087WUN7|A0A087WUN7_HUMAN SRA stem-loop-interacting RNA-binding protein, mitochondrial OS=Homo sapiens GN=SLIRP PE=1 SV=1;tr|H0YJ40|H0YJ40_HUMAN SRA stem-loop-interacting RNA-binding protein, mitochondrial (Fragment) OS=Homo sapiens GN=SLIRP PE=1 SV=1	9	5	5	5	2	1	2	3	1	4	1	1	2	3	1	1	2	3	1	3	2	1	2	3	1	4	1	1	2	3	1	1	2	3	1	3	2	1	2	3	1	4
E7ETK0;A0A087WUS0;P62847	E7ETK0;A0A087WUS0;P62847	7;7;7	7;7;7	7;7;7	40S ribosomal protein S24	RPS24	tr|E7ETK0|E7ETK0_HUMAN 40S ribosomal protein S24 OS=Homo sapiens GN=RPS24 PE=1 SV=1;tr|A0A087WUS0|A0A087WUS0_HUMAN 40S ribosomal protein S24 OS=Homo sapiens GN=RPS24 PE=1 SV=1;sp|P62847|RS24_HUMAN 40S ribosomal protein S24 OS=Homo sapiens GN=RPS24 PE=1 SV=	3	7	7	7	5	5	3	3	4	5	2	2	1	1	5	5	5	4	3	6	5	5	3	3	4	5	2	2	1	1	5	5	5	4	3	6	5	5	3	3	4	5
A0A087WUT6;O60841	A0A087WUT6;O60841	10;10	10;10	10;10	Eukaryotic translation initiation factor 5B	EIF5B	tr|A0A087WUT6|A0A087WUT6_HUMAN Eukaryotic translation initiation factor 5B OS=Homo sapiens GN=EIF5B PE=1 SV=1;sp|O60841|IF2P_HUMAN Eukaryotic translation initiation factor 5B OS=Homo sapiens GN=EIF5B PE=1 SV=4	2	10	10	10	6	7	4	4	6	5	2	1	0	0	5	7	4	5	5	5	6	7	4	4	6	5	2	1	0	0	5	7	4	5	5	5	6	7	4	4	6	5
A0A087WUZ3;Q01082;F8W6C1;A4QPE4;H0YJE6;P11277	A0A087WUZ3;Q01082	13;13;4;1;1;1	13;13;4;1;1;1	12;12;3;0;1;1	Spectrin beta chain, non-erythrocytic 1	SPTBN1	tr|A0A087WUZ3|A0A087WUZ3_HUMAN Spectrin beta chain OS=Homo sapiens GN=SPTBN1 PE=1 SV=1;sp|Q01082|SPTB2_HUMAN Spectrin beta chain, non-erythrocytic 1 OS=Homo sapiens GN=SPTBN1 PE=1 SV=2	6	13	13	12	3	4	3	1	6	6	0	0	0	0	5	4	3	3	3	2	3	4	3	1	6	6	0	0	0	0	5	4	3	3	3	2	3	4	3	1	6	5
X6RCC3;A0A087WV97;Q8WU79	X6RCC3;A0A087WV97;Q8WU79	3;3;3	3;3;3	3;3;3	Stromal membrane-associated protein 2	SMAP2	tr|X6RCC3|X6RCC3_HUMAN Stromal membrane-associated protein 2 (Fragment) OS=Homo sapiens GN=SMAP2 PE=1 SV=1;tr|A0A087WV97|A0A087WV97_HUMAN Stromal membrane-associated protein 2 OS=Homo sapiens GN=SMAP2 PE=1 SV=1;sp|Q8WU79|SMAP2_HUMAN Stromal membrane-associ	3	3	3	3	0	0	0	0	0	0	0	0	2	2	0	0	0	0	0	0	0	0	0	0	0	0	0	0	2	2	0	0	0	0	0	0	0	0	0	0	0	0
A0A087WVC1;Q9BQ39	A0A087WVC1;Q9BQ39	4;4	3;3	3;3	ATP-dependent RNA helicase DDX50	DDX50	tr|A0A087WVC1|A0A087WVC1_HUMAN ATP-dependent RNA helicase DDX50 OS=Homo sapiens GN=DDX50 PE=1 SV=1;sp|Q9BQ39|DDX50_HUMAN ATP-dependent RNA helicase DDX50 OS=Homo sapiens GN=DDX50 PE=1 SV=1	2	4	3	3	2	1	1	1	3	2	1	0	0	0	3	3	0	2	2	3	1	0	0	0	2	1	0	0	0	0	2	2	0	1	1	2	1	0	0	0	2	1
A0A087WY94;A0A087WVD7;Q9Y3D8	A0A087WY94;A0A087WVD7;Q9Y3D8	1;1;1	1;1;1	1;1;1	Adenylate kinase isoenzyme 6	TAF9;AK6	tr|A0A087WY94|A0A087WY94_HUMAN Adenylate kinase isoenzyme 6 OS=Homo sapiens GN=AK6 PE=1 SV=1;tr|A0A087WVD7|A0A087WVD7_HUMAN Adenylate kinase isoenzyme 6 OS=Homo sapiens GN=AK6 PE=1 SV=1;sp|Q9Y3D8|KAD6_HUMAN Adenylate kinase isoenzyme 6 OS=Homo sapiens GN=A	3	1	1	1	1	0	0	0	0	1	0	0	0	0	0	0	0	0	0	0	1	0	0	0	0	1	0	0	0	0	0	0	0	0	0	0	1	0	0	0	0	1
A0A087WVQ6;Q00610;J3KS13;A0A087WX41;P53675;J3KSQ2;K7EJJ5;J3QL20;J3KRF5;F5H5N6	A0A087WVQ6;Q00610	49;49;17;8;8;5;5;3;2;1	49;49;17;8;8;5;5;3;2;1	49;49;17;8;8;5;5;3;2;1	Clathrin heavy chain;Clathrin heavy chain 1	CLTC	tr|A0A087WVQ6|A0A087WVQ6_HUMAN Clathrin heavy chain OS=Homo sapiens GN=CLTC PE=1 SV=1;sp|Q00610|CLH1_HUMAN Clathrin heavy chain 1 OS=Homo sapiens GN=CLTC PE=1 SV=5	10	49	49	49	25	22	21	22	25	26	13	12	6	9	22	19	30	28	24	27	25	22	21	22	25	26	13	12	6	9	22	19	30	28	24	27	25	22	21	22	25	26
A0A087WW40;Q9Y371	A0A087WW40;Q9Y371	2;2	2;2	2;2	Endophilin-B1	SH3GLB1	tr|A0A087WW40|A0A087WW40_HUMAN Endophilin-B1 OS=Homo sapiens GN=SH3GLB1 PE=1 SV=1;sp|Q9Y371|SHLB1_HUMAN Endophilin-B1 OS=Homo sapiens GN=SH3GLB1 PE=1 SV=1	2	2	2	2	0	0	0	0	0	0	1	1	1	0	0	0	0	0	1	0	0	0	0	0	0	0	1	1	1	0	0	0	0	0	1	0	0	0	0	0	0	0
A0A0G2JP90;A0A087WW46;J3KN36;A0A0G2JN29;A0A087X117;Q15155;P69849;Q5JPE7	A0A0G2JP90;A0A087WW46;J3KN36;A0A0G2JN29;A0A087X117;Q15155;P69849;Q5JPE7	1;1;1;1;1;1;1;1	1;1;1;1;1;1;1;1	1;1;1;1;1;1;1;1	Nodal modulator 1;Nodal modulator 3;Nodal modulator 2	NOMO1;NOMO3;NOMO2	tr|A0A0G2JP90|A0A0G2JP90_HUMAN Nodal modulator 1 OS=Homo sapiens GN=NOMO1 PE=1 SV=1;tr|A0A087WW46|A0A087WW46_HUMAN Nodal modulator 1 OS=Homo sapiens GN=NOMO1 PE=1 SV=1;tr|J3KN36|J3KN36_HUMAN Nodal modulator 3 OS=Homo sapiens GN=NOMO3 PE=1 SV=1;tr|A0A0G2JN2	8	1	1	1	1	1	1	1	0	0	1	1	1	1	1	1	0	0	0	0	1	1	1	1	0	0	1	1	1	1	1	1	0	0	0	0	1	1	1	1	0	0
A0A087WW88;Q9UQN3;C9J0A7	A0A087WW88;Q9UQN3;C9J0A7	2;2;1	2;2;1	2;2;1	Charged multivesicular body protein 2b	CHMP2B	tr|A0A087WW88|A0A087WW88_HUMAN Charged multivesicular body protein 2b (Fragment) OS=Homo sapiens GN=CHMP2B PE=1 SV=1;sp|Q9UQN3|CHM2B_HUMAN Charged multivesicular body protein 2b OS=Homo sapiens GN=CHMP2B PE=1 SV=1;tr|C9J0A7|C9J0A7_HUMAN Charged multivesicu	3	2	2	2	0	1	0	1	0	0	0	0	0	1	0	0	0	0	0	0	0	1	0	1	0	0	0	0	0	1	0	0	0	0	0	0	0	1	0	1	0	0
C9J5J3;A0A0D9SF32;A0A087WWJ2;B0AZT5;C9J5D1;E7EQ69;Q9GZZ1	C9J5J3;A0A0D9SF32;A0A087WWJ2;B0AZT5;C9J5D1;E7EQ69;Q9GZZ1	1;1;1;1;1;1;1	1;1;1;1;1;1;1	1;1;1;1;1;1;1	N-alpha-acetyltransferase 50	NAA50	tr|C9J5J3|C9J5J3_HUMAN N-alpha-acetyltransferase 50 OS=Homo sapiens GN=NAA50 PE=1 SV=1;tr|A0A0D9SF32|A0A0D9SF32_HUMAN N-alpha-acetyltransferase 50 OS=Homo sapiens GN=NAA50 PE=1 SV=1;tr|A0A087WWJ2|A0A087WWJ2_HUMAN N-alpha-acetyltransferase 50 OS=Homo sapien	7	1	1	1	0	0	1	1	1	1	1	1	1	1	1	1	1	1	1	1	0	0	1	1	1	1	1	1	1	1	1	1	1	1	1	1	0	0	1	1	1	1
A0A087WXX8;A0A087WWT1;P21912	A0A087WXX8;A0A087WWT1;P21912	2;2;2	2;2;2	2;2;2	Succinate dehydrogenase [ubiquinone] iron-sulfur subunit, mitochondrial	SDHB	tr|A0A087WXX8|A0A087WXX8_HUMAN Succinate dehydrogenase [ubiquinone] iron-sulfur subunit, mitochondrial (Fragment) OS=Homo sapiens GN=SDHB PE=1 SV=1;tr|A0A087WWT1|A0A087WWT1_HUMAN Succinate dehydrogenase [ubiquinone] iron-sulfur subunit, mitochondrial (Frag	3	2	2	2	1	1	1	1	1	2	0	0	0	0	0	1	1	1	1	1	1	1	1	1	1	2	0	0	0	0	0	1	1	1	1	1	1	1	1	1	1	2
A0A087WWU8;Q5HYB6;Q5VU61;J3KN67;P06753;K7EP68;K7ERG3;K7ENT6;D6R904;K7EPV9;K7EMU5;H0YKX5;H0YNC7;F5H7S3;H7BYY1;H0YK48;H0YL52;B7Z596;Q6ZN40;P09493;H0YL80;H0YKP3;D6RFM2;H0YK20;H0YL42;U3KQK2	A0A087WWU8;Q5HYB6;Q5VU61;J3KN67;P06753;K7EP68;K7ERG3;K7ENT6	8;8;7;7;6;5;5;5;3;3;3;3;3;3;3;3;3;3;3;3;2;2;1;1;1;1	8;8;7;7;6;5;5;5;3;3;3;3;3;3;3;3;3;3;3;3;2;2;1;1;1;1	3;3;3;2;1;0;0;0;1;0;0;0;0;0;0;0;0;0;0;0;0;0;1;0;0;0	Tropomyosin alpha-3 chain	TPM3;DKFZp686J1372;TPM4	tr|A0A087WWU8|A0A087WWU8_HUMAN Tropomyosin alpha-3 chain OS=Homo sapiens GN=TPM3 PE=1 SV=1;tr|Q5HYB6|Q5HYB6_HUMAN Epididymis luminal protein 189 OS=Homo sapiens GN=DKFZp686J1372 PE=1 SV=1;tr|Q5VU61|Q5VU61_HUMAN Tropomyosin alpha-3 chain OS=Homo sapiens GN=	26	8	8	3	4	4	3	4	2	2	1	2	4	4	2	5	2	3	2	1	4	4	3	4	2	2	1	2	4	4	2	5	2	3	2	1	2	2	2	2	0	0
A0A087WX29;Q13148;B1AKP7;G3V162;A0A087X260;A0A087WYY0;K7EJM5;K7EN94;A0A087WXQ5;A0A087WV68;A0A087WW61;A0A087WX67;A0A087WXV3;A0A1W2PNU8;A0A087WTZ4;K7EL26;K7EJ99;A0A0A0MSV7;A0A087WYE7;A0A087WZC9	A0A087WX29;Q13148;B1AKP7;G3V162;A0A087X260;A0A087WYY0;K7EJM5;K7EN94;A0A087WXQ5;A0A087WV68	6;6;5;5;5;5;4;4;3;3;2;2;2;2;1;1;1;1;1;1	6;6;5;5;5;5;4;4;3;3;2;2;2;2;1;1;1;1;1;1	6;6;5;5;5;5;4;4;3;3;2;2;2;2;1;1;1;1;1;1	TAR DNA-binding protein 43	TARDBP	tr|A0A087WX29|A0A087WX29_HUMAN TAR DNA-binding protein 43 (Fragment) OS=Homo sapiens GN=TARDBP PE=1 SV=1;sp|Q13148|TADBP_HUMAN TAR DNA-binding protein 43 OS=Homo sapiens GN=TARDBP PE=1 SV=1;tr|B1AKP7|B1AKP7_HUMAN TAR DNA-binding protein 43 OS=Homo sapiens	20	6	6	6	2	4	4	2	3	3	2	2	4	4	3	3	3	3	3	3	2	4	4	2	3	3	2	2	4	4	3	3	3	3	3	3	2	4	4	2	3	3
A0A087WXB0;O15126;A0A087WZA6;A0A087WTX8;A0A087WU14	A0A087WXB0;O15126;A0A087WZA6	5;5;3;2;2	5;5;3;2;2	5;5;3;2;2	Secretory carrier-associated membrane protein 1	SCAMP1	tr|A0A087WXB0|A0A087WXB0_HUMAN Secretory carrier-associated membrane protein OS=Homo sapiens GN=SCAMP1 PE=1 SV=1;sp|O15126|SCAM1_HUMAN Secretory carrier-associated membrane protein 1 OS=Homo sapiens GN=SCAMP1 PE=1 SV=2;tr|A0A087WZA6|A0A087WZA6_HUMAN Secret	5	5	5	5	0	0	1	4	0	0	1	2	4	2	1	0	0	0	0	0	0	0	1	4	0	0	1	2	4	2	1	0	0	0	0	0	0	0	1	4	0	0
Q8N1B9;C9J6X0;A0A087WXC5;E7ESZ7;O95299	Q8N1B9;C9J6X0;A0A087WXC5;E7ESZ7;O95299	1;1;1;1;1	1;1;1;1;1	1;1;1;1;1	NADH dehydrogenase [ubiquinone] 1 alpha subcomplex subunit 10, mitochondrial	NDUFA10	tr|Q8N1B9|Q8N1B9_HUMAN NADH dehydrogenase (Ubiquinone) 1 alpha subcomplex, 10, 42kDa, isoform CRA_c OS=Homo sapiens GN=NDUFA10 PE=1 SV=1;tr|C9J6X0|C9J6X0_HUMAN NADH dehydrogenase [ubiquinone] 1 alpha subcomplex subunit 10, mitochondrial (Fragment) OS=Homo	5	1	1	1	0	0	0	0	1	1	0	0	0	0	0	0	0	0	1	0	0	0	0	0	1	1	0	0	0	0	0	0	0	0	1	0	0	0	0	0	1	1
A0A087WXM6;J3QQT2;J3KRX5;A0A0A6YYL6;P18621;J3KRB3;A0A087WWH0;J3QS96;J3QLC8;A0A0A0MRF8;A0A087WY81;J3KSJ0	A0A087WXM6;J3QQT2;J3KRX5;A0A0A6YYL6;P18621;J3KRB3;A0A087WWH0;J3QS96;J3QLC8;A0A0A0MRF8;A0A087WY81	8;8;8;8;8;7;7;7;7;7;5;1	8;8;8;8;8;7;7;7;7;7;5;1	8;8;8;8;8;7;7;7;7;7;5;1	60S ribosomal protein L17	RPL17;RPL17-C18orf32	tr|A0A087WXM6|A0A087WXM6_HUMAN 60S ribosomal protein L17 (Fragment) OS=Homo sapiens GN=RPL17 PE=3 SV=1;tr|J3QQT2|J3QQT2_HUMAN 60S ribosomal protein L17 (Fragment) OS=Homo sapiens GN=RPL17 PE=3 SV=1;tr|J3KRX5|J3KRX5_HUMAN 60S ribosomal protein L17 (Fragment	12	8	8	8	5	6	4	4	4	4	3	3	2	2	5	5	6	6	5	5	5	6	4	4	4	4	3	3	2	2	5	5	6	6	5	5	5	6	4	4	4	4
A0A087WY55;Q9NP79	A0A087WY55;Q9NP79	2;2	2;2	2;2	Vacuolar protein sorting-associated protein VTA1 homolog	VTA1	tr|A0A087WY55|A0A087WY55_HUMAN Chromosome 6 open reading frame 55, isoform CRA_b OS=Homo sapiens GN=VTA1 PE=1 SV=1;sp|Q9NP79|VTA1_HUMAN Vacuolar protein sorting-associated protein VTA1 homolog OS=Homo sapiens GN=VTA1 PE=1 SV=1	2	2	2	2	1	0	1	1	2	1	1	1	1	1	1	1	1	0	2	2	1	0	1	1	2	1	1	1	1	1	1	1	1	0	2	2	1	0	1	1	2	1
A0A087WY71;E9PFW3;Q96CW1	A0A087WY71;E9PFW3;Q96CW1	1;1;1	1;1;1	1;1;1	AP-2 complex subunit mu	AP2M1	tr|A0A087WY71|A0A087WY71_HUMAN AP-2 complex subunit mu OS=Homo sapiens GN=AP2M1 PE=1 SV=1;tr|E9PFW3|E9PFW3_HUMAN AP-2 complex subunit mu OS=Homo sapiens GN=AP2M1 PE=1 SV=1;sp|Q96CW1|AP2M1_HUMAN AP-2 complex subunit mu OS=Homo sapiens GN=AP2M1 PE=1 SV=2	3	1	1	1	0	0	0	1	0	0	0	0	0	0	0	0	1	0	0	0	0	0	0	1	0	0	0	0	0	0	0	0	1	0	0	0	0	0	0	1	0	0
M0R196;A0A087WY80;A8MU39;H0YDU8;E7EU14;P53041	M0R196;A0A087WY80;A8MU39;H0YDU8;E7EU14;P53041	1;1;1;1;1;1	1;1;1;1;1;1	1;1;1;1;1;1	Serine/threonine-protein phosphatase;Protein PPP5D1;Serine/threonine-protein phosphatase 5	PPP5D1;PPP5C	tr|M0R196|M0R196_HUMAN Protein PPP5D1 (Fragment) OS=Homo sapiens GN=PPP5D1 PE=4 SV=1;tr|A0A087WY80|A0A087WY80_HUMAN Protein PPP5D1 (Fragment) OS=Homo sapiens GN=PPP5D1 PE=4 SV=1;tr|A8MU39|A8MU39_HUMAN Serine/threonine-protein phosphatase OS=Homo sapiens GN	6	1	1	1	1	1	1	0	1	1	0	1	0	0	0	0	1	1	1	1	1	1	1	0	1	1	0	1	0	0	0	0	1	1	1	1	1	1	1	0	1	1
D6RAW0;D6RFM0;D6RAH7;H9KV45;A0A0A0MQU3;A0A087WY85;P62837;P61077	D6RAW0;D6RFM0;D6RAH7;H9KV45;A0A0A0MQU3;A0A087WY85;P62837;P61077	1;1;1;1;1;1;1;1	1;1;1;1;1;1;1;1	1;1;1;1;1;1;1;1	Ubiquitin-conjugating enzyme E2 D2;Ubiquitin-conjugating enzyme E2 D3	UBE2D3;UBE2D2	tr|D6RAW0|D6RAW0_HUMAN Ubiquitin-conjugating enzyme E2 D3 (Fragment) OS=Homo sapiens GN=UBE2D3 PE=3 SV=1;tr|D6RFM0|D6RFM0_HUMAN Ubiquitin-conjugating enzyme E2 D2 (Fragment) OS=Homo sapiens GN=UBE2D2 PE=3 SV=1;tr|D6RAH7|D6RAH7_HUMAN Ubiquitin-conjugating e	8	1	1	1	0	0	0	0	0	1	0	0	0	0	0	0	1	1	0	0	0	0	0	0	0	1	0	0	0	0	0	0	1	1	0	0	0	0	0	0	0	1
A0A0A0MT65;A0A087WYF6;F8W7U3;J3KP36;E7ESD2;A0A0A0MR88;A0A096LPC5;Q9Y4E1;Q641Q2	A0A0A0MT65;A0A087WYF6;F8W7U3;J3KP36;E7ESD2;A0A0A0MR88;A0A096LPC5;Q9Y4E1;Q641Q2	1;1;1;1;1;1;1;1;1	1;1;1;1;1;1;1;1;1	1;1;1;1;1;1;1;1;1	WASH complex subunit FAM21C;WASH complex subunit FAM21A	FAM21C;FAM21A	tr|A0A0A0MT65|A0A0A0MT65_HUMAN WASH complex subunit 2C (Fragment) OS=Homo sapiens GN=WASHC2C PE=1 SV=1;tr|A0A087WYF6|A0A087WYF6_HUMAN WASH complex subunit 2A OS=Homo sapiens GN=WASHC2A PE=1 SV=1;tr|F8W7U3|F8W7U3_HUMAN WASH complex subunit 2A OS=Homo sapien	9	1	1	1	0	0	0	1	0	0	0	0	0	0	0	0	0	0	0	0	0	0	0	1	0	0	0	0	0	0	0	0	0	0	0	0	0	0	0	1	0	0
A0A087WYN9;Q7Z478	A0A087WYN9;Q7Z478	2;2	2;2	2;2	ATP-dependent RNA helicase DHX29	DHX29	tr|A0A087WYN9|A0A087WYN9_HUMAN ATP-dependent RNA helicase DHX29 OS=Homo sapiens GN=DHX29 PE=1 SV=1;sp|Q7Z478|DHX29_HUMAN ATP-dependent RNA helicase DHX29 OS=Homo sapiens GN=DHX29 PE=1 SV=2	2	2	2	2	0	0	0	0	1	0	0	0	0	0	1	1	0	0	0	0	0	0	0	0	1	0	0	0	0	0	1	1	0	0	0	0	0	0	0	0	1	0
A0A087WZ51;A0A087WYR3;O43399	A0A087WZ51;A0A087WYR3;O43399	3;3;3	3;3;3	3;3;3	Tumor protein D54	TPD52L2	tr|A0A087WZ51|A0A087WZ51_HUMAN Tumor protein D54 OS=Homo sapiens GN=TPD52L2 PE=1 SV=1;tr|A0A087WYR3|A0A087WYR3_HUMAN Tumor protein D54 OS=Homo sapiens GN=TPD52L2 PE=1 SV=1;sp|O43399|TPD54_HUMAN Tumor protein D54 OS=Homo sapiens GN=TPD52L2 PE=1 SV=2	3	3	3	3	0	0	2	1	0	0	1	1	1	2	0	0	0	0	0	0	0	0	2	1	0	0	1	1	1	2	0	0	0	0	0	0	0	0	2	1	0	0
A0A087WYY5;F8VR82;F8VYE8;P36873;F8W0W8	A0A087WYY5;F8VR82;F8VYE8;P36873;F8W0W8	4;4;4;4;3	2;2;2;2;1	2;2;2;2;1	Serine/threonine-protein phosphatase;Serine/threonine-protein phosphatase PP1-gamma catalytic subunit	PPP1CC	tr|A0A087WYY5|A0A087WYY5_HUMAN Serine/threonine-protein phosphatase OS=Homo sapiens GN=PPP1CC PE=1 SV=1;tr|F8VR82|F8VR82_HUMAN Serine/threonine-protein phosphatase OS=Homo sapiens GN=PPP1CC PE=1 SV=1;tr|F8VYE8|F8VYE8_HUMAN Serine/threonine-protein phosphat	5	4	2	2	3	3	3	2	3	4	2	2	1	1	3	4	3	2	3	4	1	1	2	1	1	2	1	1	0	0	2	2	1	1	2	2	1	1	2	1	1	2
A0A087WZ13;E9PAU2;Q8IY67;K7EKR9	A0A087WZ13;E9PAU2;Q8IY67	7;7;5;2	7;7;5;2	7;7;5;2	Ribonucleoprotein PTB-binding 1	RAVER1	tr|A0A087WZ13|A0A087WZ13_HUMAN Ribonucleoprotein PTB-binding 1 OS=Homo sapiens GN=RAVER1 PE=1 SV=1;tr|E9PAU2|E9PAU2_HUMAN Ribonucleoprotein PTB-binding 1 OS=Homo sapiens GN=RAVER1 PE=1 SV=1;sp|Q8IY67|RAVR1_HUMAN Ribonucleoprotein PTB-binding 1 OS=Homo sapi	4	7	7	7	1	3	2	2	3	2	3	6	5	1	1	1	3	3	2	2	1	3	2	2	3	2	3	6	5	1	1	1	3	3	2	2	1	3	2	2	3	2
A0A087WZK9;B3KS98;O15372;E5RJT0;E5RGU4;E5RHC7;E5RH59;E5RFW7;E5RFH0	A0A087WZK9;B3KS98;O15372;E5RJT0	11;11;11;6;4;2;2;2;2	11;11;11;6;4;2;2;2;2	11;11;11;6;4;2;2;2;2	Eukaryotic translation initiation factor 3 subunit H	EIF3H	tr|A0A087WZK9|A0A087WZK9_HUMAN Eukaryotic translation initiation factor 3 subunit H OS=Homo sapiens GN=EIF3H PE=1 SV=1;tr|B3KS98|B3KS98_HUMAN Eukaryotic translation initiation factor 3 subunit H OS=Homo sapiens GN=EIF3S3 PE=1 SV=1;sp|O15372|EIF3H_HUMAN Euk	9	11	11	11	4	3	6	4	6	5	4	4	2	1	4	3	5	4	6	6	4	3	6	4	6	5	4	4	2	1	4	3	5	4	6	6	4	3	6	4	6	5
A0A087WZN1;O43837;A0A0D9SG66;A0A087X2E5	A0A087WZN1;O43837;A0A0D9SG66;A0A087X2E5	3;3;2;2	3;3;2;2	3;3;2;2	Isocitrate dehydrogenase [NAD] subunit, mitochondrial;Isocitrate dehydrogenase [NAD] subunit beta, mitochondrial	IDH3B	tr|A0A087WZN1|A0A087WZN1_HUMAN Isocitrate dehydrogenase [NAD] subunit, mitochondrial OS=Homo sapiens GN=IDH3B PE=1 SV=1;sp|O43837|IDH3B_HUMAN Isocitrate dehydrogenase [NAD] subunit beta, mitochondrial OS=Homo sapiens GN=IDH3B PE=1 SV=2;tr|A0A0D9SG66|A0A0D9	4	3	3	3	1	1	1	0	1	2	0	0	0	0	1	1	1	1	1	1	1	1	1	0	1	2	0	0	0	0	1	1	1	1	1	1	1	1	1	0	1	2
A0A087WZP2;Q9UI36;A0A087WY66;A0A087WZA7	A0A087WZP2;Q9UI36;A0A087WY66;A0A087WZA7	2;2;1;1	2;2;1;1	2;2;1;1	Dachshund homolog 1	DACH1	tr|A0A087WZP2|A0A087WZP2_HUMAN Dachshund homolog 1 OS=Homo sapiens GN=DACH1 PE=1 SV=1;sp|Q9UI36|DACH1_HUMAN Dachshund homolog 1 OS=Homo sapiens GN=DACH1 PE=1 SV=3;tr|A0A087WY66|A0A087WY66_HUMAN Dachshund homolog 1 OS=Homo sapiens GN=DACH1 PE=1 SV=1;tr|A0A0	4	2	2	2	0	1	0	1	0	0	0	0	0	0	0	0	0	0	0	0	0	1	0	1	0	0	0	0	0	0	0	0	0	0	0	0	0	1	0	1	0	0
A0A087X004;Q9UI32	A0A087X004;Q9UI32	1;1	1;1	1;1	Glutaminase liver isoform, mitochondrial	GLS2	tr|A0A087X004|A0A087X004_HUMAN Glutaminase 2 (Liver, mitochondrial), isoform CRA_d OS=Homo sapiens GN=GLS2 PE=1 SV=1;sp|Q9UI32|GLSL_HUMAN Glutaminase liver isoform, mitochondrial OS=Homo sapiens GN=GLS2 PE=1 SV=2	2	1	1	1	0	0	0	0	0	1	0	0	0	1	0	0	0	1	0	1	0	0	0	0	0	1	0	0	0	1	0	0	0	1	0	1	0	0	0	0	0	1
A0A087X020;Q9Y3A5;F8WE72	A0A087X020;Q9Y3A5	3;3;1	3;3;1	3;3;1	Ribosome maturation protein SBDS	SBDS	tr|A0A087X020|A0A087X020_HUMAN Ribosome maturation protein SBDS OS=Homo sapiens GN=SBDS PE=1 SV=1;sp|Q9Y3A5|SBDS_HUMAN Ribosome maturation protein SBDS OS=Homo sapiens GN=SBDS PE=1 SV=4	3	3	3	3	0	0	0	2	0	1	1	0	0	0	0	0	0	0	1	0	0	0	0	2	0	1	1	0	0	0	0	0	0	0	1	0	0	0	0	2	0	1
A0A087X054;Q9Y4L1;E9PJ21;A0A087WWI4;K7EQK2;J3KTF1;J3QL06;Q9BST8;J3QQH7;J3QLE9;A0A087X214;A0A087WW13	A0A087X054;Q9Y4L1;E9PJ21;A0A087WWI4;K7EQK2	18;18;13;13;13;6;5;4;4;4;3;3	18;18;13;13;13;6;5;4;4;4;3;3	18;18;13;13;13;6;5;4;4;4;3;3	Hypoxia up-regulated protein 1	HYOU1	tr|A0A087X054|A0A087X054_HUMAN Hypoxia up-regulated protein 1 OS=Homo sapiens GN=HYOU1 PE=1 SV=1;sp|Q9Y4L1|HYOU1_HUMAN Hypoxia up-regulated protein 1 OS=Homo sapiens GN=HYOU1 PE=1 SV=1;tr|E9PJ21|E9PJ21_HUMAN Hypoxia up-regulated protein 1 (Fragment) OS=Hom	12	18	18	18	6	6	6	6	5	6	10	6	7	6	3	3	2	3	5	1	6	6	6	6	5	6	10	6	7	6	3	3	2	3	5	1	6	6	6	6	5	6
A0A087X0M4;Q9BWU0;H7C256;A0A087WWF4	A0A087X0M4;Q9BWU0	3;3;1;1	3;3;1;1	3;3;1;1	Kanadaptin	SLC4A1AP	tr|A0A087X0M4|A0A087X0M4_HUMAN Kanadaptin OS=Homo sapiens GN=SLC4A1AP PE=1 SV=1;sp|Q9BWU0|NADAP_HUMAN Kanadaptin OS=Homo sapiens GN=SLC4A1AP PE=1 SV=1	4	3	3	3	1	2	0	0	0	0	0	0	0	0	0	0	1	1	0	1	1	2	0	0	0	0	0	0	0	0	0	0	1	1	0	1	1	2	0	0	0	0
A0A087X0Q1;Q7Z739;A0A024R7W5;A0A087WY31;Q9BYJ9;A0A087X0C3;S4R373	A0A087X0Q1;Q7Z739;A0A024R7W5;A0A087WY31	8;8;7;7;2;1;1	8;8;7;7;2;1;1	5;5;4;4;1;1;1	YTH domain-containing family protein 3	YTHDF3	tr|A0A087X0Q1|A0A087X0Q1_HUMAN YTH domain-containing family protein 3 OS=Homo sapiens GN=YTHDF3 PE=1 SV=1;sp|Q7Z739|YTHD3_HUMAN YTH domain-containing family protein 3 OS=Homo sapiens GN=YTHDF3 PE=1 SV=1;tr|A0A024R7W5|A0A024R7W5_HUMAN YTH domain family, mem	7	8	8	5	3	1	1	3	1	1	3	2	4	3	1	0	2	2	2	1	3	1	1	3	1	1	3	2	4	3	1	0	2	2	2	1	1	1	1	2	1	1
Q2TAM5;E9PKH5;A0A087X0W8;Q04206;E9PI38;E9PQS6;E9PKV4;A0A087WVP0;E9PMD5;E9PJR1;E9PRX2;E9PNV4	Q2TAM5;E9PKH5;A0A087X0W8;Q04206;E9PI38;E9PQS6;E9PKV4;A0A087WVP0;E9PMD5	4;4;4;4;3;3;3;3;2;1;1;1	4;4;4;4;3;3;3;3;2;1;1;1	4;4;4;4;3;3;3;3;2;1;1;1	Transcription factor p65	RELA	tr|Q2TAM5|Q2TAM5_HUMAN RELA protein OS=Homo sapiens GN=RELA PE=1 SV=1;tr|E9PKH5|E9PKH5_HUMAN Transcription factor p65 (Fragment) OS=Homo sapiens GN=RELA PE=1 SV=1;tr|A0A087X0W8|A0A087X0W8_HUMAN Transcription factor p65 OS=Homo sapiens GN=RELA PE=1 SV=1;sp|	12	4	4	4	0	0	2	0	0	0	0	0	2	2	0	0	0	1	0	0	0	0	2	0	0	0	0	0	2	2	0	0	0	1	0	0	0	0	2	0	0	0
A0A087X0X3;P52272;M0QZM1;M0R2T0;M0R019;M0R0N3;M0R2I7;M0QYQ7;M0R0Y6;M0QY96;M0QYL3	A0A087X0X3;P52272;M0QZM1	45;45;26;20;19;14;13;13;6;4;3	45;45;26;20;19;14;13;13;6;4;3	45;45;26;20;19;14;13;13;6;4;3	Heterogeneous nuclear ribonucleoprotein M	HNRNPM	tr|A0A087X0X3|A0A087X0X3_HUMAN Heterogeneous nuclear ribonucleoprotein M OS=Homo sapiens GN=HNRNPM PE=1 SV=1;sp|P52272|HNRPM_HUMAN Heterogeneous nuclear ribonucleoprotein M OS=Homo sapiens GN=HNRNPM PE=1 SV=3;tr|M0QZM1|M0QZM1_HUMAN Heterogeneous nuclear ri	11	45	45	45	31	28	29	24	30	29	19	19	13	13	32	31	29	32	32	25	31	28	29	24	30	29	19	19	13	13	32	31	29	32	32	25	31	28	29	24	30	29
A0A087X1B2;Q53GS9;B9A018;A0A087WW31	A0A087X1B2;Q53GS9;B9A018	3;3;2;1	3;3;2;1	3;3;2;1	U4/U6.U5 tri-snRNP-associated protein 2	USP39	tr|A0A087X1B2|A0A087X1B2_HUMAN U4/U6.U5 tri-snRNP-associated protein 2 OS=Homo sapiens GN=USP39 PE=1 SV=1;sp|Q53GS9|SNUT2_HUMAN U4/U6.U5 tri-snRNP-associated protein 2 OS=Homo sapiens GN=USP39 PE=1 SV=2;tr|B9A018|B9A018_HUMAN U4/U6.U5 tri-snRNP-associated	4	3	3	3	1	1	0	0	0	0	0	0	0	0	1	1	1	1	0	0	1	1	0	0	0	0	0	0	0	0	1	1	1	1	0	0	1	1	0	0	0	0
A0A087X1B7;X6R700;Q9Y3Y2;Q5T7Y7	A0A087X1B7;X6R700;Q9Y3Y2	3;3;3;1	3;3;3;1	3;3;3;1	Chromatin target of PRMT1 protein	CHTOP	tr|A0A087X1B7|A0A087X1B7_HUMAN Chromatin target of PRMT1 protein OS=Homo sapiens GN=CHTOP PE=1 SV=1;tr|X6R700|X6R700_HUMAN Chromatin target of PRMT1 protein OS=Homo sapiens GN=CHTOP PE=1 SV=1;sp|Q9Y3Y2|CHTOP_HUMAN Chromatin target of PRMT1 protein OS=Homo	4	3	3	3	1	1	1	0	2	2	0	1	0	0	2	1	0	0	0	1	1	1	1	0	2	2	0	1	0	0	2	1	0	0	0	1	1	1	1	0	2	2
A0A087X1G1;H7BYD0;Q16718;F8WAS3;A0A087WXR5;C9IZN5	A0A087X1G1;H7BYD0;Q16718;F8WAS3;A0A087WXR5;C9IZN5	4;4;4;2;2;2	4;4;4;2;2;2	4;4;4;2;2;2	NADH dehydrogenase [ubiquinone] 1 alpha subcomplex subunit 5	NDUFA5	tr|A0A087X1G1|A0A087X1G1_HUMAN NADH dehydrogenase [ubiquinone] 1 alpha subcomplex subunit 5 OS=Homo sapiens GN=NDUFA5 PE=1 SV=1;tr|H7BYD0|H7BYD0_HUMAN NADH dehydrogenase [ubiquinone] 1 alpha subcomplex subunit 5 (Fragment) OS=Homo sapiens GN=NDUFA5 PE=1 SV	6	4	4	4	3	2	3	3	1	1	3	2	1	1	2	1	1	2	2	2	3	2	3	3	1	1	3	2	1	1	2	1	1	2	2	2	3	2	3	3	1	1
H0YM70;A0A087X1Z3;Q9UL46	H0YM70;A0A087X1Z3;Q9UL46	3;3;3	3;3;3	3;3;3	Proteasome activator complex subunit 2	PSME2	tr|H0YM70|H0YM70_HUMAN Proteasome activator complex subunit 2 OS=Homo sapiens GN=PSME2 PE=1 SV=1;tr|A0A087X1Z3|A0A087X1Z3_HUMAN Proteasome activator complex subunit 2 OS=Homo sapiens GN=PSME2 PE=1 SV=1;sp|Q9UL46|PSME2_HUMAN Proteasome activator complex sub	3	3	3	3	2	2	2	2	1	0	2	2	3	2	2	2	0	0	2	0	2	2	2	2	1	0	2	2	3	2	2	2	0	0	2	0	2	2	2	2	1	0
A0A087X253;P63010;A0A087WYD1;A0A087WU93;A0A087WZQ6;K7EJX1;K7EN71;K7ERB2;A0A087WXS3;K7EKZ5	A0A087X253;P63010	7;7;3;3;3;2;2;2;1;1	3;3;0;0;0;0;0;0;0;0	3;3;0;0;0;0;0;0;0;0	AP-2 complex subunit beta	AP2B1	tr|A0A087X253|A0A087X253_HUMAN AP complex subunit beta OS=Homo sapiens GN=AP2B1 PE=1 SV=1;sp|P63010|AP2B1_HUMAN AP-2 complex subunit beta OS=Homo sapiens GN=AP2B1 PE=1 SV=1	10	7	3	3	3	4	4	4	2	3	4	1	0	0	3	2	3	1	4	3	1	2	1	2	1	2	2	0	0	0	1	1	1	1	2	1	1	2	1	2	1	2
S4R469;F8VR27;F8VZY7;B0QYV1;J3QRF4;B0QYY4;A0A087X2B1;A0A0G2JRA5;F8VRS4;J3KNW3;B7Z1U7;F8VZG9;A6NFN3;O43251;Q9NWB1;B0QYY6;A0A0G2JSB3;I3L1D4;B0QYY7;A0A0G2JRD1;S4R3K7;J3QQZ2	S4R469;F8VR27;F8VZY7;B0QYV1;J3QRF4;B0QYY4;A0A087X2B1;A0A0G2JRA5;F8VRS4;J3KNW3;B7Z1U7;F8VZG9;A6NFN3;O43251;Q9NWB1;B0QYY6;A0A0G2JSB3;I3L1D4;B0QYY7;A0A0G2JRD1;S4R3K7;J3QQZ2	2;2;2;2;2;2;2;2;2;2;2;2;2;2;2;1;1;1;1;1;1;1	2;2;2;2;2;2;2;2;2;2;2;2;2;2;2;1;1;1;1;1;1;1	2;2;2;2;2;2;2;2;2;2;2;2;2;2;2;1;1;1;1;1;1;1	RNA binding protein fox-1 homolog;RNA binding protein fox-1 homolog 3;RNA binding protein fox-1 homolog 2;RNA binding protein fox-1 homolog 1	RBFOX2;RBFOX1;RBFOX3	tr|S4R469|S4R469_HUMAN RNA-binding protein fox-1 homolog 2 (Fragment) OS=Homo sapiens GN=RBFOX2 PE=1 SV=1;tr|F8VR27|F8VR27_HUMAN RNA-binding protein fox-1 homolog 1 (Fragment) OS=Homo sapiens GN=RBFOX1 PE=4 SV=1;tr|F8VZY7|F8VZY7_HUMAN RNA-binding protein f	22	2	2	2	0	1	2	1	1	1	0	0	0	0	0	0	0	0	0	0	0	1	2	1	1	1	0	0	0	0	0	0	0	0	0	0	0	1	2	1	1	1
A0A087X2B5;P35613;A0A087WUV8;I3L192;R4GMX5;R4GN83	A0A087X2B5;P35613;A0A087WUV8;I3L192	5;5;4;3;2;1	5;5;4;3;2;1	5;5;4;3;2;1	Basigin	BSG	tr|A0A087X2B5|A0A087X2B5_HUMAN Basigin (Fragment) OS=Homo sapiens GN=BSG PE=1 SV=1;sp|P35613|BASI_HUMAN Basigin OS=Homo sapiens GN=BSG PE=1 SV=2;tr|A0A087WUV8|A0A087WUV8_HUMAN Basigin OS=Homo sapiens GN=BSG PE=1 SV=1;tr|I3L192|I3L192_HUMAN Basigin (Fragmen	6	5	5	5	0	1	2	2	0	0	0	0	2	2	0	0	0	0	0	0	0	1	2	2	0	0	0	0	2	2	0	0	0	0	0	0	0	1	2	2	0	0
H0YJ72;H0YJP0;A0A087X2H1;Q9ULT8	H0YJ72;H0YJP0;A0A087X2H1;Q9ULT8	1;1;1;1	1;1;1;1	1;1;1;1	E3 ubiquitin-protein ligase HECTD1	HECTD1	tr|H0YJ72|H0YJ72_HUMAN E3 ubiquitin-protein ligase HECTD1 (Fragment) OS=Homo sapiens GN=HECTD1 PE=1 SV=1;tr|H0YJP0|H0YJP0_HUMAN E3 ubiquitin-protein ligase HECTD1 (Fragment) OS=Homo sapiens GN=HECTD1 PE=1 SV=2;tr|A0A087X2H1|A0A087X2H1_HUMAN E3 ubiquitin-pr	4	1	1	1	0	0	0	0	0	0	0	0	0	0	0	0	0	0	1	0	0	0	0	0	0	0	0	0	0	0	0	0	0	0	1	0	0	0	0	0	0	0
A0A087X2I1;P62333;H0YJC0;H0YJS8;H0YJX2;H0YJE9;H0YJT1	A0A087X2I1;P62333	10;10;4;3;1;1;1	10;10;4;3;1;1;1	10;10;4;3;1;1;1	26S protease regulatory subunit 10B	PSMC6	tr|A0A087X2I1|A0A087X2I1_HUMAN 26S protease regulatory subunit 10B OS=Homo sapiens GN=PSMC6 PE=1 SV=1;sp|P62333|PRS10_HUMAN 26S proteasome regulatory subunit 10B OS=Homo sapiens GN=PSMC6 PE=1 SV=1	7	10	10	10	6	6	7	6	5	6	2	1	2	2	4	5	7	7	7	5	6	6	7	6	5	6	2	1	2	2	4	5	7	7	7	5	6	6	7	6	5	6
A0A096LNJ1;A0A096LP73;A0A096LNH5;H7C2G3;F2Z2Q0;A0A096LP12;A0A0B4J2H4;H7C1F6;A0A0B4J2D5;A0A096LPI6;P30042	A0A096LNJ1;A0A096LP73;A0A096LNH5;H7C2G3;F2Z2Q0;A0A096LP12;A0A0B4J2H4;H7C1F6;A0A0B4J2D5;A0A096LPI6;P30042	1;1;1;1;1;1;1;1;1;1;1	1;1;1;1;1;1;1;1;1;1;1	1;1;1;1;1;1;1;1;1;1;1	ES1 protein homolog, mitochondrial	C21orf33	tr|A0A096LNJ1|A0A096LNJ1_HUMAN Uncharacterized protein (Fragment) OS=Homo sapiens GN=LOC102724023 PE=1 SV=1;tr|A0A096LP73|A0A096LP73_HUMAN Uncharacterized protein (Fragment) OS=Homo sapiens GN=LOC102724023 PE=1 SV=1;tr|A0A096LNH5|A0A096LNH5_HUMAN Uncharact	11	1	1	1	0	0	0	0	1	1	1	0	0	1	0	0	0	0	0	0	0	0	0	0	1	1	1	0	0	1	0	0	0	0	0	0	0	0	0	0	1	1
C9JFE4;A0A096LP07;A0A096LPJ3;A8K070;Q13098;J3QQX0	C9JFE4;A0A096LP07;A0A096LPJ3;A8K070;Q13098;J3QQX0	5;5;5;5;5;3	5;5;5;5;5;3	5;5;5;5;5;3	COP9 signalosome complex subunit 1	GPS1	tr|C9JFE4|C9JFE4_HUMAN COP9 signalosome complex subunit 1 OS=Homo sapiens GN=GPS1 PE=1 SV=2;tr|A0A096LP07|A0A096LP07_HUMAN COP9 signalosome complex subunit 1 OS=Homo sapiens GN=GPS1 PE=1 SV=1;tr|A0A096LPJ3|A0A096LPJ3_HUMAN COP9 signalosome complex subunit	6	5	5	5	3	0	3	1	2	1	0	1	0	0	2	1	1	2	2	1	3	0	3	1	2	1	0	1	0	0	2	1	1	2	2	1	3	0	3	1	2	1
A0A0A0MQR7;P19388;A0A087WWX0;A0A087WVZ9;A0A087WVN5	A0A0A0MQR7;P19388;A0A087WWX0;A0A087WVZ9	3;3;2;2;1	3;3;2;2;1	3;3;2;2;1	DNA-directed RNA polymerases I, II, and III subunit RPABC1	POLR2E	tr|A0A0A0MQR7|A0A0A0MQR7_HUMAN DNA-directed RNA polymerases I, II, and III subunit RPABC1 OS=Homo sapiens GN=POLR2E PE=1 SV=1;sp|P19388|RPAB1_HUMAN DNA-directed RNA polymerases I, II, and III subunit RPABC1 OS=Homo sapiens GN=POLR2E PE=1 SV=4;tr|A0A087WWX0	5	3	3	3	1	2	0	0	1	0	0	0	0	0	0	0	0	1	0	2	1	2	0	0	1	0	0	0	0	0	0	0	0	1	0	2	1	2	0	0	1	0
U3KQC1;K7EIR0;A0A0A0MQU0;Q9BV38;K7EML4	U3KQC1;K7EIR0;A0A0A0MQU0;Q9BV38	3;3;3;3;1	3;3;3;3;1	3;3;3;3;1	WD repeat-containing protein 18	WDR18	tr|U3KQC1|U3KQC1_HUMAN WD repeat-containing protein 18 (Fragment) OS=Homo sapiens GN=WDR18 PE=1 SV=1;tr|K7EIR0|K7EIR0_HUMAN WD repeat-containing protein 18 OS=Homo sapiens GN=WDR18 PE=1 SV=1;tr|A0A0A0MQU0|A0A0A0MQU0_HUMAN WD repeat-containing protein 18 (F	5	3	3	3	1	2	0	0	1	1	0	0	0	0	1	1	1	1	0	0	1	2	0	0	1	1	0	0	0	0	1	1	1	1	0	0	1	2	0	0	1	1
C9JCX1;H7C4Y1;O95205;H7C4T5;Q86VM6;C9JP00;A0A0A0MQX8;Q5VZF2;Q9NR56	C9JCX1;H7C4Y1;O95205;H7C4T5;Q86VM6;C9JP00;A0A0A0MQX8;Q5VZF2;Q9NR56	1;1;1;1;1;1;1;1;1	1;1;1;1;1;1;1;1;1	1;1;1;1;1;1;1;1;1	Muscleblind-like protein 2;Muscleblind-like protein 1	MBNL1;MBLL;MBNL2	tr|C9JCX1|C9JCX1_HUMAN Muscleblind-like protein 1 (Fragment) OS=Homo sapiens GN=MBNL1 PE=1 SV=1;tr|H7C4Y1|H7C4Y1_HUMAN Muscleblind-like protein 1 (Fragment) OS=Homo sapiens GN=MBNL1 PE=1 SV=1;tr|O95205|O95205_HUMAN Muscleblind-like 2 (Drosophila), isoform	9	1	1	1	0	0	0	0	0	0	0	0	1	1	0	0	0	0	0	0	0	0	0	0	0	0	0	0	1	1	0	0	0	0	0	0	0	0	0	0	0	0
A0A0A0MRA5;B7Z4B8;Q9BUJ2;M0R3F1;M0QYZ0;M0R203;M0QYM5;M0QZV6;M0R0K8;M0QYI8	A0A0A0MRA5;B7Z4B8;Q9BUJ2;M0R3F1;M0QYZ0	8;8;8;7;4;1;1;1;1;1	8;8;8;7;4;1;1;1;1;1	8;8;8;7;4;1;1;1;1;1	Heterogeneous nuclear ribonucleoprotein U-like protein 1	HNRNPUL1	tr|A0A0A0MRA5|A0A0A0MRA5_HUMAN Heterogeneous nuclear ribonucleoprotein U-like protein 1 OS=Homo sapiens GN=HNRNPUL1 PE=1 SV=1;tr|B7Z4B8|B7Z4B8_HUMAN Heterogeneous nuclear ribonucleoprotein U-like protein 1 OS=Homo sapiens GN=HNRNPUL1 PE=1 SV=1;sp|Q9BUJ2|HN	10	8	8	8	1	0	2	3	1	0	6	4	6	6	2	2	1	1	1	0	1	0	2	3	1	0	6	4	6	6	2	2	1	1	1	0	1	0	2	3	1	0
A0A0A0MRF4;P49406;S4R3W9	A0A0A0MRF4;P49406;S4R3W9	2;2;1	2;2;1	2;2;1	39S ribosomal protein L19, mitochondrial	MRPL19	tr|A0A0A0MRF4|A0A0A0MRF4_HUMAN 39S ribosomal protein L19, mitochondrial OS=Homo sapiens GN=MRPL19 PE=1 SV=1;sp|P49406|RM19_HUMAN 39S ribosomal protein L19, mitochondrial OS=Homo sapiens GN=MRPL19 PE=1 SV=2;tr|S4R3W9|S4R3W9_HUMAN 39S ribosomal protein L19,	3	2	2	2	0	0	0	0	0	1	0	0	0	0	0	1	0	0	0	0	0	0	0	0	0	1	0	0	0	0	0	1	0	0	0	0	0	0	0	0	0	1
K7ERN7;A0A0A0MRH0;Q9NVX2	K7ERN7;A0A0A0MRH0;Q9NVX2	1;1;1	1;1;1	1;1;1	Notchless protein homolog 1	NLE1	tr|K7ERN7|K7ERN7_HUMAN Notchless protein homolog 1 OS=Homo sapiens GN=NLE1 PE=1 SV=1;tr|A0A0A0MRH0|A0A0A0MRH0_HUMAN Notchless protein homolog 1 OS=Homo sapiens GN=NLE1 PE=1 SV=1;sp|Q9NVX2|NLE1_HUMAN Notchless protein homolog 1 OS=Homo sapiens GN=NLE1 PE=1	3	1	1	1	1	1	0	1	0	1	0	0	0	0	0	1	0	0	0	0	1	1	0	1	0	1	0	0	0	0	0	1	0	0	0	0	1	1	0	1	0	1
A0A0A0MRH8;A0A0A0MSH9	A0A0A0MRH8;A0A0A0MSH9	1;1	1;1	1;1		CHD1L	tr|A0A0A0MRH8|A0A0A0MRH8_HUMAN Chromodomain-helicase-DNA-binding protein 1-like OS=Homo sapiens GN=CHD1L PE=1 SV=1;tr|A0A0A0MSH9|A0A0A0MSH9_HUMAN Chromodomain-helicase-DNA-binding protein 1-like OS=Homo sapiens GN=CHD1L PE=1 SV=1	2	1	1	1	1	1	0	0	1	1	0	0	0	0	1	1	0	0	0	0	1	1	0	0	1	1	0	0	0	0	1	1	0	0	0	0	1	1	0	0	1	1
A0A0A0MRI2;Q9UNH7	A0A0A0MRI2;Q9UNH7	1;1	1;1	1;1	Sorting nexin-6;Sorting nexin-6, N-terminally processed	SNX6	tr|A0A0A0MRI2|A0A0A0MRI2_HUMAN Sorting nexin OS=Homo sapiens GN=SNX6 PE=1 SV=1;sp|Q9UNH7|SNX6_HUMAN Sorting nexin-6 OS=Homo sapiens GN=SNX6 PE=1 SV=1	2	1	1	1	1	0	0	0	0	0	0	0	0	0	0	0	0	0	1	1	1	0	0	0	0	0	0	0	0	0	0	0	0	0	1	1	1	0	0	0	0	0
F6S8N6;A0A0A0MRJ6;H7BY58;P22061	F6S8N6;A0A0A0MRJ6;H7BY58;P22061	2;2;2;2	2;2;2;2	2;2;2;2	Protein-L-isoaspartate O-methyltransferase;Protein-L-isoaspartate(D-aspartate) O-methyltransferase	PCMT1	tr|F6S8N6|F6S8N6_HUMAN Protein-L-isoaspartate(D-aspartate) O-methyltransferase OS=Homo sapiens GN=PCMT1 PE=1 SV=1;tr|A0A0A0MRJ6|A0A0A0MRJ6_HUMAN Protein-L-isoaspartate O-methyltransferase OS=Homo sapiens GN=PCMT1 PE=1 SV=1;tr|H7BY58|H7BY58_HUMAN Protein-L-	4	2	2	2	0	1	1	1	2	1	1	1	1	0	1	1	1	0	1	1	0	1	1	1	2	1	1	1	1	0	1	1	1	0	1	1	0	1	1	1	2	1
A0A0A0MRK6;Q13505	A0A0A0MRK6;Q13505	1;1	1;1	1;1	Metaxin-1	MTX1	tr|A0A0A0MRK6|A0A0A0MRK6_HUMAN Metaxin 1, isoform CRA_b OS=Homo sapiens GN=MTX1 PE=1 SV=1;sp|Q13505|MTX1_HUMAN Metaxin-1 OS=Homo sapiens GN=MTX1 PE=1 SV=2	2	1	1	1	0	0	1	0	0	0	0	0	0	0	0	0	1	0	1	0	0	0	1	0	0	0	0	0	0	0	0	0	1	0	1	0	0	0	1	0	0	0
A0A0A0MRM9;Q14978;S4R349;S4R402;S4R341	A0A0A0MRM9;Q14978;S4R349	6;6;3;1;1	6;6;3;1;1	6;6;3;1;1	Nucleolar and coiled-body phosphoprotein 1	NOLC1	tr|A0A0A0MRM9|A0A0A0MRM9_HUMAN Nucleolar and coiled-body phosphoprotein 1 (Fragment) OS=Homo sapiens GN=NOLC1 PE=1 SV=1;sp|Q14978|NOLC1_HUMAN Nucleolar and coiled-body phosphoprotein 1 OS=Homo sapiens GN=NOLC1 PE=1 SV=2;tr|S4R349|S4R349_HUMAN Nucleolar and	5	6	6	6	2	1	0	1	0	0	4	3	2	3	2	0	1	0	0	0	2	1	0	1	0	0	4	3	2	3	2	0	1	0	0	0	2	1	0	1	0	0
A0A0A0MRN7;Q6YP21	A0A0A0MRN7;Q6YP21	1;1	1;1	1;1	Kynurenine--oxoglutarate transaminase 3	CCBL2	tr|A0A0A0MRN7|A0A0A0MRN7_HUMAN Kynurenine--oxoglutarate transaminase 3 (Fragment) OS=Homo sapiens GN=KYAT3 PE=1 SV=1;sp|Q6YP21|KAT3_HUMAN Kynurenine--oxoglutarate transaminase 3 OS=Homo sapiens GN=KYAT3 PE=1 SV=1	2	1	1	1	1	1	0	0	0	1	0	0	0	0	1	0	1	1	1	0	1	1	0	0	0	1	0	0	0	0	1	0	1	1	1	0	1	1	0	0	0	1
A0A0A0MRR7;P09234;Q5TAL2	A0A0A0MRR7;P09234;Q5TAL2	2;2;1	2;2;1	2;2;1	U1 small nuclear ribonucleoprotein C	SNRPC	tr|A0A0A0MRR7|A0A0A0MRR7_HUMAN U1 small nuclear ribonucleoprotein C OS=Homo sapiens GN=SNRPC PE=1 SV=1;sp|P09234|RU1C_HUMAN U1 small nuclear ribonucleoprotein C OS=Homo sapiens GN=SNRPC PE=1 SV=1;tr|Q5TAL2|Q5TAL2_HUMAN U1 small nuclear ribonucleoprotein C	3	2	2	2	2	2	0	0	0	0	1	1	1	0	2	2	0	0	1	1	2	2	0	0	0	0	1	1	1	0	2	2	0	0	1	1	2	2	0	0	0	0
A0A0A0MRT6;Q8IZP0	A0A0A0MRT6;Q8IZP0	1;1	1;1	1;1	Abl interactor 1	ABI1	tr|A0A0A0MRT6|A0A0A0MRT6_HUMAN Abl interactor 1 OS=Homo sapiens GN=ABI1 PE=1 SV=1;sp|Q8IZP0|ABI1_HUMAN Abl interactor 1 OS=Homo sapiens GN=ABI1 PE=1 SV=4	2	1	1	1	1	1	1	1	1	1	1	0	0	0	0	0	0	0	0	0	1	1	1	1	1	1	1	0	0	0	0	0	0	0	0	0	1	1	1	1	1	1
A0A0A0MRV0;Q9P2E9;A0A087WVV2;A2A2S5;F8W7S5	A0A0A0MRV0;Q9P2E9;A0A087WVV2	3;3;2;1;1	3;3;2;1;1	3;3;2;1;1	Ribosome-binding protein 1	RRBP1	tr|A0A0A0MRV0|A0A0A0MRV0_HUMAN Ribosome-binding protein 1 OS=Homo sapiens GN=RRBP1 PE=1 SV=1;sp|Q9P2E9|RRBP1_HUMAN Ribosome-binding protein 1 OS=Homo sapiens GN=RRBP1 PE=1 SV=4;tr|A0A087WVV2|A0A087WVV2_HUMAN Ribosome-binding protein 1 OS=Homo sapiens GN=RR	5	3	3	3	1	2	1	2	0	0	0	0	0	0	1	0	0	0	0	1	1	2	1	2	0	0	0	0	0	0	1	0	0	0	0	1	1	2	1	2	0	0
S4R3N9;A0A0A0MS41;A0A1P0AYU5;Q9BWM7	S4R3N9;A0A0A0MS41;A0A1P0AYU5;Q9BWM7	1;1;1;1	1;1;1;1	1;1;1;1	Sideroflexin;Sideroflexin-3	SFXN3	tr|S4R3N9|S4R3N9_HUMAN Sideroflexin-3 OS=Homo sapiens GN=SFXN3 PE=1 SV=1;tr|A0A0A0MS41|A0A0A0MS41_HUMAN Sideroflexin OS=Homo sapiens GN=SFXN3 PE=1 SV=1;tr|A0A1P0AYU5|A0A1P0AYU5_HUMAN Sideroflexin OS=Homo sapiens GN=SFXN3 PE=1 SV=1;sp|Q9BWM7|SFXN3_HUMAN Sid	4	1	1	1	0	0	1	0	0	0	0	0	0	0	0	0	0	0	0	1	0	0	1	0	0	0	0	0	0	0	0	0	0	0	0	1	0	0	1	0	0	0
A0A0A0MSE2;E9PF18;Q16836;A0A0D9SFP2;A0A1W2PQV5;A0A1W2PNM1;A0A1W2PQ78;A0A1W2PQC2;A0A1W2PRT2;A0A1W2PP40;A0A1W2PQ55	A0A0A0MSE2;E9PF18;Q16836;A0A0D9SFP2;A0A1W2PQV5;A0A1W2PNM1;A0A1W2PQ78	8;8;8;7;6;6;5;3;3;2;1	8;8;8;7;6;6;5;3;3;2;1	8;8;8;7;6;6;5;3;3;2;1	Hydroxyacyl-coenzyme A dehydrogenase, mitochondrial	HADH	tr|A0A0A0MSE2|A0A0A0MSE2_HUMAN Hydroxyacyl-coenzyme A dehydrogenase, mitochondrial OS=Homo sapiens GN=HADH PE=1 SV=2;tr|E9PF18|E9PF18_HUMAN Hydroxyacyl-coenzyme A dehydrogenase, mitochondrial OS=Homo sapiens GN=HADH PE=1 SV=2;sp|Q16836|HCDH_HUMAN Hydroxyac	11	8	8	8	4	4	2	2	3	4	1	3	2	0	2	2	2	4	2	3	4	4	2	2	3	4	1	3	2	0	2	2	2	4	2	3	4	4	2	2	3	4
A0A0A0MSI0;Q06830;A0A0A0MRQ5;H7C3T4;Q13162	A0A0A0MSI0;Q06830	12;12;5;2;2	12;12;5;2;2	11;11;4;2;2	Peroxiredoxin-1	PRDX1	tr|A0A0A0MSI0|A0A0A0MSI0_HUMAN Peroxiredoxin-1 (Fragment) OS=Homo sapiens GN=PRDX1 PE=1 SV=1;sp|Q06830|PRDX1_HUMAN Peroxiredoxin-1 OS=Homo sapiens GN=PRDX1 PE=1 SV=1	5	12	12	11	10	8	7	8	9	11	11	8	11	10	9	9	8	11	9	10	10	8	7	8	9	11	11	8	11	10	9	9	8	11	9	10	9	8	7	8	8	10
A0A0A0MSJ0;Q86XP3	A0A0A0MSJ0;Q86XP3	6;6	6;6	6;6	ATP-dependent RNA helicase DDX42	DDX42	tr|A0A0A0MSJ0|A0A0A0MSJ0_HUMAN ATP-dependent RNA helicase DDX42 OS=Homo sapiens GN=DDX42 PE=1 SV=1;sp|Q86XP3|DDX42_HUMAN ATP-dependent RNA helicase DDX42 OS=Homo sapiens GN=DDX42 PE=1 SV=1	2	6	6	6	1	1	1	0	1	2	4	3	3	1	1	1	1	1	0	2	1	1	1	0	1	2	4	3	3	1	1	1	1	1	0	2	1	1	1	0	1	2
A0A0A0MSN7;O60678	A0A0A0MSN7;O60678	1;1	1;1	1;1	Protein arginine N-methyltransferase 3	PRMT3	tr|A0A0A0MSN7|A0A0A0MSN7_HUMAN Protein arginine N-methyltransferase 3 OS=Homo sapiens GN=PRMT3 PE=1 SV=1;sp|O60678|ANM3_HUMAN Protein arginine N-methyltransferase 3 OS=Homo sapiens GN=PRMT3 PE=1 SV=3	2	1	1	1	0	1	1	0	1	1	0	0	0	0	1	1	1	1	1	1	0	1	1	0	1	1	0	0	0	0	1	1	1	1	1	1	0	1	1	0	1	1
A0A0A0MSW0;Q5T4S7	A0A0A0MSW0;Q5T4S7	1;1	1;1	1;1	E3 ubiquitin-protein ligase UBR4	UBR4	tr|A0A0A0MSW0|A0A0A0MSW0_HUMAN E3 ubiquitin-protein ligase UBR4 (Fragment) OS=Homo sapiens GN=UBR4 PE=1 SV=1;sp|Q5T4S7|UBR4_HUMAN E3 ubiquitin-protein ligase UBR4 OS=Homo sapiens GN=UBR4 PE=1 SV=1	2	1	1	1	0	0	0	0	1	1	0	0	0	0	1	0	0	0	1	1	0	0	0	0	1	1	0	0	0	0	1	0	0	0	1	1	0	0	0	0	1	1
B3KYB6;A0A0A0MSW4;P48739;I3L4C0;I3L459;I3L4H1;F5GWE5;Q00169	B3KYB6;A0A0A0MSW4;P48739;I3L4C0;I3L459;I3L4H1;F5GWE5;Q00169	2;2;2;1;1;1;1;1	2;2;2;1;1;1;1;1	2;2;2;1;1;1;1;1	Phosphatidylinositol transfer protein beta isoform;Phosphatidylinositol transfer protein alpha isoform	PITPNB;PITPNA	tr|B3KYB6|B3KYB6_HUMAN Phosphatidylinositol transfer protein beta isoform (Fragment) OS=Homo sapiens GN=PITPNB PE=1 SV=1;tr|A0A0A0MSW4|A0A0A0MSW4_HUMAN Phosphatidylinositol transfer protein beta isoform OS=Homo sapiens GN=PITPNB PE=1 SV=1;sp|P48739|PIPNB_H	8	2	2	2	0	0	1	0	1	0	0	0	0	0	0	0	0	0	0	0	0	0	1	0	1	0	0	0	0	0	0	0	0	0	0	0	0	0	1	0	1	0
A0A0A0MT33;Q9UPN6	A0A0A0MT33;Q9UPN6	5;5	5;5	3;3	Protein SCAF8	SCAF8	tr|A0A0A0MT33|A0A0A0MT33_HUMAN Protein SCAF8 OS=Homo sapiens GN=SCAF8 PE=1 SV=1;sp|Q9UPN6|SCAF8_HUMAN Protein SCAF8 OS=Homo sapiens GN=SCAF8 PE=1 SV=1	2	5	5	3	0	1	2	2	0	1	0	1	2	1	1	1	1	1	0	0	0	1	2	2	0	1	0	1	2	1	1	1	1	1	0	0	0	1	1	2	0	0
A0A0A0MTH3;Q13418	A0A0A0MTH3;Q13418	1;1	1;1	1;1	Integrin-linked protein kinase	ILK	tr|A0A0A0MTH3|A0A0A0MTH3_HUMAN Integrin-linked protein kinase OS=Homo sapiens GN=ILK PE=1 SV=1;sp|Q13418|ILK_HUMAN Integrin-linked protein kinase OS=Homo sapiens GN=ILK PE=1 SV=2	2	1	1	1	0	0	0	0	1	1	0	0	0	0	0	0	0	0	0	0	0	0	0	0	1	1	0	0	0	0	0	0	0	0	0	0	0	0	0	0	1	1
A0A0A0MTN3;P21266;Q5T8R1;P46439;H3BQT3;B9ZVX7;A0A0A0MR85;E7EWW9;Q03013;P09488	A0A0A0MTN3;P21266;Q5T8R1;P46439	3;3;2;2;1;1;1;1;1;1	2;2;1;1;1;1;1;1;1;1	2;2;1;1;1;1;1;1;1;1	Glutathione S-transferase Mu 3;Glutathione S-transferase Mu 5	GSTM3;GSTM5	tr|A0A0A0MTN3|A0A0A0MTN3_HUMAN Glutathione S-transferase OS=Homo sapiens GN=GSTM3 PE=1 SV=1;sp|P21266|GSTM3_HUMAN Glutathione S-transferase Mu 3 OS=Homo sapiens GN=GSTM3 PE=1 SV=3;tr|Q5T8R1|Q5T8R1_HUMAN Glutathione S-transferase OS=Homo sapiens GN=GSTM5 PE	10	3	2	2	0	0	1	0	1	0	0	0	0	1	0	0	2	1	0	0	0	0	1	0	0	0	0	0	0	1	0	0	2	1	0	0	0	0	1	0	0	0
K7EQ48;A0A0A0MTS2;P06744;A0A0J9YXP8;A0A0J9YYH3;A0A0J9YX90;K7EPY4;K7ELR7;K7EP41;K7ENA0;K7ERC6;CON__Q3ZBD7;K7ERK8	K7EQ48;A0A0A0MTS2;P06744;A0A0J9YXP8;A0A0J9YYH3;A0A0J9YX90	9;9;9;8;8;7;4;3;3;3;2;2;1	9;9;9;8;8;7;4;3;3;3;2;2;1	9;9;9;8;8;7;4;3;3;3;2;2;1	Glucose-6-phosphate isomerase	GPI	tr|K7EQ48|K7EQ48_HUMAN Glucose-6-phosphate isomerase OS=Homo sapiens GN=GPI PE=1 SV=2;tr|A0A0A0MTS2|A0A0A0MTS2_HUMAN Glucose-6-phosphate isomerase (Fragment) OS=Homo sapiens GN=GPI PE=1 SV=1;sp|P06744|G6PI_HUMAN Glucose-6-phosphate isomerase OS=Homo sapien	13	9	9	9	0	0	0	0	5	4	1	2	0	1	0	0	6	7	3	6	0	0	0	0	5	4	1	2	0	1	0	0	6	7	3	6	0	0	0	0	5	4
A0A0B4J1W3;Q9BXJ9;Q6N069	A0A0B4J1W3;Q9BXJ9	14;14;2	14;14;2	14;14;2	N-alpha-acetyltransferase 15, NatA auxiliary subunit	NAA15	tr|A0A0B4J1W3|A0A0B4J1W3_HUMAN N-alpha-acetyltransferase 15, NatA auxiliary subunit OS=Homo sapiens GN=NAA15 PE=1 SV=1;sp|Q9BXJ9|NAA15_HUMAN N-alpha-acetyltransferase 15, NatA auxiliary subunit OS=Homo sapiens GN=NAA15 PE=1 SV=1	3	14	14	14	3	4	1	2	3	5	1	2	0	0	4	5	7	5	5	5	3	4	1	2	3	5	1	2	0	0	4	5	7	5	5	5	3	4	1	2	3	5
A0A0B4J1Z1;C9JAB2;Q16629;F8WEA1	A0A0B4J1Z1;C9JAB2;Q16629	5;5;5;1	4;4;4;1	4;4;4;1	Serine/arginine-rich splicing factor 7	SRSF7	tr|A0A0B4J1Z1|A0A0B4J1Z1_HUMAN Serine/arginine-rich-splicing factor 7 OS=Homo sapiens GN=SRSF7 PE=1 SV=1;tr|C9JAB2|C9JAB2_HUMAN Serine/arginine-rich-splicing factor 7 OS=Homo sapiens GN=SRSF7 PE=1 SV=1;sp|Q16629|SRSF7_HUMAN Serine/arginine-rich splicing fa	4	5	4	4	2	2	1	1	3	2	3	2	1	2	2	2	2	2	3	1	1	1	0	0	2	2	2	1	0	1	1	1	1	1	2	1	1	1	0	0	2	2
A0A0B4J203;Q6UN15	A0A0B4J203;Q6UN15	1;1	1;1	1;1	Pre-mRNA 3-end-processing factor FIP1	FIP1L1	tr|A0A0B4J203|A0A0B4J203_HUMAN Uncharacterized protein OS=Homo sapiens PE=3 SV=1;sp|Q6UN15|FIP1_HUMAN Pre-mRNA 3-end-processing factor FIP1 OS=Homo sapiens GN=FIP1L1 PE=1 SV=1	2	1	1	1	0	0	0	1	0	0	0	0	0	0	1	1	0	0	0	0	0	0	0	1	0	0	0	0	0	0	1	1	0	0	0	0	0	0	0	1	0	0
A0A0B4J220;E9PLD3;E9PRG8	A0A0B4J220;E9PLD3;E9PRG8	2;1;1	2;1;1	2;1;1	Uncharacterized protein C11orf98	C11orf98	tr|A0A0B4J220|A0A0B4J220_HUMAN Chromosome 11 open reading frame 48, isoform CRA_c OS=Homo sapiens GN=C11orf98 PE=1 SV=1;tr|E9PLD3|E9PLD3_HUMAN Uncharacterized protein OS=Homo sapiens PE=4 SV=1;sp|E9PRG8|CK098_HUMAN Uncharacterized protein C11orf98 OS=Homo	3	2	2	2	0	0	1	1	0	0	1	1	1	1	1	1	0	0	0	0	0	0	1	1	0	0	1	1	1	1	1	1	0	0	0	0	0	0	1	1	0	0
A0A0B4J254;F8W0W6;P62306	A0A0B4J254;F8W0W6;P62306	3;3;3	3;3;3	3;3;3	Small nuclear ribonucleoprotein F	SNRPF	tr|A0A0B4J254|A0A0B4J254_HUMAN Small nuclear ribonucleoprotein F OS=Homo sapiens GN=SNRPF PE=1 SV=1;tr|F8W0W6|F8W0W6_HUMAN Small nuclear ribonucleoprotein F OS=Homo sapiens GN=SNRPF PE=1 SV=1;sp|P62306|RUXF_HUMAN Small nuclear ribonucleoprotein F OS=Homo s	3	3	3	3	1	2	1	2	1	1	1	1	1	1	1	1	1	1	1	1	1	2	1	2	1	1	1	1	1	1	1	1	1	1	1	1	1	2	1	2	1	1
A0A0B4J269;Q13509	A0A0B4J269;Q13509	13;13	2;2	1;1	Tubulin beta-3 chain	TUBB3	tr|A0A0B4J269|A0A0B4J269_HUMAN Uncharacterized protein OS=Homo sapiens PE=1 SV=1;sp|Q13509|TBB3_HUMAN Tubulin beta-3 chain OS=Homo sapiens GN=TUBB3 PE=1 SV=2	2	13	2	1	11	11	9	10	12	10	9	9	9	9	10	11	10	11	11	11	1	0	0	1	2	0	0	0	0	0	1	1	0	1	1	1	0	0	0	0	1	0
H3BPN3;H3BUK6;A0A0B4J286;A0A0B4J294;H3BP13;Q9UL33	H3BPN3;H3BUK6;A0A0B4J286;A0A0B4J294;H3BP13;Q9UL33	1;1;1;1;1;1	1;1;1;1;1;1	1;1;1;1;1;1	Trafficking protein particle complex subunit 2-like protein	TRAPPC2L	tr|H3BPN3|H3BPN3_HUMAN Trafficking protein particle complex subunit 2-like protein OS=Homo sapiens GN=TRAPPC2L PE=1 SV=1;tr|H3BUK6|H3BUK6_HUMAN Trafficking protein particle complex subunit 2-like protein OS=Homo sapiens GN=TRAPPC2L PE=1 SV=1;tr|A0A0B4J286|	6	1	1	1	0	0	0	0	0	0	0	0	0	0	1	0	0	0	0	0	0	0	0	0	0	0	0	0	0	0	1	0	0	0	0	0	0	0	0	0	0	0
A0A0B4J296;Q15370;B8ZZU8;I3L0M9	A0A0B4J296;Q15370;B8ZZU8;I3L0M9	3;3;2;2	3;3;2;2	3;3;2;2	Transcription elongation factor B polypeptide 2	TCEB2	tr|A0A0B4J296|A0A0B4J296_HUMAN Elongin-B OS=Homo sapiens GN=ELOB PE=1 SV=1;sp|Q15370|ELOB_HUMAN Elongin-B OS=Homo sapiens GN=ELOB PE=1 SV=1;tr|B8ZZU8|B8ZZU8_HUMAN Elongin-B OS=Homo sapiens GN=ELOB PE=1 SV=1;tr|I3L0M9|I3L0M9_HUMAN Elongin-B (Fragment) OS=Ho	4	3	3	3	1	1	0	0	0	0	0	0	1	2	1	0	1	0	0	0	1	1	0	0	0	0	0	0	1	2	1	0	1	0	0	0	1	1	0	0	0	0
Q5W0H4;A0A0B4J2C3;P13693;J3KPG2;E9PJF7;Q56UQ5;H0YCX0;Q9HAU6	Q5W0H4;A0A0B4J2C3;P13693;J3KPG2;E9PJF7	5;5;5;4;4;2;1;1	5;5;5;4;4;2;1;1	5;5;5;4;4;2;1;1	Translationally-controlled tumor protein	TPT1	tr|Q5W0H4|Q5W0H4_HUMAN Translationally-controlled tumor protein OS=Homo sapiens GN=TPT1 PE=1 SV=1;tr|A0A0B4J2C3|A0A0B4J2C3_HUMAN Translationally-controlled tumor protein OS=Homo sapiens GN=TPT1 PE=1 SV=1;sp|P13693|TCTP_HUMAN Translationally-controlled tumo	8	5	5	5	5	5	3	5	5	4	4	3	3	5	5	5	4	4	3	3	5	5	3	5	5	4	4	3	3	5	5	5	4	4	3	3	5	5	3	5	5	4
A0A0C4DFL7;Q16850;H7C0D0	A0A0C4DFL7;Q16850	5;4;1	5;4;1	5;4;1	Lanosterol 14-alpha demethylase	CYP51A1	tr|A0A0C4DFL7|A0A0C4DFL7_HUMAN Lanosterol 14-alpha demethylase OS=Homo sapiens GN=CYP51A1 PE=1 SV=1;sp|Q16850|CP51A_HUMAN Lanosterol 14-alpha demethylase OS=Homo sapiens GN=CYP51A1 PE=1 SV=3	3	5	5	5	3	2	1	0	4	3	0	0	0	0	1	1	2	3	2	3	3	2	1	0	4	3	0	0	0	0	1	1	2	3	2	3	3	2	1	0	4	3
A0A0C4DFM1;Q92544	A0A0C4DFM1;Q92544	1;1	1;1	1;1	Transmembrane 9 superfamily member 4	TM9SF4	tr|A0A0C4DFM1|A0A0C4DFM1_HUMAN Transmembrane 9 superfamily member OS=Homo sapiens GN=TM9SF4 PE=1 SV=1;sp|Q92544|TM9S4_HUMAN Transmembrane 9 superfamily member 4 OS=Homo sapiens GN=TM9SF4 PE=1 SV=2	2	1	1	1	0	0	1	0	0	0	0	0	0	0	0	0	0	0	0	0	0	0	1	0	0	0	0	0	0	0	0	0	0	0	0	0	0	0	1	0	0	0
A0A0C4DFV9;Q01105;A0A087X027;P0DME0	A0A0C4DFV9;Q01105;A0A087X027;P0DME0	3;3;2;2	3;3;2;2	3;3;2;2	Protein SET;Protein SETSIP	SET;SETSIP	tr|A0A0C4DFV9|A0A0C4DFV9_HUMAN Protein SET OS=Homo sapiens GN=SET PE=1 SV=1;sp|Q01105|SET_HUMAN Protein SET OS=Homo sapiens GN=SET PE=1 SV=3;tr|A0A087X027|A0A087X027_HUMAN Protein SETSIP OS=Homo sapiens GN=SETSIP PE=3 SV=1;sp|P0DME0|SETLP_HUMAN Protein SET	4	3	3	3	1	1	1	1	2	1	1	1	1	0	0	0	3	3	3	3	1	1	1	1	2	1	1	1	1	0	0	0	3	3	3	3	1	1	1	1	2	1
C9JEM7;H7C2C7;C9JHL4;H0Y3X6;A0A0C4DFX9;Q9H3P2	C9JEM7;H7C2C7;C9JHL4;H0Y3X6;A0A0C4DFX9;Q9H3P2	1;1;1;1;1;1	1;1;1;1;1;1	1;1;1;1;1;1	Negative elongation factor A	NELFA	tr|C9JEM7|C9JEM7_HUMAN Negative elongation factor A (Fragment) OS=Homo sapiens GN=NELFA PE=1 SV=1;tr|H7C2C7|H7C2C7_HUMAN Negative elongation factor A (Fragment) OS=Homo sapiens GN=NELFA PE=1 SV=1;tr|C9JHL4|C9JHL4_HUMAN Negative elongation factor A (Fragmen	6	1	1	1	0	0	0	0	0	0	0	0	0	0	0	0	0	1	0	1	0	0	0	0	0	0	0	0	0	0	0	0	0	1	0	1	0	0	0	0	0	0
C9J9K3;A0A0C4DG17;P08865;F8WD59	C9J9K3;A0A0C4DG17;P08865;F8WD59	12;12;12;7	12;12;12;7	12;12;12;7	40S ribosomal protein SA	RPSA	tr|C9J9K3|C9J9K3_HUMAN 40S ribosomal protein SA (Fragment) OS=Homo sapiens GN=RPSA PE=1 SV=8;tr|A0A0C4DG17|A0A0C4DG17_HUMAN 40S ribosomal protein SA OS=Homo sapiens GN=RPSA PE=1 SV=1;sp|P08865|RSSA_HUMAN 40S ribosomal protein SA OS=Homo sapiens GN=RPSA PE=	4	12	12	12	8	9	10	10	11	10	9	11	9	11	10	11	8	11	10	10	8	9	10	10	11	10	9	11	9	11	10	11	8	11	10	10	8	9	10	10	11	10
A0A0C4DG88;P14859;Q9UKI9;H0YLC5;U3KQ96;U3KQN1;H0YNW1;H0YLL6;B5ME60;A0A0A0MT46;H0YKT2;P09086	A0A0C4DG88;P14859;Q9UKI9;H0YLC5;U3KQ96;U3KQN1;H0YNW1;H0YLL6;B5ME60;A0A0A0MT46;H0YKT2;P09086	6;6;4;3;3;3;3;3;3;3;3;3	6;6;4;3;3;3;3;3;3;3;3;3	6;6;4;3;3;3;3;3;3;3;3;3	POU domain protein;POU domain, class 2, transcription factor 1;POU domain, class 2, transcription factor 3;POU domain, class 2, transcription factor 2	POU2F1;POU2F3;POU2F2	tr|A0A0C4DG88|A0A0C4DG88_HUMAN POU domain protein (Fragment) OS=Homo sapiens GN=POU2F1 PE=1 SV=1;sp|P14859|PO2F1_HUMAN POU domain, class 2, transcription factor 1 OS=Homo sapiens GN=POU2F1 PE=1 SV=2;sp|Q9UKI9|PO2F3_HUMAN POU domain, class 2, transcription	12	6	6	6	0	0	1	0	0	0	1	1	2	5	0	0	0	0	0	0	0	0	1	0	0	0	1	1	2	5	0	0	0	0	0	0	0	0	1	0	0	0
A0A0C4DG89;Q7L014;D6RJA6;H0Y9U3	A0A0C4DG89;Q7L014	11;10;3;2	11;10;3;2	11;10;3;2	Probable ATP-dependent RNA helicase DDX46	DDX46	tr|A0A0C4DG89|A0A0C4DG89_HUMAN Probable ATP-dependent RNA helicase DDX46 OS=Homo sapiens GN=DDX46 PE=1 SV=1;sp|Q7L014|DDX46_HUMAN Probable ATP-dependent RNA helicase DDX46 OS=Homo sapiens GN=DDX46 PE=1 SV=2	4	11	11	11	5	4	0	2	6	4	1	0	0	0	5	5	2	3	6	6	5	4	0	2	6	4	1	0	0	0	5	5	2	3	6	6	5	4	0	2	6	4
A0A0C4DGA6;Q14527;H7C5K0	A0A0C4DGA6;Q14527;H7C5K0	2;2;1	2;2;1	2;2;1	Helicase-like transcription factor	HLTF	tr|A0A0C4DGA6|A0A0C4DGA6_HUMAN Helicase-like transcription factor OS=Homo sapiens GN=HLTF PE=1 SV=1;sp|Q14527|HLTF_HUMAN Helicase-like transcription factor OS=Homo sapiens GN=HLTF PE=1 SV=2;tr|H7C5K0|H7C5K0_HUMAN Helicase-like transcription factor (Fragmen	3	2	2	2	0	0	0	0	1	0	0	0	0	0	2	1	0	1	0	0	0	0	0	0	1	0	0	0	0	0	2	1	0	1	0	0	0	0	0	0	1	0
F5GWX5;A0A0C4DGG9;Q14839;Q12873;K7EMY3;Q8TDI0;K7EPV1;K7ESA5;F2Z2R5	F5GWX5;A0A0C4DGG9;Q14839;Q12873;K7EMY3;Q8TDI0	8;8;8;5;4;4;1;1;1	8;8;8;5;4;4;1;1;1	8;8;8;5;4;4;1;1;1	Chromodomain-helicase-DNA-binding protein 4;Chromodomain-helicase-DNA-binding protein 3;Chromodomain-helicase-DNA-binding protein 5	CHD4;CHD3;CHD5	tr|F5GWX5|F5GWX5_HUMAN Chromodomain-helicase-DNA-binding protein 4 OS=Homo sapiens GN=CHD4 PE=1 SV=1;tr|A0A0C4DGG9|A0A0C4DGG9_HUMAN Chromodomain-helicase-DNA-binding protein 4 OS=Homo sapiens GN=CHD4 PE=1 SV=1;sp|Q14839|CHD4_HUMAN Chromodomain-helicase-DNA	9	8	8	8	4	5	1	1	1	2	0	0	0	0	0	0	0	1	1	1	4	5	1	1	1	2	0	0	0	0	0	0	0	1	1	1	4	5	1	1	1	2
A0A0C4DGQ6;Q96P16;E9PIQ9;K7EP82;E9PQF3;K7EQR8	A0A0C4DGQ6;Q96P16	5;5;2;2;1;1	5;5;2;2;1;1	3;3;0;2;0;0	Regulation of nuclear pre-mRNA domain-containing protein 1A	RPRD1A	tr|A0A0C4DGQ6|A0A0C4DGQ6_HUMAN Regulation of nuclear pre-mRNA domain-containing protein 1A OS=Homo sapiens GN=RPRD1A PE=1 SV=1;sp|Q96P16|RPR1A_HUMAN Regulation of nuclear pre-mRNA domain-containing protein 1A OS=Homo sapiens GN=RPRD1A PE=1 SV=1	6	5	5	3	1	1	1	1	4	2	0	0	0	0	1	0	3	1	2	3	1	1	1	1	4	2	0	0	0	0	1	0	3	1	2	3	1	1	1	1	2	1
R4GN43;A0A0C4DGS0;P56556	R4GN43;A0A0C4DGS0;P56556	4;4;4	4;4;4	4;4;4	NADH dehydrogenase [ubiquinone] 1 alpha subcomplex subunit 6	NDUFA6	tr|R4GN43|R4GN43_HUMAN NADH dehydrogenase [ubiquinone] 1 alpha subcomplex subunit 6 OS=Homo sapiens GN=NDUFA6 PE=1 SV=1;tr|A0A0C4DGS0|A0A0C4DGS0_HUMAN NADH dehydrogenase [ubiquinone] 1 alpha subcomplex subunit 6 OS=Homo sapiens GN=NDUFA6 PE=1 SV=1;sp|P5655	3	4	4	4	2	1	1	0	2	1	1	1	1	0	1	1	2	2	1	1	2	1	1	0	2	1	1	1	1	0	1	1	2	2	1	1	2	1	1	0	2	1
A0A0C4DGS1;P39656;U3KQ84	A0A0C4DGS1;P39656	11;11;5	11;11;5	11;11;5	Dolichyl-diphosphooligosaccharide--protein glycosyltransferase 48 kDa subunit	DDOST	tr|A0A0C4DGS1|A0A0C4DGS1_HUMAN Dolichyl-diphosphooligosaccharide--protein glycosyltransferase 48 kDa subunit OS=Homo sapiens GN=DDOST PE=1 SV=1;sp|P39656|OST48_HUMAN Dolichyl-diphosphooligosaccharide--protein glycosyltransferase 48 kDa subunit OS=Homo sapi	3	11	11	11	6	7	7	6	7	6	5	6	4	5	6	5	6	6	5	8	6	7	7	6	7	6	5	6	4	5	6	5	6	6	5	8	6	7	7	6	7	6
A0A0C4DGX4;Q13616	A0A0C4DGX4;Q13616	5;5	5;5	5;5	Cullin-1	CUL1	tr|A0A0C4DGX4|A0A0C4DGX4_HUMAN Cullin-1 OS=Homo sapiens GN=CUL1 PE=1 SV=1;sp|Q13616|CUL1_HUMAN Cullin-1 OS=Homo sapiens GN=CUL1 PE=1 SV=2	2	5	5	5	1	1	1	0	1	0	0	1	0	0	0	0	3	1	2	2	1	1	1	0	1	0	0	1	0	0	0	0	3	1	2	2	1	1	1	0	1	0
A0A0C4DGY8;D6RA00;Q9UHY7	A0A0C4DGY8;D6RA00;Q9UHY7	1;1;1	1;1;1	1;1;1	Enolase-phosphatase E1	ENOPH1	tr|A0A0C4DGY8|A0A0C4DGY8_HUMAN Enolase-phosphatase E1 OS=Homo sapiens GN=ENOPH1 PE=1 SV=1;tr|D6RA00|D6RA00_HUMAN Enolase-phosphatase E1 OS=Homo sapiens GN=ENOPH1 PE=1 SV=1;sp|Q9UHY7|ENOPH_HUMAN Enolase-phosphatase E1 OS=Homo sapiens GN=ENOPH1 PE=1 SV=1	3	1	1	1	1	0	1	1	1	1	1	1	1	1	1	1	0	1	1	1	1	0	1	1	1	1	1	1	1	1	1	1	0	1	1	1	1	0	1	1	1	1
Q5QPR4;J3QR29;A0A0D9SEI3;Q5QPR3;B7ZVY7;A0A0D9SER5;A0A0D9SEN2;J3QR44;Q9UQ88;P21127;J3KS35;E7ESP2	Q5QPR4;J3QR29;A0A0D9SEI3;Q5QPR3;B7ZVY7;A0A0D9SER5;A0A0D9SEN2;J3QR44;Q9UQ88;P21127;J3KS35;E7ESP2	2;2;2;2;2;2;2;2;2;2;1;1	2;2;2;2;2;2;2;2;2;2;1;1	2;2;2;2;2;2;2;2;2;2;1;1	Cyclin-dependent kinase 11A;Cyclin-dependent kinase 11B	CDK11A;CDK11B;CDC2L1	tr|Q5QPR4|Q5QPR4_HUMAN Cyclin-dependent kinase 11A OS=Homo sapiens GN=CDK11A PE=1 SV=1;tr|J3QR29|J3QR29_HUMAN Cyclin-dependent kinase 11B OS=Homo sapiens GN=CDK11B PE=1 SV=2;tr|A0A0D9SEI3|A0A0D9SEI3_HUMAN Cyclin-dependent kinase 11B OS=Homo sapiens GN=CDK1	12	2	2	2	0	1	0	0	2	2	0	0	0	0	0	1	1	0	2	2	0	1	0	0	2	2	0	0	0	0	0	1	1	0	2	2	0	1	0	0	2	2
A0A0D9SEM4;Q13247;Q08170;A0A0D9SGD2;B4DJK0;B4DUA4	A0A0D9SEM4;Q13247;Q08170;A0A0D9SGD2;B4DJK0;B4DUA4	2;2;2;1;1;1	2;2;2;1;1;1	1;1;1;1;0;0	Serine/arginine-rich splicing factor 6;Serine/arginine-rich splicing factor 4	SRSF4;SRSF6;SRSF5	tr|A0A0D9SEM4|A0A0D9SEM4_HUMAN Serine/arginine-rich-splicing factor 4 (Fragment) OS=Homo sapiens GN=SRSF4 PE=1 SV=1;sp|Q13247|SRSF6_HUMAN Serine/arginine-rich splicing factor 6 OS=Homo sapiens GN=SRSF6 PE=1 SV=2;sp|Q08170|SRSF4_HUMAN Serine/arginine-rich s	6	2	2	1	2	1	0	0	2	1	0	0	0	0	0	0	2	1	1	1	2	1	0	0	2	1	0	0	0	0	0	0	2	1	1	1	1	0	0	0	1	1
A0A0D9SEM9	A0A0D9SEM9	3	1	1		DDX39A	tr|A0A0D9SEM9|A0A0D9SEM9_HUMAN ATP-dependent RNA helicase DDX39A (Fragment) OS=Homo sapiens GN=DDX39A PE=1 SV=1	1	3	1	1	0	1	0	0	2	1	1	0	0	0	0	0	0	1	1	1	0	0	0	0	1	0	0	0	0	0	0	0	0	0	0	0	0	0	0	0	1	0
H0YNI7;F5H7D6;H0YNT2;A0A0D9SES8;H0YKT5;H0YKN8;H0YL70;Q04724;Q04726;Q04727;K7EJR7;H7C4E4;H0YLI3;K7EMK7;Q04725	H0YNI7;F5H7D6;H0YNT2;A0A0D9SES8;H0YKT5;H0YKN8;H0YL70;Q04724;Q04726;Q04727;K7EJR7;H7C4E4;H0YLI3;K7EMK7;Q04725	2;2;2;2;2;2;2;2;2;2;1;1;1;1;1	2;2;2;2;2;2;2;2;2;2;1;1;1;1;1	2;2;2;2;2;2;2;2;2;2;1;1;1;1;1	Transducin-like enhancer protein 1;Transducin-like enhancer protein 3;Transducin-like enhancer protein 4;Transducin-like enhancer protein 2	TLE3;TLE1;TLE4;TLE2	tr|H0YNI7|H0YNI7_HUMAN Transducin-like enhancer protein 3 OS=Homo sapiens GN=TLE3 PE=1 SV=1;tr|F5H7D6|F5H7D6_HUMAN Transducin-like enhancer protein 3 OS=Homo sapiens GN=TLE3 PE=1 SV=1;tr|H0YNT2|H0YNT2_HUMAN Transducin-like enhancer protein 3 OS=Homo sapien	15	2	2	2	2	1	1	0	1	1	1	0	0	0	1	1	1	1	1	1	2	1	1	0	1	1	1	0	0	0	1	1	1	1	1	1	2	1	1	0	1	1
A0A0D9SFB3;A0A0D9SG12;A0A0D9SF53;O00571;O15523;A0A0J9YVQ7;A0A087WVZ1;C9J8G5;C9J081;A0A0J9YYH6;D6RCM4;Q9NQI0	A0A0D9SFB3;A0A0D9SG12;A0A0D9SF53;O00571;O15523	15;15;15;15;12;5;3;2;2;1;1;1	14;14;14;14;11;5;3;2;2;1;1;1	14;14;14;14;11;5;3;2;2;1;1;1	ATP-dependent RNA helicase DDX3X;ATP-dependent RNA helicase DDX3Y	DDX3X;DDX3Y	tr|A0A0D9SFB3|A0A0D9SFB3_HUMAN ATP-dependent RNA helicase DDX3X OS=Homo sapiens GN=DDX3X PE=1 SV=1;tr|A0A0D9SG12|A0A0D9SG12_HUMAN ATP-dependent RNA helicase DDX3X OS=Homo sapiens GN=DDX3X PE=1 SV=1;tr|A0A0D9SF53|A0A0D9SF53_HUMAN ATP-dependent RNA helicase	12	15	14	14	8	9	9	9	6	10	7	7	1	0	9	8	10	7	11	11	7	8	8	8	5	9	6	6	0	0	8	7	9	6	10	10	7	8	8	8	5	9
A0A0D9SF54;A0A0D9SGF6;Q13813;A0A1B0GUH3;A0A1B0GV13	A0A0D9SF54;A0A0D9SGF6;Q13813	29;29;29;1;1	29;29;29;1;1	29;29;29;1;1	Spectrin alpha chain, non-erythrocytic 1	SPTAN1	tr|A0A0D9SF54|A0A0D9SF54_HUMAN Spectrin alpha chain, non-erythrocytic 1 OS=Homo sapiens GN=SPTAN1 PE=1 SV=1;tr|A0A0D9SGF6|A0A0D9SGF6_HUMAN Spectrin alpha chain, non-erythrocytic 1 OS=Homo sapiens GN=SPTAN1 PE=1 SV=1;sp|Q13813|SPTN1_HUMAN Spectrin alpha cha	5	29	29	29	14	13	11	9	15	15	4	6	0	0	10	9	8	7	8	10	14	13	11	9	15	15	4	6	0	0	10	9	8	7	8	10	14	13	11	9	15	15
H0YDN9;E9PQP3;E9PIY6;A0A0D9SF70;G5E9L0;Q8N6H7	H0YDN9;E9PQP3;E9PIY6;A0A0D9SF70;G5E9L0;Q8N6H7	1;1;1;1;1;1	1;1;1;1;1;1	1;1;1;1;1;1	ADP-ribosylation factor GTPase-activating protein 2	ARFGAP2	tr|H0YDN9|H0YDN9_HUMAN ADP-ribosylation factor GTPase-activating protein 2 (Fragment) OS=Homo sapiens GN=ARFGAP2 PE=1 SV=1;tr|E9PQP3|E9PQP3_HUMAN ADP-ribosylation factor GTPase-activating protein 2 (Fragment) OS=Homo sapiens GN=ARFGAP2 PE=1 SV=1;tr|E9PIY6|	6	1	1	1	0	0	0	0	1	1	0	0	0	0	0	0	1	1	0	1	0	0	0	0	1	1	0	0	0	0	0	0	1	1	0	1	0	0	0	0	1	1
H7BY36;A0A0D9SFL3;B0QYK0;C9JGE3;Q01844	H7BY36;A0A0D9SFL3;B0QYK0;C9JGE3;Q01844	2;2;2;2;2	2;2;2;2;2	2;2;2;2;2	RNA-binding protein EWS	EWSR1	tr|H7BY36|H7BY36_HUMAN RNA-binding protein EWS (Fragment) OS=Homo sapiens GN=EWSR1 PE=1 SV=1;tr|A0A0D9SFL3|A0A0D9SFL3_HUMAN RNA-binding protein EWS OS=Homo sapiens GN=EWSR1 PE=1 SV=1;tr|B0QYK0|B0QYK0_HUMAN RNA-binding protein EWS OS=Homo sapiens GN=EWSR1 P	5	2	2	2	1	1	0	2	0	0	1	1	1	1	2	2	0	1	0	1	1	1	0	2	0	0	1	1	1	1	2	2	0	1	0	1	1	1	0	2	0	0
Q5JRC6;A0A0D9SGE8;Q8IWS0	Q5JRC6;A0A0D9SGE8;Q8IWS0	2;2;2	2;2;2	2;2;2	PHD finger protein 6	PHF6	tr|Q5JRC6|Q5JRC6_HUMAN PHD finger protein 6 OS=Homo sapiens GN=PHF6 PE=1 SV=1;tr|A0A0D9SGE8|A0A0D9SGE8_HUMAN PHD finger protein 6 OS=Homo sapiens GN=PHF6 PE=1 SV=1;sp|Q8IWS0|PHF6_HUMAN PHD finger protein 6 OS=Homo sapiens GN=PHF6 PE=1 SV=1	3	2	2	2	1	1	2	0	0	0	0	0	0	0	0	1	0	0	0	0	1	1	2	0	0	0	0	0	0	0	0	1	0	0	0	0	1	1	2	0	0	0
H9KV28;A0A140T8Z0;A0A0G2JH68;O60610	H9KV28;A0A140T8Z0;A0A0G2JH68;O60610	7;7;7;7	7;7;7;7	7;7;7;7	Protein diaphanous homolog 1	DIAPH1	tr|H9KV28|H9KV28_HUMAN Protein diaphanous homolog 1 OS=Homo sapiens GN=DIAPH1 PE=1 SV=2;tr|A0A140T8Z0|A0A140T8Z0_HUMAN Protein diaphanous homolog 1 OS=Homo sapiens GN=DIAPH1 PE=1 SV=1;tr|A0A0G2JH68|A0A0G2JH68_HUMAN Protein diaphanous homolog 1 OS=Homo sapi	4	7	7	7	3	1	1	1	2	1	0	0	0	0	1	2	2	3	1	1	3	1	1	1	2	1	0	0	0	0	1	2	2	3	1	1	3	1	1	1	2	1
A0A0G2JIW1;P0DMV9;P0DMV8;V9GZ37	A0A0G2JIW1;P0DMV9;P0DMV8;V9GZ37	29;29;29;18	26;26;26;17	13;13;13;7	Heat shock 70 kDa protein 1B;Heat shock 70 kDa protein 1A	HSPA1B;HSPA1A	tr|A0A0G2JIW1|A0A0G2JIW1_HUMAN Heat shock 70 kDa protein 1B OS=Homo sapiens GN=HSPA1B PE=1 SV=1;sp|P0DMV9|HS71B_HUMAN Heat shock 70 kDa protein 1B OS=Homo sapiens GN=HSPA1B PE=1 SV=1;sp|P0DMV8|HS71A_HUMAN Heat shock 70 kDa protein 1A OS=Homo sapiens GN=HSP	4	29	26	13	18	14	13	15	20	21	20	23	20	21	16	20	23	22	24	26	16	12	12	14	18	19	19	21	18	19	15	19	20	19	22	24	10	7	6	7	10	11
H0Y6K2;A0A140T9E9;A0A0G2JK44;P25440;A0A0G2JHN8;A0A140T9I1;U3KQA6;A0A0G2JHL0;A0A140T9F7;A0A140T9V2;H0YDJ7;U3KPW0;E9PIQ3	H0Y6K2;A0A140T9E9;A0A0G2JK44;P25440;A0A0G2JHN8;A0A140T9I1;U3KQA6;A0A0G2JHL0;A0A140T9F7;A0A140T9V2	4;4;4;4;2;2;2;2;2;2;1;1;1	4;4;4;4;2;2;2;2;2;2;1;1;1	4;4;4;4;2;2;2;2;2;2;1;1;1	Bromodomain-containing protein 2	BRD2	tr|H0Y6K2|H0Y6K2_HUMAN Bromodomain-containing protein 2 (Fragment) OS=Homo sapiens GN=BRD2 PE=1 SV=1;tr|A0A140T9E9|A0A140T9E9_HUMAN Bromodomain-containing protein 2 (Fragment) OS=Homo sapiens GN=BRD2 PE=1 SV=1;tr|A0A0G2JK44|A0A0G2JK44_HUMAN Bromodomain-con	13	4	4	4	0	1	2	0	0	0	1	1	1	1	1	1	0	1	2	1	0	1	2	0	0	0	1	1	1	1	1	1	0	1	2	1	0	1	2	0	0	0
C9K0U8;A0A0G2JLD8;E7EUY5;Q04837	C9K0U8;A0A0G2JLD8;E7EUY5;Q04837	3;3;3;3	3;3;3;3	3;3;3;3	Single-stranded DNA-binding protein, mitochondrial	SSBP1	tr|C9K0U8|C9K0U8_HUMAN Single-stranded DNA-binding protein, mitochondrial (Fragment) OS=Homo sapiens GN=SSBP1 PE=1 SV=1;tr|A0A0G2JLD8|A0A0G2JLD8_HUMAN Single-stranded DNA-binding protein, mitochondrial (Fragment) OS=Homo sapiens GN=SSBP1 PE=1 SV=1;tr|E7EUY	4	3	3	3	1	1	2	2	3	3	2	3	0	0	2	1	3	3	3	2	1	1	2	2	3	3	2	3	0	0	2	1	3	3	3	2	1	1	2	2	3	3
A0A0G2JS82;O94973	A0A0G2JS82;O94973	1;1	1;1	1;1	AP-2 complex subunit alpha-2	AP2A2	tr|A0A0G2JS82|A0A0G2JS82_HUMAN AP-2 complex subunit alpha-2 (Fragment) OS=Homo sapiens GN=AP2A2 PE=1 SV=1;sp|O94973|AP2A2_HUMAN AP-2 complex subunit alpha-2 OS=Homo sapiens GN=AP2A2 PE=1 SV=2	2	1	1	1	0	1	0	0	0	0	0	0	0	0	0	0	0	0	0	0	0	1	0	0	0	0	0	0	0	0	0	0	0	0	0	0	0	1	0	0	0	0
A0A0J9YYL3;A0A0J9YXJ8;A0A0J9YVP6;A0A0J9YXX5;Q9UHX1;A0A0J9YVR6;E9PQ56;A0A0J9YWM1;H0YEM1;H0YCP8;E9PL19;E9PMU7;E9PN18	A0A0J9YYL3;A0A0J9YXJ8;A0A0J9YVP6;A0A0J9YXX5;Q9UHX1;A0A0J9YVR6;E9PQ56;A0A0J9YWM1;H0YEM1;H0YCP8	7;7;7;7;7;5;5;5;5;4;2;2;2	7;7;7;7;7;5;5;5;5;4;2;2;2	7;7;7;7;7;5;5;5;5;4;2;2;2	Poly(U)-binding-splicing factor PUF60	PUF60	tr|A0A0J9YYL3|A0A0J9YYL3_HUMAN Poly(U)-binding-splicing factor PUF60 (Fragment) OS=Homo sapiens GN=PUF60 PE=1 SV=1;tr|A0A0J9YXJ8|A0A0J9YXJ8_HUMAN Poly(U)-binding-splicing factor PUF60 (Fragment) OS=Homo sapiens GN=PUF60 PE=1 SV=1;tr|A0A0J9YVP6|A0A0J9YVP6_H	13	7	7	7	3	1	2	1	3	2	3	2	1	0	3	2	3	1	2	1	3	1	2	1	3	2	3	2	1	0	3	2	3	1	2	1	3	1	2	1	3	2
A0A0J9YXM1;G3XAK4;J3QT77;A0A0J9YYG4;A0A0J9YXF2;Q15165	A0A0J9YXM1;G3XAK4;J3QT77;A0A0J9YYG4;A0A0J9YXF2;Q15165	1;1;1;1;1;1	1;1;1;1;1;1	1;1;1;1;1;1	Serum paraoxonase/arylesterase 2	PON2	tr|A0A0J9YXM1|A0A0J9YXM1_HUMAN Serum paraoxonase/arylesterase 2 OS=Homo sapiens GN=PON2 PE=1 SV=1;tr|G3XAK4|G3XAK4_HUMAN Paraoxonase 2, isoform CRA_c OS=Homo sapiens GN=PON2 PE=1 SV=1;tr|J3QT77|J3QT77_HUMAN Serum paraoxonase/arylesterase 2 OS=Homo sapiens	6	1	1	1	0	0	0	0	0	0	0	0	0	0	0	0	1	0	0	0	0	0	0	0	0	0	0	0	0	0	0	0	1	0	0	0	0	0	0	0	0	0
H0Y8D1;A6XMV8;CON__P07477;A0A0J9YYC8;E7EQ64;A6XMV9;Q8NHM4;P07478;P07477	H0Y8D1;A6XMV8;CON__P07477;A0A0J9YYC8;E7EQ64;A6XMV9;Q8NHM4;P07478;P07477	1;1;1;1;1;1;1;1;1	1;1;1;1;1;1;1;1;1	1;1;1;1;1;1;1;1;1	Putative trypsin-6;Trypsin-2;Trypsin-1;Alpha-trypsin chain 1;Alpha-trypsin chain 2	PRSS1;PRSS3P2;PRSS2	tr|H0Y8D1|H0Y8D1_HUMAN Trypsin-1 (Fragment) OS=Homo sapiens GN=PRSS1 PE=1 SV=1;tr|A6XMV8|A6XMV8_HUMAN Protease serine 2 preproprotein OS=Homo sapiens GN=PRSS2 PE=1 SV=1;;tr|A0A0J9YYC8|A0A0J9YYC8_HUMAN Trypsin-2 OS=Homo sapiens GN=PRSS2 PE=1 SV=1;tr|E7EQ64|	9	1	1	1	0	0	0	0	0	0	0	1	0	0	1	0	0	0	0	0	0	0	0	0	0	0	0	1	0	0	1	0	0	0	0	0	0	0	0	0	0	0
A0A0R4J2E8;A8MXP9;P43243;D6REM6;D6R991;H0Y8T4;B3KM87;D6RB45;A0A1B0GX04;D6R9F3;D6RBS2;D6RCM3;D6REK4;D6R8Z5;D6RBI2;D6RBK5;D6RE02;D6RIA2;Q68E03;D6RAM9;D6RAY2	A0A0R4J2E8;A8MXP9;P43243;D6REM6;D6R991	9;9;9;8;7;4;4;2;2;2;2;2;2;2;2;2;2;2;2;1;1	9;9;9;8;7;4;4;2;2;2;2;2;2;2;2;2;2;2;2;1;1	9;9;9;8;7;4;4;2;2;2;2;2;2;2;2;2;2;2;2;1;1	Matrin-3	MATR3	tr|A0A0R4J2E8|A0A0R4J2E8_HUMAN Matrin-3 OS=Homo sapiens GN=MATR3 PE=1 SV=1;tr|A8MXP9|A8MXP9_HUMAN Matrin-3 OS=Homo sapiens GN=MATR3 PE=1 SV=1;sp|P43243|MATR3_HUMAN Matrin-3 OS=Homo sapiens GN=MATR3 PE=1 SV=2;tr|D6REM6|D6REM6_HUMAN Matrin-3 OS=Homo sapiens	21	9	9	9	6	4	2	1	4	5	1	1	2	1	5	5	5	4	5	6	6	4	2	1	4	5	1	1	2	1	5	5	5	4	5	6	6	4	2	1	4	5
A0A1B0GU90;A0A1B0GW73;H3BNF1;A0A1B0GTV3;A0A0S2Z5D0;H3BUV4;A0A1B0GUD2;H3BUT1;A0A1B0GTU6;Q9NWW5	A0A1B0GU90;A0A1B0GW73;H3BNF1;A0A1B0GTV3;A0A0S2Z5D0;H3BUV4;A0A1B0GUD2;H3BUT1;A0A1B0GTU6;Q9NWW5	1;1;1;1;1;1;1;1;1;1	1;1;1;1;1;1;1;1;1;1	1;1;1;1;1;1;1;1;1;1	Ceroid-lipofuscinosis neuronal protein 6	CLN6	tr|A0A1B0GU90|A0A1B0GU90_HUMAN Ceroid-lipofuscinosis neuronal protein 6 (Fragment) OS=Homo sapiens GN=CLN6 PE=4 SV=1;tr|A0A1B0GW73|A0A1B0GW73_HUMAN Uncharacterized protein OS=Homo sapiens PE=4 SV=1;tr|H3BNF1|H3BNF1_HUMAN Ceroid-lipofuscinosis neuronal prot	10	1	1	1	0	0	0	0	0	0	0	1	0	0	0	1	0	0	0	0	0	0	0	0	0	0	0	1	0	0	0	1	0	0	0	0	0	0	0	0	0	0
E3W994;J3KR49;A0A0U1RQI6;E7ERI8;E7EW49;O75122;B3KR06;E7ENG2;C9J668;H7C4I5;D6RBU8	E3W994;J3KR49;A0A0U1RQI6;E7ERI8;E7EW49;O75122	5;5;5;5;5;5;2;2;1;1;1	5;5;5;5;5;5;2;2;1;1;1	4;4;4;4;4;4;2;2;1;1;1	CLIP-associating protein 2	CLASP2	tr|E3W994|E3W994_HUMAN CLIP-associating protein 2 OS=Homo sapiens GN=CLASP2 PE=1 SV=2;tr|J3KR49|J3KR49_HUMAN CLIP-associating protein 2 OS=Homo sapiens GN=CLASP2 PE=1 SV=1;tr|A0A0U1RQI6|A0A0U1RQI6_HUMAN CLIP-associating protein 2 OS=Homo sapiens GN=CLASP2	11	5	5	4	2	1	0	2	1	1	0	0	0	0	0	0	0	0	0	0	2	1	0	2	1	1	0	0	0	0	0	0	0	0	0	0	2	0	0	2	1	1
A0A0U1RQT9;C9JYN0;Q16563	A0A0U1RQT9;C9JYN0;Q16563	1;1;1	1;1;1	1;1;1	Synaptophysin-like protein 1	SYPL1	tr|A0A0U1RQT9|A0A0U1RQT9_HUMAN Synaptophysin-like protein 1 (Fragment) OS=Homo sapiens GN=SYPL1 PE=1 SV=1;tr|C9JYN0|C9JYN0_HUMAN Synaptophysin-like protein 1 OS=Homo sapiens GN=SYPL1 PE=1 SV=1;sp|Q16563|SYPL1_HUMAN Synaptophysin-like protein 1 OS=Homo sapi	3	1	1	1	0	0	0	0	0	0	1	1	0	0	0	0	0	0	0	0	0	0	0	0	0	0	1	1	0	0	0	0	0	0	0	0	0	0	0	0	0	0
A0A0U1RQV5;P56537	A0A0U1RQV5;P56537	1;1	1;1	1;1	Eukaryotic translation initiation factor 6	EIF6	tr|A0A0U1RQV5|A0A0U1RQV5_HUMAN Uncharacterized protein (Fragment) OS=Homo sapiens PE=1 SV=1;sp|P56537|IF6_HUMAN Eukaryotic translation initiation factor 6 OS=Homo sapiens GN=EIF6 PE=1 SV=1	2	1	1	1	0	0	0	0	0	0	0	1	1	0	0	0	0	0	0	0	0	0	0	0	0	0	0	1	1	0	0	0	0	0	0	0	0	0	0	0	0	0
B0QYG7;B0QYG8;A0A0U1RR22;Q9UNF0	B0QYG7;B0QYG8;A0A0U1RR22;Q9UNF0	1;1;1;1	1;1;1;1	1;1;1;1	Protein kinase C and casein kinase substrate in neurons protein 2	PACSIN2	tr|B0QYG7|B0QYG7_HUMAN Protein kinase C and casein kinase substrate in neurons protein 2 (Fragment) OS=Homo sapiens GN=PACSIN2 PE=1 SV=1;tr|B0QYG8|B0QYG8_HUMAN Protein kinase C and casein kinase substrate in neurons protein 2 (Fragment) OS=Homo sapiens GN=	4	1	1	1	0	0	0	0	1	1	0	0	0	0	0	0	0	0	1	1	0	0	0	0	1	1	0	0	0	0	0	0	0	0	1	1	0	0	0	0	1	1
A0A0U1RR32;A0A0U1RRH7;Q99878;Q96KK5;Q9BTM1;Q93077;Q7L7L0;P20671;P0C0S8;P04908;H0YFX9;P16104;C9J0D1;Q71UI9;P0C0S5;Q8IUE6;Q96QV6;C9J386	A0A0U1RR32;A0A0U1RRH7;Q99878;Q96KK5;Q9BTM1;Q93077;Q7L7L0;P20671;P0C0S8;P04908;H0YFX9;P16104;C9J0D1;Q71UI9;P0C0S5;Q8IUE6;Q96QV6	4;4;4;4;4;4;4;4;4;4;3;3;2;2;2;2;2;1	1;1;1;1;1;1;1;1;1;1;1;1;0;0;0;1;0;0	1;1;1;1;1;1;1;1;1;1;1;1;0;0;0;1;0;0	Histone H2A type 1-J;Histone H2A type 1-H;Histone H2A.J;Histone H2A type 1-C;Histone H2A type 3;Histone H2A type 1-D;Histone H2A type 1;Histone H2A type 1-B/E;Histone H2A;Histone H2AX;Histone H2A.V;Histone H2A.Z;Histone H2A type 2-B;Histone H2A type 1-A	HIST1H2AJ;HIST1H2AH;H2AFJ;HIST1H2AC;HIST3H2A;HIST1H2AD;HIST1H2AG;HIST1H2AB;H2AFX;H2AFV;H2AFZ;HIST2H2AB;HIST1H2AA	tr|A0A0U1RR32|A0A0U1RR32_HUMAN Histone H2A OS=Homo sapiens GN=HIST1H3D PE=3 SV=1;tr|A0A0U1RRH7|A0A0U1RRH7_HUMAN Histone H2A OS=Homo sapiens GN=HIST1H3D PE=3 SV=1;sp|Q99878|H2A1J_HUMAN Histone H2A type 1-J OS=Homo sapiens GN=HIST1H2AJ PE=1 SV=3;sp|Q96KK5|H2	18	4	1	1	4	4	4	4	4	4	4	4	4	4	4	4	4	4	4	4	1	1	1	1	1	1	1	1	1	1	1	1	1	1	1	1	1	1	1	1	1	1
E9PQV6;F6XEV2;A0A0U1RRK1;Q9BPX6	E9PQV6;F6XEV2;A0A0U1RRK1;Q9BPX6	1;1;1;1	1;1;1;1	1;1;1;1	Calcium uptake protein 1, mitochondrial	MICU1	tr|E9PQV6|E9PQV6_HUMAN Calcium uptake protein 1, mitochondrial (Fragment) OS=Homo sapiens GN=MICU1 PE=1 SV=3;tr|F6XEV2|F6XEV2_HUMAN Calcium uptake protein 1, mitochondrial OS=Homo sapiens GN=MICU1 PE=1 SV=2;tr|A0A0U1RRK1|A0A0U1RRK1_HUMAN Calcium uptake pro	4	1	1	1	0	1	0	0	0	0	0	0	0	0	0	0	0	0	0	0	0	1	0	0	0	0	0	0	0	0	0	0	0	0	0	0	0	1	0	0	0	0
A6NLN1;A0A0U1RRM4;P26599;A0A0D9SF20;K7EK45;K7EKJ7;A0A087WUW5;K7ELW5;K7ES59;A0A087WU68;O95758;X6R242;Q9UKA9	A6NLN1;A0A0U1RRM4;P26599;A0A0D9SF20	19;19;19;10;7;6;5;5;4;4;4;1;1	19;19;19;10;7;6;5;5;4;4;4;1;1	19;19;19;10;7;6;5;5;4;4;4;1;1	Polypyrimidine tract-binding protein 1	PTBP1	tr|A6NLN1|A6NLN1_HUMAN Polypyrimidine tract binding protein 1, isoform CRA_b OS=Homo sapiens GN=PTBP1 PE=1 SV=4;tr|A0A0U1RRM4|A0A0U1RRM4_HUMAN Polypyrimidine tract-binding protein 1 OS=Homo sapiens GN=PTBP1 PE=1 SV=1;sp|P26599|PTBP1_HUMAN Polypyrimidine tr	13	19	19	19	13	16	12	12	14	14	14	14	11	13	13	14	17	14	15	12	13	16	12	12	14	14	14	14	11	13	13	14	17	14	15	12	13	16	12	12	14	14
A0A0U1RRM6;A0A075B6E5	A0A0U1RRM6	21;9	1;0	1;0			tr|A0A0U1RRM6|A0A0U1RRM6_HUMAN Protein enabled homolog OS=Homo sapiens GN=ENAH PE=1 SV=1	2	21	1	1	7	6	9	12	2	2	9	12	17	18	8	11	2	2	1	2	0	0	0	1	0	0	0	1	1	1	0	1	0	0	0	0	0	0	0	1	0	0
A0A0U1RRM8;H0YJ34;Q96AC1;H0YJB6;G3V3J0	A0A0U1RRM8;H0YJ34;Q96AC1;H0YJB6;G3V3J0	2;2;2;1;1	2;2;2;1;1	2;2;2;1;1	Fermitin family homolog 2	FERMT2	tr|A0A0U1RRM8|A0A0U1RRM8_HUMAN Fermitin family homolog 2 (Fragment) OS=Homo sapiens GN=FERMT2 PE=1 SV=1;tr|H0YJ34|H0YJ34_HUMAN Fermitin family homolog 2 (Fragment) OS=Homo sapiens GN=FERMT2 PE=1 SV=1;sp|Q96AC1|FERM2_HUMAN Fermitin family homolog 2 OS=Homo	5	2	2	2	0	0	0	0	0	1	0	0	0	0	0	0	1	1	1	1	0	0	0	0	0	1	0	0	0	0	0	0	1	1	1	1	0	0	0	0	0	1
A0A0X1KG71;Q8WX92	A0A0X1KG71;Q8WX92	4;3	4;3	4;3	Negative elongation factor B	NELFB	tr|A0A0X1KG71|A0A0X1KG71_HUMAN Negative elongation factor B OS=Homo sapiens GN=NELFB PE=1 SV=1;sp|Q8WX92|NELFB_HUMAN Negative elongation factor B OS=Homo sapiens GN=NELFB PE=1 SV=1	2	4	4	4	0	0	0	1	0	1	0	0	0	0	0	0	0	1	2	0	0	0	0	1	0	1	0	0	0	0	0	0	0	1	2	0	0	0	0	1	0	1
A0A140T9T4;Q5SQH5;A0A140T947;O60231;A0A140T8Y5	A0A140T9T4;Q5SQH5;A0A140T947;O60231;A0A140T8Y5	2;2;2;2;1	2;2;2;2;1	2;2;2;2;1	Putative pre-mRNA-splicing factor ATP-dependent RNA helicase DHX16	DHX16	tr|A0A140T9T4|A0A140T9T4_HUMAN Putative pre-mRNA-splicing factor ATP-dependent RNA helicase DHX16 (Fragment) OS=Homo sapiens GN=DHX16 PE=1 SV=1;tr|Q5SQH5|Q5SQH5_HUMAN DEAH (Asp-Glu-Ala-His) box polypeptide 16, isoform CRA_a OS=Homo sapiens GN=DHX16 PE=1 SV	5	2	2	2	1	0	0	0	0	0	0	0	0	0	0	0	1	0	0	0	1	0	0	0	0	0	0	0	0	0	0	0	1	0	0	0	1	0	0	0	0	0
A0A140TA73;Q13425	A0A140TA73;Q13425	1;1	1;1	1;1	Beta-2-syntrophin	SNTB2	tr|A0A140TA73|A0A140TA73_HUMAN Beta-2-syntrophin (Fragment) OS=Homo sapiens GN=SNTB2 PE=1 SV=1;sp|Q13425|SNTB2_HUMAN Beta-2-syntrophin OS=Homo sapiens GN=SNTB2 PE=1 SV=1	2	1	1	1	0	0	0	0	1	1	0	0	0	0	0	0	0	0	0	0	0	0	0	0	1	1	0	0	0	0	0	0	0	0	0	0	0	0	0	0	1	1
A0A1B0GTZ8;X6R3I0;A0A1B0GUY7;A0A1B0GTI3;A0A1B0GUC3;A0A1B0GV98;A0A1B0GTC5;A0A1B0GU26;A0A1B0GTC3;A0A1B0GVH5;Q9C0B1	A0A1B0GTZ8;X6R3I0;A0A1B0GUY7;A0A1B0GTI3;A0A1B0GUC3;A0A1B0GV98;A0A1B0GTC5;A0A1B0GU26;A0A1B0GTC3;A0A1B0GVH5;Q9C0B1	1;1;1;1;1;1;1;1;1;1;1	1;1;1;1;1;1;1;1;1;1;1	1;1;1;1;1;1;1;1;1;1;1	Alpha-ketoglutarate-dependent dioxygenase FTO	FTO	tr|A0A1B0GTZ8|A0A1B0GTZ8_HUMAN Alpha-ketoglutarate-dependent dioxygenase FTO (Fragment) OS=Homo sapiens GN=FTO PE=1 SV=1;tr|X6R3I0|X6R3I0_HUMAN Alpha-ketoglutarate-dependent dioxygenase FTO (Fragment) OS=Homo sapiens GN=FTO PE=1 SV=1;tr|A0A1B0GUY7|A0A1B0GU	11	1	1	1	0	0	0	0	0	0	0	0	0	0	0	1	0	0	0	0	0	0	0	0	0	0	0	0	0	0	0	1	0	0	0	0	0	0	0	0	0	0
A0A1B0GUA1;A0A1B0GTG2;A0A1B0GW82;A0A1B0GW77;P49419;A0A1B0GTY9;A0A1B0GTJ4;A0A0J9YWF7;A0A1B0GUY0;A0A1B0GV49;F8VVF2;F8WDY6;A0A1B0GVU0;H0YHM6;A0A0J9YWK1;A0A0J9YWM6;A0A1B0GW65;F8WD33	A0A1B0GUA1;A0A1B0GTG2;A0A1B0GW82;A0A1B0GW77;P49419;A0A1B0GTY9;A0A1B0GTJ4;A0A0J9YWF7;A0A1B0GUY0;A0A1B0GV49;F8VVF2	6;6;6;6;6;5;5;4;4;4;3;2;2;2;1;1;1;1	6;6;6;6;6;5;5;4;4;4;3;2;2;2;1;1;1;1	6;6;6;6;6;5;5;4;4;4;3;2;2;2;1;1;1;1	Alpha-aminoadipic semialdehyde dehydrogenase	ALDH7A1	tr|A0A1B0GUA1|A0A1B0GUA1_HUMAN Alpha-aminoadipic semialdehyde dehydrogenase OS=Homo sapiens GN=ALDH7A1 PE=1 SV=1;tr|A0A1B0GTG2|A0A1B0GTG2_HUMAN Alpha-aminoadipic semialdehyde dehydrogenase OS=Homo sapiens GN=ALDH7A1 PE=1 SV=1;tr|A0A1B0GW82|A0A1B0GW82_HUMAN	18	6	6	6	1	1	3	3	4	2	4	2	3	4	2	3	2	2	3	3	1	1	3	3	4	2	4	2	3	4	2	3	2	2	3	3	1	1	3	3	4	2
A0A1B0GWJ0;A0A1B0GTJ7;P30566;A0A0A6YY92;A0A096LNY6;A0A1B0GWF8;A0A1B0GTG9;A0A096LNY5;A0A096LP92;A0A096LP76;A0A096LPA2;A0A096LNY4;V9GY96;A0A096LNT0;B4DEP1;A0A1W2PRX2;A0A096LP72	A0A1B0GWJ0;A0A1B0GTJ7;P30566;A0A0A6YY92;A0A096LNY6;A0A1B0GWF8;A0A1B0GTG9	9;9;9;8;7;6;5;4;2;2;2;2;1;1;1;1;1	9;9;9;8;7;6;5;4;2;2;2;2;1;1;1;1;1	9;9;9;8;7;6;5;4;2;2;2;2;1;1;1;1;1	Adenylosuccinate lyase	ADSL	tr|A0A1B0GWJ0|A0A1B0GWJ0_HUMAN Adenylosuccinate lyase OS=Homo sapiens GN=ADSL PE=1 SV=1;tr|A0A1B0GTJ7|A0A1B0GTJ7_HUMAN Adenylosuccinate lyase OS=Homo sapiens GN=ADSL PE=1 SV=1;sp|P30566|PUR8_HUMAN Adenylosuccinate lyase OS=Homo sapiens GN=ADSL PE=1 SV=2;tr	17	9	9	9	3	4	3	3	4	5	3	4	0	1	2	3	4	5	6	4	3	4	3	3	4	5	3	4	0	1	2	3	4	5	6	4	3	4	3	3	4	5
H7C469;A0A1B0GW44;A0A1B0GV23;A0A1B0GVD5;A0A1B0GWE8;A0A1B0GU92;A0A1B0GU03;P07339;A0A1B0GVP3;H7C1V0;F8W787;F8WD96;C9JH19;A0A1B0GVF1	H7C469;A0A1B0GW44;A0A1B0GV23;A0A1B0GVD5;A0A1B0GWE8;A0A1B0GU92;A0A1B0GU03;P07339;A0A1B0GVP3;H7C1V0;F8W787;F8WD96;C9JH19	4;4;4;4;4;4;4;4;3;2;2;2;2;1	4;4;4;4;4;4;4;4;3;2;2;2;2;1	4;4;4;4;4;4;4;4;3;2;2;2;2;1	Cathepsin D;Cathepsin D light chain;Cathepsin D heavy chain	CTSD	tr|H7C469|H7C469_HUMAN Uncharacterized protein (Fragment) OS=Homo sapiens PE=1 SV=7;tr|A0A1B0GW44|A0A1B0GW44_HUMAN Cathepsin D OS=Homo sapiens GN=CTSD PE=1 SV=1;tr|A0A1B0GV23|A0A1B0GV23_HUMAN Cathepsin D OS=Homo sapiens GN=CTSD PE=1 SV=1;tr|A0A1B0GVD5|A0A1	14	4	4	4	2	2	1	2	0	0	2	2	2	2	1	1	0	0	0	0	2	2	1	2	0	0	2	2	2	2	1	1	0	0	0	0	2	2	1	2	0	0
A0A1B0GV93;Q53GQ0;A0A1B0GVY6;E9PI21	A0A1B0GV93;Q53GQ0	5;5;2;1	5;5;2;1	5;5;2;1	Very-long-chain 3-oxoacyl-CoA reductase	HSD17B12	tr|A0A1B0GV93|A0A1B0GV93_HUMAN Very-long-chain 3-oxoacyl-CoA reductase OS=Homo sapiens GN=HSD17B12 PE=1 SV=1;sp|Q53GQ0|DHB12_HUMAN Very-long-chain 3-oxoacyl-CoA reductase OS=Homo sapiens GN=HSD17B12 PE=1 SV=2	4	5	5	5	2	2	2	3	1	1	1	1	0	0	1	1	3	4	1	1	2	2	2	3	1	1	1	1	0	0	1	1	3	4	1	1	2	2	2	3	1	1
A0A1B0GWE0;Q96N67	A0A1B0GWE0;Q96N67	1;1	1;1	1;1	Dedicator of cytokinesis protein 7	DOCK7	tr|A0A1B0GWE0|A0A1B0GWE0_HUMAN Dedicator of cytokinesis protein 7 (Fragment) OS=Homo sapiens GN=DOCK7 PE=1 SV=1;sp|Q96N67|DOCK7_HUMAN Dedicator of cytokinesis protein 7 OS=Homo sapiens GN=DOCK7 PE=1 SV=4	2	1	1	1	0	0	0	0	0	0	0	0	0	0	0	0	1	0	0	0	0	0	0	0	0	0	0	0	0	0	0	0	1	0	0	0	0	0	0	0	0	0
A0A1C7CYX9;Q16555;H0YBT4;E9PD68;Q14195;Q14194	A0A1C7CYX9;Q16555;H0YBT4;E9PD68;Q14195;Q14194	2;2;1;1;1;1	2;2;1;1;1;1	2;2;1;1;1;1	Dihydropyrimidinase-related protein 2;Dihydropyrimidinase-related protein 3;Dihydropyrimidinase-related protein 1	DPYSL2;DPYSL3;CRMP1	tr|A0A1C7CYX9|A0A1C7CYX9_HUMAN Dihydropyrimidinase-related protein 2 OS=Homo sapiens GN=DPYSL2 PE=1 SV=1;sp|Q16555|DPYL2_HUMAN Dihydropyrimidinase-related protein 2 OS=Homo sapiens GN=DPYSL2 PE=1 SV=1;tr|H0YBT4|H0YBT4_HUMAN Dihydropyrimidinase-related prot	6	2	2	2	0	0	0	0	0	0	0	0	0	1	1	0	0	0	0	1	0	0	0	0	0	0	0	0	0	1	1	0	0	0	0	1	0	0	0	0	0	0
A0A1W2PNX8;Q9H3U1	A0A1W2PNX8;Q9H3U1	6;6	6;6	6;6	Protein unc-45 homolog A	UNC45A	tr|A0A1W2PNX8|A0A1W2PNX8_HUMAN Protein unc-45 homolog A OS=Homo sapiens GN=UNC45A PE=1 SV=1;sp|Q9H3U1|UN45A_HUMAN Protein unc-45 homolog A OS=Homo sapiens GN=UNC45A PE=1 SV=1	2	6	6	6	2	0	1	0	0	3	0	0	0	0	0	0	2	2	1	1	2	0	1	0	0	3	0	0	0	0	0	0	2	2	1	1	2	0	1	0	0	3
A0A1W2PPU4;Q06124	A0A1W2PPU4;Q06124	1;1	1;1	1;1	Tyrosine-protein phosphatase non-receptor type 11	PTPN11	tr|A0A1W2PPU4|A0A1W2PPU4_HUMAN Tyrosine-protein phosphatase non-receptor type 11 OS=Homo sapiens GN=PTPN11 PE=1 SV=1;sp|Q06124|PTN11_HUMAN Tyrosine-protein phosphatase non-receptor type 11 OS=Homo sapiens GN=PTPN11 PE=1 SV=2	2	1	1	1	0	0	0	0	0	1	0	0	0	0	0	0	0	0	1	0	0	0	0	0	0	1	0	0	0	0	0	0	0	0	1	0	0	0	0	0	0	1
E5RJ93;E5RIS7;A0A1W2PPZ5;P23193	E5RJ93;E5RIS7;A0A1W2PPZ5;P23193	1;1;1;1	1;1;1;1	1;1;1;1	Transcription elongation factor A protein 1	TCEA1	tr|E5RJ93|E5RJ93_HUMAN Transcription elongation factor A protein 1 OS=Homo sapiens GN=TCEA1 PE=1 SV=1;tr|E5RIS7|E5RIS7_HUMAN Transcription elongation factor A protein 1 OS=Homo sapiens GN=TCEA1 PE=1 SV=1;tr|A0A1W2PPZ5|A0A1W2PPZ5_HUMAN Transcription elongat	4	1	1	1	0	0	0	0	1	0	0	0	0	0	0	0	0	0	0	0	0	0	0	0	1	0	0	0	0	0	0	0	0	0	0	0	0	0	0	0	1	0
A0A1W2PQ43;E9PK09;E9PQN2;E9PKI6;E9PK91;Q9NYF8;E9PJA7;H0YF00	A0A1W2PQ43;E9PK09;E9PQN2;E9PKI6;E9PK91;Q9NYF8;E9PJA7	5;5;5;5;5;5;3;1	5;5;5;5;5;5;3;1	5;5;5;5;5;5;3;1	Bcl-2-associated transcription factor 1	BCLAF1	tr|A0A1W2PQ43|A0A1W2PQ43_HUMAN Bcl-2-associated transcription factor 1 OS=Homo sapiens GN=BCLAF1 PE=1 SV=1;tr|E9PK09|E9PK09_HUMAN Bcl-2-associated transcription factor 1 (Fragment) OS=Homo sapiens GN=BCLAF1 PE=1 SV=8;tr|E9PQN2|E9PQN2_HUMAN Bcl-2-associated	8	5	5	5	3	1	0	0	4	3	0	0	0	0	2	1	4	4	2	2	3	1	0	0	4	3	0	0	0	0	2	1	4	4	2	2	3	1	0	0	4	3
A0A1X7SBZ2;A0A1W2PQ51;Q92841;A0A0U1RQJ0	A0A1X7SBZ2;A0A1W2PQ51;Q92841	24;24;24;2	24;24;24;2	18;18;18;1	Probable ATP-dependent RNA helicase DDX17	DDX17	tr|A0A1X7SBZ2|A0A1X7SBZ2_HUMAN Probable ATP-dependent RNA helicase DDX17 OS=Homo sapiens GN=DDX17 PE=4 SV=1;tr|A0A1W2PQ51|A0A1W2PQ51_HUMAN Probable ATP-dependent RNA helicase DDX17 OS=Homo sapiens GN=DDX17 PE=1 SV=1;sp|Q92841|DDX17_HUMAN Probable ATP-depen	4	24	24	18	15	17	9	11	10	12	6	8	1	0	14	11	15	13	12	9	15	17	9	11	10	12	6	8	1	0	14	11	15	13	12	9	11	13	6	8	7	9
J3KTD2;A0A1W2PQI7;Q86VV8	J3KTD2;A0A1W2PQI7;Q86VV8	1;1;1	1;1;1	1;1;1	Rotatin	RTTN	tr|J3KTD2|J3KTD2_HUMAN Rotatin OS=Homo sapiens GN=RTTN PE=1 SV=1;tr|A0A1W2PQI7|A0A1W2PQI7_HUMAN Rotatin OS=Homo sapiens GN=RTTN PE=1 SV=1;sp|Q86VV8|RTTN_HUMAN Rotatin OS=Homo sapiens GN=RTTN PE=1 SV=3	3	1	1	1	1	1	1	1	1	1	1	1	0	0	1	1	1	1	1	1	1	1	1	1	1	1	1	1	0	0	1	1	1	1	1	1	1	1	1	1	1	1
A0A1W2PQY5;Q08379	A0A1W2PQY5;Q08379	1;1	1;1	1;1	Golgin subfamily A member 2	GOLGA2	tr|A0A1W2PQY5|A0A1W2PQY5_HUMAN Golgin subfamily A member 2 OS=Homo sapiens GN=GOLGA2 PE=1 SV=1;sp|Q08379|GOGA2_HUMAN Golgin subfamily A member 2 OS=Homo sapiens GN=GOLGA2 PE=1 SV=3	2	1	1	1	0	0	0	0	0	0	0	0	0	0	0	0	0	0	1	0	0	0	0	0	0	0	0	0	0	0	0	0	0	0	1	0	0	0	0	0	0	0
B4DP61;A0A1W2PRV5;E7EQZ4;Q16637;H0YBZ9;A0A0G2JRX5;A0A0G2JRY6	B4DP61;A0A1W2PRV5;E7EQZ4;Q16637;H0YBZ9;A0A0G2JRX5;A0A0G2JRY6	2;2;2;2;1;1;1	2;2;2;2;1;1;1	2;2;2;2;1;1;1	Survival motor neuron protein	SMN2;SMN1	tr|B4DP61|B4DP61_HUMAN Survival motor neuron protein OS=Homo sapiens GN=SMN2 PE=1 SV=1;tr|A0A1W2PRV5|A0A1W2PRV5_HUMAN Survival motor neuron protein OS=Homo sapiens GN=SMN2 PE=1 SV=1;tr|E7EQZ4|E7EQZ4_HUMAN Survival motor neuron protein OS=Homo sapiens GN=SM	7	2	2	2	1	1	0	0	2	2	0	0	0	0	1	1	1	1	1	1	1	1	0	0	2	2	0	0	0	0	1	1	1	1	1	1	1	1	0	0	2	2
A0AVT1;H0Y8S8	A0AVT1;H0Y8S8	2;1	2;1	2;1	Ubiquitin-like modifier-activating enzyme 6	UBA6	sp|A0AVT1|UBA6_HUMAN Ubiquitin-like modifier-activating enzyme 6 OS=Homo sapiens GN=UBA6 PE=1 SV=1;tr|H0Y8S8|H0Y8S8_HUMAN Ubiquitin-like modifier-activating enzyme 6 (Fragment) OS=Homo sapiens GN=UBA6 PE=1 SV=1	2	2	2	2	0	1	0	0	0	0	0	0	0	0	0	0	1	1	0	0	0	1	0	0	0	0	0	0	0	0	0	0	1	1	0	0	0	1	0	0	0	0
A2A274;Q99798	A2A274;Q99798	15;15	15;15	15;15	Aconitate hydratase, mitochondrial	ACO2	tr|A2A274|A2A274_HUMAN Aconitate hydratase, mitochondrial OS=Homo sapiens GN=ACO2 PE=1 SV=1;sp|Q99798|ACON_HUMAN Aconitate hydratase, mitochondrial OS=Homo sapiens GN=ACO2 PE=1 SV=2	2	15	15	15	5	6	4	5	7	7	3	4	3	4	4	4	4	4	5	5	5	6	4	5	7	7	3	4	3	4	4	4	4	4	5	5	5	6	4	5	7	7
A2A2D0;P16949;E5RIR6;E7EVN3;Q9H169	A2A2D0;P16949	3;3;1;1;1	3;3;1;1;1	2;2;0;0;0	Stathmin	STMN1	tr|A2A2D0|A2A2D0_HUMAN Stathmin (Fragment) OS=Homo sapiens GN=STMN1 PE=1 SV=8;sp|P16949|STMN1_HUMAN Stathmin OS=Homo sapiens GN=STMN1 PE=1 SV=3	5	3	3	2	0	0	1	1	0	0	2	2	2	3	1	0	0	0	0	0	0	0	1	1	0	0	2	2	2	3	1	0	0	0	0	0	0	0	1	1	0	0
A2AB27;P36915	A2AB27;P36915	1;1	1;1	1;1	Guanine nucleotide-binding protein-like 1	GNL1	tr|A2AB27|A2AB27_HUMAN Guanine nucleotide-binding protein-like 1 (Fragment) OS=Homo sapiens GN=GNL1 PE=1 SV=1;sp|P36915|GNL1_HUMAN Guanine nucleotide-binding protein-like 1 OS=Homo sapiens GN=GNL1 PE=1 SV=2	2	1	1	1	0	0	0	0	1	1	0	0	0	0	0	0	1	1	1	1	0	0	0	0	1	1	0	0	0	0	0	0	1	1	1	1	0	0	0	0	1	1
A2RQR6;Q96EI5;Q9H3H9	A2RQR6;Q96EI5;Q9H3H9	1;1;1	1;1;1	1;1;1	Transcription elongation factor A protein-like 4;Transcription elongation factor A protein-like 2	TCEAL4;TCEAL2	tr|A2RQR6|A2RQR6_HUMAN Transcription elongation factor A (SII)-like 4 variant 1 OS=Homo sapiens GN=TCEAL4 PE=1 SV=1;sp|Q96EI5|TCAL4_HUMAN Transcription elongation factor A protein-like 4 OS=Homo sapiens GN=TCEAL4 PE=1 SV=2;sp|Q9H3H9|TCAL2_HUMAN Transcripti	3	1	1	1	0	0	0	0	1	1	0	0	0	0	0	0	0	0	0	0	0	0	0	0	1	1	0	0	0	0	0	0	0	0	0	0	0	0	0	0	1	1
A3KFJ2;Q5QPD1;Q5QPD2;A3KFJ1;Q5QPD4;A3KFJ0;O14965	A3KFJ2;Q5QPD1;Q5QPD2;A3KFJ1;Q5QPD4;A3KFJ0;O14965	1;1;1;1;1;1;1	1;1;1;1;1;1;1	1;1;1;1;1;1;1	Aurora kinase A	AURKA	tr|A3KFJ2|A3KFJ2_HUMAN Aurora kinase A (Fragment) OS=Homo sapiens GN=AURKA PE=1 SV=1;tr|Q5QPD1|Q5QPD1_HUMAN Aurora kinase A (Fragment) OS=Homo sapiens GN=AURKA PE=1 SV=1;tr|Q5QPD2|Q5QPD2_HUMAN Aurora kinase A (Fragment) OS=Homo sapiens GN=AURKA PE=1 SV=9;t	7	1	1	1	1	0	0	0	0	0	0	0	0	0	0	0	0	0	0	0	1	0	0	0	0	0	0	0	0	0	0	0	0	0	0	0	1	0	0	0	0	0
A3KFL1;A3KFL5;A3KFL2;Q13868	A3KFL1;A3KFL5;A3KFL2;Q13868	1;1;1;1	1;1;1;1	1;1;1;1	Exosome complex component RRP4	EXOSC2	tr|A3KFL1|A3KFL1_HUMAN Exosome complex component RRP4 (Fragment) OS=Homo sapiens GN=EXOSC2 PE=1 SV=1;tr|A3KFL5|A3KFL5_HUMAN Exosome complex component RRP4 (Fragment) OS=Homo sapiens GN=EXOSC2 PE=1 SV=2;tr|A3KFL2|A3KFL2_HUMAN Exosome complex component RRP4	4	1	1	1	0	1	0	0	0	0	0	0	0	0	0	1	0	0	0	0	0	1	0	0	0	0	0	0	0	0	0	1	0	0	0	0	0	1	0	0	0	0
A5YKK6;H3BPF1;H3BT18;H3BU44;H3BMZ2	A5YKK6	4;1;1;1;1	4;1;1;1;1	4;1;1;1;1	CCR4-NOT transcription complex subunit 1	CNOT1	sp|A5YKK6|CNOT1_HUMAN CCR4-NOT transcription complex subunit 1 OS=Homo sapiens GN=CNOT1 PE=1 SV=2	5	4	4	4	2	1	0	0	1	1	0	0	0	0	1	2	1	0	0	0	2	1	0	0	1	1	0	0	0	0	1	2	1	0	0	0	2	1	0	0	1	1
A6NDG6	A6NDG6	4	4	4	Phosphoglycolate phosphatase	PGP	sp|A6NDG6|PGP_HUMAN Glycerol-3-phosphate phosphatase OS=Homo sapiens GN=PGP PE=1 SV=1	1	4	4	4	2	2	1	1	2	2	0	0	0	0	2	2	3	1	2	1	2	2	1	1	2	2	0	0	0	0	2	2	3	1	2	1	2	2	1	1	2	2
A6NEM2;P51610	A6NEM2;P51610	11;11	11;11	11;11	Host cell factor 1;HCF N-terminal chain 1;HCF N-terminal chain 2;HCF N-terminal chain 3;HCF N-terminal chain 4;HCF N-terminal chain 5;HCF N-terminal chain 6;HCF C-terminal chain 1;HCF C-terminal chain 2;HCF C-terminal chain 3;HCF C-terminal chain 4;HCF C-terminal chain 5;HCF C-terminal chain 6	HCFC1	tr|A6NEM2|A6NEM2_HUMAN Host cell factor 1 OS=Homo sapiens GN=HCFC1 PE=1 SV=2;sp|P51610|HCFC1_HUMAN Host cell factor 1 OS=Homo sapiens GN=HCFC1 PE=1 SV=2	2	11	11	11	6	5	1	2	4	1	2	2	0	0	2	3	3	4	2	4	6	5	1	2	4	1	2	2	0	0	2	3	3	4	2	4	6	5	1	2	4	1
A6NHJ4;Q9P0L1	A6NHJ4;Q9P0L1	2;2	2;2	0;0	Zinc finger protein 860;Zinc finger protein with KRAB and SCAN domains 7	ZNF860;ZKSCAN7	sp|A6NHJ4|ZN860_HUMAN Zinc finger protein 860 OS=Homo sapiens GN=ZNF860 PE=2 SV=3;sp|Q9P0L1|ZKSC7_HUMAN Zinc finger protein with KRAB and SCAN domains 7 OS=Homo sapiens GN=ZKSCAN7 PE=1 SV=2	2	2	2	0	1	0	1	0	0	0	1	0	0	0	0	1	0	0	0	0	1	0	1	0	0	0	1	0	0	0	0	1	0	0	0	0	0	0	0	0	0	0
J3KTL8;A6NHR9	J3KTL8;A6NHR9	3;3	3;3	3;3	Structural maintenance of chromosomes flexible hinge domain-containing protein 1	SMCHD1	tr|J3KTL8|J3KTL8_HUMAN Structural maintenance of chromosomes flexible hinge domain-containing protein 1 (Fragment) OS=Homo sapiens GN=SMCHD1 PE=1 SV=1;sp|A6NHR9|SMHD1_HUMAN Structural maintenance of chromosomes flexible hinge domain-containing protein 1 OS	2	3	3	3	0	1	0	0	1	1	0	0	0	0	0	0	0	1	0	2	0	1	0	0	1	1	0	0	0	0	0	0	0	1	0	2	0	1	0	0	1	1
A6NJA2;P54578;J3QQT6;J3KS55	A6NJA2;P54578	3;3;1;1	3;3;1;1	3;3;1;1	Ubiquitin carboxyl-terminal hydrolase;Ubiquitin carboxyl-terminal hydrolase 14	USP14	tr|A6NJA2|A6NJA2_HUMAN Ubiquitin carboxyl-terminal hydrolase 14 OS=Homo sapiens GN=USP14 PE=1 SV=2;sp|P54578|UBP14_HUMAN Ubiquitin carboxyl-terminal hydrolase 14 OS=Homo sapiens GN=USP14 PE=1 SV=3	4	3	3	3	1	0	0	2	2	2	2	0	0	0	0	0	1	1	2	2	1	0	0	2	2	2	2	0	0	0	0	0	1	1	2	2	1	0	0	2	2	2
H7C2P7;A6NJD9;A8MVT4;A8MYK1;Q16540	H7C2P7;A6NJD9;A8MVT4;A8MYK1;Q16540	1;1;1;1;1	1;1;1;1;1	1;1;1;1;1	39S ribosomal protein L23, mitochondrial	MRPL23	tr|H7C2P7|H7C2P7_HUMAN 39S ribosomal protein L23, mitochondrial (Fragment) OS=Homo sapiens GN=MRPL23 PE=1 SV=1;tr|A6NJD9|A6NJD9_HUMAN 39S ribosomal protein L23, mitochondrial OS=Homo sapiens GN=MRPL23 PE=1 SV=1;tr|A8MVT4|A8MVT4_HUMAN 39S ribosomal protein	5	1	1	1	0	0	0	0	0	0	0	0	0	0	0	0	1	0	0	0	0	0	0	0	0	0	0	0	0	0	0	0	1	0	0	0	0	0	0	0	0	0
A6NKB8;Q9H4A4	A6NKB8;Q9H4A4	3;3	3;3	3;3	Aminopeptidase B	RNPEP	tr|A6NKB8|A6NKB8_HUMAN Aminopeptidase B OS=Homo sapiens GN=RNPEP PE=1 SV=1;sp|Q9H4A4|AMPB_HUMAN Aminopeptidase B OS=Homo sapiens GN=RNPEP PE=1 SV=2	2	3	3	3	1	1	0	1	2	2	0	0	0	0	1	1	1	2	0	1	1	1	0	1	2	2	0	0	0	0	1	1	1	2	0	1	1	1	0	1	2	2
C9JH92;A6NP24;Q08257	C9JH92;A6NP24;Q08257	1;1;1	1;1;1	1;1;1	Quinone oxidoreductase	CRYZ	tr|C9JH92|C9JH92_HUMAN Quinone oxidoreductase (Fragment) OS=Homo sapiens GN=CRYZ PE=1 SV=1;tr|A6NP24|A6NP24_HUMAN Quinone oxidoreductase (Fragment) OS=Homo sapiens GN=CRYZ PE=1 SV=1;sp|Q08257|QOR_HUMAN Quinone oxidoreductase OS=Homo sapiens GN=CRYZ PE=1 SV	3	1	1	1	0	0	0	0	0	0	0	0	1	0	0	0	0	0	0	0	0	0	0	0	0	0	0	0	1	0	0	0	0	0	0	0	0	0	0	0	0	0
A6NP52;O60831	A6NP52;O60831	1;1	1;1	1;1	PRA1 family protein 2	PRAF2	tr|A6NP52|A6NP52_HUMAN PRA1 family protein OS=Homo sapiens GN=PRAF2 PE=1 SV=1;sp|O60831|PRAF2_HUMAN PRA1 family protein 2 OS=Homo sapiens GN=PRAF2 PE=1 SV=1	2	1	1	1	0	0	0	0	0	0	0	1	0	0	0	0	0	0	0	0	0	0	0	0	0	0	0	1	0	0	0	0	0	0	0	0	0	0	0	0	0	0
A6PVH9;F2Z2V0;B0QZ18;Q99829;Q5JX45;E7ENH5;Q5JX56;Q5JX58;H0Y524;Q5JX59;Q5JX61;Q5JX60;Q5JX44;Q5JX52	A6PVH9;F2Z2V0;B0QZ18;Q99829;Q5JX45;E7ENH5	3;3;3;3;2;2;1;1;1;1;1;1;1;1	3;3;3;3;2;2;1;1;1;1;1;1;1;1	3;3;3;3;2;2;1;1;1;1;1;1;1;1	Copine-1	CPNE1	tr|A6PVH9|A6PVH9_HUMAN Copine-1 OS=Homo sapiens GN=CPNE1 PE=1 SV=1;tr|F2Z2V0|F2Z2V0_HUMAN Copine-1 (Fragment) OS=Homo sapiens GN=CPNE1 PE=1 SV=1;tr|B0QZ18|B0QZ18_HUMAN Copine-1 OS=Homo sapiens GN=CPNE1 PE=1 SV=1;sp|Q99829|CPNE1_HUMAN Copine-1 OS=Homo sapie	14	3	3	3	2	2	2	2	2	2	2	3	3	2	2	2	2	1	2	2	2	2	2	2	2	2	2	3	3	2	2	2	2	1	2	2	2	2	2	2	2	2
A8K7Q2;E9PS65;E9PM13	A8K7Q2;E9PS65	20;10;8	1;0;0	1;0;0		HSPA8	tr|A8K7Q2|A8K7Q2_HUMAN Heat shock cognate 71 kDa protein OS=Homo sapiens GN=HSPA8 PE=1 SV=1;tr|E9PS65|E9PS65_HUMAN Heat shock cognate 71 kDa protein (Fragment) OS=Homo sapiens GN=HSPA8 PE=1 SV=1	3	20	1	1	9	12	10	11	11	12	14	12	13	12	7	6	14	14	15	16	0	0	0	0	0	0	0	0	0	0	0	0	0	0	0	1	0	0	0	0	0	0
Q5TIG5;A8MQ02;J3KN01;P55196;H0Y7R8	Q5TIG5;A8MQ02;J3KN01;P55196;H0Y7R8	2;2;2;2;1	2;2;2;2;1	2;2;2;2;1	Afadin	MLLT4	tr|Q5TIG5|Q5TIG5_HUMAN Afadin OS=Homo sapiens GN=AFDN PE=1 SV=1;tr|A8MQ02|A8MQ02_HUMAN Afadin OS=Homo sapiens GN=AFDN PE=1 SV=2;tr|J3KN01|J3KN01_HUMAN Afadin OS=Homo sapiens GN=AFDN PE=1 SV=1;sp|P55196|AFAD_HUMAN Afadin OS=Homo sapiens GN=AFDN PE=1 SV=3;tr	5	2	2	2	1	2	0	0	0	1	0	0	0	0	0	0	0	0	0	0	1	2	0	0	0	1	0	0	0	0	0	0	0	0	0	0	1	2	0	0	0	1
A8MU58;F8W950;Q13155	A8MU58;F8W950;Q13155	4;4;4	4;4;4	4;4;4	Aminoacyl tRNA synthase complex-interacting multifunctional protein 2	AIMP2	tr|A8MU58|A8MU58_HUMAN Aminoacyl tRNA synthase complex-interacting multifunctional protein 2 OS=Homo sapiens GN=AIMP2 PE=1 SV=2;tr|F8W950|F8W950_HUMAN Aminoacyl tRNA synthase complex-interacting multifunctional protein 2 OS=Homo sapiens GN=AIMP2 PE=1 SV=1;	3	4	4	4	4	4	3	2	3	3	1	1	0	0	3	3	3	3	3	2	4	4	3	2	3	3	1	1	0	0	3	3	3	3	3	2	4	4	3	2	3	3
Q49AN9;F5H013;P62308;A8MWD9;C9JVQ0	Q49AN9;F5H013;P62308;A8MWD9	3;3;3;3;1	3;3;3;3;1	3;3;3;3;1	Small nuclear ribonucleoprotein G;Putative small nuclear ribonucleoprotein G-like protein 15	SNRPG;SNRPGP15	tr|Q49AN9|Q49AN9_HUMAN SNRPG protein OS=Homo sapiens GN=SNRPG PE=1 SV=1;tr|F5H013|F5H013_HUMAN Small nuclear ribonucleoprotein G OS=Homo sapiens GN=SNRPG PE=1 SV=1;sp|P62308|RUXG_HUMAN Small nuclear ribonucleoprotein G OS=Homo sapiens GN=SNRPG PE=1 SV=1;sp	5	3	3	3	2	2	0	0	1	2	0	0	0	0	1	1	1	2	0	0	2	2	0	0	1	2	0	0	0	0	1	1	1	2	0	0	2	2	0	0	1	2
A8MXL6;P55735;E7ERC8	A8MXL6;P55735;E7ERC8	2;2;1	2;2;1	2;2;1	Protein SEC13 homolog	SEC13	tr|A8MXL6|A8MXL6_HUMAN Protein SEC13 homolog OS=Homo sapiens GN=SEC13 PE=1 SV=1;sp|P55735|SEC13_HUMAN Protein SEC13 homolog OS=Homo sapiens GN=SEC13 PE=1 SV=3;tr|E7ERC8|E7ERC8_HUMAN Protein SEC13 homolog (Fragment) OS=Homo sapiens GN=SEC13 PE=1 SV=1	3	2	2	2	0	0	0	1	0	0	1	0	1	1	0	0	0	0	0	0	0	0	0	1	0	0	1	0	1	1	0	0	0	0	0	0	0	0	0	1	0	0
E9PCT1;A9Z1X7;Q8IYB3;M0R088;M0R1E7;M0QXG5	E9PCT1;A9Z1X7;Q8IYB3;M0R088	5;5;5;4;2;1	5;5;5;4;2;1	5;5;5;4;2;1	Serine/arginine repetitive matrix protein 1	SRRM1	tr|E9PCT1|E9PCT1_HUMAN Serine/arginine repetitive matrix protein 1 OS=Homo sapiens GN=SRRM1 PE=1 SV=3;tr|A9Z1X7|A9Z1X7_HUMAN Serine/arginine repetitive matrix protein 1 OS=Homo sapiens GN=SRRM1 PE=1 SV=1;sp|Q8IYB3|SRRM1_HUMAN Serine/arginine repetitive mat	6	5	5	5	0	1	0	1	1	2	1	1	1	0	0	2	3	3	1	2	0	1	0	1	1	2	1	1	1	0	0	2	3	3	1	2	0	1	0	1	1	2
B0QY89;Q9Y262;B0QY90;C9JHP4;C9K0Q7;H7C3A0;H0Y7E6	B0QY89;Q9Y262;B0QY90	14;14;9;5;5;4;1	14;14;9;5;5;4;1	14;14;9;5;5;4;1	Eukaryotic translation initiation factor 3 subunit L	EIF3L	tr|B0QY89|B0QY89_HUMAN Eukaryotic translation initiation factor 3 subunit L OS=Homo sapiens GN=EIF3L PE=1 SV=1;sp|Q9Y262|EIF3L_HUMAN Eukaryotic translation initiation factor 3 subunit L OS=Homo sapiens GN=EIF3L PE=1 SV=1;tr|B0QY90|B0QY90_HUMAN Eukaryotic t	7	14	14	14	4	5	5	5	7	8	4	4	0	1	3	4	6	6	7	8	4	5	5	5	7	8	4	4	0	1	3	4	6	6	7	8	4	5	5	5	7	8
H3BPC4;H3BQQ9;B0QYN7;P63279	H3BPC4;H3BQQ9;B0QYN7;P63279	1;1;1;1	1;1;1;1	1;1;1;1	SUMO-conjugating enzyme UBC9	UBE2I	tr|H3BPC4|H3BPC4_HUMAN SUMO-conjugating enzyme UBC9 (Fragment) OS=Homo sapiens GN=UBE2I PE=1 SV=2;tr|H3BQQ9|H3BQQ9_HUMAN SUMO-conjugating enzyme (Fragment) OS=Homo sapiens GN=UBE2I PE=1 SV=1;tr|B0QYN7|B0QYN7_HUMAN SUMO-conjugating enzyme OS=Homo sapiens GN	4	1	1	1	0	1	0	0	0	0	0	0	0	0	0	0	1	1	1	0	0	1	0	0	0	0	0	0	0	0	0	0	1	1	1	0	0	1	0	0	0	0
B0YIW6;P48444;E9PK34;Q6P1Q5	B0YIW6;P48444	7;7;1;1	7;7;1;1	7;7;1;1	Coatomer subunit delta	ARCN1	tr|B0YIW6|B0YIW6_HUMAN Archain 1, isoform CRA_a OS=Homo sapiens GN=ARCN1 PE=1 SV=1;sp|P48444|COPD_HUMAN Coatomer subunit delta OS=Homo sapiens GN=ARCN1 PE=1 SV=1	4	7	7	7	3	3	2	3	5	4	1	2	2	2	6	5	5	4	3	3	3	3	2	3	5	4	1	2	2	2	6	5	5	4	3	3	3	3	2	3	5	4
B1AH49;P25325	B1AH49;P25325	4;4	4;4	4;4	Sulfurtransferase;3-mercaptopyruvate sulfurtransferase	MPST	tr|B1AH49|B1AH49_HUMAN 3-mercaptopyruvate sulfurtransferase OS=Homo sapiens GN=MPST PE=1 SV=1;sp|P25325|THTM_HUMAN 3-mercaptopyruvate sulfurtransferase OS=Homo sapiens GN=MPST PE=1 SV=3	2	4	4	4	2	3	1	1	2	2	1	1	0	1	2	0	2	3	0	1	2	3	1	1	2	2	1	1	0	1	2	0	2	3	0	1	2	3	1	1	2	2
B1AJQ6;Q86Y82	B1AJQ6;Q86Y82	3;3	3;3	3;3	Syntaxin-12	STX12	tr|B1AJQ6|B1AJQ6_HUMAN Syntaxin-12 (Fragment) OS=Homo sapiens GN=STX12 PE=1 SV=2;sp|Q86Y82|STX12_HUMAN Syntaxin-12 OS=Homo sapiens GN=STX12 PE=1 SV=1	2	3	3	3	0	1	0	0	0	0	0	1	1	1	0	0	0	1	0	0	0	1	0	0	0	0	0	1	1	1	0	0	0	1	0	0	0	1	0	0	0	0
B1AJY5;B1AJY7;O75832;B1AJY6	B1AJY5;B1AJY7;O75832	4;4;4;1	4;4;4;1	4;4;4;1	26S proteasome non-ATPase regulatory subunit 10	PSMD10	tr|B1AJY5|B1AJY5_HUMAN 26S proteasome non-ATPase regulatory subunit 10 OS=Homo sapiens GN=PSMD10 PE=1 SV=1;tr|B1AJY7|B1AJY7_HUMAN 26S proteasome non-ATPase regulatory subunit 10 OS=Homo sapiens GN=PSMD10 PE=1 SV=1;sp|O75832|PSD10_HUMAN 26S proteasome non-A	4	4	4	4	2	2	2	1	1	3	0	1	0	0	0	1	0	1	0	0	2	2	2	1	1	3	0	1	0	0	0	1	0	1	0	0	2	2	2	1	1	3
B1AK87;B1AK88;P47756	B1AK87;B1AK88	3;3;1	3;3;1	3;3;1		CAPZB	tr|B1AK87|B1AK87_HUMAN Capping protein (Actin filament) muscle Z-line, beta, isoform CRA_a OS=Homo sapiens GN=CAPZB PE=1 SV=1;tr|B1AK88|B1AK88_HUMAN Capping protein (Actin filament) muscle Z-line, beta, isoform CRA_d OS=Homo sapiens GN=CAPZB PE=1 SV=1	3	3	3	3	2	1	1	0	1	0	0	0	0	0	0	0	0	1	0	0	2	1	1	0	1	0	0	0	0	0	0	0	0	1	0	0	2	1	1	0	1	0
F5H7V1;G3V1R5;B1AKJ5;O43847;H0Y5G9	F5H7V1;G3V1R5;B1AKJ5;O43847	3;3;3;3;1	3;3;3;3;1	3;3;3;3;1	Nardilysin	NRD1	tr|F5H7V1|F5H7V1_HUMAN Nardilysin OS=Homo sapiens GN=NRDC PE=1 SV=2;tr|G3V1R5|G3V1R5_HUMAN Nardilysin OS=Homo sapiens GN=NRDC PE=1 SV=1;tr|B1AKJ5|B1AKJ5_HUMAN Nardilysin OS=Homo sapiens GN=NRDC PE=1 SV=1;sp|O43847|NRDC_HUMAN Nardilysin OS=Homo sapiens GN=N	5	3	3	3	0	1	0	0	1	0	0	0	0	0	0	0	1	1	1	1	0	1	0	0	1	0	0	0	0	0	0	0	1	1	1	1	0	1	0	0	1	0
H3BQI1;B1AKR6;Q9NP97;Q8TF09	H3BQI1;B1AKR6;Q9NP97;Q8TF09	1;1;1;1	1;1;1;1	1;1;1;1	Dynein light chain roadblock-type 1;Dynein light chain roadblock-type 2	DYNLRB2;DYNLRB1	tr|H3BQI1|H3BQI1_HUMAN Dynein light chain roadblock-type 2 OS=Homo sapiens GN=DYNLRB2 PE=1 SV=1;tr|B1AKR6|B1AKR6_HUMAN Dynein light chain roadblock-type 1 OS=Homo sapiens GN=DYNLRB1 PE=1 SV=1;sp|Q9NP97|DLRB1_HUMAN Dynein light chain roadblock-type 1 OS=Hom	4	1	1	1	0	1	1	0	0	0	0	0	0	0	0	0	0	0	0	0	0	1	1	0	0	0	0	0	0	0	0	0	0	0	0	0	0	1	1	0	0	0
B1AMN7;Q9P2B4	B1AMN7;Q9P2B4	1;1	1;1	1;1	CTTNBP2 N-terminal-like protein	CTTNBP2NL	tr|B1AMN7|B1AMN7_HUMAN CTTNBP2 N-terminal-like protein (Fragment) OS=Homo sapiens GN=CTTNBP2NL PE=1 SV=1;sp|Q9P2B4|CT2NL_HUMAN CTTNBP2 N-terminal-like protein OS=Homo sapiens GN=CTTNBP2NL PE=1 SV=2	2	1	1	1	0	0	0	0	0	0	0	0	0	0	0	1	0	0	1	0	0	0	0	0	0	0	0	0	0	0	0	1	0	0	1	0	0	0	0	0	0	0
B1ANM7;Q9UNN5	B1ANM7;Q9UNN5	1;1	1;1	1;1	FAS-associated factor 1	FAF1	tr|B1ANM7|B1ANM7_HUMAN FAS-associated factor 1 OS=Homo sapiens GN=FAF1 PE=1 SV=1;sp|Q9UNN5|FAF1_HUMAN FAS-associated factor 1 OS=Homo sapiens GN=FAF1 PE=1 SV=2	2	1	1	1	0	0	0	0	1	1	0	0	0	0	0	0	0	0	0	1	0	0	0	0	1	1	0	0	0	0	0	0	0	0	0	1	0	0	0	0	1	1
B1ANR0;Q13310;H0Y5F5;H0YCC8;H0YEU6;B1ANR1;H0YEQ8;P0CB38	B1ANR0;Q13310;H0Y5F5	16;16;12;6;5;4;3;1	8;8;6;3;3;2;1;1	7;7;6;3;3;1;0;1	Polyadenylate-binding protein;Polyadenylate-binding protein 4	PABPC4	tr|B1ANR0|B1ANR0_HUMAN Polyadenylate-binding protein OS=Homo sapiens GN=PABPC4 PE=1 SV=1;sp|Q13310|PABP4_HUMAN Polyadenylate-binding protein 4 OS=Homo sapiens GN=PABPC4 PE=1 SV=1;tr|H0Y5F5|H0Y5F5_HUMAN Polyadenylate-binding protein (Fragment) OS=Homo sapie	8	16	8	7	7	8	6	8	7	9	12	10	11	9	8	11	4	5	6	5	1	2	1	3	1	3	5	4	4	4	2	3	0	1	2	1	1	2	1	3	1	3
G3V4W0;B4DY08;B2R5W2;G3V4C1;G3V2Q1;P07910;G3V576;G3V555;G3V575;G3V5X6;G3V3K6;G3V251;B4DSU6;G3V5V7;G3V2D6;A0A0G2JPF8;A0A0G2JNQ3;P0DMR1;O60812;B7ZW38;B2RXH8;G3V4M8;G3V2H6	G3V4W0;B4DY08;B2R5W2;G3V4C1;G3V2Q1;P07910;G3V576;G3V555;G3V575;G3V5X6;G3V3K6;G3V251;B4DSU6;G3V5V7;G3V2D6;A0A0G2JPF8;A0A0G2JNQ3;P0DMR1;O60812;B7ZW38;B2RXH8	10;10;10;10;10;10;9;6;6;5;5;5;5;5;5;5;5;5;5;5;5;4;3	10;10;10;10;10;10;9;6;6;5;5;5;5;5;5;5;5;5;5;5;5;4;3	10;10;10;10;10;10;9;6;6;5;5;5;5;5;5;5;5;5;5;5;5;4;3	Heterogeneous nuclear ribonucleoproteins C1/C2;Heterogeneous nuclear ribonucleoprotein C-like 4;Heterogeneous nuclear ribonucleoprotein C-like 1;Heterogeneous nuclear ribonucleoprotein C-like 3;Heterogeneous nuclear ribonucleoprotein C-like 2	HNRNPC;HNRNPCL4;HNRNPCL1;HNRNPCL3;HNRNPCL2	tr|G3V4W0|G3V4W0_HUMAN Heterogeneous nuclear ribonucleoproteins C1/C2 (Fragment) OS=Homo sapiens GN=HNRNPC PE=1 SV=1;tr|B4DY08|B4DY08_HUMAN Heterogeneous nuclear ribonucleoproteins C1/C2 OS=Homo sapiens GN=HNRNPC PE=1 SV=1;tr|B2R5W2|B2R5W2_HUMAN Heterogene	23	10	10	10	3	3	4	2	6	5	7	6	3	3	9	8	6	6	6	7	3	3	4	2	6	5	7	6	3	3	9	8	6	6	6	7	3	3	4	2	6	5
B3KVK2;E7EP32;Q9HAV0;P62879;P62873	B3KVK2;E7EP32;Q9HAV0;P62879;P62873	1;1;1;1;1	1;1;1;1;1	1;1;1;1;1	Guanine nucleotide-binding protein subunit beta-4;Guanine nucleotide-binding protein G(I)/G(S)/G(T) subunit beta-2;Guanine nucleotide-binding protein G(I)/G(S)/G(T) subunit beta-1	GNB1;GNB2;GNB4	tr|B3KVK2|B3KVK2_HUMAN Guanine nucleotide-binding protein G(I)/G(S)/G(T) subunit beta-1 OS=Homo sapiens GN=GNB1 PE=1 SV=1;tr|E7EP32|E7EP32_HUMAN Guanine nucleotide-binding protein G(I)/G(S)/G(T) subunit beta-2 OS=Homo sapiens GN=GNB2 PE=1 SV=1;sp|Q9HAV0|GB	5	1	1	1	1	0	1	1	1	0	1	1	1	1	0	1	0	0	0	0	1	0	1	1	1	0	1	1	1	1	0	1	0	0	0	0	1	0	1	1	1	0
B4DDC6;Q15185;A0A087WYT3	B4DDC6;Q15185;A0A087WYT3	4;4;3	4;4;3	4;4;3	Prostaglandin E synthase 3	PTGES3	tr|B4DDC6|B4DDC6_HUMAN Prostaglandin E synthase 3 OS=Homo sapiens GN=PTGES3 PE=1 SV=1;sp|Q15185|TEBP_HUMAN Prostaglandin E synthase 3 OS=Homo sapiens GN=PTGES3 PE=1 SV=1;tr|A0A087WYT3|A0A087WYT3_HUMAN Prostaglandin E synthase 3 OS=Homo sapiens GN=PTGES3 PE	3	4	4	4	2	3	1	2	2	2	3	3	2	1	3	3	2	2	3	2	2	3	1	2	2	2	3	3	2	1	3	3	2	2	3	2	2	3	1	2	2	2
B4DEV8;F5GX11;P25786	B4DEV8;F5GX11;P25786	2;2;2	2;2;2	2;2;2	Proteasome subunit alpha type;Proteasome subunit alpha type-1	PSMA1	tr|B4DEV8|B4DEV8_HUMAN Proteasome subunit alpha type OS=Homo sapiens PE=2 SV=1;tr|F5GX11|F5GX11_HUMAN Proteasome endopeptidase complex OS=Homo sapiens GN=PSMA1 PE=1 SV=1;sp|P25786|PSA1_HUMAN Proteasome subunit alpha type-1 OS=Homo sapiens GN=PSMA1 PE=1 SV=	3	2	2	2	0	0	0	1	1	1	0	1	0	0	0	0	1	1	2	2	0	0	0	1	1	1	0	1	0	0	0	0	1	1	2	2	0	0	0	1	1	1
B4DFG0;P35659;D6RDA2;D6R9L5;H0Y993	B4DFG0;P35659;D6RDA2;D6R9L5	5;5;3;3;2	5;5;3;3;2	5;5;3;3;2	Protein DEK	DEK	tr|B4DFG0|B4DFG0_HUMAN Protein DEK OS=Homo sapiens GN=DEK PE=1 SV=1;sp|P35659|DEK_HUMAN Protein DEK OS=Homo sapiens GN=DEK PE=1 SV=1;tr|D6RDA2|D6RDA2_HUMAN Protein DEK (Fragment) OS=Homo sapiens GN=DEK PE=1 SV=1;tr|D6R9L5|D6R9L5_HUMAN Protein DEK (Fragment	5	5	5	5	2	3	2	2	4	4	0	0	0	0	2	2	3	3	4	3	2	3	2	2	4	4	0	0	0	0	2	2	3	3	4	3	2	3	2	2	4	4
J3QKS7;B4DGM3;Q969G3;K7EMQ8;J3KS99;J3QL66;J3QKX6;J3QR61;H7C048	J3QKS7;B4DGM3;Q969G3;K7EMQ8	3;3;3;2;1;1;1;1;1	3;3;3;2;1;1;1;1;1	3;3;3;2;1;1;1;1;1	SWI/SNF-related matrix-associated actin-dependent regulator of chromatin subfamily E member 1	SMARCE1	tr|J3QKS7|J3QKS7_HUMAN SWI/SNF-related matrix-associated actin-dependent regulator of chromatin subfamily E member 1 (Fragment) OS=Homo sapiens GN=SMARCE1 PE=1 SV=1;tr|B4DGM3|B4DGM3_HUMAN SWI/SNF-related matrix-associated actin-dependent regulator of chrom	9	3	3	3	2	2	0	1	0	0	1	0	2	2	1	0	0	0	0	0	2	2	0	1	0	0	1	0	2	2	1	0	0	0	0	0	2	2	0	1	0	0
B4DGU4;P35222;E7EMJ5;C9JTX4;C9J826;C9JK18;C9JKY1;P14923	B4DGU4;P35222	4;4;1;1;1;1;1;1	4;4;1;1;1;1;1;1	4;4;1;1;1;1;1;1	Catenin beta-1	CTNNB1	tr|B4DGU4|B4DGU4_HUMAN Catenin beta-1 OS=Homo sapiens GN=CTNNB1 PE=1 SV=1;sp|P35222|CTNB1_HUMAN Catenin beta-1 OS=Homo sapiens GN=CTNNB1 PE=1 SV=1	8	4	4	4	0	0	1	0	0	2	1	1	1	0	0	0	0	0	0	0	0	0	1	0	0	2	1	1	1	0	0	0	0	0	0	0	0	0	1	0	0	2
B4DHE8;Q96DH6;J3KTC1;J3QKT5;B4DM51	B4DHE8;Q96DH6;J3KTC1;J3QKT5;B4DM51	6;6;4;3;3	6;6;4;3;3	6;6;4;3;3	RNA-binding protein Musashi homolog 2	MSI2	tr|B4DHE8|B4DHE8_HUMAN RNA-binding protein Musashi homolog 2 OS=Homo sapiens GN=MSI2 PE=1 SV=1;sp|Q96DH6|MSI2H_HUMAN RNA-binding protein Musashi homolog 2 OS=Homo sapiens GN=MSI2 PE=1 SV=1;tr|J3KTC1|J3KTC1_HUMAN RNA-binding protein Musashi homolog 2 (Fragm	5	6	6	6	1	3	4	3	1	0	4	3	5	5	4	4	0	1	1	0	1	3	4	3	1	0	4	3	5	5	4	4	0	1	1	0	1	3	4	3	1	0
B4DIH5;P61201;H0YM03;H0YKU5	B4DIH5;P61201;H0YM03;H0YKU5	2;2;1;1	2;2;1;1	2;2;1;1	COP9 signalosome complex subunit 2	COPS2	tr|B4DIH5|B4DIH5_HUMAN COP9 signalosome complex subunit 2 OS=Homo sapiens GN=COPS2 PE=1 SV=1;sp|P61201|CSN2_HUMAN COP9 signalosome complex subunit 2 OS=Homo sapiens GN=COPS2 PE=1 SV=1;tr|H0YM03|H0YM03_HUMAN COP9 signalosome complex subunit 2 (Fragment) OS=	4	2	2	2	1	2	0	0	1	1	0	0	0	0	1	1	1	1	1	1	1	2	0	0	1	1	0	0	0	0	1	1	1	1	1	1	1	2	0	0	1	1
B4DJV2;O75390;A0A0C4DGI3;H0YIC4;F8VPF9;F8VPA1;F8W1S4;H0YH82;F8VRP1;F8VX68;F8VRI6;F8VR34;F8W4S1;F8VZK9;F8VX07;F8VWQ5;F8VTT8;F8W642;F8W0J2;F8VP03;F8VU34;F8W031	B4DJV2;O75390;A0A0C4DGI3	14;14;13;6;4;4;4;4;3;3;3;3;3;2;2;2;2;1;1;1;1;1	14;14;13;6;4;4;4;4;3;3;3;3;3;2;2;2;2;1;1;1;1;1	14;14;13;6;4;4;4;4;3;3;3;3;3;2;2;2;2;1;1;1;1;1	Citrate synthase;Citrate synthase, mitochondrial	CS	tr|B4DJV2|B4DJV2_HUMAN Citrate synthase OS=Homo sapiens GN=CS PE=1 SV=1;sp|O75390|CISY_HUMAN Citrate synthase, mitochondrial OS=Homo sapiens GN=CS PE=1 SV=2;tr|A0A0C4DGI3|A0A0C4DGI3_HUMAN Citrate synthase OS=Homo sapiens GN=CS PE=1 SV=1	22	14	14	14	7	8	9	10	8	8	10	9	11	9	8	8	9	11	8	9	7	8	9	10	8	8	10	9	11	9	8	8	9	11	8	9	7	8	9	10	8	8
B4DKY1;P49589	B4DKY1;P49589	1;1	1;1	1;1	Cysteine--tRNA ligase, cytoplasmic	CARS	tr|B4DKY1|B4DKY1_HUMAN Cysteine--tRNA ligase, cytoplasmic OS=Homo sapiens GN=CARS PE=1 SV=1;sp|P49589|SYCC_HUMAN Cysteine--tRNA ligase, cytoplasmic OS=Homo sapiens GN=CARS PE=1 SV=3	2	1	1	1	0	0	0	0	0	0	0	0	0	0	0	0	1	1	1	1	0	0	0	0	0	0	0	0	0	0	0	0	1	1	1	1	0	0	0	0	0	0
B4DLN1;P52815	B4DLN1;P52815	1;1	1;1	1;1	39S ribosomal protein L12, mitochondrial	MRPL12	tr|B4DLN1|B4DLN1_HUMAN cDNA FLJ60124, highly similar to Mitochondrial dicarboxylate carrier OS=Homo sapiens PE=2 SV=1;sp|P52815|RM12_HUMAN 39S ribosomal protein L12, mitochondrial OS=Homo sapiens GN=MRPL12 PE=1 SV=2	2	1	1	1	1	1	0	1	0	0	0	0	0	0	1	1	0	0	0	0	1	1	0	1	0	0	0	0	0	0	1	1	0	0	0	0	1	1	0	1	0	0
C9J168;B4DP31;Q14558;C9JKT9;C9JNQ3;C9JUN4	C9J168;B4DP31;Q14558;C9JKT9;C9JNQ3;C9JUN4	2;2;2;1;1;1	2;2;2;1;1;1	2;2;2;1;1;1	Phosphoribosyl pyrophosphate synthase-associated protein 1	PRPSAP1	tr|C9J168|C9J168_HUMAN Phosphoribosyl pyrophosphate synthase-associated protein 1 (Fragment) OS=Homo sapiens GN=PRPSAP1 PE=1 SV=1;tr|B4DP31|B4DP31_HUMAN Phosphoribosyl pyrophosphate synthase-associated protein 1 OS=Homo sapiens GN=PRPSAP1 PE=1 SV=1;sp|Q145	6	2	2	2	0	1	0	0	0	0	0	0	0	0	0	0	1	0	0	0	0	1	0	0	0	0	0	0	0	0	0	0	1	0	0	0	0	1	0	0	0	0
B4DQI4;F8W9U3;Q96IU4	B4DQI4;F8W9U3;Q96IU4	1;1;1	1;1;1	1;1;1	Alpha/beta hydrolase domain-containing protein 14B	ABHD14B	tr|B4DQI4|B4DQI4_HUMAN Protein ABHD14B OS=Homo sapiens GN=ABHD14B PE=1 SV=1;tr|F8W9U3|F8W9U3_HUMAN Protein ABHD14B OS=Homo sapiens GN=ABHD14B PE=1 SV=1;sp|Q96IU4|ABHEB_HUMAN Protein ABHD14B OS=Homo sapiens GN=ABHD14B PE=1 SV=1	3	1	1	1	0	0	1	1	0	0	0	0	0	0	0	0	0	0	0	0	0	0	1	1	0	0	0	0	0	0	0	0	0	0	0	0	0	0	1	1	0	0
B4DR61;P61619;F8W776;Q8TC24;Q9H9S3;H7C1Q9;C9JXC6;H7C069;A6NK38;F2Z2C7;A6NIF9;C9JJV4;H7C1S8	B4DR61;P61619;F8W776;Q8TC24;Q9H9S3	3;3;2;2;2;1;1;1;1;1;1;1;1	3;3;2;2;2;1;1;1;1;1;1;1;1	3;3;2;2;2;1;1;1;1;1;1;1;1	Protein transport protein Sec61 subunit alpha isoform 1;Protein transport protein Sec61 subunit alpha isoform 2	SEC61A1;SEC61A2	tr|B4DR61|B4DR61_HUMAN Protein transport protein Sec61 subunit alpha isoform 1 OS=Homo sapiens GN=SEC61A1 PE=1 SV=1;sp|P61619|S61A1_HUMAN Protein transport protein Sec61 subunit alpha isoform 1 OS=Homo sapiens GN=SEC61A1 PE=1 SV=2;tr|F8W776|F8W776_HUMAN Pr	13	3	3	3	1	1	0	1	0	0	1	1	0	0	1	0	2	1	0	0	1	1	0	1	0	0	1	1	0	0	1	0	2	1	0	0	1	1	0	1	0	0
B4DUC8;Q13126;F2Z2F3;J3QSB7;F8WES2	B4DUC8;Q13126;F2Z2F3;J3QSB7	3;3;2;2;1	3;3;2;2;1	3;3;2;2;1	S-methyl-5-thioadenosine phosphorylase;Purine nucleoside phosphorylase	MTAP	tr|B4DUC8|B4DUC8_HUMAN S-methyl-5-thioadenosine phosphorylase OS=Homo sapiens GN=MTAP PE=1 SV=1;sp|Q13126|MTAP_HUMAN S-methyl-5-thioadenosine phosphorylase OS=Homo sapiens GN=MTAP PE=1 SV=2;tr|F2Z2F3|F2Z2F3_HUMAN Uncharacterized protein OS=Homo sapiens P	5	3	3	3	0	1	0	1	0	0	0	0	2	2	1	1	0	0	0	0	0	1	0	1	0	0	0	0	2	2	1	1	0	0	0	0	0	1	0	1	0	0
B4DXW1;P61158;F8WDR7;Q9P1U1;A0A0A0MTI9;H7C4J1;C9IZN3;Q9C0K3	B4DXW1;P61158	5;5;2;2;1;1;1;1	5;5;2;2;1;1;1;1	5;5;2;2;1;1;1;1	Actin-related protein 3	ACTR3	tr|B4DXW1|B4DXW1_HUMAN Actin-related protein 3 OS=Homo sapiens GN=ACTR3 PE=1 SV=1;sp|P61158|ARP3_HUMAN Actin-related protein 3 OS=Homo sapiens GN=ACTR3 PE=1 SV=3	8	5	5	5	3	2	2	2	2	1	0	0	0	0	3	4	3	4	2	2	3	2	2	2	2	1	0	0	0	0	3	4	3	4	2	2	3	2	2	2	2	1
B4DY09;Q12905;X6R6Z1;A0A0A0MRL0	B4DY09;Q12905	12;12;5;4	12;12;5;4	12;12;5;4	Interleukin enhancer-binding factor 2	ILF2	tr|B4DY09|B4DY09_HUMAN Interleukin enhancer-binding factor 2 OS=Homo sapiens GN=ILF2 PE=1 SV=1;sp|Q12905|ILF2_HUMAN Interleukin enhancer-binding factor 2 OS=Homo sapiens GN=ILF2 PE=1 SV=2	4	12	12	12	8	8	7	6	8	6	6	10	10	10	6	7	3	4	4	6	8	8	7	6	8	6	6	10	10	10	6	7	3	4	4	6	8	8	7	6	8	6
B4DZG7;F8VYN9;P40616	B4DZG7;F8VYN9;P40616	1;1;1	1;1;1	1;1;1	ADP-ribosylation factor-like protein 1	ARL1	tr|B4DZG7|B4DZG7_HUMAN ADP-ribosylation factor-like protein 1 OS=Homo sapiens GN=ARL1 PE=1 SV=1;tr|F8VYN9|F8VYN9_HUMAN ADP-ribosylation factor-like protein 1 OS=Homo sapiens GN=ARL1 PE=1 SV=1;sp|P40616|ARL1_HUMAN ADP-ribosylation factor-like protein 1 OS=H	3	1	1	1	0	0	1	0	1	1	0	0	0	0	0	0	0	0	0	0	0	0	1	0	1	1	0	0	0	0	0	0	0	0	0	0	0	0	1	0	1	1
C9JDH9;C9J6L2;C9JCC0;C9J232;H7C279;Q8NBY1;B4E0Y9;Q9P289;O00506;Q5JV98;H0Y630;B4DR80;Q9Y6E0	C9JDH9;C9J6L2;C9JCC0;C9J232;H7C279;Q8NBY1;B4E0Y9;Q9P289;O00506;Q5JV98;H0Y630;B4DR80;Q9Y6E0	2;2;2;2;2;2;2;2;2;1;1;1;1	2;2;2;2;2;2;2;2;2;1;1;1;1	2;2;2;2;2;2;2;2;2;1;1;1;1	Serine/threonine-protein kinase 26;Serine/threonine-protein kinase 25;Serine/threonine-protein kinase 24;Serine/threonine-protein kinase 24 36 kDa subunit;Serine/threonine-protein kinase 24 12 kDa subunit	STK25;STK26;STK24	tr|C9JDH9|C9JDH9_HUMAN Serine/threonine-protein kinase 25 (Fragment) OS=Homo sapiens GN=STK25 PE=1 SV=1;tr|C9J6L2|C9J6L2_HUMAN Serine/threonine-protein kinase 25 (Fragment) OS=Homo sapiens GN=STK25 PE=1 SV=1;tr|C9JCC0|C9JCC0_HUMAN Serine/threonine-protein	13	2	2	2	1	2	1	1	1	1	0	0	0	0	1	1	1	1	1	1	1	2	1	1	1	1	0	0	0	0	1	1	1	1	1	1	1	2	1	1	1	1
B5MBZ0;Q9HC35	B5MBZ0;Q9HC35	2;2	2;2	2;2	Echinoderm microtubule-associated protein-like 4	EML4	tr|B5MBZ0|B5MBZ0_HUMAN Echinoderm microtubule-associated protein-like 4 OS=Homo sapiens GN=EML4 PE=1 SV=3;sp|Q9HC35|EMAL4_HUMAN Echinoderm microtubule-associated protein-like 4 OS=Homo sapiens GN=EML4 PE=1 SV=3	2	2	2	2	2	1	0	0	1	1	0	0	0	0	1	0	0	1	0	1	2	1	0	0	1	1	0	0	0	0	1	0	0	1	0	1	2	1	0	0	1	1
G5E9F5;B5MC53;B5MCF8;P39210	G5E9F5;B5MC53;B5MCF8;P39210	1;1;1;1	1;1;1;1	1;1;1;1	Protein Mpv17	MPV17	tr|G5E9F5|G5E9F5_HUMAN MpV17 transgene, murine homolog, glomerulosclerosis, isoform CRA_d OS=Homo sapiens GN=MPV17 PE=1 SV=1;tr|B5MC53|B5MC53_HUMAN MpV17 transgene, murine homolog, glomerulosclerosis, isoform CRA_f OS=Homo sapiens GN=MPV17 PE=1 SV=1;tr|B5M	4	1	1	1	1	1	0	0	1	1	0	0	0	0	0	0	1	0	0	0	1	1	0	0	1	1	0	0	0	0	0	0	1	0	0	0	1	1	0	0	1	1
B5MC59;P35244	B5MC59;P35244	1;1	1;1	1;1	Replication protein A 14 kDa subunit	RPA3	tr|B5MC59|B5MC59_HUMAN Replication protein A 14 kDa subunit OS=Homo sapiens GN=RPA3 PE=1 SV=1;sp|P35244|RFA3_HUMAN Replication protein A 14 kDa subunit OS=Homo sapiens GN=RPA3 PE=1 SV=1	2	1	1	1	0	0	0	0	0	0	0	1	0	0	0	0	1	1	0	0	0	0	0	0	0	0	0	1	0	0	0	0	1	1	0	0	0	0	0	0	0	0
B5MC98;Q9HCU5	B5MC98;Q9HCU5	1;1	1;1	1;1	Prolactin regulatory element-binding protein	PREB	tr|B5MC98|B5MC98_HUMAN Prolactin regulatory element-binding protein OS=Homo sapiens GN=PREB PE=1 SV=1;sp|Q9HCU5|PREB_HUMAN Prolactin regulatory element-binding protein OS=Homo sapiens GN=PREB PE=1 SV=2	2	1	1	1	1	0	0	0	1	1	0	0	0	0	0	0	1	0	0	0	1	0	0	0	1	1	0	0	0	0	0	0	1	0	0	0	1	0	0	0	1	1
B5MCX3;Q15019;C9J2Q4;C9IY94;C9J938;H7C310;C9JB25;H7C2Y0;C9IZU3;C9JQJ4;A0A1B0GXJ2;C9JFT1;F8WB65;B5MD47;C9JZI2	B5MCX3;Q15019;C9J2Q4;C9IY94;C9J938;H7C310;C9JB25;H7C2Y0	6;6;4;3;3;3;3;3;2;2;1;1;1;1;1	6;6;4;3;3;3;3;3;2;2;1;1;1;1;1	6;6;4;3;3;3;3;3;2;2;1;1;1;1;1	Septin-2	2002-09-01	tr|B5MCX3|B5MCX3_HUMAN Septin-2 OS=Homo sapiens GN=SEPT2 PE=1 SV=1;sp|Q15019|SEPT2_HUMAN Septin-2 OS=Homo sapiens GN=SEPT2 PE=1 SV=1;tr|C9J2Q4|C9J2Q4_HUMAN Septin-2 (Fragment) OS=Homo sapiens GN=SEPT2 PE=1 SV=1;tr|C9IY94|C9IY94_HUMAN Septin-2 (Fragment) OS	15	6	6	6	5	5	3	4	3	3	4	5	3	4	1	2	3	4	2	2	5	5	3	4	3	3	4	5	3	4	1	2	3	4	2	2	5	5	3	4	3	3
K7ELA4;B5MD17;J3KS05;Q13185;P83916	K7ELA4;B5MD17;J3KS05;Q13185;P83916	1;1;1;1;1	1;1;1;1;1	1;1;1;1;1	Chromobox protein homolog 3;Chromobox protein homolog 1	CBX1;CBX3	tr|K7ELA4|K7ELA4_HUMAN Chromobox protein homolog 1 OS=Homo sapiens GN=CBX1 PE=1 SV=1;tr|B5MD17|B5MD17_HUMAN Chromobox protein homolog 1 (Fragment) OS=Homo sapiens GN=CBX1 PE=1 SV=1;tr|J3KS05|J3KS05_HUMAN Chromobox protein homolog 1 (Fragment) OS=Homo sapie	5	1	1	1	1	1	0	0	1	1	1	0	0	0	1	0	0	0	1	0	1	1	0	0	1	1	1	0	0	0	1	0	0	0	1	0	1	1	0	0	1	1
B5MDF5;P62826;J3KQE5;F5H018;H0YFC6;B4DV51;A0A087X0W0	B5MDF5;P62826;J3KQE5;F5H018;H0YFC6	10;10;9;8;5;4;1	10;10;9;8;5;4;1	10;10;9;8;5;4;1	GTP-binding nuclear protein Ran	RAN	tr|B5MDF5|B5MDF5_HUMAN GTP-binding nuclear protein Ran OS=Homo sapiens GN=RAN PE=1 SV=1;sp|P62826|RAN_HUMAN GTP-binding nuclear protein Ran OS=Homo sapiens GN=RAN PE=1 SV=3;tr|J3KQE5|J3KQE5_HUMAN GTP-binding nuclear protein Ran (Fragment) OS=Homo sapiens G	7	10	10	10	8	8	9	8	8	8	7	7	6	7	9	9	7	8	8	7	8	8	9	8	8	8	7	7	6	7	9	9	7	8	8	7	8	8	9	8	8	8
Q99613;B5ME19;H3BPE3;H3BPE4;H3BTY8	Q99613;B5ME19	17;17;3;3;2	17;17;3;3;2	17;17;3;3;2	Eukaryotic translation initiation factor 3 subunit C;Eukaryotic translation initiation factor 3 subunit C-like protein	EIF3C;EIF3CL	sp|Q99613|EIF3C_HUMAN Eukaryotic translation initiation factor 3 subunit C OS=Homo sapiens GN=EIF3C PE=1 SV=1;sp|B5ME19|EIFCL_HUMAN Eukaryotic translation initiation factor 3 subunit C-like protein OS=Homo sapiens GN=EIF3CL PE=3 SV=1	5	17	17	17	8	7	6	8	10	8	3	4	4	5	8	7	6	9	10	11	8	7	6	8	10	8	3	4	4	5	8	7	6	9	10	11	8	7	6	8	10	8
E7ESU0;E7EST9;B5MEG5;O94966	E7ESU0;E7EST9;B5MEG5;O94966	2;2;2;2	2;2;2;2	2;2;2;2	Ubiquitin carboxyl-terminal hydrolase;Ubiquitin carboxyl-terminal hydrolase 19	USP19	tr|E7ESU0|E7ESU0_HUMAN Ubiquitin carboxyl-terminal hydrolase 19 (Fragment) OS=Homo sapiens GN=USP19 PE=1 SV=2;tr|E7EST9|E7EST9_HUMAN Ubiquitin carboxyl-terminal hydrolase 19 OS=Homo sapiens GN=USP19 PE=1 SV=1;tr|B5MEG5|B5MEG5_HUMAN Ubiquitin carboxyl-termi	4	2	2	2	0	1	1	1	1	1	0	0	0	0	1	1	0	0	2	1	0	1	1	1	1	1	0	0	0	0	1	1	0	0	2	1	0	1	1	1	1	1
B7Z645;H0YAA0	B7Z645	21;1	1;1	1;1		SYNCRIP	tr|B7Z645|B7Z645_HUMAN Heterogeneous nuclear ribonucleoprotein Q OS=Homo sapiens GN=SYNCRIP PE=1 SV=1	2	21	1	1	7	6	12	11	9	9	17	15	17	18	9	9	5	5	7	8	0	0	0	0	0	0	1	1	1	1	0	0	0	0	0	0	0	0	0	0	0	0
B7Z6P0;H3BQR2;Q9Y5Y2	B7Z6P0;H3BQR2;Q9Y5Y2	1;1;1	1;1;1	1;1;1	Cytosolic Fe-S cluster assembly factor NUBP2	NUBP2	tr|B7Z6P0|B7Z6P0_HUMAN Cytosolic Fe-S cluster assembly factor NUBP2 OS=Homo sapiens GN=NUBP2 PE=1 SV=1;tr|H3BQR2|H3BQR2_HUMAN Cytosolic Fe-S cluster assembly factor NUBP2 OS=Homo sapiens GN=NUBP2 PE=1 SV=1;sp|Q9Y5Y2|NUBP2_HUMAN Cytosolic Fe-S cluster assem	3	1	1	1	0	0	0	0	0	1	0	0	0	0	1	0	0	0	0	0	0	0	0	0	0	1	0	0	0	0	1	0	0	0	0	0	0	0	0	0	0	1
F8W1R7;J3KND3;G8JLA2;G3V1V0;B7Z6Z4;P60660;F8VPF3;G3V1Y7;F8VZU9;F8W180;H0YI43;F8VXL3;F8W1I5;P14649	F8W1R7;J3KND3;G8JLA2;G3V1V0;B7Z6Z4;P60660;F8VPF3;G3V1Y7;F8VZU9;F8W180	7;7;7;7;7;7;6;5;4;4;2;1;1;1	7;7;7;7;7;7;6;5;4;4;2;1;1;1	7;7;7;7;7;7;6;5;4;4;2;1;1;1	Myosin light polypeptide 6	MYL6	tr|F8W1R7|F8W1R7_HUMAN Myosin light polypeptide 6 OS=Homo sapiens GN=MYL6 PE=1 SV=1;tr|J3KND3|J3KND3_HUMAN Myosin light polypeptide 6 OS=Homo sapiens GN=MYL6 PE=1 SV=1;tr|G8JLA2|G8JLA2_HUMAN Myosin light polypeptide 6 OS=Homo sapiens GN=MYL6 PE=1 SV=1;tr|G	14	7	7	7	4	4	5	5	4	3	4	4	5	4	6	6	3	4	5	4	4	4	5	5	4	3	4	4	5	4	6	6	3	4	5	4	4	4	5	5	4	3
B7Z7P0;Q14139	B7Z7P0;Q14139	1;1	1;1	1;1	Ubiquitin conjugation factor E4 A	UBE4A	tr|B7Z7P0|B7Z7P0_HUMAN Ubiquitin conjugation factor E4 A OS=Homo sapiens GN=UBE4A PE=1 SV=1;sp|Q14139|UBE4A_HUMAN Ubiquitin conjugation factor E4 A OS=Homo sapiens GN=UBE4A PE=1 SV=2	2	1	1	1	0	0	0	0	0	1	0	0	0	0	0	0	0	0	0	0	0	0	0	0	0	1	0	0	0	0	0	0	0	0	0	0	0	0	0	0	0	1
B7Z7P8;P62495;D6RCB3;D6RJE8;I3L492	B7Z7P8;P62495	6;6;1;1;1	6;6;1;1;1	6;6;1;1;1	Eukaryotic peptide chain release factor subunit 1	ETF1	tr|B7Z7P8|B7Z7P8_HUMAN Eukaryotic peptide chain release factor subunit 1 OS=Homo sapiens GN=ETF1 PE=1 SV=1;sp|P62495|ERF1_HUMAN Eukaryotic peptide chain release factor subunit 1 OS=Homo sapiens GN=ETF1 PE=1 SV=3	5	6	6	6	3	2	2	3	4	2	1	1	1	1	4	3	2	3	4	5	3	2	2	3	4	2	1	1	1	1	4	3	2	3	4	5	3	2	2	3	4	2
B7Z9I1;Q5T4U5;P11310;H0YDT5;E9PJM9;E9PRX4	B7Z9I1;Q5T4U5;P11310	18;18;18;3;3;2	18;18;18;3;3;2	18;18;18;3;3;2	Medium-chain specific acyl-CoA dehydrogenase, mitochondrial	ACADM	tr|B7Z9I1|B7Z9I1_HUMAN Medium-chain-specific acyl-CoA dehydrogenase, mitochondrial OS=Homo sapiens GN=ACADM PE=1 SV=1;tr|Q5T4U5|Q5T4U5_HUMAN Acyl-Coenzyme A dehydrogenase, C-4 to C-12 straight chain, isoform CRA_a OS=Homo sapiens GN=ACADM PE=1 SV=1;sp|P113	6	18	18	18	5	3	9	9	4	2	10	10	15	17	6	7	2	2	2	3	5	3	9	9	4	2	10	10	15	17	6	7	2	2	2	3	5	3	9	9	4	2
B7ZC39;B7ZC38;Q9NR46	B7ZC39;B7ZC38;Q9NR46	1;1;1	1;1;1	1;1;1	Endophilin-B2	SH3GLB2	tr|B7ZC39|B7ZC39_HUMAN Endophilin-B2 OS=Homo sapiens GN=SH3GLB2 PE=1 SV=1;tr|B7ZC38|B7ZC38_HUMAN Endophilin-B2 OS=Homo sapiens GN=SH3GLB2 PE=1 SV=1;sp|Q9NR46|SHLB2_HUMAN Endophilin-B2 OS=Homo sapiens GN=SH3GLB2 PE=1 SV=1	3	1	1	1	0	0	0	0	0	0	0	1	0	0	0	0	1	0	1	1	0	0	0	0	0	0	0	1	0	0	0	0	1	0	1	1	0	0	0	0	0	0
B7ZM99;Q6UB35;A0A087WVM4;Q4VXM1;Q4VXM0;H0Y327;Q5JYA8;Q5JYA3	B7ZM99;Q6UB35;A0A087WVM4	9;9;8;2;2;2;1;1	8;8;7;2;2;2;1;1	8;8;7;2;2;2;1;1	Monofunctional C1-tetrahydrofolate synthase, mitochondrial	MTHFD1L	tr|B7ZM99|B7ZM99_HUMAN MTHFD1L protein OS=Homo sapiens GN=MTHFD1L PE=1 SV=1;sp|Q6UB35|C1TM_HUMAN Monofunctional C1-tetrahydrofolate synthase, mitochondrial OS=Homo sapiens GN=MTHFD1L PE=1 SV=1;tr|A0A087WVM4|A0A087WVM4_HUMAN Monofunctional C1-tetrahydrofola	8	9	8	8	1	0	0	0	3	4	2	1	2	0	0	0	0	0	4	3	1	0	0	0	3	4	2	1	2	0	0	0	0	0	3	3	1	0	0	0	3	4
B8ZZ51;B9A041;P40925;C9JF79	B8ZZ51;B9A041;P40925	5;5;5;1	5;5;5;1	5;5;5;1	Malate dehydrogenase, cytoplasmic	MDH1	tr|B8ZZ51|B8ZZ51_HUMAN Malate dehydrogenase, cytoplasmic OS=Homo sapiens GN=MDH1 PE=1 SV=1;tr|B9A041|B9A041_HUMAN Malate dehydrogenase, cytoplasmic OS=Homo sapiens GN=MDH1 PE=1 SV=1;sp|P40925|MDHC_HUMAN Malate dehydrogenase, cytoplasmic OS=Homo sapiens GN=	4	5	5	5	0	0	0	0	3	3	2	2	0	0	0	0	3	4	4	4	0	0	0	0	3	3	2	2	0	0	0	0	3	4	4	4	0	0	0	0	3	3
B8ZZQ6;B8ZZA1;B8ZZW7;H7C2N1;P06454	B8ZZQ6;B8ZZA1;B8ZZW7;H7C2N1;P06454	1;1;1;1;1	1;1;1;1;1	1;1;1;1;1	Prothymosin alpha;Prothymosin alpha, N-terminally processed;Thymosin alpha-1	PTMA	tr|B8ZZQ6|B8ZZQ6_HUMAN Prothymosin alpha OS=Homo sapiens GN=PTMA PE=1 SV=1;tr|B8ZZA1|B8ZZA1_HUMAN Prothymosin alpha OS=Homo sapiens GN=PTMA PE=1 SV=1;tr|B8ZZW7|B8ZZW7_HUMAN Prothymosin alpha OS=Homo sapiens GN=PTMA PE=1 SV=1;tr|H7C2N1|H7C2N1_HUMAN Prothymo	5	1	1	1	0	0	0	0	0	0	0	0	1	1	0	0	0	0	0	0	0	0	0	0	0	0	0	0	1	1	0	0	0	0	0	0	0	0	0	0	0	0
B8ZZL3;O60573	B8ZZL3;O60573	1;1	1;1	1;1	Eukaryotic translation initiation factor 4E type 2	EIF4E2	tr|B8ZZL3|B8ZZL3_HUMAN Eukaryotic translation initiation factor 4E type 2 OS=Homo sapiens GN=EIF4E2 PE=1 SV=1;sp|O60573|IF4E2_HUMAN Eukaryotic translation initiation factor 4E type 2 OS=Homo sapiens GN=EIF4E2 PE=1 SV=1	2	1	1	1	0	0	1	0	1	1	0	0	0	0	0	0	0	0	0	1	0	0	1	0	1	1	0	0	0	0	0	0	0	0	0	1	0	0	1	0	1	1
B8ZZQ4;Q96EY7	B8ZZQ4;Q96EY7	1;1	1;1	1;1	Pentatricopeptide repeat domain-containing protein 3, mitochondrial	PTCD3	tr|B8ZZQ4|B8ZZQ4_HUMAN Pentatricopeptide repeat domain-containing protein 3, mitochondrial (Fragment) OS=Homo sapiens GN=PTCD3 PE=1 SV=3;sp|Q96EY7|PTCD3_HUMAN Pentatricopeptide repeat domain-containing protein 3, mitochondrial OS=Homo sapiens GN=PTCD3 PE=1	2	1	1	1	1	0	0	0	1	1	0	0	0	0	0	0	1	1	0	0	1	0	0	0	1	1	0	0	0	0	0	0	1	1	0	0	1	0	0	0	1	1
B9A067;Q16891;C9J406;H7C463;A0A087WYS0;D6RAW4	B9A067;Q16891;C9J406;H7C463	22;22;21;18;7;4	22;22;21;18;7;4	22;22;21;18;7;4	MICOS complex subunit MIC60	IMMT	tr|B9A067|B9A067_HUMAN MICOS complex subunit MIC60 OS=Homo sapiens GN=IMMT PE=1 SV=2;sp|Q16891|MIC60_HUMAN MICOS complex subunit MIC60 OS=Homo sapiens GN=IMMT PE=1 SV=1;tr|C9J406|C9J406_HUMAN MICOS complex subunit MIC60 OS=Homo sapiens GN=IMMT PE=1 SV=1;tr	6	22	22	22	10	12	9	9	11	11	9	3	7	6	10	11	6	7	9	10	10	12	9	9	11	11	9	3	7	6	10	11	6	7	9	10	10	12	9	9	11	11
B9ZVN9;O95602	B9ZVN9;O95602	1;1	1;1	1;1	DNA-directed RNA polymerase;DNA-directed RNA polymerase I subunit RPA1	POLR1A	tr|B9ZVN9|B9ZVN9_HUMAN DNA-directed RNA polymerase subunit OS=Homo sapiens GN=POLR1A PE=1 SV=1;sp|O95602|RPA1_HUMAN DNA-directed RNA polymerase I subunit RPA1 OS=Homo sapiens GN=POLR1A PE=1 SV=2	2	1	1	1	0	0	0	0	0	1	0	0	0	0	0	0	0	0	0	0	0	0	0	0	0	1	0	0	0	0	0	0	0	0	0	0	0	0	0	0	0	1
Q5VVQ1;C4P0D6;C4P0D8;Q99598;Q9NRI2;C4P0D4	Q5VVQ1;C4P0D6;C4P0D8;Q99598;Q9NRI2;C4P0D4	3;3;3;3;2;2	3;3;3;3;2;2	3;3;3;3;2;2	Translin-associated protein X	TSNAX;DISC1;TRAX	tr|Q5VVQ1|Q5VVQ1_HUMAN Translin-associated protein X (Fragment) OS=Homo sapiens GN=TSNAX PE=4 SV=1;tr|C4P0D6|C4P0D6_HUMAN Disrupted in schizophrenia 1 isoform 49 OS=Homo sapiens GN=DISC1 PE=2 SV=1;tr|C4P0D8|C4P0D8_HUMAN Disrupted in schizophrenia 1 isoform	6	3	3	3	3	2	2	2	2	2	1	1	0	0	2	2	2	2	1	1	3	2	2	2	2	2	1	1	0	0	2	2	2	2	1	1	3	2	2	2	2	2
C9IZ01;Q96RP9;F8WAU4	C9IZ01;Q96RP9;F8WAU4	4;4;3	4;4;3	4;4;3	Elongation factor G, mitochondrial	GFM1	tr|C9IZ01|C9IZ01_HUMAN Elongation factor G, mitochondrial OS=Homo sapiens GN=GFM1 PE=1 SV=1;sp|Q96RP9|EFGM_HUMAN Elongation factor G, mitochondrial OS=Homo sapiens GN=GFM1 PE=1 SV=2;tr|F8WAU4|F8WAU4_HUMAN Elongation factor G, mitochondrial OS=Homo sapiens	3	4	4	4	2	1	2	1	0	0	0	0	0	0	2	1	0	1	1	0	2	1	2	1	0	0	0	0	0	0	2	1	0	1	1	0	2	1	2	1	0	0
C9IZ83;H7C3L7;Q99543	C9IZ83;H7C3L7;Q99543	1;1;1	1;1;1	1;1;1	DnaJ homolog subfamily C member 2;DnaJ homolog subfamily C member 2, N-terminally processed	DNAJC2	tr|C9IZ83|C9IZ83_HUMAN DnaJ homolog subfamily C member 2 (Fragment) OS=Homo sapiens GN=DNAJC2 PE=1 SV=1;tr|H7C3L7|H7C3L7_HUMAN DnaJ homolog subfamily C member 2 (Fragment) OS=Homo sapiens GN=DNAJC2 PE=1 SV=1;sp|Q99543|DNJC2_HUMAN DnaJ homolog subfamily C m	3	1	1	1	0	0	0	0	1	0	0	0	0	0	0	0	1	0	0	0	0	0	0	0	1	0	0	0	0	0	0	0	1	0	0	0	0	0	0	0	1	0
C9IZG3;Q92890;C9J6N9	C9IZG3;Q92890;C9J6N9	2;2;1	2;2;1	2;2;1	Ubiquitin fusion degradation protein 1 homolog	UFD1L	tr|C9IZG3|C9IZG3_HUMAN Ubiquitin recognition factor in ER-associated degradation protein 1 (Fragment) OS=Homo sapiens GN=UFD1 PE=1 SV=1;sp|Q92890|UFD1_HUMAN Ubiquitin recognition factor in ER-associated degradation protein 1 OS=Homo sapiens GN=UFD1 PE=1 SV	3	2	2	2	0	0	0	0	0	0	0	2	0	0	0	0	0	0	0	0	0	0	0	0	0	0	0	2	0	0	0	0	0	0	0	0	0	0	0	0	0	0
C9J3L8;C9J5W0;E9PAL7;C9IZQ1;P43307	C9J3L8;C9J5W0;E9PAL7;C9IZQ1;P43307	1;1;1;1;1	1;1;1;1;1	1;1;1;1;1	Translocon-associated protein subunit alpha	SSR1	tr|C9J3L8|C9J3L8_HUMAN Translocon-associated protein subunit alpha OS=Homo sapiens GN=SSR1 PE=1 SV=1;tr|C9J5W0|C9J5W0_HUMAN Translocon-associated protein subunit alpha OS=Homo sapiens GN=SSR1 PE=1 SV=1;tr|E9PAL7|E9PAL7_HUMAN Translocon-associated protein s	5	1	1	1	1	0	0	0	1	0	0	0	0	1	0	0	0	1	0	0	1	0	0	0	1	0	0	0	0	1	0	0	0	1	0	0	1	0	0	0	1	0
C9J0K6;P30626;B4DHQ6	C9J0K6;P30626	5;5;1	5;5;1	5;5;1	Sorcin	SRI	tr|C9J0K6|C9J0K6_HUMAN Sorcin OS=Homo sapiens GN=SRI PE=1 SV=1;sp|P30626|SORCN_HUMAN Sorcin OS=Homo sapiens GN=SRI PE=1 SV=1	3	5	5	5	1	1	2	2	2	2	3	2	4	2	1	1	2	2	2	3	1	1	2	2	2	2	3	2	4	2	1	1	2	2	2	3	1	1	2	2	2	2
D6RBD7;C9J1V9;O43324;H0YAL7;D6RCQ0	D6RBD7;C9J1V9;O43324;H0YAL7	6;6;6;5;2	6;6;6;5;2	6;6;6;5;2	Eukaryotic translation elongation factor 1 epsilon-1	EEF1E1;EEF1E1-BLOC1S5	tr|D6RBD7|D6RBD7_HUMAN Eukaryotic translation elongation factor 1 epsilon-1 OS=Homo sapiens GN=EEF1E1 PE=4 SV=1;tr|C9J1V9|C9J1V9_HUMAN EEF1E1-BLOC1S5 readthrough (NMD candidate) OS=Homo sapiens GN=EEF1E1-BLOC1S5 PE=4 SV=2;sp|O43324|MCA3_HUMAN Eukaryotic tr	5	6	6	6	5	3	1	1	3	3	1	1	1	1	1	2	5	4	3	2	5	3	1	1	3	3	1	1	1	1	1	2	5	4	3	2	5	3	1	1	3	3
C9J330;C9JQE8;C9JFD3;Q9Y618	C9J330;C9JQE8;C9JFD3;Q9Y618	1;1;1;1	1;1;1;1	1;1;1;1	Nuclear receptor corepressor 2	NCOR2	tr|C9J330|C9J330_HUMAN Nuclear receptor corepressor 2 (Fragment) OS=Homo sapiens GN=NCOR2 PE=1 SV=1;tr|C9JQE8|C9JQE8_HUMAN Nuclear receptor corepressor 2 (Fragment) OS=Homo sapiens GN=NCOR2 PE=1 SV=1;tr|C9JFD3|C9JFD3_HUMAN Nuclear receptor corepressor 2 OS	4	1	1	1	1	1	1	1	0	0	0	0	0	1	1	1	1	0	0	0	1	1	1	1	0	0	0	0	0	1	1	1	1	0	0	0	1	1	1	1	0	0
C9J381;P20839	C9J381;P20839	2;2	1;1	1;1	Inosine-5-monophosphate dehydrogenase;Inosine-5-monophosphate dehydrogenase 1	IMPDH1	tr|C9J381|C9J381_HUMAN Inosine-5-monophosphate dehydrogenase OS=Homo sapiens GN=IMPDH1 PE=1 SV=1;sp|P20839|IMDH1_HUMAN Inosine-5-monophosphate dehydrogenase 1 OS=Homo sapiens GN=IMPDH1 PE=1 SV=2	2	2	1	1	2	2	1	2	2	2	1	1	0	1	1	1	0	1	0	0	1	1	0	1	1	1	0	0	0	0	0	0	0	0	0	0	1	1	0	1	1	1
C9J5W5;C9JRV9;E7EWE1;E7EQ61;Q9GZZ9	C9J5W5;C9JRV9;E7EWE1;E7EQ61;Q9GZZ9	1;1;1;1;1	1;1;1;1;1	1;1;1;1;1	Ubiquitin-like modifier-activating enzyme 5	UBA5	tr|C9J5W5|C9J5W5_HUMAN Ubiquitin-like modifier-activating enzyme 5 (Fragment) OS=Homo sapiens GN=UBA5 PE=1 SV=1;tr|C9JRV9|C9JRV9_HUMAN Ubiquitin-like modifier-activating enzyme 5 (Fragment) OS=Homo sapiens GN=UBA5 PE=1 SV=8;tr|E7EWE1|E7EWE1_HUMAN Ubiquitin	5	1	1	1	0	0	1	0	1	1	0	0	0	0	0	0	0	0	0	0	0	0	1	0	1	1	0	0	0	0	0	0	0	0	0	0	0	0	1	0	1	1
E9PFH4;C9J7E5;Q9Y5L0	E9PFH4;C9J7E5;Q9Y5L0	2;2;2	2;2;2	2;2;2	Transportin-3	TNPO3	tr|E9PFH4|E9PFH4_HUMAN Transportin-3 OS=Homo sapiens GN=TNPO3 PE=1 SV=1;tr|C9J7E5|C9J7E5_HUMAN Transportin-3 OS=Homo sapiens GN=TNPO3 PE=1 SV=1;sp|Q9Y5L0|TNPO3_HUMAN Transportin-3 OS=Homo sapiens GN=TNPO3 PE=1 SV=3	3	2	2	2	0	0	0	0	1	0	0	0	0	0	0	0	0	0	0	1	0	0	0	0	1	0	0	0	0	0	0	0	0	0	0	1	0	0	0	0	1	0
H0YC52;H7C396;C9J7Q4;H7BZ58;Q8NFV4	H0YC52;H7C396;C9J7Q4;H7BZ58;Q8NFV4	1;1;1;1;1	1;1;1;1;1	1;1;1;1;1	Alpha/beta hydrolase domain-containing protein 11	ABHD11	tr|H0YC52|H0YC52_HUMAN Protein ABHD11 (Fragment) OS=Homo sapiens GN=ABHD11 PE=1 SV=1;tr|H7C396|H7C396_HUMAN Protein ABHD11 (Fragment) OS=Homo sapiens GN=ABHD11 PE=1 SV=1;tr|C9J7Q4|C9J7Q4_HUMAN Protein ABHD11 OS=Homo sapiens GN=ABHD11 PE=1 SV=1;tr|H7BZ58|H7	5	1	1	1	0	0	0	0	0	0	0	0	0	0	0	0	0	0	1	0	0	0	0	0	0	0	0	0	0	0	0	0	0	0	1	0	0	0	0	0	0	0
C9J813;E9PGZ1;E7EX44;Q05682	C9J813;E9PGZ1;E7EX44;Q05682	1;1;1;1	1;1;1;1	1;1;1;1	Caldesmon	CALD1	tr|C9J813|C9J813_HUMAN Caldesmon (Fragment) OS=Homo sapiens GN=CALD1 PE=1 SV=1;tr|E9PGZ1|E9PGZ1_HUMAN Caldesmon OS=Homo sapiens GN=CALD1 PE=1 SV=1;tr|E7EX44|E7EX44_HUMAN Caldesmon OS=Homo sapiens GN=CALD1 PE=1 SV=1;sp|Q05682|CALD1_HUMAN Caldesmon OS=Homo s	4	1	1	1	0	0	0	1	1	1	1	1	0	0	0	0	0	1	0	0	0	0	0	1	1	1	1	1	0	0	0	0	0	1	0	0	0	0	0	1	1	1
C9J9W2;Q14847	C9J9W2;Q14847	1;1	1;1	1;1	LIM and SH3 domain protein 1	LASP1	tr|C9J9W2|C9J9W2_HUMAN LIM and SH3 domain protein 1 (Fragment) OS=Homo sapiens GN=LASP1 PE=1 SV=1;sp|Q14847|LASP1_HUMAN LIM and SH3 domain protein 1 OS=Homo sapiens GN=LASP1 PE=1 SV=2	2	1	1	1	0	0	0	0	0	0	1	1	0	0	0	0	0	0	0	0	0	0	0	0	0	0	1	1	0	0	0	0	0	0	0	0	0	0	0	0	0	0
C9JA28;Q9UNL2;C9J365	C9JA28;Q9UNL2;C9J365	2;2;1	2;2;1	2;2;1	Translocon-associated protein subunit gamma	SSR3	tr|C9JA28|C9JA28_HUMAN Translocon-associated protein subunit gamma OS=Homo sapiens GN=SSR3 PE=1 SV=1;sp|Q9UNL2|SSRG_HUMAN Translocon-associated protein subunit gamma OS=Homo sapiens GN=SSR3 PE=1 SV=1;tr|C9J365|C9J365_HUMAN Translocon-associated protein sub	3	2	2	2	0	0	0	0	0	0	0	0	0	1	0	0	1	0	1	1	0	0	0	0	0	0	0	0	0	1	0	0	1	0	1	1	0	0	0	0	0	0
E9PNC7;E9PQX9;C9JCC6;Q14919	E9PNC7;E9PQX9;C9JCC6;Q14919	1;1;1;1	1;1;1;1	1;1;1;1	Dr1-associated corepressor	DRAP1	tr|E9PNC7|E9PNC7_HUMAN Dr1-associated corepressor (Fragment) OS=Homo sapiens GN=DRAP1 PE=1 SV=8;tr|E9PQX9|E9PQX9_HUMAN Dr1-associated corepressor OS=Homo sapiens GN=DRAP1 PE=1 SV=1;tr|C9JCC6|C9JCC6_HUMAN Dr1-associated corepressor OS=Homo sapiens GN=DRAP1	4	1	1	1	0	0	0	0	0	0	1	1	1	1	0	0	0	0	0	0	0	0	0	0	0	0	1	1	1	1	0	0	0	0	0	0	0	0	0	0	0	0
C9JFK9;O95817	C9JFK9;O95817	2;2	2;2	2;2	BAG family molecular chaperone regulator 3	BAG3	tr|C9JFK9|C9JFK9_HUMAN BAG family molecular chaperone regulator 3 (Fragment) OS=Homo sapiens GN=BAG3 PE=1 SV=1;sp|O95817|BAG3_HUMAN BAG family molecular chaperone regulator 3 OS=Homo sapiens GN=BAG3 PE=1 SV=3	2	2	2	2	0	0	0	0	0	0	1	1	0	0	0	0	0	0	0	0	0	0	0	0	0	0	1	1	0	0	0	0	0	0	0	0	0	0	0	0	0	0
C9JG32;C9JT21;F8VPA7;F8VS27;P43897	C9JG32;C9JT21;F8VPA7;F8VS27;P43897	1;1;1;1;1	1;1;1;1;1	1;1;1;1;1	Elongation factor Ts;Elongation factor Ts, mitochondrial	TSFM	tr|C9JG32|C9JG32_HUMAN Elongation factor Ts, mitochondrial (Fragment) OS=Homo sapiens GN=TSFM PE=1 SV=1;tr|C9JT21|C9JT21_HUMAN Elongation factor Ts, mitochondrial (Fragment) OS=Homo sapiens GN=TSFM PE=1 SV=8;tr|F8VPA7|F8VPA7_HUMAN Elongation factor Ts, mit	5	1	1	1	0	0	0	0	1	0	1	1	0	0	0	0	1	0	0	0	0	0	0	0	1	0	1	1	0	0	0	0	1	0	0	0	0	0	0	0	1	0
C9JG87;Q9NYK5	C9JG87;Q9NYK5	3;3	3;3	3;3	39S ribosomal protein L39, mitochondrial	MRPL39	tr|C9JG87|C9JG87_HUMAN 39S ribosomal protein L39, mitochondrial (Fragment) OS=Homo sapiens GN=MRPL39 PE=1 SV=1;sp|Q9NYK5|RM39_HUMAN 39S ribosomal protein L39, mitochondrial OS=Homo sapiens GN=MRPL39 PE=1 SV=3	2	3	3	3	0	0	0	0	0	0	0	1	0	3	0	0	0	0	0	0	0	0	0	0	0	0	0	1	0	3	0	0	0	0	0	0	0	0	0	0	0	0
C9JJ19;P82930	C9JJ19;P82930	3;3	3;3	3;3	28S ribosomal protein S34, mitochondrial	MRPS34	tr|C9JJ19|C9JJ19_HUMAN 28S ribosomal protein S34, mitochondrial OS=Homo sapiens GN=MRPS34 PE=1 SV=2;sp|P82930|RT34_HUMAN 28S ribosomal protein S34, mitochondrial OS=Homo sapiens GN=MRPS34 PE=1 SV=2	2	3	3	3	1	2	0	0	0	1	0	0	0	0	1	2	1	1	2	1	1	2	0	0	0	1	0	0	0	0	1	2	1	1	2	1	1	2	0	0	0	1
C9JKQ2;O43676	C9JKQ2;O43676	2;2	2;2	2;2	NADH dehydrogenase [ubiquinone] 1 beta subcomplex subunit 3	NDUFB3	tr|C9JKQ2|C9JKQ2_HUMAN NADH dehydrogenase [ubiquinone] 1 beta subcomplex subunit 3 (Fragment) OS=Homo sapiens GN=NDUFB3 PE=1 SV=1;sp|O43676|NDUB3_HUMAN NADH dehydrogenase [ubiquinone] 1 beta subcomplex subunit 3 OS=Homo sapiens GN=NDUFB3 PE=1 SV=3	2	2	2	2	0	0	0	0	1	1	0	0	0	1	0	0	0	0	0	0	0	0	0	0	1	1	0	0	0	1	0	0	0	0	0	0	0	0	0	0	1	1
C9JLI6;H0YMV8;Q71UM5	C9JLI6;H0YMV8;Q71UM5	2;2;2	1;1;1	1;1;1	40S ribosomal protein S27;40S ribosomal protein S27-like	RPS27L	tr|C9JLI6|C9JLI6_HUMAN 40S ribosomal protein S27 OS=Homo sapiens GN=RPS27L PE=1 SV=1;tr|H0YMV8|H0YMV8_HUMAN 40S ribosomal protein S27 OS=Homo sapiens GN=RPS27L PE=1 SV=1;sp|Q71UM5|RS27L_HUMAN 40S ribosomal protein S27-like OS=Homo sapiens GN=RPS27L PE=1 SV	3	2	1	1	1	1	1	2	2	2	0	0	0	0	1	2	1	1	2	1	0	1	1	1	1	1	0	0	0	0	0	1	0	0	1	0	0	1	1	1	1	1
F8WB86;Q6PJ80;C9JLR4;Q92575	F8WB86;Q6PJ80;C9JLR4;Q92575	1;1;1;1	1;1;1;1	1;1;1;1	UBX domain-containing protein 4	UBXN4	tr|F8WB86|F8WB86_HUMAN UBX domain-containing protein 4 OS=Homo sapiens GN=UBXN4 PE=1 SV=1;tr|Q6PJ80|Q6PJ80_HUMAN UBX domain-containing protein 4 OS=Homo sapiens GN=UBXN4 PE=1 SV=1;tr|C9JLR4|C9JLR4_HUMAN UBX domain-containing protein 4 (Fragment) OS=Homo sa	4	1	1	1	0	0	0	1	0	0	0	1	0	1	1	0	0	0	0	0	0	0	0	1	0	0	0	1	0	1	1	0	0	0	0	0	0	0	0	1	0	0
C9JNW5;P83731;C9JXB8	C9JNW5;P83731;C9JXB8	8;8;7	8;8;7	8;8;7	60S ribosomal protein L24	RPL24	tr|C9JNW5|C9JNW5_HUMAN 60S ribosomal protein L24 OS=Homo sapiens GN=RPL24 PE=1 SV=1;sp|P83731|RL24_HUMAN 60S ribosomal protein L24 OS=Homo sapiens GN=RPL24 PE=1 SV=1;tr|C9JXB8|C9JXB8_HUMAN 60S ribosomal protein L24 OS=Homo sapiens GN=RPL24 PE=1 SV=1	3	8	8	8	3	5	4	5	4	6	4	5	4	2	6	5	4	4	5	5	3	5	4	5	4	6	4	5	4	2	6	5	4	4	5	5	3	5	4	5	4	6
C9JQA1;O60828	C9JQA1;O60828	1;1	1;1	1;1	Polyglutamine-binding protein 1	PQBP1	tr|C9JQA1|C9JQA1_HUMAN Polyglutamine-binding protein 1 (Fragment) OS=Homo sapiens GN=PQBP1 PE=1 SV=1;sp|O60828|PQBP1_HUMAN Polyglutamine-binding protein 1 OS=Homo sapiens GN=PQBP1 PE=1 SV=1	2	1	1	1	1	1	1	0	0	0	0	0	1	1	0	0	0	0	0	0	1	1	1	0	0	0	0	0	1	1	0	0	0	0	0	0	1	1	1	0	0	0
H0YEL5;C9JQD4;O43447	H0YEL5;C9JQD4;O43447	1;1;1	1;1;1	1;1;1	Peptidyl-prolyl cis-trans isomerase;Peptidyl-prolyl cis-trans isomerase H	PPIH	tr|H0YEL5|H0YEL5_HUMAN Peptidyl-prolyl cis-trans isomerase (Fragment) OS=Homo sapiens GN=PPIH PE=1 SV=1;tr|C9JQD4|C9JQD4_HUMAN Peptidyl-prolyl cis-trans isomerase (Fragment) OS=Homo sapiens GN=PPIH PE=1 SV=1;sp|O43447|PPIH_HUMAN Peptidyl-prolyl cis-trans i	3	1	1	1	0	0	0	0	1	1	0	0	0	0	0	0	0	1	0	0	0	0	0	0	1	1	0	0	0	0	0	0	0	1	0	0	0	0	0	0	1	1
F8WBI9;E9PEC3;E7ETT4;E7EUY3;E7ETT1;E9PDR0;C9JQS9;E7EX59;P05166	F8WBI9;E9PEC3;E7ETT4;E7EUY3;E7ETT1;E9PDR0;C9JQS9;E7EX59;P05166	1;1;1;1;1;1;1;1;1	1;1;1;1;1;1;1;1;1	1;1;1;1;1;1;1;1;1	Propionyl-CoA carboxylase beta chain, mitochondrial	PCCB	tr|F8WBI9|F8WBI9_HUMAN Propionyl-CoA carboxylase beta chain, mitochondrial OS=Homo sapiens GN=PCCB PE=1 SV=1;tr|E9PEC3|E9PEC3_HUMAN Propionyl-CoA carboxylase beta chain, mitochondrial OS=Homo sapiens GN=PCCB PE=1 SV=1;tr|E7ETT4|E7ETT4_HUMAN Propionyl-CoA c	9	1	1	1	0	0	0	0	0	0	0	0	1	0	0	0	0	0	0	0	0	0	0	0	0	0	0	0	1	0	0	0	0	0	0	0	0	0	0	0	0	0
C9JRZ6;Q9NX63;F8WAR4;F8WD73	C9JRZ6;Q9NX63;F8WAR4	7;7;6;1	7;7;6;1	7;7;6;1	MICOS complex subunit MIC19	CHCHD3	tr|C9JRZ6|C9JRZ6_HUMAN MICOS complex subunit OS=Homo sapiens GN=CHCHD3 PE=1 SV=1;sp|Q9NX63|MIC19_HUMAN MICOS complex subunit MIC19 OS=Homo sapiens GN=CHCHD3 PE=1 SV=1;tr|F8WAR4|F8WAR4_HUMAN MICOS complex subunit OS=Homo sapiens GN=CHCHD3 PE=1 SV=1	4	7	7	7	3	5	5	5	2	2	1	3	3	6	4	3	3	3	2	2	3	5	5	5	2	2	1	3	3	6	4	3	3	3	2	2	3	5	5	5	2	2
C9JU14;J3KR73;Q9NRW1;P20340;C9JB90;Q14964	C9JU14;J3KR73;Q9NRW1;P20340;C9JB90;Q14964	2;2;2;2;1;1	2;2;2;2;1;1	2;2;2;2;1;1	Ras-related protein Rab-6B;Ras-related protein Rab-6A;Ras-related protein Rab-39A	RAB6B;RAB6A;RAB39A	tr|C9JU14|C9JU14_HUMAN Ras-related protein Rab-6B (Fragment) OS=Homo sapiens GN=RAB6B PE=1 SV=3;tr|J3KR73|J3KR73_HUMAN Ras-related protein Rab-6B (Fragment) OS=Homo sapiens GN=RAB6B PE=1 SV=1;sp|Q9NRW1|RAB6B_HUMAN Ras-related protein Rab-6B OS=Homo sapiens	6	2	2	2	1	1	1	2	1	1	2	1	1	2	1	1	1	1	1	1	1	1	1	2	1	1	2	1	1	2	1	1	1	1	1	1	1	1	1	2	1	1
C9JW69;P18754;C9JRH2;C9JMJ4;C9J3R0;C9JQZ4	C9JW69;P18754;C9JRH2;C9JMJ4;C9J3R0;C9JQZ4	5;5;3;3;3;3	5;5;3;3;3;3	5;5;3;3;3;3	Regulator of chromosome condensation	RCC1	tr|C9JW69|C9JW69_HUMAN Regulator of chromosome condensation (Fragment) OS=Homo sapiens GN=RCC1 PE=1 SV=1;sp|P18754|RCC1_HUMAN Regulator of chromosome condensation OS=Homo sapiens GN=RCC1 PE=1 SV=1;tr|C9JRH2|C9JRH2_HUMAN Regulator of chromosome condensation	6	5	5	5	2	2	3	2	2	3	2	2	1	1	2	2	2	2	4	4	2	2	3	2	2	3	2	2	1	1	2	2	2	2	4	4	2	2	3	2	2	3
C9JYQ9;H0Y8C2;Q6P5R6	C9JYQ9;H0Y8C2;Q6P5R6	1;1;1	1;1;1	1;1;1	60S ribosomal protein L22-like 1	RPL22L1	tr|C9JYQ9|C9JYQ9_HUMAN 60S ribosomal protein L22-like 1 OS=Homo sapiens GN=RPL22L1 PE=1 SV=1;tr|H0Y8C2|H0Y8C2_HUMAN 60S ribosomal protein L22-like 1 (Fragment) OS=Homo sapiens GN=RPL22L1 PE=1 SV=1;sp|Q6P5R6|RL22L_HUMAN 60S ribosomal protein L22-like 1 OS=H	3	1	1	1	1	1	1	1	0	1	1	1	0	0	1	1	1	1	1	1	1	1	1	1	0	1	1	1	0	0	1	1	1	1	1	1	1	1	1	1	0	1
C9K0S0;H0Y8B3;O43865;Q96HN2	C9K0S0;H0Y8B3;O43865;Q96HN2	1;1;1;1	1;1;1;1	1;1;1;1	Adenosylhomocysteinase;Putative adenosylhomocysteinase 2;Putative adenosylhomocysteinase 3	AHCYL2;AHCYL1	tr|C9K0S0|C9K0S0_HUMAN Adenosylhomocysteinase 3 (Fragment) OS=Homo sapiens GN=AHCYL2 PE=1 SV=8;tr|H0Y8B3|H0Y8B3_HUMAN Adenosylhomocysteinase (Fragment) OS=Homo sapiens GN=AHCYL2 PE=1 SV=1;sp|O43865|SAHH2_HUMAN S-adenosylhomocysteine hydrolase-like protein	4	1	1	1	0	0	1	1	0	0	1	1	1	1	0	1	0	0	0	0	0	0	1	1	0	0	1	1	1	1	0	1	0	0	0	0	0	0	1	1	0	0
CON__REFSEQ:XP_001252647;CON__A2I7N3;CON__A2I7N1	CON__REFSEQ:XP_001252647;CON__A2I7N3;CON__A2I7N1	2;2;1	2;2;1	1;1;0			;;	3	2	2	1	2	1	2	2	1	2	2	2	2	1	0	0	0	0	0	0	2	1	2	2	1	2	2	2	2	1	0	0	0	0	0	0	1	0	1	1	0	1
CON__Q3MHN5;CON__ENSEMBL:ENSBTAP00000018229	CON__Q3MHN5;CON__ENSEMBL:ENSBTAP00000018229	1;1	1;1	1;1			;	2	1	1	1	0	0	0	0	0	0	1	0	0	0	0	0	0	0	0	0	0	0	0	0	0	0	1	0	0	0	0	0	0	0	0	0	0	0	0	0	0	0
CON__ENSEMBL:ENSBTAP00000024146;P01023;P20742	CON__ENSEMBL:ENSBTAP00000024146	9;2;1	9;2;1	9;2;1				3	9	9	9	4	3	3	2	2	2	6	3	0	0	0	0	0	0	1	0	4	3	3	2	2	2	6	3	0	0	0	0	0	0	1	0	4	3	3	2	2	2
CON__P00761	CON__P00761	6	6	6				1	6	6	6	4	3	4	5	4	4	5	5	6	5	4	4	4	4	4	4	4	3	4	5	4	4	5	5	6	5	4	4	4	4	4	4	4	3	4	5	4	4
CON__P01966;G3V1N2;P69905	CON__P01966	3;1;1	3;1;1	3;1;1				3	3	3	3	0	1	0	0	1	2	1	0	1	2	0	0	0	0	0	0	0	1	0	0	1	2	1	0	1	2	0	0	0	0	0	0	0	1	0	0	1	2
CON__P02533;P02533;CON__Q04695;CON__Q9QWL7;Q04695;F5GWP8;K7ESE1	CON__P02533;P02533;CON__Q04695;CON__Q9QWL7;Q04695;F5GWP8	4;4;3;3;3;2;1	1;1;1;1;1;1;1	1;1;1;1;1;1;1	Keratin, type I cytoskeletal 14;Keratin, type I cytoskeletal 17	KRT14;KRT17	;sp|P02533|K1C14_HUMAN Keratin, type I cytoskeletal 14 OS=Homo sapiens GN=KRT14 PE=1 SV=4;;;sp|Q04695|K1C17_HUMAN Keratin, type I cytoskeletal 17 OS=Homo sapiens GN=KRT17 PE=1 SV=2;tr|F5GWP8|F5GWP8_HUMAN Keratin, type I cytoskeletal 17 OS=Homo sapiens GN=K	7	4	1	1	1	1	1	1	0	0	2	3	4	4	2	2	1	0	0	0	0	0	0	0	0	0	0	0	1	1	0	0	0	0	0	0	0	0	0	0	0	0
CON__P02769;H0YA55;A0A0C4DGB6;CON__P02768-1;P02768;C9JKR2;D6RHD5;B7WNR0;H7C013;A0A087WWT3	CON__P02769	16;3;3;3;3;2;2;2;1;1	16;3;3;3;3;2;2;2;1;1	16;3;3;3;3;2;2;2;1;1				10	16	16	16	10	7	9	7	1	1	9	12	14	11	7	9	7	6	4	4	10	7	9	7	1	1	9	12	14	11	7	9	7	6	4	4	10	7	9	7	1	1
CON__P12763	CON__P12763	5	5	5				1	5	5	5	1	0	1	1	1	2	3	3	0	0	0	1	1	2	1	1	1	0	1	1	1	2	3	3	0	0	0	1	1	2	1	1	1	0	1	1	1	2
CON__P13645;P13645;CON__P02535-1;CON__P08730-1;CON__A2A4G1;CON__Q7Z3Y7;Q7Z3Y7;K7EMD9;K7ERE3;CON__ENSEMBL:ENSP00000377550;CON__P19012;CON__Q7Z3Y8;CON__Q148H6;CON__P08779;P19012;P13646;Q7Z3Y8;P08779;C9JM50;K7EPJ9;CON__P08727;CON__P19001;CON__P05784;CON__Q7Z3Z0;CON__P13646-1;CON__Q9Z2K1;CON__Q3ZAW8;CON__Q2M2I5;P08727;Q7Z3Z0;Q2M2I5;K7EQH6;C9JTG5;A8MT21;F8VZY9;CON__Q14525;CON__Q9UE12;CON__Q15323;CON__…	CON__P13645;P13645	25;25;7;4;4;4;4;3;3;3;3;3;3;3;3;3;3;3;2;2;2;2;2;2;2;2;2;2;2;2;2;1;1;1;1;1;1;1;1;1;1;1;1;1;1;1;1;1;1;1;1;1;1;1;1;1;1;1;1	25;25;7;4;4;4;4;3;3;3;3;3;3;3;3;3;3;3;2;2;2;2;2;2;2;2;2;2;2;2;2;1;1;1;1;1;1;1;1;1;1;1;1;1;1;1;1;1;1;1;1;1;1;1;1;1;1;1;1	22;22;5;2;1;2;2;2;2;2;1;2;1;0;1;2;2;0;0;0;0;0;0;1;2;0;0;1;0;1;1;1;1;1;0;0;0;0;0;0;0;0;0;0;0;0;0;0;0;0;0;0;0;0;0;0;0;0;0	Keratin, type I cytoskeletal 10	KRT10	;sp|P13645|K1C10_HUMAN Keratin, type I cytoskeletal 10 OS=Homo sapiens GN=KRT10 PE=1 SV=6	59	25	25	22	4	2	6	4	0	0	16	20	21	20	3	2	1	1	0	0	4	2	6	4	0	0	16	20	21	20	3	2	1	1	0	0	3	1	5	3	0	0
CON__P13647;P13647;F8W0C6;CON__Q8VED5;H0YIN9;H0YI76;F8VV57	CON__P13647;P13647;F8W0C6;CON__Q8VED5	7;7;4;4;3;2;1	3;3;1;0;1;1;1	1;1;0;0;0;0;1	Keratin, type II cytoskeletal 5	KRT5	;sp|P13647|K2C5_HUMAN Keratin, type II cytoskeletal 5 OS=Homo sapiens GN=KRT5 PE=1 SV=3;tr|F8W0C6|F8W0C6_HUMAN Keratin, type II cytoskeletal 5 (Fragment) OS=Homo sapiens GN=KRT5 PE=1 SV=8;	7	7	3	1	2	2	3	3	0	0	2	3	7	7	1	1	0	0	0	0	1	0	1	1	0	0	0	0	3	3	0	0	0	0	0	0	0	0	0	0	0	0
CON__P28800	CON__P28800	1	1	1				1	1	1	1	0	0	1	1	0	0	1	1	1	1	0	0	0	0	0	0	0	0	1	1	0	0	1	1	1	1	0	0	0	0	0	0	0	0	1	1	0	0
CON__P34955	CON__P34955	18	18	18				1	18	18	18	7	8	9	9	7	8	12	10	6	8	5	3	7	6	3	6	7	8	9	9	7	8	12	10	6	8	5	3	7	6	3	6	7	8	9	9	7	8
CON__P35908;P35908;Q01546;CON__O95678;CON__Q7Z794;CON__P12035;CON__Q01546;O95678;Q7Z794;P12035;CON__Q9R0H5;CON__Q5XKE5;CON__Q6NXH9;CON__P19013;P19013;Q5XKE5	CON__P35908;P35908	13;13;4;3;3;3;3;3;3;3;2;2;2;2;2;2	10;10;3;2;1;2;2;2;1;2;1;2;1;2;2;2	5;5;0;0;0;0;0;0;0;0;0;0;0;0;0;0	Keratin, type II cytoskeletal 2 epidermal	KRT2	;sp|P35908|K22E_HUMAN Keratin, type II cytoskeletal 2 epidermal OS=Homo sapiens GN=KRT2 PE=1 SV=2	16	13	10	5	4	4	6	5	1	2	8	9	10	10	4	3	2	2	2	2	2	2	4	4	0	0	7	7	7	7	2	1	0	0	0	0	0	0	3	2	0	0
CON__P81644	CON__P81644	1	1	1				1	1	1	1	0	0	0	0	0	0	1	0	0	0	0	0	0	0	0	0	0	0	0	0	0	0	1	0	0	0	0	0	0	0	0	0	0	0	0	0	0	0
Q5TCU3;CON__Q3SX28;Q5TCU8;P07951	Q5TCU3;CON__Q3SX28;Q5TCU8;P07951	4;4;4;4	1;1;1;1	1;1;1;1	Tropomyosin beta chain	TPM2	tr|Q5TCU3|Q5TCU3_HUMAN Tropomyosin beta chain OS=Homo sapiens GN=TPM2 PE=1 SV=1;;tr|Q5TCU8|Q5TCU8_HUMAN Tropomyosin beta chain OS=Homo sapiens GN=TPM2 PE=1 SV=1;sp|P07951|TPM2_HUMAN Tropomyosin beta chain OS=Homo sapiens GN=TPM2 PE=1 SV=1	4	4	1	1	1	1	1	1	1	0	0	0	2	3	0	2	0	1	0	0	0	0	1	0	0	0	0	0	0	0	0	0	0	0	0	0	0	0	1	0	0	0
CON__Q3SZ57	CON__Q3SZ57	1	1	1				1	1	1	1	0	0	0	0	1	0	0	0	0	0	0	0	0	0	0	0	0	0	0	0	1	0	0	0	0	0	0	0	0	0	0	0	0	0	0	0	1	0
CON__Streptavidin	CON__Streptavidin	4	4	4				1	4	4	4	4	4	4	4	4	4	4	4	4	4	4	4	4	4	4	4	4	4	4	4	4	4	4	4	4	4	4	4	4	4	4	4	4	4	4	4	4	4
H0Y3P2;D3DQV9;P78344;E9PKF8;H0YCH5;H0YE22	H0Y3P2;D3DQV9;P78344;E9PKF8	7;7;7;4;2;1	7;7;7;4;2;1	7;7;7;4;2;1	Eukaryotic translation initiation factor 4 gamma 2	EIF4G2	tr|H0Y3P2|H0Y3P2_HUMAN Eukaryotic translation initiation factor 4 gamma 2 OS=Homo sapiens GN=EIF4G2 PE=1 SV=1;tr|D3DQV9|D3DQV9_HUMAN Eukaryotic translation initiation factor 4 gamma 2 (Fragment) OS=Homo sapiens GN=EIF4G2 PE=1 SV=1;sp|P78344|IF4G2_HUMAN Euk	6	7	7	7	1	3	2	3	3	2	1	0	0	0	4	3	2	4	3	3	1	3	2	3	3	2	1	0	0	0	4	3	2	4	3	3	1	3	2	3	3	2
D3YTI2	D3YTI2	2	1	1		ACP1	tr|D3YTI2|D3YTI2_HUMAN Low molecular weight phosphotyrosine protein phosphatase OS=Homo sapiens GN=ACP1 PE=1 SV=1	1	2	1	1	2	2	1	1	1	1	1	1	0	0	1	1	2	1	1	1	1	1	0	0	0	0	0	0	0	0	0	0	1	0	0	0	1	1	0	0	0	0
D6RE83;D6R956;P09936;D6R974;D6RF53	D6RE83;D6R956;P09936;D6R974	3;3;3;2;1	3;3;3;2;1	3;3;3;2;1	Ubiquitin carboxyl-terminal hydrolase;Ubiquitin carboxyl-terminal hydrolase isozyme L1	UCHL1	tr|D6RE83|D6RE83_HUMAN Ubiquitin carboxyl-terminal hydrolase OS=Homo sapiens GN=UCHL1 PE=1 SV=1;tr|D6R956|D6R956_HUMAN Ubiquitin carboxyl-terminal hydrolase OS=Homo sapiens GN=UCHL1 PE=1 SV=1;sp|P09936|UCHL1_HUMAN Ubiquitin carboxyl-terminal hydrolase isoz	5	3	3	3	0	0	0	1	3	1	2	2	0	0	0	0	1	1	1	2	0	0	0	1	3	1	2	2	0	0	0	0	1	1	1	2	0	0	0	1	3	1
D6R9P3;D6RD18;D6RBZ0;Q99729	D6R9P3;D6RD18;D6RBZ0;Q99729	11;11;11;10	10;10;10;9	10;10;10;9	Heterogeneous nuclear ribonucleoprotein A/B	HNRNPAB	tr|D6R9P3|D6R9P3_HUMAN Heterogeneous nuclear ribonucleoprotein A/B OS=Homo sapiens GN=HNRNPAB PE=1 SV=1;tr|D6RD18|D6RD18_HUMAN Heterogeneous nuclear ribonucleoprotein A/B OS=Homo sapiens GN=HNRNPAB PE=1 SV=1;tr|D6RBZ0|D6RBZ0_HUMAN Heterogeneous nuclear rib	4	11	10	10	4	5	5	6	7	7	9	8	9	8	5	7	6	5	2	5	4	5	5	6	7	7	9	8	8	8	5	7	6	5	2	5	4	5	5	6	7	7
D6R9Z7;P15954	D6R9Z7;P15954	1;1	1;1	1;1	Cytochrome c oxidase subunit 7C, mitochondrial	COX7C	tr|D6R9Z7|D6R9Z7_HUMAN Cytochrome c oxidase subunit 7C, mitochondrial OS=Homo sapiens GN=COX7C PE=1 SV=1;sp|P15954|COX7C_HUMAN Cytochrome c oxidase subunit 7C, mitochondrial OS=Homo sapiens GN=COX7C PE=1 SV=1	2	1	1	1	0	0	0	0	0	0	0	0	0	1	0	0	0	0	0	0	0	0	0	0	0	0	0	0	0	1	0	0	0	0	0	0	0	0	0	0	0	0
D6RAA6;P57088;H0Y8N0	D6RAA6;P57088;H0Y8N0	2;2;1	2;2;1	2;2;1	Transmembrane protein 33	TMEM33	tr|D6RAA6|D6RAA6_HUMAN Transmembrane protein 33 (Fragment) OS=Homo sapiens GN=TMEM33 PE=1 SV=1;sp|P57088|TMM33_HUMAN Transmembrane protein 33 OS=Homo sapiens GN=TMEM33 PE=1 SV=2;tr|H0Y8N0|H0Y8N0_HUMAN Transmembrane protein 33 (Fragment) OS=Homo sapiens GN=	3	2	2	2	1	1	1	0	0	1	1	1	0	0	0	1	2	1	1	0	1	1	1	0	0	1	1	1	0	0	0	1	2	1	1	0	1	1	1	0	0	1
D6RAN4;P32969;H0Y9V9;E7ESE0;H0Y9R4	D6RAN4;P32969;H0Y9V9;E7ESE0	8;8;7;5;3	8;8;7;5;3	8;8;7;5;3	60S ribosomal protein L9	RPL9	tr|D6RAN4|D6RAN4_HUMAN 60S ribosomal protein L9 (Fragment) OS=Homo sapiens GN=RPL9 PE=1 SV=8;sp|P32969|RL9_HUMAN 60S ribosomal protein L9 OS=Homo sapiens GN=RPL9 PE=1 SV=1;tr|H0Y9V9|H0Y9V9_HUMAN 60S ribosomal protein L9 (Fragment) OS=Homo sapiens GN=RPL9 P	5	8	8	8	5	6	7	7	6	7	5	5	3	4	5	5	5	5	6	5	5	6	7	7	6	7	5	5	3	4	5	5	5	5	6	5	5	6	7	7	6	7
D6RD63;D6RAX7;D6RFN0;Q9BT78	D6RD63;D6RAX7;D6RFN0;Q9BT78	5;5;5;5	5;5;5;5	5;5;5;5	COP9 signalosome complex subunit 4	COPS4	tr|D6RD63|D6RD63_HUMAN COP9 signalosome complex subunit 4 (Fragment) OS=Homo sapiens GN=COPS4 PE=1 SV=1;tr|D6RAX7|D6RAX7_HUMAN COP9 constitutive photomorphogenic-like protein subunit 4 isoform 2 OS=Homo sapiens GN=COPS4 PE=1 SV=1;tr|D6RFN0|D6RFN0_HUMAN COP	4	5	5	5	1	1	2	2	0	1	1	1	1	0	2	1	1	1	3	1	1	1	2	2	0	1	1	1	1	0	2	1	1	1	3	1	1	1	2	2	0	1
D6RBV2;Q12907;D6RIU4;D6RBH1	D6RBV2;Q12907;D6RIU4	3;3;2;1	3;3;2;1	3;3;2;1	Vesicular integral-membrane protein VIP36	LMAN2	tr|D6RBV2|D6RBV2_HUMAN Vesicular integral-membrane protein VIP36 OS=Homo sapiens GN=LMAN2 PE=1 SV=1;sp|Q12907|LMAN2_HUMAN Vesicular integral-membrane protein VIP36 OS=Homo sapiens GN=LMAN2 PE=1 SV=1;tr|D6RIU4|D6RIU4_HUMAN Vesicular integral-membrane protei	4	3	3	3	0	1	0	0	0	0	1	0	1	0	0	1	1	0	0	0	0	1	0	0	0	0	1	0	1	0	0	1	1	0	0	0	0	1	0	0	0	0
D6RBW1;P06730;H0Y8J7;D6RHE2;H0Y8X3;A6NMX2	D6RBW1;P06730;H0Y8J7	4;4;3;1;1;1	4;4;3;1;1;1	4;4;3;1;1;1	Eukaryotic translation initiation factor 4E	EIF4E	tr|D6RBW1|D6RBW1_HUMAN Eukaryotic translation initiation factor 4E OS=Homo sapiens GN=EIF4E PE=1 SV=1;sp|P06730|IF4E_HUMAN Eukaryotic translation initiation factor 4E OS=Homo sapiens GN=EIF4E PE=1 SV=2;tr|H0Y8J7|H0Y8J7_HUMAN Eukaryotic translation initiati	6	4	4	4	1	1	1	1	1	1	2	1	1	1	3	2	1	1	0	1	1	1	1	1	1	1	2	1	1	1	3	2	1	1	0	1	1	1	1	1	1	1
D6RC14;H0Y9G6;E7ETU7;P09001	D6RC14;H0Y9G6;E7ETU7;P09001	1;1;1;1	1;1;1;1	1;1;1;1	39S ribosomal protein L3, mitochondrial	MRPL3	tr|D6RC14|D6RC14_HUMAN 39S ribosomal protein L3, mitochondrial (Fragment) OS=Homo sapiens GN=MRPL3 PE=1 SV=1;tr|H0Y9G6|H0Y9G6_HUMAN 39S ribosomal protein L3, mitochondrial (Fragment) OS=Homo sapiens GN=MRPL3 PE=1 SV=1;tr|E7ETU7|E7ETU7_HUMAN 39S ribosomal p	4	1	1	1	0	1	0	0	0	0	0	0	0	0	1	1	1	1	0	0	0	1	0	0	0	0	0	0	0	0	1	1	1	1	0	0	0	1	0	0	0	0
D6RCD0;Q8NBQ5	D6RCD0;Q8NBQ5	1;1	1;1	1;1	Estradiol 17-beta-dehydrogenase 11	HSD17B11	tr|D6RCD0|D6RCD0_HUMAN Estradiol 17-beta-dehydrogenase 11 OS=Homo sapiens GN=HSD17B11 PE=1 SV=2;sp|Q8NBQ5|DHB11_HUMAN Estradiol 17-beta-dehydrogenase 11 OS=Homo sapiens GN=HSD17B11 PE=1 SV=3	2	1	1	1	0	0	1	0	0	0	0	0	0	0	0	0	0	0	0	0	0	0	1	0	0	0	0	0	0	0	0	0	0	0	0	0	0	0	1	0	0	0
D6RCE2;Q6PGP7	D6RCE2;Q6PGP7	1;1	1;1	1;1	Tetratricopeptide repeat protein 37	TTC37	tr|D6RCE2|D6RCE2_HUMAN Tetratricopeptide repeat protein 37 (Fragment) OS=Homo sapiens GN=TTC37 PE=1 SV=1;sp|Q6PGP7|TTC37_HUMAN Tetratricopeptide repeat protein 37 OS=Homo sapiens GN=TTC37 PE=1 SV=1	2	1	1	1	1	0	0	0	0	0	0	0	0	0	0	0	0	0	0	0	1	0	0	0	0	0	0	0	0	0	0	0	0	0	0	0	1	0	0	0	0	0
D6RDM7;P61086	D6RDM7;P61086	3;3	3;3	3;3	Ubiquitin-conjugating enzyme E2 K	UBE2K	tr|D6RDM7|D6RDM7_HUMAN Ubiquitin-conjugating enzyme E2 K (Fragment) OS=Homo sapiens GN=UBE2K PE=1 SV=1;sp|P61086|UBE2K_HUMAN Ubiquitin-conjugating enzyme E2 K OS=Homo sapiens GN=UBE2K PE=1 SV=3	2	3	3	3	1	1	0	0	1	0	0	1	0	0	0	0	1	0	1	0	1	1	0	0	1	0	0	1	0	0	0	0	1	0	1	0	1	1	0	0	1	0
D6REM1;Q5T5I6;Q9H4A5;Q9H4A6	D6REM1;Q5T5I6;Q9H4A5;Q9H4A6	1;1;1;1	1;1;1;1	1;1;1;1	Golgi phosphoprotein 3-like;Golgi phosphoprotein 3	GOLPH3;GOLPH3L	tr|D6REM1|D6REM1_HUMAN Golgi phosphoprotein 3 OS=Homo sapiens GN=GOLPH3 PE=1 SV=1;tr|Q5T5I6|Q5T5I6_HUMAN Golgi phosphoprotein 3-like (Fragment) OS=Homo sapiens GN=GOLPH3L PE=1 SV=1;sp|Q9H4A5|GLP3L_HUMAN Golgi phosphoprotein 3-like OS=Homo sapiens GN=GOLPH3	4	1	1	1	0	0	0	0	0	0	0	0	1	0	0	1	0	0	0	0	0	0	0	0	0	0	0	0	1	0	0	1	0	0	0	0	0	0	0	0	0	0
D6RGI3;D6RER5;Q9NVA2;D6RDU5;D6RDP1;D6R9Y6;C9JV02;A0A087X142;A6NMH6;A6NFQ9;F8W8I8;Q92599	D6RGI3;D6RER5;Q9NVA2;D6RDU5	5;5;5;4;2;2;1;1;1;1;1;1	5;5;5;4;2;2;1;1;1;1;1;1	3;3;3;2;1;1;0;0;0;0;0;0	Septin-11	2011-09-01	tr|D6RGI3|D6RGI3_HUMAN Septin 11, isoform CRA_b OS=Homo sapiens GN=SEPT11 PE=1 SV=1;tr|D6RER5|D6RER5_HUMAN Septin-11 OS=Homo sapiens GN=SEPT11 PE=1 SV=1;sp|Q9NVA2|SEP11_HUMAN Septin-11 OS=Homo sapiens GN=SEPT11 PE=1 SV=3;tr|D6RDU5|D6RDU5_HUMAN Septin-11 (F	12	5	5	3	0	0	2	1	1	1	5	5	3	3	0	0	1	0	1	1	0	0	2	1	1	1	5	5	3	3	0	0	1	0	1	1	0	0	1	0	0	0
D6REX3;O94979;H7BXG7;D6RHZ5;H0YAB3;H0Y8W8;H0Y9T9;H0Y9K1;H0Y8V7;D6RBT0;D6RHE8;D6RE64;D6RCQ9;H0YAF5	D6REX3;O94979;H7BXG7;D6RHZ5	11;11;9;8;5;3;2;2;2;1;1;1;1;1	11;11;9;8;5;3;2;2;2;1;1;1;1;1	11;11;9;8;5;3;2;2;2;1;1;1;1;1	Protein transport protein Sec31A	SEC31A	tr|D6REX3|D6REX3_HUMAN Protein transport protein Sec31A OS=Homo sapiens GN=SEC31A PE=1 SV=1;sp|O94979|SC31A_HUMAN Protein transport protein Sec31A OS=Homo sapiens GN=SEC31A PE=1 SV=3;tr|H7BXG7|H7BXG7_HUMAN Protein transport protein Sec31A OS=Homo sapiens G	14	11	11	11	3	4	1	0	4	2	2	1	1	1	4	1	2	1	1	1	3	4	1	0	4	2	2	1	1	1	4	1	2	1	1	1	3	4	1	0	4	2
D6REX9;Q8N960;F8VRV0;D6R8Z4	D6REX9;Q8N960;F8VRV0;D6R8Z4	2;2;1;1	2;2;1;1	2;2;1;1	Centrosomal protein of 120 kDa	CEP120	tr|D6REX9|D6REX9_HUMAN Centrosomal protein of 120 kDa (Fragment) OS=Homo sapiens GN=CEP120 PE=1 SV=2;sp|Q8N960|CE120_HUMAN Centrosomal protein of 120 kDa OS=Homo sapiens GN=CEP120 PE=1 SV=2;tr|F8VRV0|F8VRV0_HUMAN Centrosomal protein of 120 kDa (Fragment) O	4	2	2	2	0	0	0	0	0	0	1	1	2	1	1	0	0	0	0	0	0	0	0	0	0	0	1	1	2	1	1	0	0	0	0	0	0	0	0	0	0	0
D6RFM5;P31040;A0A087X1I3;H0Y8X1	D6RFM5;P31040;A0A087X1I3	6;6;4;2	6;6;4;2	6;6;4;2	Succinate dehydrogenase [ubiquinone] flavoprotein subunit, mitochondrial	SDHA	tr|D6RFM5|D6RFM5_HUMAN Succinate dehydrogenase [ubiquinone] flavoprotein subunit, mitochondrial OS=Homo sapiens GN=SDHA PE=1 SV=1;sp|P31040|SDHA_HUMAN Succinate dehydrogenase [ubiquinone] flavoprotein subunit, mitochondrial OS=Homo sapiens GN=SDHA PE=1 SV=	4	6	6	6	2	2	4	4	2	2	4	4	4	4	3	3	2	3	4	5	2	2	4	4	2	2	4	4	4	4	3	3	2	3	4	5	2	2	4	4	2	2
D6RIE3;D6RGV5;H0UI06;P14406	D6RIE3;D6RGV5;H0UI06;P14406	1;1;1;1	1;1;1;1	1;1;1;1	Cytochrome c oxidase subunit 7A2, mitochondrial	COX7A2	tr|D6RIE3|D6RIE3_HUMAN Cytochrome c oxidase subunit 7A2, mitochondrial OS=Homo sapiens GN=COX7A2 PE=1 SV=1;tr|D6RGV5|D6RGV5_HUMAN Cytochrome c oxidase subunit 7A2, mitochondrial (Fragment) OS=Homo sapiens GN=COX7A2 PE=1 SV=1;tr|H0UI06|H0UI06_HUMAN Cytochro	4	1	1	1	1	1	1	1	0	1	1	1	1	0	1	1	1	1	1	1	1	1	1	1	0	1	1	1	1	0	1	1	1	1	1	1	1	1	1	1	0	1
D6RGZ2;Q96J01	D6RGZ2;Q96J01	2;2	2;2	2;2	THO complex subunit 3	THOC3	tr|D6RGZ2|D6RGZ2_HUMAN THO complex subunit 3 OS=Homo sapiens GN=THOC3 PE=1 SV=1;sp|Q96J01|THOC3_HUMAN THO complex subunit 3 OS=Homo sapiens GN=THOC3 PE=1 SV=1	2	2	2	2	2	0	0	1	1	1	1	1	1	1	0	1	1	0	1	1	2	0	0	1	1	1	1	1	1	1	0	1	1	0	1	1	2	0	0	1	1	1
D6RIY6;Q06265	D6RIY6;Q06265	1;1	1;1	1;1	Exosome complex component RRP45	EXOSC9	tr|D6RIY6|D6RIY6_HUMAN Exosome complex component RRP45 OS=Homo sapiens GN=EXOSC9 PE=1 SV=1;sp|Q06265|EXOS9_HUMAN Exosome complex component RRP45 OS=Homo sapiens GN=EXOSC9 PE=1 SV=3	2	1	1	1	0	1	0	0	0	0	0	0	0	0	0	0	0	0	0	0	0	1	0	0	0	0	0	0	0	0	0	0	0	0	0	0	0	1	0	0	0	0
K7ENX8;K7ELV6;K7EJV5;K7ELT6;K7EJV1;K7EMY9;K7EPM4;K7ER40;K7EQR7;D6W5Y5;Q14011;K7EQX4;K7ENN6;K7EIF7;K7EQL0	K7ENX8;K7ELV6;K7EJV5;K7ELT6;K7EJV1;K7EMY9;K7EPM4;K7ER40;K7EQR7;D6W5Y5;Q14011;K7EQX4;K7ENN6;K7EIF7;K7EQL0	2;2;2;2;2;2;2;2;2;2;2;1;1;1;1	2;2;2;2;2;2;2;2;2;2;2;1;1;1;1	2;2;2;2;2;2;2;2;2;2;2;1;1;1;1	Cold-inducible RNA-binding protein	CIRBP	tr|K7ENX8|K7ENX8_HUMAN Cold-inducible RNA-binding protein (Fragment) OS=Homo sapiens GN=CIRBP PE=1 SV=2;tr|K7ELV6|K7ELV6_HUMAN Cold-inducible RNA-binding protein (Fragment) OS=Homo sapiens GN=CIRBP PE=1 SV=2;tr|K7EJV5|K7EJV5_HUMAN Cold-inducible RNA-bindin	15	2	2	2	0	0	0	0	1	0	1	2	0	0	0	0	0	0	0	0	0	0	0	0	1	0	1	2	0	0	0	0	0	0	0	0	0	0	0	0	1	0
E2QRG8;Q00765	E2QRG8;Q00765	1;1	1;1	1;1	Receptor expression-enhancing protein;Receptor expression-enhancing protein 5	REEP5	tr|E2QRG8|E2QRG8_HUMAN Receptor expression-enhancing protein (Fragment) OS=Homo sapiens GN=REEP5 PE=1 SV=1;sp|Q00765|REEP5_HUMAN Receptor expression-enhancing protein 5 OS=Homo sapiens GN=REEP5 PE=1 SV=3	2	1	1	1	0	0	0	0	0	0	0	0	1	1	0	0	0	0	0	0	0	0	0	0	0	0	0	0	1	1	0	0	0	0	0	0	0	0	0	0	0	0
E5RGR0;O75608;E5RJ48;A0A087X1K9;B4DP64	E5RGR0;O75608;E5RJ48;A0A087X1K9;B4DP64	2;2;1;1;1	2;2;1;1;1	2;2;1;1;1	Acyl-protein thioesterase 1	LYPLA1	tr|E5RGR0|E5RGR0_HUMAN Acyl-protein thioesterase 1 (Fragment) OS=Homo sapiens GN=LYPLA1 PE=1 SV=1;sp|O75608|LYPA1_HUMAN Acyl-protein thioesterase 1 OS=Homo sapiens GN=LYPLA1 PE=1 SV=1;tr|E5RJ48|E5RJ48_HUMAN Acyl-protein thioesterase 1 (Fragment) OS=Homo sa	5	2	2	2	0	0	0	0	1	1	0	0	0	0	0	0	1	1	0	0	0	0	0	0	1	1	0	0	0	0	0	0	1	1	0	0	0	0	0	0	1	1
E5RGX5;Q93045	E5RGX5;Q93045	2;2	1;1	1;1	Stathmin;Stathmin-2	STMN2	tr|E5RGX5|E5RGX5_HUMAN Stathmin OS=Homo sapiens GN=STMN2 PE=1 SV=1;sp|Q93045|STMN2_HUMAN Stathmin-2 OS=Homo sapiens GN=STMN2 PE=1 SV=3	2	2	1	1	0	0	0	0	0	0	1	0	1	2	0	0	0	0	0	0	0	0	0	0	0	0	1	0	1	1	0	0	0	0	0	0	0	0	0	0	0	0
E5RHG8;Q15369;R4GMY8	E5RHG8;Q15369;R4GMY8	2;2;1	2;2;1	2;2;1	Transcription elongation factor B polypeptide 1	TCEB1	tr|E5RHG8|E5RHG8_HUMAN Elongin-C (Fragment) OS=Homo sapiens GN=ELOC PE=1 SV=1;sp|Q15369|ELOC_HUMAN Elongin-C OS=Homo sapiens GN=ELOC PE=1 SV=1;tr|R4GMY8|R4GMY8_HUMAN Elongin-C OS=Homo sapiens GN=ELOC PE=1 SV=1	3	2	2	2	0	0	0	0	0	0	0	0	0	0	0	0	1	2	1	0	0	0	0	0	0	0	0	0	0	0	0	0	1	2	1	0	0	0	0	0	0	0
E5RIM3;Q9Y263;H0YBW4	E5RIM3;Q9Y263;H0YBW4	3;3;2	3;3;2	3;3;2	Phospholipase A-2-activating protein	PLAA	tr|E5RIM3|E5RIM3_HUMAN Phospholipase A-2-activating protein OS=Homo sapiens GN=PLAA PE=1 SV=1;sp|Q9Y263|PLAP_HUMAN Phospholipase A-2-activating protein OS=Homo sapiens GN=PLAA PE=1 SV=2;tr|H0YBW4|H0YBW4_HUMAN Phospholipase A-2-activating protein (Fragment)	3	3	3	3	0	0	0	0	0	0	0	0	0	1	0	1	0	0	0	1	0	0	0	0	0	0	0	0	0	1	0	1	0	0	0	1	0	0	0	0	0	0
E5RJR3;Q9NZL9	E5RJR3;Q9NZL9	1;1	1;1	1;1	Methionine adenosyltransferase 2 subunit beta	MAT2B	tr|E5RJR3|E5RJR3_HUMAN Methionine adenosyltransferase 2 subunit beta OS=Homo sapiens GN=MAT2B PE=1 SV=1;sp|Q9NZL9|MAT2B_HUMAN Methionine adenosyltransferase 2 subunit beta OS=Homo sapiens GN=MAT2B PE=1 SV=1	2	1	1	1	0	0	0	0	1	0	0	0	0	0	0	0	1	1	1	1	0	0	0	0	1	0	0	0	0	0	0	0	1	1	1	1	0	0	0	0	1	0
E7EM64;Q7L5N1;H7C3T0	E7EM64;Q7L5N1	7;7;2	7;7;2	7;7;2	COP9 signalosome complex subunit 6	COPS6	tr|E7EM64|E7EM64_HUMAN COP9 signalosome complex subunit 6 OS=Homo sapiens GN=COPS6 PE=1 SV=1;sp|Q7L5N1|CSN6_HUMAN COP9 signalosome complex subunit 6 OS=Homo sapiens GN=COPS6 PE=1 SV=1	3	7	7	7	2	2	4	2	1	2	2	2	2	3	2	1	1	2	2	3	2	2	4	2	1	2	2	2	2	3	2	1	1	2	2	3	2	2	4	2	1	2
F8WBR5;M0QZ52;G3V479;P0DP25;P0DP24;P0DP23;E7ETZ0;H0Y7A7;E7EMB3	F8WBR5;M0QZ52;G3V479;P0DP25;P0DP24;P0DP23;E7ETZ0;H0Y7A7;E7EMB3	1;1;1;1;1;1;1;1;1	1;1;1;1;1;1;1;1;1	1;1;1;1;1;1;1;1;1		CALM2;CALM3;CALM1	tr|F8WBR5|F8WBR5_HUMAN Calmodulin-2 OS=Homo sapiens GN=CALM2 PE=1 SV=1;tr|M0QZ52|M0QZ52_HUMAN Calmodulin OS=Homo sapiens GN=CALM3 PE=1 SV=1;tr|G3V479|G3V479_HUMAN Calmodulin-1 OS=Homo sapiens GN=CALM1 PE=1 SV=1;sp|P0DP25|CALM3_HUMAN Calmodulin-3 OS=Homo sa	9	1	1	1	0	0	0	0	0	0	0	0	0	0	0	1	1	1	1	1	0	0	0	0	0	0	0	0	0	0	0	1	1	1	1	1	0	0	0	0	0	0
E7EMD0;H0Y4R2;P16435	E7EMD0;H0Y4R2;P16435	1;1;1	1;1;1	1;1;1	NADPH--cytochrome P450 reductase	POR	tr|E7EMD0|E7EMD0_HUMAN NADPH--cytochrome P450 reductase OS=Homo sapiens GN=POR PE=1 SV=1;tr|H0Y4R2|H0Y4R2_HUMAN NADPH--cytochrome P450 reductase (Fragment) OS=Homo sapiens GN=POR PE=1 SV=1;sp|P16435|NCPR_HUMAN NADPH--cytochrome P450 reductase OS=Homo sapie	3	1	1	1	0	1	0	0	0	0	0	0	0	0	0	0	1	1	0	0	0	1	0	0	0	0	0	0	0	0	0	0	1	1	0	0	0	1	0	0	0	0
K7EJL1;E7ENJ6;Q9BXS5;K7EPR4;K7EJJ1;K7EMG5;Q9Y6Q5	K7EJL1;E7ENJ6;Q9BXS5;K7EPR4;K7EJJ1;K7EMG5;Q9Y6Q5	2;2;2;1;1;1;1	2;2;2;1;1;1;1	2;2;2;1;1;1;1	AP-1 complex subunit mu-1;AP-1 complex subunit mu-2	AP1M1;AP1M2	tr|K7EJL1|K7EJL1_HUMAN AP-1 complex subunit mu-1 OS=Homo sapiens GN=AP1M1 PE=1 SV=1;tr|E7ENJ6|E7ENJ6_HUMAN AP-1 complex subunit mu-1 OS=Homo sapiens GN=AP1M1 PE=1 SV=1;sp|Q9BXS5|AP1M1_HUMAN AP-1 complex subunit mu-1 OS=Homo sapiens GN=AP1M1 PE=1 SV=3;tr|K7	7	2	2	2	0	0	0	0	1	1	0	0	0	0	0	0	2	2	0	0	0	0	0	0	1	1	0	0	0	0	0	0	2	2	0	0	0	0	0	0	1	1
E7EP17;Q9NYC9;J3QLM9	E7EP17;Q9NYC9;J3QLM9	2;2;1	2;2;1	2;2;1	Dynein heavy chain 9, axonemal	DNAH9	tr|E7EP17|E7EP17_HUMAN Dynein heavy chain 9, axonemal OS=Homo sapiens GN=DNAH9 PE=1 SV=1;sp|Q9NYC9|DYH9_HUMAN Dynein heavy chain 9, axonemal OS=Homo sapiens GN=DNAH9 PE=1 SV=3;tr|J3QLM9|J3QLM9_HUMAN Dynein heavy chain 9, axonemal (Fragment) OS=Homo sapiens	3	2	2	2	0	0	0	0	0	0	0	1	0	0	1	0	0	0	0	0	0	0	0	0	0	0	0	1	0	0	1	0	0	0	0	0	0	0	0	0	0	0
G3V1Q4;E7ES33;E7EPK1;Q16181;Q5JXL7;A0A0U1RRH9;A0A0U1RRE1;A0A0U1RRM2;Q6ZU15	G3V1Q4;E7ES33;E7EPK1;Q16181;Q5JXL7;A0A0U1RRH9;A0A0U1RRE1	4;4;4;4;2;2;2;1;1	4;4;4;4;2;2;2;1;1	4;4;4;4;2;2;2;1;1	Septin-7	SEPT7;DKFZp586I031	tr|G3V1Q4|G3V1Q4_HUMAN Septin-7 OS=Homo sapiens GN=SEPT7 PE=1 SV=2;tr|E7ES33|E7ES33_HUMAN Septin-7 OS=Homo sapiens GN=SEPT7 PE=1 SV=3;tr|E7EPK1|E7EPK1_HUMAN Septin-7 OS=Homo sapiens GN=SEPT7 PE=1 SV=2;sp|Q16181|SEPT7_HUMAN Septin-7 OS=Homo sapiens GN=SEPT7	9	4	4	4	2	2	2	3	3	2	2	3	0	0	2	1	2	2	3	3	2	2	2	3	3	2	2	3	0	0	2	1	2	2	3	3	2	2	2	3	3	2
E7EPN9;Q9Y520;H7C5N8;Q5JSZ5;A0A1W2PQP5	E7EPN9;Q9Y520;H7C5N8	10;10;5;2;1	10;10;5;2;1	8;8;5;0;0	Protein PRRC2C	PRRC2C	tr|E7EPN9|E7EPN9_HUMAN Protein PRRC2C OS=Homo sapiens GN=PRRC2C PE=1 SV=1;sp|Q9Y520|PRC2C_HUMAN Protein PRRC2C OS=Homo sapiens GN=PRRC2C PE=1 SV=4;tr|H7C5N8|H7C5N8_HUMAN Protein PRRC2C (Fragment) OS=Homo sapiens GN=PRRC2C PE=1 SV=1	5	10	10	8	3	2	3	4	4	3	4	3	2	2	4	2	1	1	1	1	3	2	3	4	4	3	4	3	2	2	4	2	1	1	1	1	3	2	3	4	3	2
E7EPW2;P82663	E7EPW2;P82663	2;2	2;2	2;2	28S ribosomal protein S25, mitochondrial	MRPS25	tr|E7EPW2|E7EPW2_HUMAN 28S ribosomal protein S25, mitochondrial OS=Homo sapiens GN=MRPS25 PE=1 SV=1;sp|P82663|RT25_HUMAN 28S ribosomal protein S25, mitochondrial OS=Homo sapiens GN=MRPS25 PE=1 SV=1	2	2	2	2	0	0	0	0	1	0	0	0	0	0	0	0	0	1	0	0	0	0	0	0	1	0	0	0	0	0	0	0	0	1	0	0	0	0	0	0	1	0
E7EQG2;Q14240	E7EQG2;Q14240	14;14	1;1	1;1	Eukaryotic initiation factor 4A-II;Eukaryotic initiation factor 4A-II, N-terminally processed	EIF4A2	tr|E7EQG2|E7EQG2_HUMAN Eukaryotic initiation factor 4A-II OS=Homo sapiens GN=EIF4A2 PE=1 SV=1;sp|Q14240|IF4A2_HUMAN Eukaryotic initiation factor 4A-II OS=Homo sapiens GN=EIF4A2 PE=1 SV=2	2	14	1	1	10	9	10	10	10	11	8	11	8	7	11	12	9	10	11	11	0	0	0	0	0	0	0	0	0	0	0	0	1	1	0	0	0	0	0	0	0	0
E7EQR4;P15311;P26038;P35241;V9GZ54;E9PQ82;E9PNV3	E7EQR4;P15311;P26038;P35241	8;8;6;6;1;1;1	8;8;6;6;1;1;1	8;8;6;6;1;1;1	Ezrin;Moesin;Radixin	EZR;MSN;RDX	tr|E7EQR4|E7EQR4_HUMAN Ezrin OS=Homo sapiens GN=EZR PE=1 SV=3;sp|P15311|EZRI_HUMAN Ezrin OS=Homo sapiens GN=EZR PE=1 SV=4;sp|P26038|MOES_HUMAN Moesin OS=Homo sapiens GN=MSN PE=1 SV=3;sp|P35241|RADI_HUMAN Radixin OS=Homo sapiens GN=RDX PE=1 SV=1	7	8	8	8	0	0	0	0	3	3	1	3	0	0	0	0	3	4	5	3	0	0	0	0	3	3	1	3	0	0	0	0	3	4	5	3	0	0	0	0	3	3
S4R3H4;E7EQT4;Q9UKV3;G3V3T3;G3V3B0	S4R3H4;E7EQT4;Q9UKV3;G3V3T3;G3V3B0	2;2;2;1;1	2;2;2;1;1	2;2;2;1;1	Apoptotic chromatin condensation inducer in the nucleus	ACIN1	tr|S4R3H4|S4R3H4_HUMAN Apoptotic chromatin condensation inducer in the nucleus OS=Homo sapiens GN=ACIN1 PE=1 SV=1;tr|E7EQT4|E7EQT4_HUMAN Apoptotic chromatin condensation inducer in the nucleus OS=Homo sapiens GN=ACIN1 PE=1 SV=2;sp|Q9UKV3|ACINU_HUMAN Apopto	5	2	2	2	0	0	1	1	1	2	0	0	0	0	1	1	0	0	0	0	0	0	1	1	1	2	0	0	0	0	1	1	0	0	0	0	0	0	1	1	1	2
E7ERY9;H0Y7S3;Q16720;P23634;Q01814;P20020	E7ERY9;H0Y7S3;Q16720;P23634;Q01814;P20020	1;1;1;1;1;1	1;1;1;1;1;1	1;1;1;1;1;1	Calcium-transporting ATPase;Plasma membrane calcium-transporting ATPase 3;Plasma membrane calcium-transporting ATPase 4;Plasma membrane calcium-transporting ATPase 2;Plasma membrane calcium-transporting ATPase 1	ATP2B1;ATP2B2;ATP2B3;ATP2B4	tr|E7ERY9|E7ERY9_HUMAN Calcium-transporting ATPase OS=Homo sapiens GN=ATP2B1 PE=1 SV=2;tr|H0Y7S3|H0Y7S3_HUMAN Plasma membrane calcium-transporting ATPase 2 (Fragment) OS=Homo sapiens GN=ATP2B2 PE=1 SV=1;sp|Q16720|AT2B3_HUMAN Plasma membrane calcium-transpo	6	1	1	1	0	0	0	1	0	0	0	0	0	0	0	0	0	0	0	0	0	0	0	1	0	0	0	0	0	0	0	0	0	0	0	0	0	0	0	1	0	0
E7ESI2;G3V5T9;P24941;Q00526;K7EJ83	E7ESI2;G3V5T9;P24941;Q00526	5;5;5;3;2	3;3;3;1;1	3;3;3;1;1	Cyclin-dependent kinase 2;Cyclin-dependent kinase 3	CDK2;CDK3	tr|E7ESI2|E7ESI2_HUMAN Cyclin-dependent kinase 2 OS=Homo sapiens GN=CDK2 PE=1 SV=1;tr|G3V5T9|G3V5T9_HUMAN Cyclin-dependent kinase 2 OS=Homo sapiens GN=CDK2 PE=1 SV=1;sp|P24941|CDK2_HUMAN Cyclin-dependent kinase 2 OS=Homo sapiens GN=CDK2 PE=1 SV=2;sp|Q00526	5	5	3	3	2	2	2	1	1	2	1	1	1	2	1	2	1	1	5	2	0	0	0	0	0	1	0	0	0	0	0	0	0	0	3	1	0	0	0	0	0	1
E7ET15;O15042;E7EW00;H0Y8D9	E7ET15;O15042;E7EW00;H0Y8D9	2;2;1;1	2;2;1;1	2;2;1;1	U2 snRNP-associated SURP motif-containing protein	U2SURP	tr|E7ET15|E7ET15_HUMAN U2 snRNP-associated SURP motif-containing protein OS=Homo sapiens GN=U2SURP PE=1 SV=1;sp|O15042|SR140_HUMAN U2 snRNP-associated SURP motif-containing protein OS=Homo sapiens GN=U2SURP PE=1 SV=2;tr|E7EW00|E7EW00_HUMAN U2 snRNP-associa	4	2	2	2	1	0	0	0	0	0	0	0	0	0	1	2	1	1	0	0	1	0	0	0	0	0	0	0	0	0	1	2	1	1	0	0	1	0	0	0	0	0
J3KQ96;E7ETY2;Q13428	J3KQ96;E7ETY2;Q13428	5;5;5	5;5;5	5;5;5	Treacle protein	TCOF1	tr|J3KQ96|J3KQ96_HUMAN Treacle protein (Fragment) OS=Homo sapiens GN=TCOF1 PE=1 SV=1;tr|E7ETY2|E7ETY2_HUMAN Treacle protein OS=Homo sapiens GN=TCOF1 PE=1 SV=1;sp|Q13428|TCOF_HUMAN Treacle protein OS=Homo sapiens GN=TCOF1 PE=1 SV=3	3	5	5	5	1	0	0	0	0	0	0	1	1	1	0	0	1	1	0	0	1	0	0	0	0	0	0	1	1	1	0	0	1	1	0	0	1	0	0	0	0	0
E7ETZ4;Q9Y6E2;Q75MG1;E9PFD4;B5MCE7;B5MCH7;E9PFE3;C9JF98;F8WDX8;E7EMS9	E7ETZ4;Q9Y6E2;Q75MG1;E9PFD4;B5MCE7;B5MCH7	7;7;6;4;4;4;3;3;3;3	6;6;6;3;3;3;3;3;3;3	6;6;6;3;3;3;3;3;3;3	Basic leucine zipper and W2 domain-containing protein 2	BZW2	tr|E7ETZ4|E7ETZ4_HUMAN Basic leucine zipper and W2 domain-containing protein 2 (Fragment) OS=Homo sapiens GN=BZW2 PE=1 SV=1;sp|Q9Y6E2|BZW2_HUMAN Basic leucine zipper and W2 domain-containing protein 2 OS=Homo sapiens GN=BZW2 PE=1 SV=1;tr|Q75MG1|Q75MG1_HUMA	10	7	6	6	3	2	1	3	4	2	1	1	1	0	3	2	5	3	3	4	3	2	1	3	4	2	0	1	1	0	3	2	5	3	3	4	3	2	1	3	4	2
E7EU96;Q8NEV1;P68400	E7EU96;Q8NEV1;P68400	2;2;2	2;2;2	2;2;2	Casein kinase II subunit alpha 3;Casein kinase II subunit alpha	CSNK2A1;CSNK2A3	tr|E7EU96|E7EU96_HUMAN Casein kinase II subunit alpha OS=Homo sapiens GN=CSNK2A1 PE=1 SV=1;sp|Q8NEV1|CSK23_HUMAN Casein kinase II subunit alpha 3 OS=Homo sapiens GN=CSNK2A3 PE=1 SV=2;sp|P68400|CSK21_HUMAN Casein kinase II subunit alpha OS=Homo sapiens GN=C	3	2	2	2	1	2	1	0	2	2	1	1	0	0	0	0	1	2	2	2	1	2	1	0	2	2	1	1	0	0	0	0	1	2	2	2	1	2	1	0	2	2
E7EUU4;E7EX73;E9PGM1;H7C044;C9J2Z7;C9K073;A0A0A0MSA7;A0A0U1RQK7;O43432;C9JHW9;H7C0V6;F8WCF2;C9JIH5;C9JWH9;REV__F5H7J8;B1AN91;B1AN92;REV__Q8NEG2;REV__C9JQZ6;REV__J3KQX6	E7EUU4;E7EX73;E9PGM1	32;31;31;11;10;10;4;4;4;2;2;1;1;1;1;1;1;1;1;1	32;31;31;11;10;10;4;4;4;2;2;1;1;1;1;1;1;1;1;1	1;1;1;0;1;1;0;0;0;0;0;0;0;0;0;0;0;0;0;0		EIF4G1	tr|E7EUU4|E7EUU4_HUMAN Eukaryotic translation initiation factor 4 gamma 1 OS=Homo sapiens GN=EIF4G1 PE=1 SV=1;tr|E7EX73|E7EX73_HUMAN Eukaryotic translation initiation factor 4 gamma 1 OS=Homo sapiens GN=EIF4G1 PE=1 SV=1;tr|E9PGM1|E9PGM1_HUMAN Eukaryotic tr	20	32	32	1	13	9	9	11	16	13	4	3	1	2	13	12	14	16	16	12	13	9	9	11	16	13	4	3	1	2	13	12	14	16	16	12	0	0	0	0	1	0
E7EVA0;P27816;H7C4C5;B5MEG9;H0Y2V1;F8W9U4;H7C456;A0A0J9YVV8;A0A0J9YW37	E7EVA0;P27816	15;15;7;7;5;5;2;1;1	15;15;7;7;5;5;2;1;1	15;15;7;7;5;5;2;1;1	Microtubule-associated protein;Microtubule-associated protein 4	MAP4	tr|E7EVA0|E7EVA0_HUMAN Microtubule-associated protein OS=Homo sapiens GN=MAP4 PE=1 SV=1;sp|P27816|MAP4_HUMAN Microtubule-associated protein 4 OS=Homo sapiens GN=MAP4 PE=1 SV=3	9	15	15	15	5	6	4	2	7	6	5	4	0	0	5	4	4	2	3	4	5	6	4	2	7	6	5	4	0	0	5	4	4	2	3	4	5	6	4	2	7	6
G3V2E7;F8W6L3;G3V3H3;G3V5R9;E7EVH7;Q07866;E9PQ02;A8MX29;A8MZ87;G5E9S8;Q9H0B6	G3V2E7;F8W6L3;G3V3H3;G3V5R9;E7EVH7;Q07866;E9PQ02;A8MX29;A8MZ87;G5E9S8;Q9H0B6	2;2;2;2;2;2;1;1;1;1;1	2;2;2;2;2;2;1;1;1;1;1	2;2;2;2;2;2;1;1;1;1;1	Kinesin light chain 1;Kinesin light chain 2	KLC1;KLC2	tr|G3V2E7|G3V2E7_HUMAN Kinesin light chain 1 OS=Homo sapiens GN=KLC1 PE=1 SV=1;tr|F8W6L3|F8W6L3_HUMAN Kinesin light chain 1 OS=Homo sapiens GN=KLC1 PE=1 SV=1;tr|G3V3H3|G3V3H3_HUMAN Kinesin light chain 1 OS=Homo sapiens GN=KLC1 PE=1 SV=1;tr|G3V5R9|G3V5R9_HU	11	2	2	2	0	0	0	0	1	0	0	0	0	0	0	0	0	1	0	0	0	0	0	0	1	0	0	0	0	0	0	0	0	1	0	0	0	0	0	0	1	0
H0YL50;E7EW33;H7C229;E7EVJ5;Q7L576;Q96F07	H0YL50;E7EW33;H7C229;E7EVJ5;Q7L576;Q96F07	2;2;2;2;2;2	2;2;2;2;2;2	2;2;2;2;2;2	Cytoplasmic FMR1-interacting protein 1;Cytoplasmic FMR1-interacting protein 2	CYFIP1;CYFIP2	tr|H0YL50|H0YL50_HUMAN Cytoplasmic FMR1-interacting protein 1 (Fragment) OS=Homo sapiens GN=CYFIP1 PE=1 SV=1;tr|E7EW33|E7EW33_HUMAN Cytoplasmic FMR1-interacting protein 2 OS=Homo sapiens GN=CYFIP2 PE=1 SV=1;tr|H7C229|H7C229_HUMAN Cytoplasmic FMR1-interacti	6	2	2	2	2	2	0	1	1	2	0	0	0	0	1	1	0	0	1	1	2	2	0	1	1	2	0	0	0	0	1	1	0	0	1	1	2	2	0	1	1	2
E7EWR4;P33240;E9PID8;A0A0A0MT56;Q9H0L4	E7EWR4;P33240;E9PID8	3;3;2;1;1	3;3;2;1;1	3;3;2;1;1	Cleavage stimulation factor subunit 2	CSTF2	tr|E7EWR4|E7EWR4_HUMAN Cleavage stimulation factor subunit 2 OS=Homo sapiens GN=CSTF2 PE=1 SV=1;sp|P33240|CSTF2_HUMAN Cleavage stimulation factor subunit 2 OS=Homo sapiens GN=CSTF2 PE=1 SV=1;tr|E9PID8|E9PID8_HUMAN Cleavage stimulation factor subunit 2 OS=H	5	3	3	3	0	0	0	0	0	0	1	2	2	1	0	0	0	0	0	0	0	0	0	0	0	0	1	2	2	1	0	0	0	0	0	0	0	0	0	0	0	0
E7EX17;P23588;F8VX11;F8W0K0;F8VYE9;F8VSC7;F8VP89;F8VRU1	E7EX17;P23588;F8VX11	15;15;8;5;5;5;5;3	15;15;8;5;5;5;5;3	15;15;8;5;5;5;5;3	Eukaryotic translation initiation factor 4B	EIF4B	tr|E7EX17|E7EX17_HUMAN Eukaryotic translation initiation factor 4B OS=Homo sapiens GN=EIF4B PE=1 SV=1;sp|P23588|IF4B_HUMAN Eukaryotic translation initiation factor 4B OS=Homo sapiens GN=EIF4B PE=1 SV=2;tr|F8VX11|F8VX11_HUMAN Eukaryotic translation initiati	8	15	15	15	1	1	3	5	3	2	13	11	2	2	2	0	5	6	4	5	1	1	3	5	3	2	13	11	2	2	2	0	5	6	4	5	1	1	3	5	3	2
E7EX90;Q14203;E7EWF7;Q6AWB1	E7EX90;Q14203;E7EWF7	6;6;4;1	6;6;4;1	6;6;4;1	Dynactin subunit 1	DCTN1	tr|E7EX90|E7EX90_HUMAN Dynactin subunit 1 OS=Homo sapiens GN=DCTN1 PE=1 SV=1;sp|Q14203|DCTN1_HUMAN Dynactin subunit 1 OS=Homo sapiens GN=DCTN1 PE=1 SV=3;tr|E7EWF7|E7EWF7_HUMAN Uncharacterized protein (Fragment) OS=Homo sapiens PE=4 SV=2	4	6	6	6	2	2	0	0	3	3	0	0	1	0	1	0	1	0	0	0	2	2	0	0	3	3	0	0	1	0	1	0	1	0	0	0	2	2	0	0	3	3
E7EXA3;Q6X734;Q9GZT8	E7EXA3;Q6X734;Q9GZT8	1;1;1	1;1;1	1;1;1	NIF3-like protein 1	NIF3L1	tr|E7EXA3|E7EXA3_HUMAN NIF3-like protein 1 (Fragment) OS=Homo sapiens GN=NIF3L1 PE=1 SV=1;tr|Q6X734|Q6X734_HUMAN NIF3-like protein 1 OS=Homo sapiens GN=NIF3L1 PE=1 SV=1;sp|Q9GZT8|NIF3L_HUMAN NIF3-like protein 1 OS=Homo sapiens GN=NIF3L1 PE=1 SV=2	3	1	1	1	0	0	0	0	1	1	1	0	0	0	0	0	0	0	0	1	0	0	0	0	1	1	1	0	0	0	0	0	0	0	0	1	0	0	0	0	1	1
F8W1N5;F8VZ58;F8VZJ2;F8VNW4;F8W0W4;H0YHX9;Q9BZK3;Q13765;E9PAV3	F8W1N5;F8VZ58;F8VZJ2;F8VNW4;F8W0W4;H0YHX9;Q9BZK3;Q13765;E9PAV3	1;1;1;1;1;1;1;1;1	1;1;1;1;1;1;1;1;1	1;1;1;1;1;1;1;1;1	Putative nascent polypeptide-associated complex subunit alpha-like protein;Nascent polypeptide-associated complex subunit alpha;Nascent polypeptide-associated complex subunit alpha, muscle-specific form	NACA;NACAP1	tr|F8W1N5|F8W1N5_HUMAN Nascent polypeptide-associated complex subunit alpha (Fragment) OS=Homo sapiens GN=NACA PE=1 SV=1;tr|F8VZ58|F8VZ58_HUMAN Nascent polypeptide-associated complex subunit alpha (Fragment) OS=Homo sapiens GN=NACA PE=1 SV=1;tr|F8VZJ2|F8VZ	9	1	1	1	0	0	0	0	1	0	0	0	0	0	0	0	1	1	1	1	0	0	0	0	1	0	0	0	0	0	0	0	1	1	1	1	0	0	0	0	1	0
E9PB51;Q9BQ04;Q9BWF3;E9PLB0;E9PM61;D6R9K7;U3KQD5;J3QRR5	E9PB51;Q9BQ04;Q9BWF3	3;3;3;1;1;1;1;1	3;3;3;1;1;1;1;1	3;3;3;1;1;1;1;1	RNA-binding protein 4B;RNA-binding protein 4	RBM4;RBM4B	tr|E9PB51|E9PB51_HUMAN RNA-binding protein 4 (Fragment) OS=Homo sapiens GN=RBM4 PE=1 SV=1;sp|Q9BQ04|RBM4B_HUMAN RNA-binding protein 4B OS=Homo sapiens GN=RBM4B PE=1 SV=1;sp|Q9BWF3|RBM4_HUMAN RNA-binding protein 4 OS=Homo sapiens GN=RBM4 PE=1 SV=1	8	3	3	3	1	1	1	1	3	1	1	1	1	1	1	1	1	1	1	2	1	1	1	1	3	1	1	1	1	1	1	1	1	1	1	2	1	1	1	1	3	1
E9PB61;Q86V81	E9PB61;Q86V81	3;3	3;3	3;3	THO complex subunit 4	ALYREF	tr|E9PB61|E9PB61_HUMAN THO complex subunit 4 OS=Homo sapiens GN=ALYREF PE=1 SV=1;sp|Q86V81|THOC4_HUMAN THO complex subunit 4 OS=Homo sapiens GN=ALYREF PE=1 SV=3	2	3	3	3	0	1	1	0	0	0	2	2	0	2	1	1	0	0	0	0	0	1	1	0	0	0	2	2	0	2	1	1	0	0	0	0	0	1	1	0	0	0
E9PB90;P52789	E9PB90;P52789	6;6	3;3	3;3	Hexokinase;Hexokinase-2	HK2	tr|E9PB90|E9PB90_HUMAN Hexokinase-2 OS=Homo sapiens GN=HK2 PE=1 SV=1;sp|P52789|HXK2_HUMAN Hexokinase-2 OS=Homo sapiens GN=HK2 PE=1 SV=2	2	6	3	3	1	0	0	0	3	2	1	1	0	0	1	1	2	3	1	2	1	0	0	0	1	2	0	0	0	0	0	0	1	1	0	1	1	0	0	0	1	2
E9PG39;E9PC15;Q53H12	E9PG39;E9PC15;Q53H12	2;2;2	2;2;2	2;2;2	Acylglycerol kinase, mitochondrial	AGK	tr|E9PG39|E9PG39_HUMAN Acylglycerol kinase, mitochondrial OS=Homo sapiens GN=AGK PE=1 SV=1;tr|E9PC15|E9PC15_HUMAN Acylglycerol kinase, mitochondrial OS=Homo sapiens GN=AGK PE=1 SV=1;sp|Q53H12|AGK_HUMAN Acylglycerol kinase, mitochondrial OS=Homo sapiens GN=	3	2	2	2	1	1	2	1	1	1	0	1	1	0	1	1	0	0	1	1	1	1	2	1	1	1	0	1	1	0	1	1	0	0	1	1	1	1	2	1	1	1
E9PC52;Q16576;Q5JP02;H0YF10;Q5JP01;H0YCT5;H0YDK2;H0YEU5;Q5JNZ6	E9PC52;Q16576	11;11;5;5;5;4;4;3;2	11;11;5;5;5;4;4;3;2	5;5;1;0;2;0;0;0;1	Histone-binding protein RBBP7	RBBP7	tr|E9PC52|E9PC52_HUMAN Histone-binding protein RBBP7 OS=Homo sapiens GN=RBBP7 PE=1 SV=1;sp|Q16576|RBBP7_HUMAN Histone-binding protein RBBP7 OS=Homo sapiens GN=RBBP7 PE=1 SV=1	9	11	11	5	7	6	8	9	8	8	6	7	8	8	8	8	7	6	8	7	7	6	8	9	8	8	6	7	8	8	8	8	7	6	8	7	3	3	2	3	2	3
E9PFG7;E9PDF2;E9PCR7;Q02218	E9PFG7;E9PDF2;E9PCR7;Q02218	1;1;1;1	1;1;1;1	1;1;1;1	2-oxoglutarate dehydrogenase, mitochondrial	OGDH	tr|E9PFG7|E9PFG7_HUMAN 2-oxoglutarate dehydrogenase, mitochondrial OS=Homo sapiens GN=OGDH PE=1 SV=1;tr|E9PDF2|E9PDF2_HUMAN 2-oxoglutarate dehydrogenase, mitochondrial OS=Homo sapiens GN=OGDH PE=1 SV=1;tr|E9PCR7|E9PCR7_HUMAN 2-oxoglutarate dehydrogenase, m	4	1	1	1	0	0	0	0	0	0	1	1	1	1	0	0	0	0	0	0	0	0	0	0	0	0	1	1	1	1	0	0	0	0	0	0	0	0	0	0	0	0
E9PCX2;P15121	E9PCX2;P15121	1;1	1;1	1;1	Aldose reductase	AKR1B1	tr|E9PCX2|E9PCX2_HUMAN Aldose reductase OS=Homo sapiens GN=AKR1B1 PE=1 SV=1;sp|P15121|ALDR_HUMAN Aldose reductase OS=Homo sapiens GN=AKR1B1 PE=1 SV=3	2	1	1	1	0	0	0	0	0	0	0	0	0	0	0	0	1	0	1	1	0	0	0	0	0	0	0	0	0	0	0	0	1	0	1	1	0	0	0	0	0	0
E9PCY7;G8JLB6;P31943;D6RBM0;E5RGV0;D6RIU0;P55795;D6RFM3;E7EN40;H0YB39;E7EQJ0;D6RAM1;D6R9T0;D6RIT2;D6RDU3;D6RJ04;D6RIH9;H0YBD7;E5RGH4;D6RDL0;H0YAQ2;H0YBG7;D6RF17;E5RJ94;D6R9D3;H0YBK1	E9PCY7;G8JLB6;P31943;D6RBM0;E5RGV0;D6RIU0;P55795;D6RFM3;E7EN40;H0YB39	12;12;12;9;7;7;7;6;6;6;5;5;5;5;5;5;5;5;4;3;3;3;2;1;1;1	12;12;12;9;7;7;7;6;6;6;5;5;5;5;5;5;5;5;4;3;3;3;2;1;1;1	10;10;10;9;7;7;6;6;6;4;5;5;5;5;5;5;5;3;4;3;3;1;2;1;1;1	Heterogeneous nuclear ribonucleoprotein H;Heterogeneous nuclear ribonucleoprotein H, N-terminally processed;Heterogeneous nuclear ribonucleoprotein H2	HNRNPH1;HNRNPH2	tr|E9PCY7|E9PCY7_HUMAN Heterogeneous nuclear ribonucleoprotein H OS=Homo sapiens GN=HNRNPH1 PE=1 SV=1;tr|G8JLB6|G8JLB6_HUMAN Heterogeneous nuclear ribonucleoprotein H OS=Homo sapiens GN=HNRNPH1 PE=1 SV=1;sp|P31943|HNRH1_HUMAN Heterogeneous nuclear ribonucl	26	12	12	10	10	9	7	8	10	9	4	8	6	7	8	9	6	8	9	8	10	9	7	8	10	9	4	8	6	7	8	9	6	8	9	8	8	7	5	6	8	7
E9PD53;Q9NTJ3;C9JR83;C9J9E4;C9JVD8;C9J578;C9JWF0;C9IYK2;C9JJ64	E9PD53;Q9NTJ3	19;19;7;3;2;2;2;2;2	19;19;7;3;2;2;2;2;2	19;19;7;3;2;2;2;2;2	Structural maintenance of chromosomes protein;Structural maintenance of chromosomes protein 4	SMC4	tr|E9PD53|E9PD53_HUMAN Structural maintenance of chromosomes protein OS=Homo sapiens GN=SMC4 PE=1 SV=1;sp|Q9NTJ3|SMC4_HUMAN Structural maintenance of chromosomes protein 4 OS=Homo sapiens GN=SMC4 PE=1 SV=2	9	19	19	19	9	7	3	5	6	11	1	0	0	0	7	5	5	11	11	7	9	7	3	5	6	11	1	0	0	0	7	5	5	11	11	7	9	7	3	5	6	11
E9PDE8;O95757;D6RJ96	E9PDE8;O95757;D6RJ96	4;4;3	3;3;2	3;3;2	Heat shock 70 kDa protein 4L	HSPA4L	tr|E9PDE8|E9PDE8_HUMAN Heat shock 70 kDa protein 4L OS=Homo sapiens GN=HSPA4L PE=1 SV=1;sp|O95757|HS74L_HUMAN Heat shock 70 kDa protein 4L OS=Homo sapiens GN=HSPA4L PE=1 SV=3;tr|D6RJ96|D6RJ96_HUMAN Heat shock 70 kDa protein 4L (Fragment) OS=Homo sapiens GN	3	4	3	3	1	1	2	1	1	1	1	0	0	1	0	0	1	0	1	0	1	1	2	1	1	1	1	0	0	1	0	0	0	0	1	0	1	1	2	1	1	1
E9PE17;I3L0E3;Q9Y2R5	E9PE17;I3L0E3;Q9Y2R5	2;2;2	2;2;2	2;2;2	28S ribosomal protein S17, mitochondrial	MRPS17;hCG_1984214	tr|E9PE17|E9PE17_HUMAN 28S ribosomal protein S17, mitochondrial (Fragment) OS=Homo sapiens GN=MRPS17 PE=1 SV=1;tr|I3L0E3|I3L0E3_HUMAN HCG1984214, isoform CRA_a OS=Homo sapiens GN=hCG_1984214 PE=4 SV=1;sp|Q9Y2R5|RT17_HUMAN 28S ribosomal protein S17, mitocho	3	2	2	2	1	2	1	1	1	1	0	0	0	0	1	1	1	1	1	1	1	2	1	1	1	1	0	0	0	0	1	1	1	1	1	1	1	2	1	1	1	1
E9PE85;Q8N668	E9PE85;Q8N668	1;1	1;1	1;1	COMM domain-containing protein 1	COMMD1	tr|E9PE85|E9PE85_HUMAN COMM domain-containing protein 1 OS=Homo sapiens GN=COMMD1 PE=1 SV=1;sp|Q8N668|COMD1_HUMAN COMM domain-containing protein 1 OS=Homo sapiens GN=COMMD1 PE=1 SV=1	2	1	1	1	0	1	1	0	0	0	0	0	0	0	0	0	0	0	0	0	0	1	1	0	0	0	0	0	0	0	0	0	0	0	0	0	0	1	1	0	0	0
E9PEB5;Q96AE4;C9JSZ1	E9PEB5;Q96AE4	16;16;5	12;12;4	11;11;4	Far upstream element-binding protein 1	FUBP1	tr|E9PEB5|E9PEB5_HUMAN Far upstream element-binding protein 1 OS=Homo sapiens GN=FUBP1 PE=1 SV=1;sp|Q96AE4|FUBP1_HUMAN Far upstream element-binding protein 1 OS=Homo sapiens GN=FUBP1 PE=1 SV=3	3	16	12	11	6	5	7	5	6	5	14	13	12	9	5	5	6	7	7	8	3	3	3	2	4	3	11	9	8	5	2	3	4	5	4	4	3	3	3	2	4	3
H0YDD4;E9PEJ4;P10515	H0YDD4;E9PEJ4;P10515	8;8;8	8;8;8	8;8;8	Acetyltransferase component of pyruvate dehydrogenase complex;Dihydrolipoyllysine-residue acetyltransferase component of pyruvate dehydrogenase complex, mitochondrial	DLAT	tr|H0YDD4|H0YDD4_HUMAN Acetyltransferase component of pyruvate dehydrogenase complex (Fragment) OS=Homo sapiens GN=DLAT PE=1 SV=1;tr|E9PEJ4|E9PEJ4_HUMAN Acetyltransferase component of pyruvate dehydrogenase complex OS=Homo sapiens GN=DLAT PE=1 SV=1;sp|P105	3	8	8	8	6	5	4	5	7	4	4	4	0	0	5	5	5	4	4	6	6	5	4	5	7	4	4	4	0	0	5	5	5	4	4	6	6	5	4	5	7	4
E9PEM5;P50851;H0YAC6;H0Y9N9	E9PEM5;P50851;H0YAC6	4;4;3;1	4;4;3;1	3;3;2;1	Lipopolysaccharide-responsive and beige-like anchor protein	LRBA	tr|E9PEM5|E9PEM5_HUMAN Lipopolysaccharide-responsive and beige-like anchor protein OS=Homo sapiens GN=LRBA PE=1 SV=1;sp|P50851|LRBA_HUMAN Lipopolysaccharide-responsive and beige-like anchor protein OS=Homo sapiens GN=LRBA PE=1 SV=4;tr|H0YAC6|H0YAC6_HUMAN L	4	4	4	3	1	0	0	1	0	1	0	0	0	0	1	0	0	1	0	0	1	0	0	1	0	1	0	0	0	0	1	0	0	1	0	0	1	0	0	0	0	1
E9PEX6;P09622;F8WDM5;A0A1W2PR83;F2Z2E3	E9PEX6;P09622	11;11;2;2;2	11;11;2;2;2	11;11;2;2;2	Dihydrolipoyl dehydrogenase;Dihydrolipoyl dehydrogenase, mitochondrial	DLD	tr|E9PEX6|E9PEX6_HUMAN Dihydrolipoyl dehydrogenase OS=Homo sapiens GN=DLD PE=1 SV=1;sp|P09622|DLDH_HUMAN Dihydrolipoyl dehydrogenase, mitochondrial OS=Homo sapiens GN=DLD PE=1 SV=2	5	11	11	11	6	6	5	5	6	6	6	5	5	5	5	5	6	5	5	4	6	6	5	5	6	6	6	5	5	5	5	5	6	5	5	4	6	6	5	5	6	6
E9PF10;O75694	E9PF10;O75694	2;2	2;2	2;2	Nuclear pore complex protein Nup155	NUP155	tr|E9PF10|E9PF10_HUMAN Nuclear pore complex protein Nup155 OS=Homo sapiens GN=NUP155 PE=1 SV=1;sp|O75694|NU155_HUMAN Nuclear pore complex protein Nup155 OS=Homo sapiens GN=NUP155 PE=1 SV=1	2	2	2	2	0	2	0	0	0	0	0	0	0	0	1	0	0	0	0	0	0	2	0	0	0	0	0	0	0	0	1	0	0	0	0	0	0	2	0	0	0	0
E9PF19;Q96E41;Q9Y4P3;F8WCR3;F8WDI9	E9PF19;Q96E41;Q9Y4P3;F8WCR3;F8WDI9	2;2;2;1;1	2;2;2;1;1	2;2;2;1;1	Transducin beta-like protein 2	TBL2	tr|E9PF19|E9PF19_HUMAN Transducin beta-like protein 2 OS=Homo sapiens GN=TBL2 PE=1 SV=1;tr|Q96E41|Q96E41_HUMAN TBL2 protein OS=Homo sapiens GN=TBL2 PE=1 SV=1;sp|Q9Y4P3|TBL2_HUMAN Transducin beta-like protein 2 OS=Homo sapiens GN=TBL2 PE=1 SV=1;tr|F8WCR3|F8	5	2	2	2	0	1	0	0	1	2	0	0	0	0	0	0	2	1	1	0	0	1	0	0	1	2	0	0	0	0	0	0	2	1	1	0	0	1	0	0	1	2
H0Y8C4;E9PFR3;Q14738;H7C5Q9	H0Y8C4;E9PFR3;Q14738	3;3;3;1	3;3;3;1	3;3;3;1	Serine/threonine-protein phosphatase 2A 56 kDa regulatory subunit delta isoform	PPP2R5D	tr|H0Y8C4|H0Y8C4_HUMAN Serine/threonine-protein phosphatase 2A 56 kDa regulatory subunit delta isoform (Fragment) OS=Homo sapiens GN=PPP2R5D PE=1 SV=1;tr|E9PFR3|E9PFR3_HUMAN Serine/threonine-protein phosphatase 2A 56 kDa regulatory subunit delta isoform OS	4	3	3	3	0	1	1	0	0	0	0	0	0	0	1	0	0	0	0	0	0	1	1	0	0	0	0	0	0	0	1	0	0	0	0	0	0	1	1	0	0	0
E9PGT1;Q15631;H7C1D4;A0A0J9YVW2	E9PGT1;Q15631;H7C1D4	3;3;2;1	3;3;2;1	3;3;2;1	Translin	TSN	tr|E9PGT1|E9PGT1_HUMAN Translin OS=Homo sapiens GN=TSN PE=1 SV=1;sp|Q15631|TSN_HUMAN Translin OS=Homo sapiens GN=TSN PE=1 SV=1;tr|H7C1D4|H7C1D4_HUMAN Translin (Fragment) OS=Homo sapiens GN=TSN PE=1 SV=1	4	3	3	3	1	1	1	1	1	1	2	1	1	1	1	2	1	2	1	1	1	1	1	1	1	1	2	1	1	1	1	2	1	2	1	1	1	1	1	1	1	1
E9PMM7;E9PGT3;Q15418	E9PMM7;E9PGT3;Q15418	2;2;2	1;1;1	1;1;1	Ribosomal protein S6 kinase;Ribosomal protein S6 kinase alpha-1	RPS6KA1	tr|E9PMM7|E9PMM7_HUMAN Ribosomal protein S6 kinase alpha-1 (Fragment) OS=Homo sapiens GN=RPS6KA1 PE=1 SV=1;tr|E9PGT3|E9PGT3_HUMAN Ribosomal protein S6 kinase OS=Homo sapiens GN=RPS6KA1 PE=1 SV=1;sp|Q15418|KS6A1_HUMAN Ribosomal protein S6 kinase alpha-1 OS=	3	2	1	1	0	0	0	0	0	0	0	0	0	0	0	0	0	1	1	0	0	0	0	0	0	0	0	0	0	0	0	0	0	0	1	0	0	0	0	0	0	0
E9PGT6;Q99627	E9PGT6;Q99627	1;1	1;1	1;1	COP9 signalosome complex subunit 8	COPS8	tr|E9PGT6|E9PGT6_HUMAN COP9 signalosome complex subunit 8 OS=Homo sapiens GN=COPS8 PE=1 SV=1;sp|Q99627|CSN8_HUMAN COP9 signalosome complex subunit 8 OS=Homo sapiens GN=COPS8 PE=1 SV=1	2	1	1	1	0	0	0	0	0	0	0	0	0	0	0	0	0	0	1	0	0	0	0	0	0	0	0	0	0	0	0	0	0	0	1	0	0	0	0	0	0	0
E9PGZ4;Q9NTJ5;C9JV50;F8WDN7	E9PGZ4;Q9NTJ5;C9JV50	3;3;2;1	3;3;2;1	3;3;2;1	Phosphatidylinositide phosphatase SAC1	SACM1L	tr|E9PGZ4|E9PGZ4_HUMAN Phosphatidylinositide phosphatase SAC1 OS=Homo sapiens GN=SACM1L PE=1 SV=1;sp|Q9NTJ5|SAC1_HUMAN Phosphatidylinositide phosphatase SAC1 OS=Homo sapiens GN=SACM1L PE=1 SV=2;tr|C9JV50|C9JV50_HUMAN Phosphatidylinositide phosphatase SAC1	4	3	3	3	1	1	1	0	3	2	0	0	0	0	1	1	0	1	1	0	1	1	1	0	3	2	0	0	0	0	1	1	0	1	1	0	1	1	1	0	3	2
E9PH64;Q9Y6M9;E7EWZ0;E9PF49	E9PH64;Q9Y6M9;E7EWZ0;E9PF49	3;3;2;2	3;3;2;2	3;3;2;2	NADH dehydrogenase [ubiquinone] 1 beta subcomplex subunit 9	NDUFB9	tr|E9PH64|E9PH64_HUMAN NADH dehydrogenase [ubiquinone] 1 beta subcomplex subunit 9 OS=Homo sapiens GN=NDUFB9 PE=1 SV=1;sp|Q9Y6M9|NDUB9_HUMAN NADH dehydrogenase [ubiquinone] 1 beta subcomplex subunit 9 OS=Homo sapiens GN=NDUFB9 PE=1 SV=3;tr|E7EWZ0|E7EWZ0_HU	4	3	3	3	1	1	1	1	0	0	1	1	1	2	0	1	0	1	0	0	1	1	1	1	0	0	1	1	1	2	0	1	0	1	0	0	1	1	1	1	0	0
E9PHA2;Q15003;C9J470;C9JZP1;H7C415	E9PHA2;Q15003;C9J470;C9JZP1	5;5;4;3;1	5;5;4;3;1	5;5;4;3;1	Condensin complex subunit 2	NCAPH	tr|E9PHA2|E9PHA2_HUMAN Condensin complex subunit 2 OS=Homo sapiens GN=NCAPH PE=1 SV=1;sp|Q15003|CND2_HUMAN Condensin complex subunit 2 OS=Homo sapiens GN=NCAPH PE=1 SV=3;tr|C9J470|C9J470_HUMAN Condensin complex subunit 2 (Fragment) OS=Homo sapiens GN=NCAPH	5	5	5	5	4	1	0	1	2	4	0	0	0	0	3	3	2	2	4	3	4	1	0	1	2	4	0	0	0	0	3	3	2	2	4	3	4	1	0	1	2	4
E9PHM2;Q15031	E9PHM2;Q15031	1;1	1;1	1;1	Probable leucine--tRNA ligase, mitochondrial	LARS2	tr|E9PHM2|E9PHM2_HUMAN Probable leucine--tRNA ligase, mitochondrial OS=Homo sapiens GN=LARS2 PE=1 SV=1;sp|Q15031|SYLM_HUMAN Probable leucine--tRNA ligase, mitochondrial OS=Homo sapiens GN=LARS2 PE=1 SV=2	2	1	1	1	0	0	0	0	1	1	0	0	0	0	0	0	0	0	0	0	0	0	0	0	1	1	0	0	0	0	0	0	0	0	0	0	0	0	0	0	1	1
E9PLF1;E9PHN7;E9PHN6;F6XZQ7;P28161;Q5T8Q9	E9PLF1;E9PHN7;E9PHN6;F6XZQ7;P28161	3;3;3;3;3;1	3;3;3;3;3;1	2;2;2;2;2;0	Glutathione S-transferase Mu 2	GSTM2	tr|E9PLF1|E9PLF1_HUMAN Glutathione S-transferase Mu 2 (Fragment) OS=Homo sapiens GN=GSTM2 PE=1 SV=2;tr|E9PHN7|E9PHN7_HUMAN Glutathione S-transferase Mu 2 OS=Homo sapiens GN=GSTM2 PE=1 SV=2;tr|E9PHN6|E9PHN6_HUMAN Glutathione S-transferase OS=Homo sapiens GN	6	3	3	2	0	0	1	1	2	2	1	1	1	0	1	1	1	2	1	1	0	0	1	1	2	2	1	1	1	0	1	1	1	2	1	1	0	0	1	1	1	2
E9PIQ6;Q14181	E9PIQ6;Q14181	1;1	1;1	1;1	DNA polymerase alpha subunit B	POLA2	tr|E9PIQ6|E9PIQ6_HUMAN DNA polymerase alpha subunit B (Fragment) OS=Homo sapiens GN=POLA2 PE=1 SV=1;sp|Q14181|DPOA2_HUMAN DNA polymerase alpha subunit B OS=Homo sapiens GN=POLA2 PE=1 SV=2	2	1	1	1	1	1	1	1	0	0	0	0	0	0	0	1	0	0	1	1	1	1	1	1	0	0	0	0	0	0	0	1	0	0	1	1	1	1	1	1	0	0
E9PJ95;Q9P000	E9PJ95;Q9P000	1;1	1;1	1;1	COMM domain-containing protein 9	COMMD9	tr|E9PJ95|E9PJ95_HUMAN COMM domain-containing protein 9 OS=Homo sapiens GN=COMMD9 PE=1 SV=1;sp|Q9P000|COMD9_HUMAN COMM domain-containing protein 9 OS=Homo sapiens GN=COMMD9 PE=1 SV=2	2	1	1	1	1	0	0	0	0	0	0	0	0	0	0	0	0	0	0	0	1	0	0	0	0	0	0	0	0	0	0	0	0	0	0	0	1	0	0	0	0	0
E9PMI6;E9PJF4;J3KN38;P54105;E9PQ83	E9PMI6;E9PJF4;J3KN38;P54105	3;3;3;3;1	3;3;3;3;1	3;3;3;3;1	Methylosome subunit pICln	CLNS1A	tr|E9PMI6|E9PMI6_HUMAN Methylosome subunit pICln OS=Homo sapiens GN=CLNS1A PE=1 SV=1;tr|E9PJF4|E9PJF4_HUMAN Methylosome subunit pICln OS=Homo sapiens GN=CLNS1A PE=1 SV=1;tr|J3KN38|J3KN38_HUMAN Methylosome subunit pICln OS=Homo sapiens GN=CLNS1A PE=1 SV=1;s	5	3	3	3	2	2	2	2	2	2	2	1	1	1	1	2	1	2	1	2	2	2	2	2	2	2	2	1	1	1	1	2	1	2	1	2	2	2	2	2	2	2
E9PQ44;E9PJM2;E9PL92;E9PKM6;E9PR40;E9PQZ6;Q8N9N2	E9PQ44;E9PJM2;E9PL92;E9PKM6;E9PR40;E9PQZ6;Q8N9N2	1;1;1;1;1;1;1	1;1;1;1;1;1;1	1;1;1;1;1;1;1	Activating signal cointegrator 1 complex subunit 1	ASCC1	tr|E9PQ44|E9PQ44_HUMAN Activating signal cointegrator 1 complex subunit 1 OS=Homo sapiens GN=ASCC1 PE=1 SV=1;tr|E9PJM2|E9PJM2_HUMAN Activating signal cointegrator 1 complex subunit 1 (Fragment) OS=Homo sapiens GN=ASCC1 PE=1 SV=1;tr|E9PL92|E9PL92_HUMAN Acti	7	1	1	1	0	0	0	0	0	1	0	0	0	0	0	0	0	0	0	0	0	0	0	0	0	1	0	0	0	0	0	0	0	0	0	0	0	0	0	0	0	1
E9PL75;E9PJN3;E9PP44;E9PKB5;P35813	E9PL75;E9PJN3;E9PP44;E9PKB5;P35813	1;1;1;1;1	1;1;1;1;1	1;1;1;1;1	Protein phosphatase 1A	PPM1A	tr|E9PL75|E9PL75_HUMAN Protein phosphatase 1A (Fragment) OS=Homo sapiens GN=PPM1A PE=1 SV=8;tr|E9PJN3|E9PJN3_HUMAN Protein phosphatase 1A (Fragment) OS=Homo sapiens GN=PPM1A PE=1 SV=1;tr|E9PP44|E9PP44_HUMAN Protein phosphatase 1A OS=Homo sapiens GN=PPM1A P	5	1	1	1	0	1	0	0	0	0	0	0	0	0	0	0	0	0	0	0	0	1	0	0	0	0	0	0	0	0	0	0	0	0	0	0	0	1	0	0	0	0
E9PK47;P06737;P11217;H0Y4Z6	E9PK47;P06737	19;19;6;1	19;19;6;1	14;14;1;0	Alpha-1,4 glucan phosphorylase;Glycogen phosphorylase, liver form	PYGL	tr|E9PK47|E9PK47_HUMAN Alpha-1,4 glucan phosphorylase OS=Homo sapiens GN=PYGL PE=1 SV=1;sp|P06737|PYGL_HUMAN Glycogen phosphorylase, liver form OS=Homo sapiens GN=PYGL PE=1 SV=4	4	19	19	14	8	10	7	8	9	8	6	6	1	1	7	6	14	14	11	12	8	10	7	8	9	8	6	6	1	1	7	6	14	14	11	12	5	6	4	5	7	6
E9PK54	E9PK54	13	1	1		HSPA8	tr|E9PK54|E9PK54_HUMAN Heat shock cognate 71 kDa protein (Fragment) OS=Homo sapiens GN=HSPA8 PE=1 SV=8	1	13	1	1	6	9	6	7	10	10	7	10	8	8	6	7	11	10	9	9	0	0	0	0	0	0	1	1	0	0	0	0	0	0	0	0	0	0	0	0	0	0
E9PKA1;F5H4Y5;E9PQK4;E9PSH0;F5H0D8;E9PKU1;G5EA30;Q92879	E9PKA1;F5H4Y5;E9PQK4;E9PSH0;F5H0D8;E9PKU1;G5EA30;Q92879	1;1;1;1;1;1;1;1	1;1;1;1;1;1;1;1	1;1;1;1;1;1;1;1	CUGBP Elav-like family member 1	CELF1	tr|E9PKA1|E9PKA1_HUMAN CUGBP Elav-like family member 1 (Fragment) OS=Homo sapiens GN=CELF1 PE=1 SV=1;tr|F5H4Y5|F5H4Y5_HUMAN CUGBP Elav-like family member 1 (Fragment) OS=Homo sapiens GN=CELF1 PE=1 SV=8;tr|E9PQK4|E9PQK4_HUMAN CUGBP Elav-like family member 1	8	1	1	1	0	0	0	0	0	0	0	0	1	1	0	0	0	0	0	0	0	0	0	0	0	0	0	0	1	1	0	0	0	0	0	0	0	0	0	0	0	0
H7BXH2;E9PKF6;Q5H9R7	H7BXH2;E9PKF6;Q5H9R7	3;3;3	3;3;3	3;3;3	Serine/threonine-protein phosphatase 6 regulatory subunit 3	PPP6R3	tr|H7BXH2|H7BXH2_HUMAN Serine/threonine-protein phosphatase 6 regulatory subunit 3 OS=Homo sapiens GN=PPP6R3 PE=1 SV=1;tr|E9PKF6|E9PKF6_HUMAN Serine/threonine-protein phosphatase 6 regulatory subunit 3 OS=Homo sapiens GN=PPP6R3 PE=1 SV=1;sp|Q5H9R7|PP6R3_HU	3	3	3	3	0	1	1	1	0	1	0	0	0	0	0	1	1	2	0	0	0	1	1	1	0	1	0	0	0	0	0	1	1	2	0	0	0	1	1	1	0	1
E9PKG1;H7C2I1;Q99873;E9PQ98;E9PIX6;E9PNR9;H0YDE4;A0A087X1W2;Q9NR22;E9PMZ2;E9PMW9	E9PKG1;H7C2I1;Q99873;E9PQ98;E9PIX6;E9PNR9;H0YDE4;A0A087X1W2	11;11;11;8;8;7;7;6;2;1;1	11;11;11;8;8;7;7;6;2;1;1	11;11;11;8;8;7;7;6;2;1;1	Protein arginine N-methyltransferase 1	PRMT1	tr|E9PKG1|E9PKG1_HUMAN Protein arginine N-methyltransferase 1 OS=Homo sapiens GN=PRMT1 PE=1 SV=1;tr|H7C2I1|H7C2I1_HUMAN Protein arginine N-methyltransferase 1 OS=Homo sapiens GN=PRMT1 PE=1 SV=1;sp|Q99873|ANM1_HUMAN Protein arginine N-methyltransferase 1 OS	11	11	11	11	4	5	2	5	3	3	4	6	5	4	4	3	2	3	3	2	4	5	2	5	3	3	4	6	5	4	4	3	2	3	3	2	4	5	2	5	3	3
E9PN51;F8W9K7;E9PKH6;E9PPW7;O00217;H0YDT4	E9PN51;F8W9K7;E9PKH6;E9PPW7;O00217	3;3;3;3;3;1	3;3;3;3;3;1	3;3;3;3;3;1	NADH dehydrogenase [ubiquinone] iron-sulfur protein 8, mitochondrial	NDUFS8	tr|E9PN51|E9PN51_HUMAN NADH dehydrogenase [ubiquinone] iron-sulfur protein 8, mitochondrial (Fragment) OS=Homo sapiens GN=NDUFS8 PE=1 SV=1;tr|F8W9K7|F8W9K7_HUMAN NADH dehydrogenase [ubiquinone] iron-sulfur protein 8, mitochondrial (Fragment) OS=Homo sapien	6	3	3	3	0	0	2	2	1	1	2	1	1	1	2	2	0	0	1	1	0	0	2	2	1	1	2	1	1	1	2	2	0	0	1	1	0	0	2	2	1	1
E9PKU7;E9PNH1	E9PKU7	25;4	1;1	1;1		GANAB	tr|E9PKU7|E9PKU7_HUMAN Neutral alpha-glucosidase AB OS=Homo sapiens GN=GANAB PE=1 SV=1	2	25	1	1	16	17	15	11	17	15	6	8	8	7	15	14	21	17	14	13	1	1	0	0	1	1	0	0	0	0	1	1	1	1	1	1	1	1	0	0	1	1
E9PKV2;Q9NRX2	E9PKV2;Q9NRX2	1;1	1;1	1;1	39S ribosomal protein L17, mitochondrial	MRPL17	tr|E9PKV2|E9PKV2_HUMAN 39S ribosomal protein L17, mitochondrial (Fragment) OS=Homo sapiens GN=MRPL17 PE=1 SV=1;sp|Q9NRX2|RM17_HUMAN 39S ribosomal protein L17, mitochondrial OS=Homo sapiens GN=MRPL17 PE=1 SV=1	2	1	1	1	0	0	0	0	0	0	0	0	0	0	0	0	0	1	0	0	0	0	0	0	0	0	0	0	0	0	0	0	0	1	0	0	0	0	0	0	0	0
E9PL37;P07384;E9PRM1	E9PL37;P07384;E9PRM1	2;2;1	2;2;1	2;2;1	Calpain-1 catalytic subunit	CAPN1	tr|E9PL37|E9PL37_HUMAN Calpain-1 catalytic subunit (Fragment) OS=Homo sapiens GN=CAPN1 PE=1 SV=1;sp|P07384|CAN1_HUMAN Calpain-1 catalytic subunit OS=Homo sapiens GN=CAPN1 PE=1 SV=1;tr|E9PRM1|E9PRM1_HUMAN Calpain-1 catalytic subunit OS=Homo sapiens GN=CAPN1	3	2	2	2	1	0	0	0	0	0	0	0	0	0	1	1	1	0	0	0	1	0	0	0	0	0	0	0	0	0	1	1	1	0	0	0	1	0	0	0	0	0
E9PLK3;P55786;A6NEC2;E9PP11;H0YCQ5;H0YDG0;E9PJY4;E9PPD4;E9PJF9;E9PPZ2	E9PLK3;P55786	19;19;5;4;3;3;2;2;1;1	19;19;5;4;3;3;2;2;1;1	19;19;5;4;3;3;2;2;1;1	Puromycin-sensitive aminopeptidase	NPEPPS	tr|E9PLK3|E9PLK3_HUMAN Aminopeptidase OS=Homo sapiens GN=NPEPPS PE=1 SV=1;sp|P55786|PSA_HUMAN Puromycin-sensitive aminopeptidase OS=Homo sapiens GN=NPEPPS PE=1 SV=2	10	19	19	19	9	11	10	10	13	10	7	5	3	5	8	8	9	10	11	12	9	11	10	10	13	10	7	5	3	5	8	8	9	10	11	12	9	11	10	10	13	10
E9PLL2;E9PMH7;Q9BQC3	E9PLL2;E9PMH7;Q9BQC3	1;1;1	1;1;1	1;1;1	Diphthamide biosynthesis protein 2	DPH2	tr|E9PLL2|E9PLL2_HUMAN 2-(3-amino-3-carboxypropyl)histidine synthase subunit 2 OS=Homo sapiens GN=DPH2 PE=1 SV=1;tr|E9PMH7|E9PMH7_HUMAN 2-(3-amino-3-carboxypropyl)histidine synthase subunit 2 OS=Homo sapiens GN=DPH2 PE=1 SV=1;sp|Q9BQC3|DPH2_HUMAN 2-(3-amin	3	1	1	1	0	0	0	0	0	0	0	0	1	0	0	0	0	0	0	0	0	0	0	0	0	0	0	0	1	0	0	0	0	0	0	0	0	0	0	0	0	0
E9PLL6;P46776;E9PLX7;H0YF34;E9PJD9;E9PKT2	E9PLL6;P46776;E9PLX7	5;5;3;2;2;1	5;5;3;2;2;1	5;5;3;2;2;1	60S ribosomal protein L27a	RPL27A	tr|E9PLL6|E9PLL6_HUMAN 60S ribosomal protein L27a OS=Homo sapiens GN=RPL27A PE=1 SV=1;sp|P46776|RL27A_HUMAN 60S ribosomal protein L27a OS=Homo sapiens GN=RPL27A PE=1 SV=2;tr|E9PLX7|E9PLX7_HUMAN 60S ribosomal protein L27a OS=Homo sapiens GN=RPL27A PE=1 SV=1	6	5	5	5	4	4	4	4	4	3	3	3	2	2	3	4	3	4	4	4	4	4	4	4	4	3	3	3	2	2	3	4	3	4	4	4	4	4	4	4	4	3
E9PLT0;O75534;E9PNG3;E9PJK7	E9PLT0;O75534	17;17;4;1	17;17;4;1	17;17;4;1	Cold shock domain-containing protein E1	CSDE1	tr|E9PLT0|E9PLT0_HUMAN Cold shock domain-containing protein E1 OS=Homo sapiens GN=CSDE1 PE=1 SV=1;sp|O75534|CSDE1_HUMAN Cold shock domain-containing protein E1 OS=Homo sapiens GN=CSDE1 PE=1 SV=2	4	17	17	17	7	7	5	4	6	8	5	5	3	0	6	8	7	7	4	4	7	7	5	4	6	8	5	5	3	0	6	8	7	7	4	4	7	7	5	4	6	8
E9PM04;H0YCN4;Q9BTE7;H0Y9C5;H0Y907;Q92564	E9PM04;H0YCN4;Q9BTE7;H0Y9C5;H0Y907;Q92564	2;2;2;1;1;1	2;2;2;1;1;1	2;2;2;1;1;1	DCN1-like protein;DCN1-like protein 5;DCN1-like protein 4	DCUN1D5;DCUN1D4	tr|E9PM04|E9PM04_HUMAN DCN1-like protein OS=Homo sapiens GN=DCUN1D5 PE=1 SV=1;tr|H0YCN4|H0YCN4_HUMAN DCN1-like protein (Fragment) OS=Homo sapiens GN=DCUN1D5 PE=1 SV=1;sp|Q9BTE7|DCNL5_HUMAN DCN1-like protein 5 OS=Homo sapiens GN=DCUN1D5 PE=1 SV=1;tr|H0Y9C5|	6	2	2	2	0	0	0	0	1	0	0	0	0	0	0	0	0	1	2	1	0	0	0	0	1	0	0	0	0	0	0	0	0	1	2	1	0	0	0	0	1	0
E9PRZ9;E9PM92;O00193;E9PQA1	E9PRZ9;E9PM92;O00193;E9PQA1	2;2;2;1	2;2;2;1	2;2;2;1	Small acidic protein	C11orf58;SMAP	tr|E9PRZ9|E9PRZ9_HUMAN Chromosome 11 open reading frame 58 (Fragment) OS=Homo sapiens GN=C11orf58 PE=1 SV=1;tr|E9PM92|E9PM92_HUMAN Chromosome 11 open reading frame 58 OS=Homo sapiens GN=C11orf58 PE=1 SV=2;sp|O00193|SMAP_HUMAN Small acidic protein OS=Homo s	4	2	2	2	1	1	2	2	2	2	2	1	1	1	0	1	0	1	1	2	1	1	2	2	2	2	2	1	1	1	0	1	0	1	1	2	1	1	2	2	2	2
E9PMD7;P62136;C9J9S3;C9JP48;E7ETD8;F8WE71;F5H1L6;F5H037	E9PMD7;P62136;C9J9S3;C9JP48;E7ETD8	4;4;2;2;2;1;1;1	4;4;2;2;2;1;1;1	2;2;0;0;0;0;0;0	Serine/threonine-protein phosphatase;Serine/threonine-protein phosphatase PP1-alpha catalytic subunit	PPP1CA;PPP1CB	tr|E9PMD7|E9PMD7_HUMAN Serine/threonine-protein phosphatase (Fragment) OS=Homo sapiens GN=PPP1CA PE=1 SV=1;sp|P62136|PP1A_HUMAN Serine/threonine-protein phosphatase PP1-alpha catalytic subunit OS=Homo sapiens GN=PPP1CA PE=1 SV=1;tr|C9J9S3|C9J9S3_HUMAN Seri	8	4	4	2	3	3	2	2	2	3	2	2	1	1	3	3	4	2	3	2	3	3	2	2	2	3	2	2	1	1	3	3	4	2	3	2	1	1	1	1	0	1
E9PN17;O75964	E9PN17;O75964	3;3	3;3	3;3	ATP synthase subunit g, mitochondrial	ATP5L	tr|E9PN17|E9PN17_HUMAN ATP synthase subunit g, mitochondrial OS=Homo sapiens GN=ATP5L PE=1 SV=1;sp|O75964|ATP5L_HUMAN ATP synthase subunit g, mitochondrial OS=Homo sapiens GN=ATP5L PE=1 SV=3	2	3	3	3	1	2	2	1	3	3	1	0	0	0	2	2	3	3	3	3	1	2	2	1	3	3	1	0	0	0	2	2	3	3	3	3	1	2	2	1	3	3
E9PN76;Q8ND24	E9PN76;Q8ND24	2;2	2;2	2;2	RING finger protein 214	RNF214	tr|E9PN76|E9PN76_HUMAN RING finger protein 214 OS=Homo sapiens GN=RNF214 PE=1 SV=1;sp|Q8ND24|RN214_HUMAN RING finger protein 214 OS=Homo sapiens GN=RNF214 PE=1 SV=2	2	2	2	2	0	0	0	0	0	0	0	1	1	0	0	0	0	0	0	0	0	0	0	0	0	0	0	1	1	0	0	0	0	0	0	0	0	0	0	0	0	0
H0YEF3;E9PN81;Q8TDP1;E9PKP0;H0YE52;H0YCP5	H0YEF3;E9PN81;Q8TDP1;E9PKP0;H0YE52;H0YCP5	2;2;2;1;1;1	2;2;2;1;1;1	2;2;2;1;1;1	Ribonuclease H2 subunit C	RNASEH2C	tr|H0YEF3|H0YEF3_HUMAN Ribonuclease H2 subunit C (Fragment) OS=Homo sapiens GN=RNASEH2C PE=1 SV=1;tr|E9PN81|E9PN81_HUMAN Ribonuclease H2 subunit C OS=Homo sapiens GN=RNASEH2C PE=1 SV=1;sp|Q8TDP1|RNH2C_HUMAN Ribonuclease H2 subunit C OS=Homo sapiens GN=RNAS	6	2	2	2	0	0	2	1	0	0	1	0	0	0	0	0	0	1	0	0	0	0	2	1	0	0	1	0	0	0	0	0	0	1	0	0	0	0	2	1	0	0
E9PNQ9;E9PNK6;E9PPQ1;J3KNE7;Q16890	E9PNQ9;E9PNK6;E9PPQ1;J3KNE7;Q16890	1;1;1;1;1	1;1;1;1;1	1;1;1;1;1	Tumor protein D53	TPD52L1	tr|E9PNQ9|E9PNQ9_HUMAN Tumor protein D53 (Fragment) OS=Homo sapiens GN=TPD52L1 PE=1 SV=1;tr|E9PNK6|E9PNK6_HUMAN Tumor protein D53 OS=Homo sapiens GN=TPD52L1 PE=1 SV=1;tr|E9PPQ1|E9PPQ1_HUMAN Tumor protein D53 OS=Homo sapiens GN=TPD52L1 PE=1 SV=1;tr|J3KNE7|J	5	1	1	1	0	0	1	1	0	0	1	1	1	1	1	0	0	0	0	0	0	0	1	1	0	0	1	1	1	1	1	0	0	0	0	0	0	0	1	1	0	0
E9PNS3;F2Z2Y8;Q9H0E2	E9PNS3;F2Z2Y8;Q9H0E2	1;1;1	1;1;1	1;1;1	Toll-interacting protein	TOLLIP	tr|E9PNS3|E9PNS3_HUMAN Toll-interacting protein OS=Homo sapiens GN=TOLLIP PE=1 SV=1;tr|F2Z2Y8|F2Z2Y8_HUMAN Toll-interacting protein OS=Homo sapiens GN=TOLLIP PE=1 SV=1;sp|Q9H0E2|TOLIP_HUMAN Toll-interacting protein OS=Homo sapiens GN=TOLLIP PE=1 SV=1	3	1	1	1	0	0	0	0	1	0	0	0	0	0	0	0	0	0	0	0	0	0	0	0	1	0	0	0	0	0	0	0	0	0	0	0	0	0	0	0	1	0
E9PNW8;Q8WVX9	E9PNW8;Q8WVX9	1;1	1;1	1;1	Fatty acyl-CoA reductase 1	FAR1	tr|E9PNW8|E9PNW8_HUMAN Fatty acyl-CoA reductase (Fragment) OS=Homo sapiens GN=FAR1 PE=1 SV=1;sp|Q8WVX9|FACR1_HUMAN Fatty acyl-CoA reductase 1 OS=Homo sapiens GN=FAR1 PE=1 SV=1	2	1	1	1	0	0	1	0	0	1	0	0	0	0	0	0	0	0	0	0	0	0	1	0	0	1	0	0	0	0	0	0	0	0	0	0	0	0	1	0	0	1
E9PRE7;P11498	E9PRE7;P11498	1;1	1;1	1;1	Pyruvate carboxylase, mitochondrial	PC	tr|E9PRE7|E9PRE7_HUMAN Pyruvate carboxylase, mitochondrial OS=Homo sapiens GN=PC PE=1 SV=1;sp|P11498|PYC_HUMAN Pyruvate carboxylase, mitochondrial OS=Homo sapiens GN=PC PE=1 SV=2	2	1	1	1	1	0	0	0	0	1	0	0	0	0	0	0	0	0	0	1	1	0	0	0	0	1	0	0	0	0	0	0	0	0	0	1	1	0	0	0	0	1
E9PRQ7;Q04323;A0A087WTZ5;E9PJ81	E9PRQ7;Q04323;A0A087WTZ5;E9PJ81	3;3;2;2	3;3;2;2	3;3;2;2	UBX domain-containing protein 1	UBXN1	tr|E9PRQ7|E9PRQ7_HUMAN UBX domain-containing protein 1 OS=Homo sapiens GN=UBXN1 PE=1 SV=1;sp|Q04323|UBXN1_HUMAN UBX domain-containing protein 1 OS=Homo sapiens GN=UBXN1 PE=1 SV=2;tr|A0A087WTZ5|A0A087WTZ5_HUMAN UBX domain-containing protein 1 OS=Homo sapien	4	3	3	3	1	1	1	1	1	1	1	0	1	0	1	1	1	1	1	1	1	1	1	1	1	1	1	0	1	0	1	1	1	1	1	1	1	1	1	1	1	1
G3V154;F2Z2T0;H0Y4Z8;Q3YEC7	G3V154;F2Z2T0;H0Y4Z8;Q3YEC7	1;1;1;1	1;1;1;1	1;1;1;1	Rab-like protein 6	RABL6	tr|G3V154|G3V154_HUMAN Chromosome 9 open reading frame 86, isoform CRA_d OS=Homo sapiens GN=RABL6 PE=1 SV=1;tr|F2Z2T0|F2Z2T0_HUMAN Rab-like protein 6 OS=Homo sapiens GN=RABL6 PE=1 SV=1;tr|H0Y4Z8|H0Y4Z8_HUMAN Chromosome 9 open reading frame 86, isoform CRA_	4	1	1	1	0	0	0	0	0	0	1	0	0	0	0	0	0	1	0	0	0	0	0	0	0	0	1	0	0	0	0	0	0	1	0	0	0	0	0	0	0	0
F2Z2T1;Q09161	F2Z2T1;Q09161	1;1	1;1	1;1	Nuclear cap-binding protein subunit 1	NCBP1	tr|F2Z2T1|F2Z2T1_HUMAN Nuclear cap-binding protein subunit 1 OS=Homo sapiens GN=NCBP1 PE=1 SV=1;sp|Q09161|NCBP1_HUMAN Nuclear cap-binding protein subunit 1 OS=Homo sapiens GN=NCBP1 PE=1 SV=1	2	1	1	1	1	1	0	0	1	1	0	0	0	0	0	0	1	1	1	1	1	1	0	0	1	1	0	0	0	0	0	0	1	1	1	1	1	1	0	0	1	1
F2Z2V2;Q8NI27	F2Z2V2;Q8NI27	1;1	1;1	1;1	THO complex subunit 2	THOC2	tr|F2Z2V2|F2Z2V2_HUMAN THO complex subunit 2 OS=Homo sapiens GN=THOC2 PE=1 SV=1;sp|Q8NI27|THOC2_HUMAN THO complex subunit 2 OS=Homo sapiens GN=THOC2 PE=1 SV=2	2	1	1	1	0	0	0	0	0	1	0	0	0	0	0	0	0	0	0	0	0	0	0	0	0	1	0	0	0	0	0	0	0	0	0	0	0	0	0	0	0	1
G5E9V2;F2Z3A7;Q96DA6	G5E9V2;F2Z3A7;Q96DA6	1;1;1	1;1;1	1;1;1	Mitochondrial import inner membrane translocase subunit TIM14	DNAJC19	tr|G5E9V2|G5E9V2_HUMAN DnaJ (Hsp40) homolog, subfamily C, member 19, isoform CRA_b OS=Homo sapiens GN=DNAJC19 PE=1 SV=1;tr|F2Z3A7|F2Z3A7_HUMAN Mitochondrial import inner membrane translocase subunit TIM14 OS=Homo sapiens GN=DNAJC19 PE=1 SV=1;sp|Q96DA6|TIM1	3	1	1	1	1	1	1	0	0	0	1	1	0	0	1	0	0	0	0	0	1	1	1	0	0	0	1	1	0	0	1	0	0	0	0	0	1	1	1	0	0	0
F5H169;F5H5V4;F5GX23;J3KN29;O00233	F5H169;F5H5V4;F5GX23;J3KN29;O00233	1;1;1;1;1	1;1;1;1;1	1;1;1;1;1	26S proteasome non-ATPase regulatory subunit 9	PSMD9	tr|F5H169|F5H169_HUMAN 26S proteasome non-ATPase regulatory subunit 9 OS=Homo sapiens GN=PSMD9 PE=1 SV=1;tr|F5H5V4|F5H5V4_HUMAN 26S proteasome non-ATPase regulatory subunit 9 (Fragment) OS=Homo sapiens GN=PSMD9 PE=1 SV=1;tr|F5GX23|F5GX23_HUMAN 26S proteaso	5	1	1	1	1	1	1	0	0	0	0	0	0	0	0	0	0	0	0	0	1	1	1	0	0	0	0	0	0	0	0	0	0	0	0	0	1	1	1	0	0	0
F5GX39;Q15363;E7EQ72	F5GX39;Q15363;E7EQ72	2;2;1	2;2;1	2;2;1	Transmembrane emp24 domain-containing protein 2	TMED2	tr|F5GX39|F5GX39_HUMAN Transmembrane emp24 domain-containing protein 2 OS=Homo sapiens GN=TMED2 PE=1 SV=1;sp|Q15363|TMED2_HUMAN Transmembrane emp24 domain-containing protein 2 OS=Homo sapiens GN=TMED2 PE=1 SV=1;tr|E7EQ72|E7EQ72_HUMAN Transmembrane emp24 do	3	2	2	2	0	0	1	2	0	1	1	1	1	2	0	0	0	1	0	0	0	0	1	2	0	1	1	1	1	2	0	0	0	1	0	0	0	0	1	2	0	1
F5GX77;Q9UI30;F5GYQ2	F5GX77;Q9UI30;F5GYQ2	4;4;2	4;4;2	4;4;2	Multifunctional methyltransferase subunit TRM112-like protein	TRMT112	tr|F5GX77|F5GX77_HUMAN Multifunctional methyltransferase subunit TRM112-like protein OS=Homo sapiens GN=TRMT112 PE=1 SV=1;sp|Q9UI30|TR112_HUMAN Multifunctional methyltransferase subunit TRM112-like protein OS=Homo sapiens GN=TRMT112 PE=1 SV=1;tr|F5GYQ2|F5G	3	4	4	4	1	1	0	1	2	1	2	1	3	1	1	0	1	2	1	2	1	1	0	1	2	1	2	1	3	1	1	0	1	2	1	2	1	1	0	1	2	1
F5GYN4;J3KR44;Q96FW1;F5H6Q1;F5GYJ8;F5H3F0	F5GYN4;J3KR44;Q96FW1;F5H6Q1;F5GYJ8	7;7;7;6;6;3	7;7;7;6;6;3	7;7;7;6;6;3	Ubiquitin thioesterase OTUB1	OTUB1	tr|F5GYN4|F5GYN4_HUMAN Ubiquitin thioesterase OTUB1 OS=Homo sapiens GN=OTUB1 PE=1 SV=1;tr|J3KR44|J3KR44_HUMAN Ubiquitin thioesterase OS=Homo sapiens GN=OTUB1 PE=1 SV=2;sp|Q96FW1|OTUB1_HUMAN Ubiquitin thioesterase OTUB1 OS=Homo sapiens GN=OTUB1 PE=1 SV=2;tr	6	7	7	7	6	6	5	5	4	4	2	2	4	2	5	5	6	6	5	5	6	6	5	5	4	4	2	2	4	2	5	5	6	6	5	5	6	6	5	5	4	4
F5GZ09;Q9BW83;B1AH58;H0Y6C7	F5GZ09;Q9BW83;B1AH58;H0Y6C7	2;2;1;1	2;2;1;1	2;2;1;1	Intraflagellar transport protein 27 homolog	IFT27	tr|F5GZ09|F5GZ09_HUMAN Intraflagellar transport protein 27 homolog (Fragment) OS=Homo sapiens GN=IFT27 PE=1 SV=1;sp|Q9BW83|IFT27_HUMAN Intraflagellar transport protein 27 homolog OS=Homo sapiens GN=IFT27 PE=1 SV=1;tr|B1AH58|B1AH58_HUMAN Intraflagellar tran	4	2	2	2	0	0	0	0	2	2	1	0	0	0	0	0	0	1	1	0	0	0	0	0	2	2	1	0	0	0	0	0	0	1	1	0	0	0	0	0	2	2
F5GZF0;O14519	F5GZF0;O14519	1;1	1;1	1;1	Cyclin-dependent kinase 2-associated protein 1	CDK2AP1	tr|F5GZF0|F5GZF0_HUMAN Cyclin-dependent kinase 2-associated protein 1 (Fragment) OS=Homo sapiens GN=CDK2AP1 PE=1 SV=1;sp|O14519|CDKA1_HUMAN Cyclin-dependent kinase 2-associated protein 1 OS=Homo sapiens GN=CDK2AP1 PE=1 SV=1	2	1	1	1	0	0	1	0	0	0	0	0	0	0	0	0	0	0	0	0	0	0	1	0	0	0	0	0	0	0	0	0	0	0	0	0	0	0	1	0	0	0
F5GZS6;J3KPF3;P08195;F5GZI0;H0YFS2;H0YFX4;F5H867;F5H0E2	F5GZS6;J3KPF3;P08195	8;8;8;3;2;1;1;1	8;8;8;3;2;1;1;1	8;8;8;3;2;1;1;1	4F2 cell-surface antigen heavy chain	SLC3A2	tr|F5GZS6|F5GZS6_HUMAN 4F2 cell-surface antigen heavy chain OS=Homo sapiens GN=SLC3A2 PE=1 SV=1;tr|J3KPF3|J3KPF3_HUMAN 4F2 cell-surface antigen heavy chain OS=Homo sapiens GN=SLC3A2 PE=1 SV=1;sp|P08195|4F2_HUMAN 4F2 cell-surface antigen heavy chain OS=Homo	8	8	8	8	0	0	1	3	2	1	4	1	1	1	3	1	5	3	4	3	0	0	1	3	2	1	4	1	1	1	3	1	5	3	4	3	0	0	1	3	2	1
H0YJ30;G3V582;F5H039;Q9NQX3	H0YJ30;G3V582;F5H039;Q9NQX3	2;2;2;2	2;2;2;2	2;2;2;2	Gephyrin;Molybdopterin adenylyltransferase;Molybdopterin molybdenumtransferase	GPHN	tr|H0YJ30|H0YJ30_HUMAN Gephyrin (Fragment) OS=Homo sapiens GN=GPHN PE=1 SV=1;tr|G3V582|G3V582_HUMAN Gephyrin OS=Homo sapiens GN=GPHN PE=1 SV=1;tr|F5H039|F5H039_HUMAN Gephyrin OS=Homo sapiens GN=GPHN PE=1 SV=1;sp|Q9NQX3|GEPH_HUMAN Gephyrin OS=Homo sapiens G	4	2	2	2	1	1	0	0	0	1	0	0	0	0	0	0	0	0	0	0	1	1	0	0	0	1	0	0	0	0	0	0	0	0	0	0	1	1	0	0	0	1
F5H2I3;O15397	F5H2I3;O15397	1;1	1;1	1;1	Importin-8	IPO8	tr|F5H2I3|F5H2I3_HUMAN Importin-8 (Fragment) OS=Homo sapiens GN=IPO8 PE=1 SV=1;sp|O15397|IPO8_HUMAN Importin-8 OS=Homo sapiens GN=IPO8 PE=1 SV=2	2	1	1	1	0	0	0	1	1	0	0	0	0	0	0	0	0	0	1	1	0	0	0	1	1	0	0	0	0	0	0	0	0	0	1	1	0	0	0	1	1	0
F5H2J1;Q8WXR4	F5H2J1;Q8WXR4	2;2	2;2	2;2	Myosin-IIIb	MYO3B	tr|F5H2J1|F5H2J1_HUMAN Myosin-IIIb (Fragment) OS=Homo sapiens GN=MYO3B PE=1 SV=1;sp|Q8WXR4|MYO3B_HUMAN Myosin-IIIb OS=Homo sapiens GN=MYO3B PE=2 SV=4	2	2	2	2	0	0	1	0	0	0	0	0	0	0	0	0	1	1	1	0	0	0	1	0	0	0	0	0	0	0	0	0	1	1	1	0	0	0	1	0	0	0
F5H2T0;O95163	F5H2T0;O95163	2;2	2;2	2;2	Elongator complex protein 1	IKBKAP	tr|F5H2T0|F5H2T0_HUMAN Elongator complex protein 1 OS=Homo sapiens GN=ELP1 PE=1 SV=1;sp|O95163|ELP1_HUMAN Elongator complex protein 1 OS=Homo sapiens GN=IKBKAP PE=1 SV=3	2	2	2	2	1	0	0	1	1	1	0	0	0	0	0	1	0	0	1	0	1	0	0	1	1	1	0	0	0	0	0	1	0	0	1	0	1	0	0	1	1	1
F5H345;P08397	F5H345;P08397	1;1	1;1	1;1	Porphobilinogen deaminase	HMBS	tr|F5H345|F5H345_HUMAN Porphobilinogen deaminase OS=Homo sapiens GN=HMBS PE=1 SV=1;sp|P08397|HEM3_HUMAN Porphobilinogen deaminase OS=Homo sapiens GN=HMBS PE=1 SV=2	2	1	1	1	1	1	0	0	0	0	0	0	0	0	0	0	0	0	0	1	1	1	0	0	0	0	0	0	0	0	0	0	0	0	0	1	1	1	0	0	0	0
F5H365;Q15436;G3V5X8;G3V4Q2;G3V4V1;G3V1W4;G3V3G5;G3V2R6	F5H365;Q15436;G3V5X8;G3V4Q2;G3V4V1;G3V1W4;G3V3G5;G3V2R6	3;3;2;2;2;2;2;2	1;1;1;1;1;1;1;1	1;1;1;1;1;1;1;1	Protein transport protein Sec23A	SEC23A	tr|F5H365|F5H365_HUMAN Protein transport protein Sec23A OS=Homo sapiens GN=SEC23A PE=1 SV=1;sp|Q15436|SC23A_HUMAN Protein transport protein Sec23A OS=Homo sapiens GN=SEC23A PE=1 SV=2;tr|G3V5X8|G3V5X8_HUMAN Protein transport protein Sec23A OS=Homo sapiens G	8	3	1	1	0	0	0	0	1	2	0	1	0	0	1	0	0	1	0	0	0	0	0	0	0	1	0	0	0	0	0	0	0	0	0	0	0	0	0	0	0	1
F5H4B6;Q8IZ83	F5H4B6;Q8IZ83	1;1	1;1	1;1	Aldehyde dehydrogenase family 16 member A1	ALDH16A1	tr|F5H4B6|F5H4B6_HUMAN Aldehyde dehydrogenase family 16 member A1 OS=Homo sapiens GN=ALDH16A1 PE=1 SV=1;sp|Q8IZ83|A16A1_HUMAN Aldehyde dehydrogenase family 16 member A1 OS=Homo sapiens GN=ALDH16A1 PE=1 SV=2	2	1	1	1	0	0	0	0	0	1	0	0	0	0	0	0	0	1	0	0	0	0	0	0	0	1	0	0	0	0	0	0	0	1	0	0	0	0	0	0	0	1
F8W0J6;F5H4R6;H0YIV4;P55209;F8VY35;F8VV59;B7Z9C2;H0YHC3;F8W020;F8W118;F8W543;H0YH88;F8VUX1;F8VXI6;F8VRJ2;F8VVB5;B7Z4K9	F8W0J6;F5H4R6;H0YIV4;P55209;F8VY35;F8VV59;B7Z9C2;H0YHC3;F8W020;F8W118;F8W543;H0YH88;F8VUX1;F8VXI6;F8VRJ2;F8VVB5	11;11;11;11;10;10;10;9;9;9;9;8;8;7;6;6;2	11;11;11;11;10;10;10;9;9;9;9;8;8;7;6;6;2	10;10;10;10;9;9;9;8;8;8;8;7;7;6;5;5;2	Nucleosome assembly protein 1-like 1	NAP1L1	tr|F8W0J6|F8W0J6_HUMAN Nucleosome assembly protein 1-like 1 OS=Homo sapiens GN=NAP1L1 PE=1 SV=1;tr|F5H4R6|F5H4R6_HUMAN Nucleosome assembly protein 1-like 1 OS=Homo sapiens GN=NAP1L1 PE=1 SV=1;tr|H0YIV4|H0YIV4_HUMAN Nucleosome assembly protein 1-like 1 (Fra	17	11	11	10	8	8	8	6	8	7	7	6	5	6	10	9	8	8	10	9	8	8	8	6	8	7	7	6	5	6	10	9	8	8	10	9	7	7	7	6	7	7
F5H5D3;Q9BQE3;P68363;P68366;F8VVB9;C9J2C0;Q9NY65;A0A1W2PQM2;C9JDS9;F8VRZ4;F8VS66;F8VWV9;C9JEV8;C9JQ00;C9JJQ8;F8VX09;C9JDL2;V9GZ17;A6NHL2;C9K0S6;F8VRK0;Q9H853;F8VXZ7;F8W0F6	F5H5D3;Q9BQE3;P68363;P68366;F8VVB9;C9J2C0;Q9NY65	20;20;20;16;12;11;11;9;8;6;6;5;5;5;5;4;3;3;3;2;2;2;1;1	20;20;20;16;12;11;11;9;8;6;6;5;5;5;5;4;3;3;3;2;2;2;1;1	1;1;1;1;1;1;1;0;1;0;0;0;0;0;0;0;0;0;0;0;0;1;0;0	Tubulin alpha-1C chain;Tubulin alpha-1B chain;Tubulin alpha-4A chain;Tubulin alpha-8 chain	TUBA1C;TUBA1B;TUBA4A;TUBA8	tr|F5H5D3|F5H5D3_HUMAN Tubulin alpha chain OS=Homo sapiens GN=TUBA1C PE=1 SV=1;sp|Q9BQE3|TBA1C_HUMAN Tubulin alpha-1C chain OS=Homo sapiens GN=TUBA1C PE=1 SV=1;sp|P68363|TBA1B_HUMAN Tubulin alpha-1B chain OS=Homo sapiens GN=TUBA1B PE=1 SV=1;sp|P68366|TBA4A	24	20	20	1	17	14	16	16	16	16	17	18	18	18	16	16	16	16	16	16	17	14	16	16	16	16	17	18	18	18	16	16	16	16	16	16	1	1	1	1	1	1
H0Y8R1;F5H5I6;H0YAK1;Q12849	H0Y8R1;F5H5I6;H0YAK1;Q12849	5;5;5;5	5;5;5;5	5;5;5;5	G-rich sequence factor 1	GRSF1	tr|H0Y8R1|H0Y8R1_HUMAN G-rich sequence factor 1 (Fragment) OS=Homo sapiens GN=GRSF1 PE=1 SV=1;tr|F5H5I6|F5H5I6_HUMAN G-rich sequence factor 1 OS=Homo sapiens GN=GRSF1 PE=1 SV=2;tr|H0YAK1|H0YAK1_HUMAN G-rich sequence factor 1 (Fragment) OS=Homo sapiens GN=G	4	5	5	5	3	3	4	4	3	4	2	3	1	2	2	4	3	3	4	3	3	3	4	4	3	4	2	3	1	2	2	4	3	3	4	3	3	3	4	4	3	4
F5H6T1;P61160	F5H6T1;P61160	4;4	4;4	4;4	Actin-related protein 2	ACTR2	tr|F5H6T1|F5H6T1_HUMAN ARP2 actin-related protein 2 homolog (Yeast), isoform CRA_d OS=Homo sapiens GN=ACTR2 PE=1 SV=2;sp|P61160|ARP2_HUMAN Actin-related protein 2 OS=Homo sapiens GN=ACTR2 PE=1 SV=1	2	4	4	4	2	2	1	0	2	1	0	0	0	0	1	1	1	2	1	1	2	2	1	0	2	1	0	0	0	0	1	1	1	2	1	1	2	2	1	0	2	1
F5H8D7;P18887;M0QZ96;M0R0D2;M0R1U8;M0QYS5	F5H8D7;P18887;M0QZ96;M0R0D2;M0R1U8;M0QYS5	2;2;1;1;1;1	2;2;1;1;1;1	2;2;1;1;1;1	DNA repair protein XRCC1	XRCC1	tr|F5H8D7|F5H8D7_HUMAN DNA repair protein XRCC1 OS=Homo sapiens GN=XRCC1 PE=1 SV=2;sp|P18887|XRCC1_HUMAN DNA repair protein XRCC1 OS=Homo sapiens GN=XRCC1 PE=1 SV=2;tr|M0QZ96|M0QZ96_HUMAN DNA repair protein XRCC1 (Fragment) OS=Homo sapiens GN=XRCC1 PE=1 SV	6	2	2	2	0	0	0	0	0	1	0	0	0	0	0	0	1	0	0	0	0	0	0	0	0	1	0	0	0	0	0	0	1	0	0	0	0	0	0	0	0	1
F6QDS0;H3BQK0;Q9NUU7;Q9UMR2;I3L0H8;H3BN59;I3L352;H3BTB3;H3BMQ5	F6QDS0;H3BQK0;Q9NUU7;Q9UMR2;I3L0H8;H3BN59;I3L352	9;9;9;9;8;5;5;4;4	9;9;9;9;8;5;5;4;4	9;9;9;9;8;5;5;4;4	ATP-dependent RNA helicase DDX19A;ATP-dependent RNA helicase DDX19B	DDX19A;DDX19B	tr|F6QDS0|F6QDS0_HUMAN HCG2043426, isoform CRA_b OS=Homo sapiens GN=hCG_2043426 PE=1 SV=1;tr|H3BQK0|H3BQK0_HUMAN ATP-dependent RNA helicase DDX19B OS=Homo sapiens GN=DDX19B PE=1 SV=1;sp|Q9NUU7|DD19A_HUMAN ATP-dependent RNA helicase DDX19A OS=Homo sapiens G	9	9	9	9	3	4	2	4	3	5	1	0	1	0	2	2	3	3	2	3	3	4	2	4	3	5	1	0	1	0	2	2	3	3	2	3	3	4	2	4	3	5
F6RFD5;P60981	F6RFD5;P60981	2;2	1;1	1;1	Destrin	DSTN	tr|F6RFD5|F6RFD5_HUMAN Destrin OS=Homo sapiens GN=DSTN PE=1 SV=1;sp|P60981|DEST_HUMAN Destrin OS=Homo sapiens GN=DSTN PE=1 SV=3	2	2	1	1	2	1	2	2	2	0	2	1	1	1	2	2	2	2	2	2	1	0	1	1	1	0	1	0	1	1	1	1	1	1	1	1	1	0	1	1	1	0
G3V451;G3V4N6;G3V5T1;G3V4Z0;Q86TZ5;H0YJ71;F6RWC2;Q9NRG7	G3V451;G3V4N6;G3V5T1;G3V4Z0;Q86TZ5;H0YJ71;F6RWC2;Q9NRG7	1;1;1;1;1;1;1;1	1;1;1;1;1;1;1;1	1;1;1;1;1;1;1;1	Epimerase family protein SDR39U1	SDR39U1	tr|G3V451|G3V451_HUMAN Epimerase family protein SDR39U1 (Fragment) OS=Homo sapiens GN=SDR39U1 PE=1 SV=1;tr|G3V4N6|G3V4N6_HUMAN Epimerase family protein SDR39U1 OS=Homo sapiens GN=SDR39U1 PE=1 SV=1;tr|G3V5T1|G3V5T1_HUMAN Epimerase family protein SDR39U1 OS=	8	1	1	1	0	0	0	0	0	0	0	0	0	0	0	0	0	0	0	1	0	0	0	0	0	0	0	0	0	0	0	0	0	0	0	1	0	0	0	0	0	0
F6S7Q7;U3KQG0;Q9BW92	F6S7Q7;U3KQG0;Q9BW92	2;2;2	2;2;2	2;2;2	Threonine--tRNA ligase, mitochondrial	TARS2	tr|F6S7Q7|F6S7Q7_HUMAN Threonine--tRNA ligase, mitochondrial OS=Homo sapiens GN=TARS2 PE=1 SV=1;tr|U3KQG0|U3KQG0_HUMAN Threonine--tRNA ligase, mitochondrial OS=Homo sapiens GN=TARS2 PE=1 SV=1;sp|Q9BW92|SYTM_HUMAN Threonine--tRNA ligase, mitochondrial OS=Ho	3	2	2	2	2	1	0	0	0	0	0	0	0	0	0	0	0	0	0	0	2	1	0	0	0	0	0	0	0	0	0	0	0	0	0	0	2	1	0	0	0	0
F6T1Q0;Q6L8Q7	F6T1Q0;Q6L8Q7	5;5	5;5	5;5	2,5-phosphodiesterase 12	PDE12	tr|F6T1Q0|F6T1Q0_HUMAN 2,5-phosphodiesterase 12 OS=Homo sapiens GN=PDE12 PE=1 SV=1;sp|Q6L8Q7|PDE12_HUMAN 2,5-phosphodiesterase 12 OS=Homo sapiens GN=PDE12 PE=1 SV=2	2	5	5	5	1	1	0	0	3	3	0	0	0	0	0	0	1	2	1	2	1	1	0	0	3	3	0	0	0	0	0	0	1	2	1	2	1	1	0	0	3	3
F8WCX5;F6VRR5;Q9BY77;Q6R954;F8WEE2;Q8WUT1	F8WCX5;F6VRR5;Q9BY77;Q6R954;F8WEE2;Q8WUT1	3;3;3;2;2;2	3;3;3;2;2;2	3;3;3;2;2;2	Polymerase delta-interacting protein 3	POLDIP3;PDIP46	tr|F8WCX5|F8WCX5_HUMAN Polymerase delta-interacting protein 3 OS=Homo sapiens GN=POLDIP3 PE=1 SV=1;tr|F6VRR5|F6VRR5_HUMAN Polymerase delta-interacting protein 3 OS=Homo sapiens GN=POLDIP3 PE=1 SV=1;sp|Q9BY77|PDIP3_HUMAN Polymerase delta-interacting protein	6	3	3	3	2	1	0	0	2	2	0	0	0	0	0	1	1	0	1	1	2	1	0	0	2	2	0	0	0	0	0	1	1	0	1	1	2	1	0	0	2	2
F6WQW2;P43487;C9JXG8;C9JJ34;C9JDM3;C9JGV6;C9JIC6;Q5T0Z6;Q9C010	F6WQW2;P43487;C9JXG8	5;5;3;2;2;2;1;1;1	5;5;3;2;2;2;1;1;1	5;5;3;2;2;2;1;1;1	Ran-specific GTPase-activating protein	RANBP1	tr|F6WQW2|F6WQW2_HUMAN Ran-specific GTPase-activating protein OS=Homo sapiens GN=RANBP1 PE=1 SV=1;sp|P43487|RANG_HUMAN Ran-specific GTPase-activating protein OS=Homo sapiens GN=RANBP1 PE=1 SV=1;tr|C9JXG8|C9JXG8_HUMAN Ran-specific GTPase-activating protein	9	5	5	5	3	1	4	3	2	1	1	2	3	5	2	3	3	2	3	3	3	1	4	3	2	1	1	2	3	5	2	3	3	2	3	3	3	1	4	3	2	1
F8VPD4;P27708;H7BZB3;H7C2E4	F8VPD4;P27708	18;18;3;2	18;18;3;2	18;18;3;2	CAD protein;Glutamine-dependent carbamoyl-phosphate synthase;Aspartate carbamoyltransferase;Dihydroorotase	CAD	tr|F8VPD4|F8VPD4_HUMAN CAD protein OS=Homo sapiens GN=CAD PE=1 SV=1;sp|P27708|PYR1_HUMAN CAD protein OS=Homo sapiens GN=CAD PE=1 SV=3	4	18	18	18	7	8	4	3	8	11	1	1	0	0	10	8	7	5	7	6	7	8	4	3	8	11	1	1	0	0	10	8	7	5	7	6	7	8	4	3	8	11
F8VR84;F8VQQ3;Q9HB07;H3BPH3	F8VR84;F8VQQ3;Q9HB07	3;3;3;1	3;3;3;1	3;3;3;1	UPF0160 protein MYG1, mitochondrial	C12orf10	tr|F8VR84|F8VR84_HUMAN UPF0160 protein MYG1, mitochondrial OS=Homo sapiens GN=C12orf10 PE=1 SV=1;tr|F8VQQ3|F8VQQ3_HUMAN UPF0160 protein MYG1, mitochondrial OS=Homo sapiens GN=C12orf10 PE=1 SV=1;sp|Q9HB07|MYG1_HUMAN UPF0160 protein MYG1, mitochondrial OS=Ho	4	3	3	3	0	0	0	0	0	0	1	1	0	0	0	0	0	0	1	3	0	0	0	0	0	0	1	1	0	0	0	0	0	0	1	3	0	0	0	0	0	0
F8VUA7;F8VQX7;Q9BZF1	F8VUA7;F8VQX7;Q9BZF1	1;1;1	1;1;1	1;1;1	Oxysterol-binding protein;Oxysterol-binding protein-related protein 8	OSBPL8	tr|F8VUA7|F8VUA7_HUMAN Oxysterol-binding protein (Fragment) OS=Homo sapiens GN=OSBPL8 PE=1 SV=8;tr|F8VQX7|F8VQX7_HUMAN Oxysterol-binding protein (Fragment) OS=Homo sapiens GN=OSBPL8 PE=1 SV=1;sp|Q9BZF1|OSBL8_HUMAN Oxysterol-binding protein-related protein	3	1	1	1	1	0	0	0	0	0	0	0	0	0	0	0	0	0	1	0	1	0	0	0	0	0	0	0	0	0	0	0	0	0	1	0	1	0	0	0	0	0
F8VUB6;Q9NRG9	F8VUB6;Q9NRG9	1;1	1;1	1;1	Aladin	AAAS	tr|F8VUB6|F8VUB6_HUMAN Aladin (Fragment) OS=Homo sapiens GN=AAAS PE=1 SV=1;sp|Q9NRG9|AAAS_HUMAN Aladin OS=Homo sapiens GN=AAAS PE=1 SV=1	2	1	1	1	0	0	0	0	1	1	0	0	0	0	0	1	0	0	0	0	0	0	0	0	1	1	0	0	0	0	0	1	0	0	0	0	0	0	0	0	1	1
F8VXB1;F8VUC5;F8W156;F8W651;F8VYZ4;F8VVA7;P61923;F8VXR1	F8VXB1;F8VUC5;F8W156;F8W651;F8VYZ4;F8VVA7;P61923;F8VXR1	2;2;2;2;2;2;2;1	2;2;2;2;2;2;2;1	2;2;2;2;2;2;2;1	Coatomer subunit zeta-1	COPZ1	tr|F8VXB1|F8VXB1_HUMAN Coatomer subunit zeta-1 (Fragment) OS=Homo sapiens GN=COPZ1 PE=1 SV=1;tr|F8VUC5|F8VUC5_HUMAN Coatomer subunit zeta-1 OS=Homo sapiens GN=COPZ1 PE=1 SV=1;tr|F8W156|F8W156_HUMAN Coatomer subunit zeta-1 OS=Homo sapiens GN=COPZ1 PE=1 SV=1	8	2	2	2	0	0	0	0	0	1	1	0	0	1	0	0	0	0	0	0	0	0	0	0	0	1	1	0	0	1	0	0	0	0	0	0	0	0	0	0	0	1
F8VVL1;O43583	F8VVL1;O43583	1;1	1;1	1;1	Density-regulated protein	DENR	tr|F8VVL1|F8VVL1_HUMAN Density-regulated protein OS=Homo sapiens GN=DENR PE=1 SV=1;sp|O43583|DENR_HUMAN Density-regulated protein OS=Homo sapiens GN=DENR PE=1 SV=2	2	1	1	1	0	0	0	0	1	1	0	0	0	0	1	0	0	0	0	1	0	0	0	0	1	1	0	0	0	0	1	0	0	0	0	1	0	0	0	0	1	1
F8VVM2;Q00325;F8VZL5;F8VWR4;F8VWQ0	F8VVM2;Q00325	7;7;2;2;2	7;7;2;2;2	7;7;2;2;2	Phosphate carrier protein, mitochondrial	SLC25A3	tr|F8VVM2|F8VVM2_HUMAN Phosphate carrier protein, mitochondrial OS=Homo sapiens GN=SLC25A3 PE=1 SV=1;sp|Q00325|MPCP_HUMAN Phosphate carrier protein, mitochondrial OS=Homo sapiens GN=SLC25A3 PE=1 SV=2	5	7	7	7	4	4	5	4	3	3	4	3	2	2	4	5	4	5	5	4	4	4	5	4	3	3	4	3	2	2	4	5	4	5	5	4	4	4	5	4	3	3
F8VWL0;Q12800	F8VWL0;Q12800	1;1	1;1	1;1	Alpha-globin transcription factor CP2	TFCP2	tr|F8VWL0|F8VWL0_HUMAN Alpha-globin transcription factor CP2 (Fragment) OS=Homo sapiens GN=TFCP2 PE=1 SV=1;sp|Q12800|TFCP2_HUMAN Alpha-globin transcription factor CP2 OS=Homo sapiens GN=TFCP2 PE=1 SV=2	2	1	1	1	0	0	0	0	1	0	0	0	0	0	0	0	0	0	0	0	0	0	0	0	1	0	0	0	0	0	0	0	0	0	0	0	0	0	0	0	1	0
F8VXU5;Q9UBQ0	F8VXU5;Q9UBQ0	3;3	3;3	3;3	Vacuolar protein sorting-associated protein 29	VPS29	tr|F8VXU5|F8VXU5_HUMAN Vacuolar protein sorting-associated protein 29 OS=Homo sapiens GN=VPS29 PE=1 SV=1;sp|Q9UBQ0|VPS29_HUMAN Vacuolar protein sorting-associated protein 29 OS=Homo sapiens GN=VPS29 PE=1 SV=1	2	3	3	3	1	1	0	0	0	1	0	0	0	0	0	0	2	2	1	1	1	1	0	0	0	1	0	0	0	0	0	0	2	2	1	1	1	1	0	0	0	1
F8VY04;F8W1A4;P54819	F8VY04;F8W1A4;P54819	1;1;1	1;1;1	1;1;1	Adenylate kinase 2, mitochondrial;Adenylate kinase 2, mitochondrial;Adenylate kinase 2, mitochondrial, N-terminally processed	AK2	tr|F8VY04|F8VY04_HUMAN Adenylate kinase 2, mitochondrial OS=Homo sapiens GN=AK2 PE=1 SV=1;tr|F8W1A4|F8W1A4_HUMAN Adenylate kinase 2, mitochondrial OS=Homo sapiens GN=AK2 PE=1 SV=1;sp|P54819|KAD2_HUMAN Adenylate kinase 2, mitochondrial OS=Homo sapiens GN=AK	3	1	1	1	0	0	0	0	0	1	0	0	0	0	0	0	1	0	1	0	0	0	0	0	0	1	0	0	0	0	0	0	1	0	1	0	0	0	0	0	0	1
F8W0A2;Q8TB37	F8W0A2;Q8TB37	1;1	1;1	1;1	Iron-sulfur protein NUBPL	NUBPL	tr|F8W0A2|F8W0A2_HUMAN Iron-sulfur protein NUBPL (Fragment) OS=Homo sapiens GN=NUBPL PE=1 SV=1;sp|Q8TB37|NUBPL_HUMAN Iron-sulfur protein NUBPL OS=Homo sapiens GN=NUBPL PE=1 SV=3	2	1	1	1	0	0	0	0	0	0	0	0	0	0	0	1	0	0	0	0	0	0	0	0	0	0	0	0	0	0	0	1	0	0	0	0	0	0	0	0	0	0
F8W6I7;P09651;F8VZ49;Q32P51;F8VTQ5;F8W646;H0YH80;F8VYN5	F8W6I7;P09651;F8VZ49;Q32P51;F8VTQ5	16;16;10;10;9;7;7;6	15;15;9;9;8;7;7;5	14;14;9;8;8;7;6;5	Heterogeneous nuclear ribonucleoprotein A1;Heterogeneous nuclear ribonucleoprotein A1, N-terminally processed;Heterogeneous nuclear ribonucleoprotein A1-like 2	HNRNPA1;HNRNPA1L2	tr|F8W6I7|F8W6I7_HUMAN Heterogeneous nuclear ribonucleoprotein A1 OS=Homo sapiens GN=HNRNPA1 PE=1 SV=2;sp|P09651|ROA1_HUMAN Heterogeneous nuclear ribonucleoprotein A1 OS=Homo sapiens GN=HNRNPA1 PE=1 SV=5;tr|F8VZ49|F8VZ49_HUMAN Heterogeneous nuclear ribonuc	8	16	15	14	1	1	3	1	9	5	15	15	3	1	1	2	9	9	8	10	0	0	2	0	8	4	14	14	2	0	0	1	8	8	7	9	0	0	2	0	8	4
F8W727;P62910;D3YTB1;D3YTI8	F8W727;P62910;D3YTB1	9;9;8;1	9;9;8;1	9;9;8;1	60S ribosomal protein L32	RPL32	tr|F8W727|F8W727_HUMAN 60S ribosomal protein L32 OS=Homo sapiens GN=RPL32 PE=1 SV=1;sp|P62910|RL32_HUMAN 60S ribosomal protein L32 OS=Homo sapiens GN=RPL32 PE=1 SV=2;tr|D3YTB1|D3YTB1_HUMAN 60S ribosomal protein L32 (Fragment) OS=Homo sapiens GN=RPL32 PE=1	4	9	9	9	5	5	3	2	6	5	1	0	0	1	7	5	5	5	4	6	5	5	3	2	6	5	1	0	0	1	7	5	5	5	4	6	5	5	3	2	6	5
F8W7C6;A0A087WV22;X1WI28;P27635;H7C123;H7C2C5;Q96L21;H7C2U2;B8A6G2;A6QRI9	F8W7C6;A0A087WV22;X1WI28;P27635;H7C123;H7C2C5	8;7;7;7;5;5;3;1;1;1	8;7;7;7;5;5;3;1;1;1	8;7;7;7;5;5;3;1;1;1	60S ribosomal protein L10	RPL10	tr|F8W7C6|F8W7C6_HUMAN 60S ribosomal protein L10 OS=Homo sapiens GN=RPL10 PE=1 SV=2;tr|A0A087WV22|A0A087WV22_HUMAN 60S ribosomal protein L10 OS=Homo sapiens GN=RPL10 PE=1 SV=1;tr|X1WI28|X1WI28_HUMAN 60S ribosomal protein L10 (Fragment) OS=Homo sapiens GN=R	10	8	8	8	5	4	6	8	6	7	5	4	5	4	6	6	4	5	6	5	5	4	6	8	6	7	5	4	5	4	6	6	4	5	6	5	5	4	6	8	6	7
F8W7Q4;Q96A26	F8W7Q4;Q96A26	1;1	1;1	1;1	Protein FAM162A	FAM162A	tr|F8W7Q4|F8W7Q4_HUMAN Protein FAM162A OS=Homo sapiens GN=FAM162A PE=1 SV=1;sp|Q96A26|F162A_HUMAN Protein FAM162A OS=Homo sapiens GN=FAM162A PE=1 SV=2	2	1	1	1	0	0	0	0	0	0	0	1	0	0	0	0	0	0	0	0	0	0	0	0	0	0	0	1	0	0	0	0	0	0	0	0	0	0	0	0	0	0
H3BP78;F8W7R3;Q9NVI1	H3BP78;F8W7R3;Q9NVI1	2;2;2	2;2;2	2;2;2	Fanconi anemia group I protein	FANCI	tr|H3BP78|H3BP78_HUMAN Fanconi anemia group I protein (Fragment) OS=Homo sapiens GN=FANCI PE=1 SV=1;tr|F8W7R3|F8W7R3_HUMAN Fanconi anemia group I protein OS=Homo sapiens GN=FANCI PE=1 SV=1;sp|Q9NVI1|FANCI_HUMAN Fanconi anemia group I protein OS=Homo sapien	3	2	2	2	0	0	0	1	1	2	0	0	0	0	0	0	1	1	0	1	0	0	0	1	1	2	0	0	0	0	0	0	1	1	0	1	0	0	0	1	1	2
F8W7U8;P49959;F5GXT0	F8W7U8;P49959	3;3;1	3;3;1	3;3;1	Double-strand break repair protein MRE11A	MRE11A	tr|F8W7U8|F8W7U8_HUMAN Double-strand break repair protein MRE11 OS=Homo sapiens GN=MRE11 PE=1 SV=1;sp|P49959|MRE11_HUMAN Double-strand break repair protein MRE11 OS=Homo sapiens GN=MRE11 PE=1 SV=3	3	3	3	3	1	0	0	0	0	1	0	0	0	0	0	0	1	1	1	1	1	0	0	0	0	1	0	0	0	0	0	0	1	1	1	1	1	0	0	0	0	1
F8W8D4;Q8TBC4	F8W8D4;Q8TBC4	2;2	2;2	2;2	NEDD8-activating enzyme E1 catalytic subunit	UBA3	tr|F8W8D4|F8W8D4_HUMAN NEDD8-activating enzyme E1 catalytic subunit OS=Homo sapiens GN=UBA3 PE=1 SV=1;sp|Q8TBC4|UBA3_HUMAN NEDD8-activating enzyme E1 catalytic subunit OS=Homo sapiens GN=UBA3 PE=1 SV=2	2	2	2	2	1	1	0	0	1	0	0	0	1	1	0	0	0	0	0	0	1	1	0	0	1	0	0	0	1	1	0	0	0	0	0	0	1	1	0	0	1	0
F8W8Z9;Q8N4H5;H3BUX3;H0YFG9	F8W8Z9;Q8N4H5;H3BUX3;H0YFG9	2;2;1;1	2;2;1;1	2;2;1;1	Mitochondrial import receptor subunit TOM5 homolog	TOMM5	tr|F8W8Z9|F8W8Z9_HUMAN Mitochondrial import receptor subunit TOM5 homolog OS=Homo sapiens GN=TOMM5 PE=1 SV=1;sp|Q8N4H5|TOM5_HUMAN Mitochondrial import receptor subunit TOM5 homolog OS=Homo sapiens GN=TOMM5 PE=1 SV=1;tr|H3BUX3|H3BUX3_HUMAN Uncharacterized p	4	2	2	2	1	1	1	0	1	1	1	2	1	1	1	1	1	0	0	0	1	1	1	0	1	1	1	2	1	1	1	1	1	0	0	0	1	1	1	0	1	1
F8W930;Q9Y6M1	F8W930;Q9Y6M1	3;3	2;2	2;2	Insulin-like growth factor 2 mRNA-binding protein 2	IGF2BP2	tr|F8W930|F8W930_HUMAN Insulin-like growth factor 2 mRNA-binding protein 2 OS=Homo sapiens GN=IGF2BP2 PE=1 SV=1;sp|Q9Y6M1|IF2B2_HUMAN Insulin-like growth factor 2 mRNA-binding protein 2 OS=Homo sapiens GN=IGF2BP2 PE=1 SV=2	2	3	2	2	1	1	1	1	1	2	1	1	1	1	1	1	2	1	1	2	0	0	0	0	0	1	0	0	0	0	0	0	1	0	0	1	0	0	0	0	0	1
H0Y5T1;F8WA11;Q7Z460;C9J151	H0Y5T1;F8WA11;Q7Z460;C9J151	2;2;2;1	1;1;1;1	1;1;1;1	CLIP-associating protein 1	CLASP1	tr|H0Y5T1|H0Y5T1_HUMAN CLIP-associating protein 1 (Fragment) OS=Homo sapiens GN=CLASP1 PE=1 SV=2;tr|F8WA11|F8WA11_HUMAN CLIP-associating protein 1 OS=Homo sapiens GN=CLASP1 PE=1 SV=2;sp|Q7Z460|CLAP1_HUMAN CLIP-associating protein 1 OS=Homo sapiens GN=CLASP	4	2	1	1	0	1	0	0	0	0	0	0	0	0	0	1	0	0	0	0	0	0	0	0	0	0	0	0	0	0	0	1	0	0	0	0	0	0	0	0	0	0
F8WBF9;Q5TH30;Q9UGV2	F8WBF9;Q5TH30;Q9UGV2	1;1;1	1;1;1	1;1;1	Protein NDRG3	NDRG3	tr|F8WBF9|F8WBF9_HUMAN Protein NDRG3 OS=Homo sapiens GN=NDRG3 PE=1 SV=1;tr|Q5TH30|Q5TH30_HUMAN NDRG family member 3, isoform CRA_c OS=Homo sapiens GN=NDRG3 PE=1 SV=1;sp|Q9UGV2|NDRG3_HUMAN Protein NDRG3 OS=Homo sapiens GN=NDRG3 PE=1 SV=2	3	1	1	1	1	0	1	0	1	1	0	0	0	0	1	1	0	0	0	0	1	0	1	0	1	1	0	0	0	0	1	1	0	0	0	0	1	0	1	0	1	1
F8WBI5;O75323	F8WBI5;O75323	2;2	1;1	1;1	Protein NipSnap homolog 2	GBAS	tr|F8WBI5|F8WBI5_HUMAN Protein NipSnap homolog 2 OS=Homo sapiens GN=NIPSNAP2 PE=1 SV=1;sp|O75323|NIPS2_HUMAN Protein NipSnap homolog 2 OS=Homo sapiens GN=NIPSNAP2 PE=1 SV=1	2	2	1	1	1	0	0	0	2	1	0	0	0	0	0	0	0	0	0	0	1	0	0	0	1	1	0	0	0	0	0	0	0	0	0	0	1	0	0	0	1	1
F8WCF6;P59998;F8WDD7;A0A0A6YYG9;H7C0A3;F8WE39;R4GN08;F8WDW3	F8WCF6;P59998;F8WDD7;A0A0A6YYG9;H7C0A3	6;6;5;5;4;2;2;1	6;6;5;5;4;2;2;1	6;6;5;5;4;2;2;1	Actin-related protein 2/3 complex subunit 4	ARPC4-TTLL3;ARPC4	tr|F8WCF6|F8WCF6_HUMAN Actin-related protein 2/3 complex subunit 4 OS=Homo sapiens GN=ARPC4-TTLL3 PE=3 SV=1;sp|P59998|ARPC4_HUMAN Actin-related protein 2/3 complex subunit 4 OS=Homo sapiens GN=ARPC4 PE=1 SV=3;tr|F8WDD7|F8WDD7_HUMAN Actin-related protein 2/	8	6	6	6	4	4	4	4	4	3	2	3	1	1	3	6	5	4	3	4	4	4	4	4	4	3	2	3	1	1	3	6	5	4	3	4	4	4	4	4	4	3
F8WE04;P04792	F8WE04;P04792	1;1	1;1	1;1	Heat shock protein beta-1	HSPB1	tr|F8WE04|F8WE04_HUMAN Heat shock protein beta-1 OS=Homo sapiens GN=HSPB1 PE=1 SV=1;sp|P04792|HSPB1_HUMAN Heat shock protein beta-1 OS=Homo sapiens GN=HSPB1 PE=1 SV=2	2	1	1	1	0	0	0	0	0	0	0	0	1	1	0	0	0	0	0	0	0	0	0	0	0	0	0	0	1	1	0	0	0	0	0	0	0	0	0	0	0	0
F8WJN3;Q16630;F8W084	F8WJN3;Q16630	12;12;1	12;12;1	12;12;1	Cleavage and polyadenylation specificity factor subunit 6	CPSF6	tr|F8WJN3|F8WJN3_HUMAN Cleavage and polyadenylation-specificity factor subunit 6 OS=Homo sapiens GN=CPSF6 PE=1 SV=1;sp|Q16630|CPSF6_HUMAN Cleavage and polyadenylation specificity factor subunit 6 OS=Homo sapiens GN=CPSF6 PE=1 SV=2	3	12	12	12	4	3	7	3	0	0	2	2	8	10	4	5	0	0	0	0	4	3	7	3	0	0	2	2	8	10	4	5	0	0	0	0	4	3	7	3	0	0
G3V0E4;O75439	G3V0E4;O75439	2;2	1;1	1;1	Mitochondrial-processing peptidase subunit beta	PMPCB	tr|G3V0E4|G3V0E4_HUMAN Mitochondrial-processing peptidase subunit beta OS=Homo sapiens GN=PMPCB PE=1 SV=1;sp|O75439|MPPB_HUMAN Mitochondrial-processing peptidase subunit beta OS=Homo sapiens GN=PMPCB PE=1 SV=2	2	2	1	1	1	1	1	1	1	1	0	0	0	0	2	0	1	1	1	1	0	0	0	0	0	0	0	0	0	0	1	0	0	0	0	0	0	0	0	0	0	0
G3V0I5;P49821;B4DE93;E9PPS5;E9PQP1;H0YD04;H0YE81;E9PPR0;E9PMX3	G3V0I5;P49821;B4DE93	5;5;3;2;2;1;1;1;1	5;5;3;2;2;1;1;1;1	5;5;3;2;2;1;1;1;1	NADH dehydrogenase [ubiquinone] flavoprotein 1, mitochondrial	NDUFV1	tr|G3V0I5|G3V0I5_HUMAN NADH dehydrogenase [ubiquinone] flavoprotein 1, mitochondrial OS=Homo sapiens GN=NDUFV1 PE=1 SV=1;sp|P49821|NDUV1_HUMAN NADH dehydrogenase [ubiquinone] flavoprotein 1, mitochondrial OS=Homo sapiens GN=NDUFV1 PE=1 SV=4;tr|B4DE93|B4DE9	9	5	5	5	2	2	3	1	3	1	1	1	1	1	1	2	1	1	1	2	2	2	3	1	3	1	1	1	1	1	1	2	1	1	1	2	2	2	3	1	3	1
G3V126;Q9UI12	G3V126;Q9UI12	1;1	1;1	1;1	V-type proton ATPase subunit H	ATP6V1H	tr|G3V126|G3V126_HUMAN ATPase, H+ transporting, lysosomal 50/57kDa, V1 subunit H, isoform CRA_c OS=Homo sapiens GN=ATP6V1H PE=1 SV=1;sp|Q9UI12|VATH_HUMAN V-type proton ATPase subunit H OS=Homo sapiens GN=ATP6V1H PE=1 SV=1	2	1	1	1	0	0	0	0	0	1	0	0	0	0	0	0	0	0	0	0	0	0	0	0	0	1	0	0	0	0	0	0	0	0	0	0	0	0	0	0	0	1
G3V153;Q14444;E9PLA9	G3V153;Q14444;E9PLA9	5;5;4	5;5;4	5;5;4	Caprin-1	CAPRIN1	tr|G3V153|G3V153_HUMAN Caprin-1 OS=Homo sapiens GN=CAPRIN1 PE=1 SV=1;sp|Q14444|CAPR1_HUMAN Caprin-1 OS=Homo sapiens GN=CAPRIN1 PE=1 SV=2;tr|E9PLA9|E9PLA9_HUMAN Caprin-1 (Fragment) OS=Homo sapiens GN=CAPRIN1 PE=1 SV=1	3	5	5	5	2	3	5	3	4	3	5	5	4	3	3	4	2	2	2	2	2	3	5	3	4	3	5	5	4	3	3	4	2	2	2	2	2	3	5	3	4	3
G3V1C3;Q9BZZ5;E9PQK6;H0YER7	G3V1C3;Q9BZZ5	8;8;3;2	8;8;3;2	8;8;3;2	Apoptosis inhibitor 5	API5	tr|G3V1C3|G3V1C3_HUMAN Apoptosis inhibitor 5 OS=Homo sapiens GN=API5 PE=1 SV=1;sp|Q9BZZ5|API5_HUMAN Apoptosis inhibitor 5 OS=Homo sapiens GN=API5 PE=1 SV=3	4	8	8	8	4	5	4	6	5	6	2	4	2	1	4	3	4	5	3	3	4	5	4	6	5	6	2	4	2	1	4	3	4	5	3	3	4	5	4	6	5	6
G3V1P5;Q96RN5;C9JM58;C9JLN7;C9JZV5;C9JGN2;C9J1I1	G3V1P5;Q96RN5;C9JM58;C9JLN7;C9JZV5;C9JGN2;C9J1I1	2;2;1;1;1;1;1	2;2;1;1;1;1;1	2;2;1;1;1;1;1	Mediator of RNA polymerase II transcription subunit 15	MED15	tr|G3V1P5|G3V1P5_HUMAN Mediator of RNA polymerase II transcription subunit 15 OS=Homo sapiens GN=MED15 PE=1 SV=1;sp|Q96RN5|MED15_HUMAN Mediator of RNA polymerase II transcription subunit 15 OS=Homo sapiens GN=MED15 PE=1 SV=2;tr|C9JM58|C9JM58_HUMAN Mediator	7	2	2	2	0	0	0	0	1	0	1	2	2	1	0	0	0	0	0	0	0	0	0	0	1	0	1	2	2	1	0	0	0	0	0	0	0	0	0	0	1	0
G3V2G6;G3V234;Q8TC12	G3V2G6;G3V234;Q8TC12	1;1;1	1;1;1	1;1;1	Retinol dehydrogenase 11	RDH11	tr|G3V2G6|G3V2G6_HUMAN Retinol dehydrogenase 11 (Fragment) OS=Homo sapiens GN=RDH11 PE=1 SV=1;tr|G3V234|G3V234_HUMAN Retinol dehydrogenase 11 (Fragment) OS=Homo sapiens GN=RDH11 PE=1 SV=8;sp|Q8TC12|RDH11_HUMAN Retinol dehydrogenase 11 OS=Homo sapiens GN=RD	3	1	1	1	0	0	0	0	0	0	0	0	0	0	0	0	1	0	0	0	0	0	0	0	0	0	0	0	0	0	0	0	1	0	0	0	0	0	0	0	0	0
G3V3U4;G3V3I1;G3V295;G3V5Z7;P60900	G3V3U4;G3V3I1;G3V295;G3V5Z7;P60900	2;2;2;2;2	2;2;2;2;2	2;2;2;2;2	Proteasome subunit alpha type;Proteasome subunit alpha type-6	PSMA6	tr|G3V3U4|G3V3U4_HUMAN Proteasome subunit alpha type OS=Homo sapiens GN=PSMA6 PE=1 SV=1;tr|G3V3I1|G3V3I1_HUMAN Proteasome subunit alpha type OS=Homo sapiens GN=PSMA6 PE=1 SV=1;tr|G3V295|G3V295_HUMAN Proteasome subunit alpha type OS=Homo sapiens GN=PSMA6 PE	5	2	2	2	0	0	0	0	1	1	0	1	0	0	0	0	1	2	2	2	0	0	0	0	1	1	0	1	0	0	0	0	1	2	2	2	0	0	0	0	1	1
G3V325;C9JJT5;C9JU26;P56134;O75127	G3V325;C9JJT5;C9JU26;P56134	3;2;2;2;1	3;2;2;2;1	3;2;2;2;1	ATP synthase subunit f, mitochondrial	ATP5J2-PTCD1;ATP5J2	tr|G3V325|G3V325_HUMAN ATP5J2-PTCD1 readthrough OS=Homo sapiens GN=ATP5J2-PTCD1 PE=4 SV=1;tr|C9JJT5|C9JJT5_HUMAN ATP5J2-PTCD1 readthrough OS=Homo sapiens GN=ATP5J2-PTCD1 PE=4 SV=2;tr|C9JU26|C9JU26_HUMAN ATP synthase subunit f, mitochondrial OS=Homo sapiens	5	3	3	3	1	2	2	2	1	2	2	2	2	1	2	2	2	2	2	1	1	2	2	2	1	2	2	2	2	1	2	2	2	2	2	1	1	2	2	2	1	2
G3V4X8;G3V3A4;Q13573	G3V4X8;G3V3A4;Q13573	1;1;1	1;1;1	1;1;1	SNW domain-containing protein 1	SNW1	tr|G3V4X8|G3V4X8_HUMAN SNW domain-containing protein 1 OS=Homo sapiens GN=SNW1 PE=1 SV=1;tr|G3V3A4|G3V3A4_HUMAN SNW domain-containing protein 1 OS=Homo sapiens GN=SNW1 PE=1 SV=1;sp|Q13573|SNW1_HUMAN SNW domain-containing protein 1 OS=Homo sapiens GN=SNW1 P	3	1	1	1	0	0	0	0	0	0	0	0	0	0	1	1	0	0	0	0	0	0	0	0	0	0	0	0	0	0	1	1	0	0	0	0	0	0	0	0	0	0
G3V3M6;P27695;G3V5M0;G3V359;G3V3C7;G3V5Q1;G3V5D9;A0A0C4DGK8;H7C4A8	G3V3M6;P27695;G3V5M0;G3V359;G3V3C7;G3V5Q1	3;3;2;2;2;2;1;1;1	3;3;2;2;2;2;1;1;1	3;3;2;2;2;2;1;1;1	DNA-(apurinic or apyrimidinic site) lyase;DNA-(apurinic or apyrimidinic site) lyase, mitochondrial	APEX1	tr|G3V3M6|G3V3M6_HUMAN DNA-(apurinic or apyrimidinic site) lyase (Fragment) OS=Homo sapiens GN=APEX1 PE=1 SV=1;sp|P27695|APEX1_HUMAN DNA-(apurinic or apyrimidinic site) lyase OS=Homo sapiens GN=APEX1 PE=1 SV=2;tr|G3V5M0|G3V5M0_HUMAN DNA-(apurinic or apyrim	9	3	3	3	1	1	1	1	0	0	0	0	0	0	1	1	2	1	1	1	1	1	1	1	0	0	0	0	0	0	1	1	2	1	1	1	1	1	1	1	0	0
G3V438;O95433;H0YJG7;H0YJ63;H0YJU2	G3V438;O95433;H0YJG7	5;5;4;2;2	5;5;4;2;2	5;5;4;2;2	Activator of 90 kDa heat shock protein ATPase homolog 1	AHSA1	tr|G3V438|G3V438_HUMAN Activator of 90 kDa heat shock protein ATPase homolog 1 (Fragment) OS=Homo sapiens GN=AHSA1 PE=1 SV=1;sp|O95433|AHSA1_HUMAN Activator of 90 kDa heat shock protein ATPase homolog 1 OS=Homo sapiens GN=AHSA1 PE=1 SV=1;tr|H0YJG7|H0YJG7_H	5	5	5	5	3	1	2	2	3	2	1	1	3	2	3	2	3	3	3	2	3	1	2	2	3	2	1	1	3	2	3	2	3	3	3	2	3	1	2	2	3	2
G3V448;Q9H3N1	G3V448;Q9H3N1	1;1	1;1	1;1	Thioredoxin-related transmembrane protein 1	TMX1	tr|G3V448|G3V448_HUMAN Thioredoxin-related transmembrane protein 1 OS=Homo sapiens GN=TMX1 PE=1 SV=1;sp|Q9H3N1|TMX1_HUMAN Thioredoxin-related transmembrane protein 1 OS=Homo sapiens GN=TMX1 PE=1 SV=1	2	1	1	1	0	0	0	0	0	0	0	0	1	1	0	0	0	0	0	0	0	0	0	0	0	0	0	0	1	1	0	0	0	0	0	0	0	0	0	0	0	0
G3V4P8;P60983	G3V4P8;P60983	2;2	2;2	2;2	Glia maturation factor beta	GMFB	tr|G3V4P8|G3V4P8_HUMAN Glia maturation factor beta (Fragment) OS=Homo sapiens GN=GMFB PE=1 SV=1;sp|P60983|GMFB_HUMAN Glia maturation factor beta OS=Homo sapiens GN=GMFB PE=1 SV=2	2	2	2	2	0	1	0	0	0	0	0	0	0	0	0	1	0	0	0	0	0	1	0	0	0	0	0	0	0	0	0	1	0	0	0	0	0	1	0	0	0	0
H0YJJ8;G3V5E5;P49770	H0YJJ8;G3V5E5;P49770	1;1;1	1;1;1	1;1;1	Translation initiation factor eIF-2B subunit beta	EIF2B2	tr|H0YJJ8|H0YJJ8_HUMAN Translation initiation factor eIF-2B subunit beta (Fragment) OS=Homo sapiens GN=EIF2B2 PE=1 SV=1;tr|G3V5E5|G3V5E5_HUMAN Translation initiation factor eIF-2B subunit beta OS=Homo sapiens GN=EIF2B2 PE=1 SV=1;sp|P49770|EI2BB_HUMAN Trans	3	1	1	1	1	1	1	1	1	1	0	0	0	0	1	1	1	1	1	1	1	1	1	1	1	1	0	0	0	0	1	1	1	1	1	1	1	1	1	1	1	1
G3XAL9;P55011	G3XAL9;P55011	1;1	1;1	1;1	Solute carrier family 12 member 2	SLC12A2	tr|G3XAL9|G3XAL9_HUMAN Solute carrier family 12 (Sodium/potassium/chloride transporters), member 2, isoform CRA_a OS=Homo sapiens GN=SLC12A2 PE=1 SV=1;sp|P55011|S12A2_HUMAN Solute carrier family 12 member 2 OS=Homo sapiens GN=SLC12A2 PE=1 SV=1	2	1	1	1	1	1	0	1	0	0	1	0	0	1	0	0	0	1	0	0	1	1	0	1	0	0	1	0	0	1	0	0	0	1	0	0	1	1	0	1	0	0
G3XAN8;Q9Y5J9;E9PIR3	G3XAN8;Q9Y5J9;E9PIR3	2;2;1	2;2;1	2;2;1	Mitochondrial import inner membrane translocase subunit Tim8 B	TIMM8B	tr|G3XAN8|G3XAN8_HUMAN Mitochondrial import inner membrane translocase subunit Tim8 B OS=Homo sapiens GN=TIMM8B PE=1 SV=1;sp|Q9Y5J9|TIM8B_HUMAN Mitochondrial import inner membrane translocase subunit Tim8 B OS=Homo sapiens GN=TIMM8B PE=1 SV=1;tr|E9PIR3|E9P	3	2	2	2	0	0	0	0	0	0	1	2	0	1	0	0	0	0	0	0	0	0	0	0	0	0	1	2	0	1	0	0	0	0	0	0	0	0	0	0	0	0
I3L4X3;G5E9C2;Q15653	I3L4X3;G5E9C2;Q15653	1;1;1	1;1;1	1;1;1	NF-kappa-B inhibitor beta	NFKBIB	tr|I3L4X3|I3L4X3_HUMAN NF-kappa-B inhibitor beta (Fragment) OS=Homo sapiens GN=NFKBIB PE=1 SV=8;tr|G5E9C2|G5E9C2_HUMAN NF-kappa-B inhibitor beta OS=Homo sapiens GN=NFKBIB PE=1 SV=2;sp|Q15653|IKBB_HUMAN NF-kappa-B inhibitor beta OS=Homo sapiens GN=NFKBIB PE	3	1	1	1	0	0	1	0	0	0	0	0	0	0	0	0	0	0	0	0	0	0	1	0	0	0	0	0	0	0	0	0	0	0	0	0	0	0	1	0	0	0
G5E9D5;Q9BQ52;H7C2I4;E7ES68;J3QRS2;V9GYU5;J3QL08;J3QLK4;V9GZ72;V9GYS7	G5E9D5;Q9BQ52;H7C2I4;E7ES68	4;4;2;2;1;1;1;1;1;1	4;4;2;2;1;1;1;1;1;1	4;4;2;2;1;1;1;1;1;1	Zinc phosphodiesterase ELAC protein 2	ELAC2	tr|G5E9D5|G5E9D5_HUMAN ElaC homolog 2 (E. coli), isoform CRA_a OS=Homo sapiens GN=ELAC2 PE=1 SV=1;sp|Q9BQ52|RNZ2_HUMAN Zinc phosphodiesterase ELAC protein 2 OS=Homo sapiens GN=ELAC2 PE=1 SV=2;tr|H7C2I4|H7C2I4_HUMAN Zinc phosphodiesterase ELAC protein 2 (Fr	10	4	4	4	2	1	2	1	1	3	0	0	0	0	1	1	1	1	3	2	2	1	2	1	1	3	0	0	0	0	1	1	1	1	3	2	2	1	2	1	1	3
G5E9Q6;C9J0J7;C9JQ45;P35080;C9J712;C9J2N0	G5E9Q6;C9J0J7;C9JQ45;P35080	4;3;2;2;1;1	4;3;2;2;1;1	4;3;2;2;1;1	Profilin;Profilin-2	PFN2	tr|G5E9Q6|G5E9Q6_HUMAN Profilin OS=Homo sapiens GN=PFN2 PE=1 SV=1;tr|C9J0J7|C9J0J7_HUMAN Profilin OS=Homo sapiens GN=PFN2 PE=1 SV=1;tr|C9JQ45|C9JQ45_HUMAN Profilin OS=Homo sapiens GN=PFN2 PE=1 SV=1;sp|P35080|PROF2_HUMAN Profilin-2 OS=Homo sapiens GN=PFN2 P	6	4	4	4	2	1	2	1	1	1	0	0	0	0	1	0	1	1	1	1	2	1	2	1	1	1	0	0	0	0	1	0	1	1	1	1	2	1	2	1	1	1
H0Y5Q7;G5E9Q7;P51553	H0Y5Q7;G5E9Q7;P51553	1;1;1	1;1;1	1;1;1	Isocitrate dehydrogenase [NAD] subunit, mitochondrial;Isocitrate dehydrogenase [NAD] subunit gamma, mitochondrial	IDH3G	tr|H0Y5Q7|H0Y5Q7_HUMAN Isocitrate dehydrogenase [NAD] subunit gamma, mitochondrial (Fragment) OS=Homo sapiens GN=IDH3G PE=1 SV=1;tr|G5E9Q7|G5E9Q7_HUMAN Isocitrate dehydrogenase [NAD] subunit, mitochondrial OS=Homo sapiens GN=IDH3G PE=1 SV=1;sp|P51553|IDH3G	3	1	1	1	0	0	0	0	1	1	0	0	0	0	0	0	1	1	0	1	0	0	0	0	1	1	0	0	0	0	0	0	1	1	0	1	0	0	0	0	1	1
G5E9W7;G5E9V5;P82650;H7C5L9;H7C5F2;H7C5H3	G5E9W7;G5E9V5;P82650;H7C5L9;H7C5F2;H7C5H3	2;2;2;1;1;1	2;2;2;1;1;1	2;2;2;1;1;1	28S ribosomal protein S22, mitochondrial	MRPS22	tr|G5E9W7|G5E9W7_HUMAN 28S ribosomal protein S22, mitochondrial OS=Homo sapiens GN=MRPS22 PE=1 SV=1;tr|G5E9V5|G5E9V5_HUMAN 28S ribosomal protein S22, mitochondrial OS=Homo sapiens GN=MRPS22 PE=1 SV=1;sp|P82650|RT22_HUMAN 28S ribosomal protein S22, mitochon	6	2	2	2	1	0	0	0	0	0	0	0	0	0	1	0	0	0	0	0	1	0	0	0	0	0	0	0	0	0	1	0	0	0	0	0	1	0	0	0	0	0
G5E9W3;Q9UKF6	G5E9W3;Q9UKF6	2;2	2;2	2;2	Cleavage and polyadenylation specificity factor subunit 3	CPSF3	tr|G5E9W3|G5E9W3_HUMAN Cleavage and polyadenylation specific factor 3, 73kDa, isoform CRA_b OS=Homo sapiens GN=CPSF3 PE=1 SV=1;sp|Q9UKF6|CPSF3_HUMAN Cleavage and polyadenylation specificity factor subunit 3 OS=Homo sapiens GN=CPSF3 PE=1 SV=1	2	2	2	2	1	1	0	0	1	1	1	0	0	0	1	0	0	1	1	0	1	1	0	0	1	1	1	0	0	0	1	0	0	1	1	0	1	1	0	0	1	1
G5EA06;Q92552;D6RH20;E5RJ73;D6RJC7	G5EA06;Q92552;D6RH20	4;4;3;1;1	4;4;3;1;1	4;4;3;1;1	28S ribosomal protein S27, mitochondrial	MRPS27	tr|G5EA06|G5EA06_HUMAN 28S ribosomal protein S27, mitochondrial OS=Homo sapiens GN=MRPS27 PE=1 SV=1;sp|Q92552|RT27_HUMAN 28S ribosomal protein S27, mitochondrial OS=Homo sapiens GN=MRPS27 PE=1 SV=3;tr|D6RH20|D6RH20_HUMAN 28S ribosomal protein S27, mitochon	5	4	4	4	2	2	1	1	2	1	0	0	1	1	2	1	1	1	2	1	2	2	1	1	2	1	0	0	1	1	2	1	1	1	2	1	2	2	1	1	2	1
G5EA31;P53992	G5EA31;P53992	2;2	2;2	2;2	Protein transport protein Sec24C	SEC24C	tr|G5EA31|G5EA31_HUMAN Protein transport protein Sec24C OS=Homo sapiens GN=SEC24C PE=1 SV=1;sp|P53992|SC24C_HUMAN Protein transport protein Sec24C OS=Homo sapiens GN=SEC24C PE=1 SV=3	2	2	2	2	0	0	0	0	1	0	0	1	0	0	0	0	0	0	0	0	0	0	0	0	1	0	0	1	0	0	0	0	0	0	0	0	0	0	0	0	1	0
G8JLD5;O00429;H0YHY4;F8VR28;F8VYL3;B4DPZ9;F8W1W3;B4DDQ3;F8VZ52	G8JLD5;O00429;H0YHY4;F8VR28;F8VYL3;B4DPZ9;F8W1W3;B4DDQ3;F8VZ52	2;2;1;1;1;1;1;1;1	2;2;1;1;1;1;1;1;1	2;2;1;1;1;1;1;1;1	Dynamin-1-like protein	DNM1L	tr|G8JLD5|G8JLD5_HUMAN Dynamin-1-like protein OS=Homo sapiens GN=DNM1L PE=1 SV=1;sp|O00429|DNM1L_HUMAN Dynamin-1-like protein OS=Homo sapiens GN=DNM1L PE=1 SV=2;tr|H0YHY4|H0YHY4_HUMAN Dynamin-1-like protein (Fragment) OS=Homo sapiens GN=DNM1L PE=1 SV=1;tr|	9	2	2	2	0	0	0	0	1	2	0	0	0	0	0	0	0	0	0	0	0	0	0	0	1	2	0	0	0	0	0	0	0	0	0	0	0	0	0	0	1	2
H0Y2W2;Q9NVI7;Q5T2N8;Q5SV16	H0Y2W2;Q9NVI7	7;7;3;2	7;7;3;2	4;4;2;2	ATPase family AAA domain-containing protein 3A	ATAD3A	tr|H0Y2W2|H0Y2W2_HUMAN ATPase family AAA domain-containing protein 3A (Fragment) OS=Homo sapiens GN=ATAD3A PE=1 SV=1;sp|Q9NVI7|ATD3A_HUMAN ATPase family AAA domain-containing protein 3A OS=Homo sapiens GN=ATAD3A PE=1 SV=2	4	7	7	4	4	4	2	2	5	3	1	1	0	0	4	5	4	3	3	5	4	4	2	2	5	3	1	1	0	0	4	5	4	3	3	5	1	2	2	2	3	1
H0Y2Y8;Q15942;H7C3D3;C9JJK5	H0Y2Y8;Q15942;H7C3D3	4;4;3;1	4;4;3;1	4;4;3;1	Zyxin	ZYX	tr|H0Y2Y8|H0Y2Y8_HUMAN Zyxin (Fragment) OS=Homo sapiens GN=ZYX PE=1 SV=1;sp|Q15942|ZYX_HUMAN Zyxin OS=Homo sapiens GN=ZYX PE=1 SV=1;tr|H7C3D3|H7C3D3_HUMAN Zyxin (Fragment) OS=Homo sapiens GN=ZYX PE=1 SV=1	4	4	4	4	0	0	0	0	0	0	2	1	0	1	0	0	0	0	0	0	0	0	0	0	0	0	2	1	0	1	0	0	0	0	0	0	0	0	0	0	0	0
Q5QPK2;H0Y368;O60762;Q5QPJ9	Q5QPK2;H0Y368;O60762;Q5QPJ9	4;4;4;2	4;4;4;2	4;4;4;2	Dolichol-phosphate mannosyltransferase subunit 1	DPM1	tr|Q5QPK2|Q5QPK2_HUMAN Dolichol-phosphate mannosyltransferase subunit 1 OS=Homo sapiens GN=DPM1 PE=1 SV=1;tr|H0Y368|H0Y368_HUMAN Dolichol-phosphate mannosyltransferase subunit 1 (Fragment) OS=Homo sapiens GN=DPM1 PE=1 SV=1;sp|O60762|DPM1_HUMAN Dolichol-pho	4	4	4	4	1	1	0	0	2	1	0	0	0	0	1	2	3	1	2	2	1	1	0	0	2	1	0	0	0	0	1	2	3	1	2	2	1	1	0	0	2	1
H0Y4R1;P12268;E7ETK5;C9K0R9	H0Y4R1;P12268	21;21;9;1	21;21;9;1	20;20;8;0	Inosine-5-monophosphate dehydrogenase 2	IMPDH2	tr|H0Y4R1|H0Y4R1_HUMAN Inosine-5-monophosphate dehydrogenase 2 (Fragment) OS=Homo sapiens GN=IMPDH2 PE=1 SV=1;sp|P12268|IMDH2_HUMAN Inosine-5-monophosphate dehydrogenase 2 OS=Homo sapiens GN=IMPDH2 PE=1 SV=2	4	21	21	20	16	18	11	11	12	14	10	10	10	11	11	10	11	17	9	12	16	18	11	11	12	14	10	10	10	11	11	10	11	17	9	12	15	17	10	10	11	13
H0Y4Y4;Q96C19	H0Y4Y4;Q96C19	1;1	1;1	1;1	EF-hand domain-containing protein D2	EFHD2	tr|H0Y4Y4|H0Y4Y4_HUMAN EF-hand domain-containing protein D2 (Fragment) OS=Homo sapiens GN=EFHD2 PE=1 SV=1;sp|Q96C19|EFHD2_HUMAN EF-hand domain-containing protein D2 OS=Homo sapiens GN=EFHD2 PE=1 SV=1	2	1	1	1	0	1	0	0	0	0	0	0	0	0	0	0	1	0	1	1	0	1	0	0	0	0	0	0	0	0	0	0	1	0	1	1	0	1	0	0	0	0
H0Y5J4;Q9UJU6;B4DDD6	H0Y5J4;Q9UJU6;B4DDD6	4;4;2	4;4;2	4;4;2	Drebrin-like protein	DBNL	tr|H0Y5J4|H0Y5J4_HUMAN Drebrin-like protein (Fragment) OS=Homo sapiens GN=DBNL PE=1 SV=1;sp|Q9UJU6|DBNL_HUMAN Drebrin-like protein OS=Homo sapiens GN=DBNL PE=1 SV=1;tr|B4DDD6|B4DDD6_HUMAN Drebrin-like protein OS=Homo sapiens GN=DBNL PE=1 SV=1	3	4	4	4	0	2	1	3	1	1	0	0	0	0	1	1	1	0	0	0	0	2	1	3	1	1	0	0	0	0	1	1	1	0	0	0	0	2	1	3	1	1
H0Y612;Q9UPN9	H0Y612;Q9UPN9	1;1	1;1	1;1	E3 ubiquitin-protein ligase TRIM33	TRIM33	tr|H0Y612|H0Y612_HUMAN E3 ubiquitin-protein ligase TRIM33 (Fragment) OS=Homo sapiens GN=TRIM33 PE=1 SV=1;sp|Q9UPN9|TRI33_HUMAN E3 ubiquitin-protein ligase TRIM33 OS=Homo sapiens GN=TRIM33 PE=1 SV=3	2	1	1	1	0	0	0	0	0	1	0	0	0	0	0	0	0	0	0	0	0	0	0	0	0	1	0	0	0	0	0	0	0	0	0	0	0	0	0	0	0	1
H0Y6E7;H3BT71;P38159;H3BR27;H3BNC1;A0A1B0GUK8;Q96E39;O75526;Q8N7X1	H0Y6E7;H3BT71;P38159;H3BR27	6;6;6;4;2;2;2;2;1	6;6;6;4;2;2;2;2;1	6;6;6;4;2;2;2;2;1	RNA-binding motif protein, X chromosome;RNA-binding motif protein, X chromosome, N-terminally processed	RBMX	tr|H0Y6E7|H0Y6E7_HUMAN RNA-binding motif protein, X chromosome (Fragment) OS=Homo sapiens GN=RBMX PE=1 SV=2;tr|H3BT71|H3BT71_HUMAN RNA-binding motif protein, X chromosome OS=Homo sapiens GN=RBMX PE=1 SV=1;sp|P38159|RBMX_HUMAN RNA-binding motif protein, X c	9	6	6	6	0	0	0	0	2	5	1	3	0	0	1	1	2	2	3	2	0	0	0	0	2	5	1	3	0	0	1	1	2	2	3	2	0	0	0	0	2	5
Q5W011;Q5W010;H0Y6J6;Q5W012;Q96I25	Q5W011;Q5W010;H0Y6J6;Q5W012;Q96I25	1;1;1;1;1	1;1;1;1;1	1;1;1;1;1	Splicing factor 45	RBM17	tr|Q5W011|Q5W011_HUMAN Splicing factor 45 (Fragment) OS=Homo sapiens GN=RBM17 PE=1 SV=1;tr|Q5W010|Q5W010_HUMAN Splicing factor 45 (Fragment) OS=Homo sapiens GN=RBM17 PE=1 SV=1;tr|H0Y6J6|H0Y6J6_HUMAN Splicing factor 45 (Fragment) OS=Homo sapiens GN=RBM17 PE	5	1	1	1	1	1	0	0	0	0	0	0	0	0	0	0	0	0	0	0	1	1	0	0	0	0	0	0	0	0	0	0	0	0	0	0	1	1	0	0	0	0
H0Y8C3;Q9NZJ7	H0Y8C3;Q9NZJ7	3;3	3;3	3;3	Mitochondrial carrier homolog 1	MTCH1	tr|H0Y8C3|H0Y8C3_HUMAN Mitochondrial carrier homolog 1 (Fragment) OS=Homo sapiens GN=MTCH1 PE=1 SV=1;sp|Q9NZJ7|MTCH1_HUMAN Mitochondrial carrier homolog 1 OS=Homo sapiens GN=MTCH1 PE=1 SV=1	2	3	3	3	0	1	1	0	0	1	0	0	0	0	1	1	0	0	0	0	0	1	1	0	0	1	0	0	0	0	1	1	0	0	0	0	0	1	1	0	0	1
H0Y8N7;Q9BYD6	H0Y8N7;Q9BYD6	1;1	1;1	1;1	39S ribosomal protein L1, mitochondrial	MRPL1	tr|H0Y8N7|H0Y8N7_HUMAN 39S ribosomal protein L1, mitochondrial (Fragment) OS=Homo sapiens GN=MRPL1 PE=1 SV=1;sp|Q9BYD6|RM01_HUMAN 39S ribosomal protein L1, mitochondrial OS=Homo sapiens GN=MRPL1 PE=1 SV=2	2	1	1	1	1	0	0	0	0	0	0	0	0	0	0	1	0	1	1	0	1	0	0	0	0	0	0	0	0	0	0	1	0	1	1	0	1	0	0	0	0	0
H0Y9R3;Q9H7D7	H0Y9R3;Q9H7D7	2;2	2;2	2;2	WD repeat-containing protein 26	WDR26	tr|H0Y9R3|H0Y9R3_HUMAN WD repeat-containing protein 26 (Fragment) OS=Homo sapiens GN=WDR26 PE=1 SV=1;sp|Q9H7D7|WDR26_HUMAN WD repeat-containing protein 26 OS=Homo sapiens GN=WDR26 PE=1 SV=3	2	2	2	2	1	1	1	2	2	2	2	1	0	0	1	2	0	1	0	1	1	1	1	2	2	2	2	1	0	0	1	2	0	1	0	1	1	1	1	2	2	2
H0YAT2;H7C5V3;H0YC42;Q9Y2Q9	H0YAT2;H7C5V3;H0YC42;Q9Y2Q9	1;1;1;1	1;1;1;1	1;1;1;1	28S ribosomal protein S28, mitochondrial	MRPS28	tr|H0YAT2|H0YAT2_HUMAN 28S ribosomal protein S28, mitochondrial (Fragment) OS=Homo sapiens GN=MRPS28 PE=1 SV=1;tr|H7C5V3|H7C5V3_HUMAN 28S ribosomal protein S28, mitochondrial (Fragment) OS=Homo sapiens GN=MRPS28 PE=1 SV=8;tr|H0YC42|H0YC42_HUMAN Uncharacter	4	1	1	1	1	1	0	0	0	0	0	0	0	0	0	0	1	0	0	0	1	1	0	0	0	0	0	0	0	0	0	0	1	0	0	0	1	1	0	0	0	0
H0YAZ4	H0YAZ4	1	1	1		CNGB3	tr|H0YAZ4|H0YAZ4_HUMAN Cyclic nucleotide-gated cation channel beta-3 (Fragment) OS=Homo sapiens GN=CNGB3 PE=4 SV=1	1	1	1	1	0	0	0	1	0	0	0	0	1	1	0	1	0	0	1	1	0	0	0	1	0	0	0	0	1	1	0	1	0	0	1	1	0	0	0	1	0	0
H0YB37;Q99614	H0YB37;Q99614	1;1	1;1	1;1	Tetratricopeptide repeat protein 1	TTC1	tr|H0YB37|H0YB37_HUMAN Tetratricopeptide repeat protein 1 (Fragment) OS=Homo sapiens GN=TTC1 PE=1 SV=1;sp|Q99614|TTC1_HUMAN Tetratricopeptide repeat protein 1 OS=Homo sapiens GN=TTC1 PE=1 SV=1	2	1	1	1	0	0	0	0	0	0	0	1	0	0	0	0	0	0	0	0	0	0	0	0	0	0	0	1	0	0	0	0	0	0	0	0	0	0	0	0	0	0
I3L252;H0YCY6;Q3LXA3	I3L252;H0YCY6;Q3LXA3	1;1;1	1;1;1	1;1;1	Bifunctional ATP-dependent dihydroxyacetone kinase/FAD-AMP lyase (cyclizing);ATP-dependent dihydroxyacetone kinase;FAD-AMP lyase (cyclizing)	TKFC;DAK	tr|I3L252|I3L252_HUMAN Triokinase/FMN cyclase (Fragment) OS=Homo sapiens GN=TKFC PE=1 SV=1;tr|H0YCY6|H0YCY6_HUMAN Triokinase/FMN cyclase (Fragment) OS=Homo sapiens GN=TKFC PE=1 SV=1;sp|Q3LXA3|TKFC_HUMAN Triokinase/FMN cyclase OS=Homo sapiens GN=TKFC PE=1 S	3	1	1	1	1	0	0	0	0	0	0	0	0	0	1	1	0	0	0	0	1	0	0	0	0	0	0	0	0	0	1	1	0	0	0	0	1	0	0	0	0	0
H0YDT0;Q96D71;E9PMG1;H0YCR2;F2Z3L2	H0YDT0;Q96D71;E9PMG1	3;3;2;1;1	3;3;2;1;1	3;3;2;1;1	RalBP1-associated Eps domain-containing protein 1	REPS1	tr|H0YDT0|H0YDT0_HUMAN RalBP1-associated Eps domain-containing protein 1 (Fragment) OS=Homo sapiens GN=REPS1 PE=1 SV=1;sp|Q96D71|REPS1_HUMAN RalBP1-associated Eps domain-containing protein 1 OS=Homo sapiens GN=REPS1 PE=1 SV=3;tr|E9PMG1|E9PMG1_HUMAN RalBP1-	5	3	3	3	1	1	0	0	0	0	0	0	0	0	1	2	0	1	0	0	1	1	0	0	0	0	0	0	0	0	1	2	0	1	0	0	1	1	0	0	0	0
H0YEB6;O60232;E9PK41;H0YEK1;G3V1B8	H0YEB6;O60232;E9PK41;H0YEK1;G3V1B8	2;2;1;1;1	2;2;1;1;1	2;2;1;1;1	Sjoegren syndrome/scleroderma autoantigen 1	SSSCA1	tr|H0YEB6|H0YEB6_HUMAN Sjoegren syndrome/scleroderma autoantigen 1 (Fragment) OS=Homo sapiens GN=SSSCA1 PE=1 SV=1;sp|O60232|SSA27_HUMAN Sjoegren syndrome/scleroderma autoantigen 1 OS=Homo sapiens GN=SSSCA1 PE=1 SV=1;tr|E9PK41|E9PK41_HUMAN Sjoegren syndrome	5	2	2	2	1	1	1	1	1	1	1	1	1	2	1	2	0	1	0	1	1	1	1	1	1	1	1	1	1	2	1	2	0	1	0	1	1	1	1	1	1	1
H0YEH2;Q5T1Z4;Q5T1Z8;Q14671;E9PR38;E9PMX1;E9PM68;E9PL65;A0A0C4DG68;H0YDK8;A0A0A0MR59;Q8TB72	H0YEH2;Q5T1Z4;Q5T1Z8;Q14671;E9PR38;E9PMX1	4;4;4;4;3;2;1;1;1;1;1;1	4;4;4;4;3;2;1;1;1;1;1;1	4;4;4;4;3;2;1;1;1;1;1;1	Pumilio homolog 1	PUM1	tr|H0YEH2|H0YEH2_HUMAN Pumilio homolog 1 (Fragment) OS=Homo sapiens GN=PUM1 PE=1 SV=1;tr|Q5T1Z4|Q5T1Z4_HUMAN Pumilio homolog 1 OS=Homo sapiens GN=PUM1 PE=1 SV=1;tr|Q5T1Z8|Q5T1Z8_HUMAN Pumilio homolog 1 OS=Homo sapiens GN=PUM1 PE=1 SV=1;sp|Q14671|PUM1_HUMAN	12	4	4	4	0	0	2	0	0	0	1	0	1	1	0	0	0	0	0	0	0	0	2	0	0	0	1	0	1	1	0	0	0	0	0	0	0	0	2	0	0	0
H0YFX2;P59910	H0YFX2;P59910	1;1	1;1	1;1	DnaJ homolog subfamily B member 13	DNAJB13	tr|H0YFX2|H0YFX2_HUMAN DnaJ homolog subfamily B member 13 (Fragment) OS=Homo sapiens GN=DNAJB13 PE=1 SV=1;sp|P59910|DJB13_HUMAN DnaJ homolog subfamily B member 13 OS=Homo sapiens GN=DNAJB13 PE=1 SV=1	2	1	1	1	0	0	0	0	1	0	0	0	0	0	0	0	0	0	0	0	0	0	0	0	1	0	0	0	0	0	0	0	0	0	0	0	0	0	0	0	1	0
H0YGW7;Q8NE71	H0YGW7;Q8NE71	4;4	4;4	4;4	ATP-binding cassette sub-family F member 1	ABCF1	tr|H0YGW7|H0YGW7_HUMAN ATP-binding cassette sub-family F member 1 (Fragment) OS=Homo sapiens GN=ABCF1 PE=1 SV=1;sp|Q8NE71|ABCF1_HUMAN ATP-binding cassette sub-family F member 1 OS=Homo sapiens GN=ABCF1 PE=1 SV=2	2	4	4	4	3	2	2	1	3	3	0	0	0	0	3	4	2	3	2	2	3	2	2	1	3	3	0	0	0	0	3	4	2	3	2	2	3	2	2	1	3	3
H0YHI8;O14974	H0YHI8;O14974	1;1	1;1	1;1	Protein phosphatase 1 regulatory subunit 12A	PPP1R12A	tr|H0YHI8|H0YHI8_HUMAN Protein phosphatase 1 regulatory subunit 12A (Fragment) OS=Homo sapiens GN=PPP1R12A PE=1 SV=1;sp|O14974|MYPT1_HUMAN Protein phosphatase 1 regulatory subunit 12A OS=Homo sapiens GN=PPP1R12A PE=1 SV=1	2	1	1	1	1	1	1	1	0	0	1	1	0	0	0	0	0	0	0	0	1	1	1	1	0	0	1	1	0	0	0	0	0	0	0	0	1	1	1	1	0	0
H0YJU3	H0YJU3	1	1	1		MLH3	tr|H0YJU3|H0YJU3_HUMAN DNA mismatch repair protein Mlh3 (Fragment) OS=Homo sapiens GN=MLH3 PE=4 SV=1	1	1	1	1	0	0	0	0	0	0	0	0	0	0	0	0	0	1	0	0	0	0	0	0	0	0	0	0	0	0	0	0	0	1	0	0	0	0	0	0	0	0
H0YNW5;H0YKC5;P33316;H0YMM5;A0A0C4DGL3;H0YNJ9;H0YKI0;H0YMP1	H0YNW5;H0YKC5;P33316;H0YMM5;A0A0C4DGL3;H0YNJ9;H0YKI0	4;4;4;3;3;3;3;1	4;4;4;3;3;3;3;1	4;4;4;3;3;3;3;1	Deoxyuridine 5-triphosphate nucleotidohydrolase, mitochondrial	DUT	tr|H0YNW5|H0YNW5_HUMAN Deoxyuridine 5-triphosphate nucleotidohydrolase, mitochondrial OS=Homo sapiens GN=DUT PE=1 SV=1;tr|H0YKC5|H0YKC5_HUMAN Deoxyuridine 5-triphosphate nucleotidohydrolase, mitochondrial (Fragment) OS=Homo sapiens GN=DUT PE=1 SV=1;sp|P3	8	4	4	4	3	3	2	3	4	1	4	4	2	2	2	2	2	3	1	2	3	3	2	3	4	1	4	4	2	2	2	2	2	3	1	2	3	3	2	3	4	1
Q5SZE2;Q5SZE3;H0YKH6;Q5SZE4;Q5SZE1;H0YNU7;Q96G23	Q5SZE2;Q5SZE3;H0YKH6;Q5SZE4;Q5SZE1;H0YNU7;Q96G23	1;1;1;1;1;1;1	1;1;1;1;1;1;1	1;1;1;1;1;1;1	Ceramide synthase 2	CERS2	tr|Q5SZE2|Q5SZE2_HUMAN Ceramide synthase 2 (Fragment) OS=Homo sapiens GN=CERS2 PE=1 SV=8;tr|Q5SZE3|Q5SZE3_HUMAN Ceramide synthase 2 (Fragment) OS=Homo sapiens GN=CERS2 PE=1 SV=1;tr|H0YKH6|H0YKH6_HUMAN Ceramide synthase 2 (Fragment) OS=Homo sapiens GN=CERS2	7	1	1	1	0	0	0	0	0	0	0	0	1	1	0	0	0	0	0	0	0	0	0	0	0	0	0	0	1	1	0	0	0	0	0	0	0	0	0	0	0	0
H0YKU1;H0YNJ8;Q9NYL9	H0YKU1;H0YNJ8;Q9NYL9	2;2;2	2;2;2	1;1;1	Tropomodulin-3	TMOD3	tr|H0YKU1|H0YKU1_HUMAN Tropomodulin-3 (Fragment) OS=Homo sapiens GN=TMOD3 PE=1 SV=1;tr|H0YNJ8|H0YNJ8_HUMAN Tropomodulin-3 OS=Homo sapiens GN=TMOD3 PE=1 SV=1;sp|Q9NYL9|TMOD3_HUMAN Tropomodulin-3 OS=Homo sapiens GN=TMOD3 PE=1 SV=1	3	2	2	1	0	0	2	1	0	0	2	2	2	1	0	0	0	0	0	0	0	0	2	1	0	0	2	2	2	1	0	0	0	0	0	0	0	0	1	1	0	0
H0YMZ1;H0YL69;P25789;H0YLS6;H0YLC2;H0YMI6;H0YMA1;H0YN18;H0YKT8	H0YMZ1;H0YL69;P25789;H0YLS6;H0YLC2;H0YMI6;H0YMA1;H0YN18	3;3;3;2;2;2;2;2;1	3;3;3;2;2;2;2;2;1	3;3;3;2;2;2;2;2;1	Proteasome subunit alpha type;Proteasome subunit alpha type-4	PSMA4	tr|H0YMZ1|H0YMZ1_HUMAN Proteasome subunit alpha type (Fragment) OS=Homo sapiens GN=PSMA4 PE=1 SV=8;tr|H0YL69|H0YL69_HUMAN Proteasome subunit alpha type (Fragment) OS=Homo sapiens GN=PSMA4 PE=1 SV=1;sp|P25789|PSA4_HUMAN Proteasome subunit alpha type-4 OS=Ho	9	3	3	3	1	1	2	1	2	2	1	2	0	1	1	2	1	1	2	3	1	1	2	1	2	2	1	2	0	1	1	2	1	1	2	3	1	1	2	1	2	2
H0YMD0;H0YMU9;H0YN42;P07355;H0YKS4;H0YM50;H0YKL9;H0YKZ7;H0YLV6;H0YMT9;H0YKX9;H0YMW4;H0YMM1;H0YNP5;A6NMY6;H0YKV8;H0YN28;H0YL33;H0YN52;H0YMD9;H0YNA0	H0YMD0;H0YMU9;H0YN42;P07355;H0YKS4;H0YM50;H0YKL9;H0YKZ7;H0YLV6;H0YMT9;H0YKX9;H0YMW4;H0YMM1;H0YNP5;A6NMY6	5;5;5;5;4;4;3;3;3;3;3;3;3;3;3;2;2;2;1;1;1	5;5;5;5;4;4;3;3;3;3;3;3;3;3;3;2;2;2;1;1;1	5;5;5;5;4;4;3;3;3;3;3;3;3;3;3;2;2;2;1;1;1	Annexin;Annexin A2;Putative annexin A2-like protein	ANXA2;ANXA2P2	tr|H0YMD0|H0YMD0_HUMAN Annexin (Fragment) OS=Homo sapiens GN=ANXA2 PE=1 SV=1;tr|H0YMU9|H0YMU9_HUMAN Annexin OS=Homo sapiens GN=ANXA2 PE=1 SV=1;tr|H0YN42|H0YN42_HUMAN Annexin (Fragment) OS=Homo sapiens GN=ANXA2 PE=1 SV=1;sp|P07355|ANXA2_HUMAN Annexin A2 OS=	21	5	5	5	1	1	0	0	1	2	1	3	0	0	1	1	2	1	0	0	1	1	0	0	1	2	1	3	0	0	1	1	2	1	0	0	1	1	0	0	1	2
H3BLU7;O43488;Q8NHP1	H3BLU7;O43488;Q8NHP1	2;2;1	2;2;1	2;2;1	Aflatoxin B1 aldehyde reductase member 2;Aflatoxin B1 aldehyde reductase member 4	AKR7A2;AKR7L	tr|H3BLU7|H3BLU7_HUMAN Aflatoxin B1 aldehyde reductase member 2 (Fragment) OS=Homo sapiens GN=AKR7A2 PE=1 SV=1;sp|O43488|ARK72_HUMAN Aflatoxin B1 aldehyde reductase member 2 OS=Homo sapiens GN=AKR7A2 PE=1 SV=3;sp|Q8NHP1|ARK74_HUMAN Aflatoxin B1 aldehyde re	3	2	2	2	0	1	0	0	0	2	0	1	0	0	0	0	1	0	1	1	0	1	0	0	0	2	0	1	0	0	0	0	1	0	1	1	0	1	0	0	0	2
H3BLV9;Q96SB4	H3BLV9;Q96SB4	1;1	1;1	1;1	SRSF protein kinase 1	SRPK1	tr|H3BLV9|H3BLV9_HUMAN SRSF protein kinase 1 (Fragment) OS=Homo sapiens GN=SRPK1 PE=1 SV=1;sp|Q96SB4|SRPK1_HUMAN SRSF protein kinase 1 OS=Homo sapiens GN=SRPK1 PE=1 SV=2	2	1	1	1	0	0	0	0	0	0	0	0	0	0	0	0	0	0	1	0	0	0	0	0	0	0	0	0	0	0	0	0	0	0	1	0	0	0	0	0	0	0
H3BMH2;H3BSC1;P62491;Q15907;B4DQU5;M0R377;M0R2D0;H3BN38;P57735	H3BMH2;H3BSC1;P62491;Q15907	7;7;7;7;3;1;1;1;1	7;7;7;7;3;1;1;1;1	7;7;7;7;3;1;1;1;1	Ras-related protein Rab-11A;Ras-related protein Rab-11B	RAB11A;RAB11B	tr|H3BMH2|H3BMH2_HUMAN Ras-related protein Rab-11A (Fragment) OS=Homo sapiens GN=RAB11A PE=4 SV=1;tr|H3BSC1|H3BSC1_HUMAN Ras-related protein Rab-11A OS=Homo sapiens GN=RAB11A PE=1 SV=1;sp|P62491|RB11A_HUMAN Ras-related protein Rab-11A OS=Homo sapiens GN=RA	9	7	7	7	0	2	3	2	1	1	2	3	3	4	1	1	2	3	2	1	0	2	3	2	1	1	2	3	3	4	1	1	2	3	2	1	0	2	3	2	1	1
H3BV80;H3BMM9;H3BTC0;Q15287;H3BMS0	H3BV80;H3BMM9;H3BTC0;Q15287;H3BMS0	3;3;3;3;2	3;3;3;3;2	1;1;1;1;1	RNA-binding protein with serine-rich domain 1	RNPS1	tr|H3BV80|H3BV80_HUMAN RNA-binding protein with serine-rich domain 1 OS=Homo sapiens GN=RNPS1 PE=1 SV=2;tr|H3BMM9|H3BMM9_HUMAN RNA-binding protein with serine-rich domain 1 (Fragment) OS=Homo sapiens GN=RNPS1 PE=1 SV=1;tr|H3BTC0|H3BTC0_HUMAN RNA-binding pr	5	3	3	1	1	2	0	0	1	1	0	1	0	0	1	1	2	1	1	0	1	2	0	0	1	1	0	1	0	0	1	1	2	1	1	0	1	1	0	0	0	0
H3BNK9;H3BUL4;H3BMX9;H3BU93;Q9GZU8;H3BTP8;H3BSY6;H3BP64	H3BNK9;H3BUL4;H3BMX9;H3BU93;Q9GZU8;H3BTP8;H3BSY6;H3BP64	2;2;2;2;2;1;1;1	2;2;2;2;2;1;1;1	2;2;2;2;2;1;1;1	Protein FAM192A	FAM192A	tr|H3BNK9|H3BNK9_HUMAN Protein FAM192A (Fragment) OS=Homo sapiens GN=FAM192A PE=1 SV=1;tr|H3BUL4|H3BUL4_HUMAN Protein FAM192A (Fragment) OS=Homo sapiens GN=FAM192A PE=1 SV=1;tr|H3BMX9|H3BMX9_HUMAN Protein FAM192A (Fragment) OS=Homo sapiens GN=FAM192A PE=1	8	2	2	2	1	0	0	0	0	2	0	0	0	0	1	1	0	1	0	1	1	0	0	0	0	2	0	0	0	0	1	1	0	1	0	1	1	0	0	0	0	2
H3BPU7;H3BPM5;H3BQX0;H3BT46;H3BMZ9;H3BPP3;H3BP57;H3BT48;H3BUZ9;H3BPB8;P34949;H3BUG1;H3BU66;H3BN01;H3BNY8;B4DYB8;F5GX71	H3BPU7;H3BPM5;H3BQX0;H3BT46;H3BMZ9;H3BPP3;H3BP57;H3BT48;H3BUZ9;H3BPB8;P34949;H3BUG1;H3BU66;H3BN01;H3BNY8	3;3;3;3;3;3;3;3;3;3;3;2;2;2;2;1;1	3;3;3;3;3;3;3;3;3;3;3;2;2;2;2;1;1	3;3;3;3;3;3;3;3;3;3;3;2;2;2;2;1;1	Mannose-6-phosphate isomerase	MPI	tr|H3BPU7|H3BPU7_HUMAN Mannose-6-phosphate isomerase (Fragment) OS=Homo sapiens GN=MPI PE=1 SV=1;tr|H3BPM5|H3BPM5_HUMAN Mannose-6-phosphate isomerase (Fragment) OS=Homo sapiens GN=MPI PE=1 SV=1;tr|H3BQX0|H3BQX0_HUMAN Mannose-6-phosphate isomerase (Fragment	17	3	3	3	0	0	2	1	0	1	1	2	2	2	0	1	1	1	1	1	0	0	2	1	0	1	1	2	2	2	0	1	1	1	1	1	0	0	2	1	0	1
H3BV04;H3BN93;H3BUB6;H3BPL9;O15127	H3BV04;H3BN93;H3BUB6;H3BPL9;O15127	1;1;1;1;1	1;1;1;1;1	1;1;1;1;1	Secretory carrier-associated membrane protein 2	SCAMP2	tr|H3BV04|H3BV04_HUMAN Secretory carrier-associated membrane protein (Fragment) OS=Homo sapiens GN=SCAMP2 PE=1 SV=1;tr|H3BN93|H3BN93_HUMAN Secretory carrier-associated membrane protein OS=Homo sapiens GN=SCAMP2 PE=1 SV=1;tr|H3BUB6|H3BUB6_HUMAN Secretory ca	5	1	1	1	0	1	1	1	0	0	0	0	1	1	0	0	0	0	0	0	0	1	1	1	0	0	0	0	1	1	0	0	0	0	0	0	0	1	1	1	0	0
H3BN98;I3L246;H3BV27;H3BT37;I3L303;H3BPJ2;Q15041	H3BN98;I3L246	5;4;2;2;2;1;1	1;0;0;0;0;1;1	1;0;0;0;0;1;1		RPS15A	tr|H3BN98|H3BN98_HUMAN Uncharacterized protein (Fragment) OS=Homo sapiens PE=4 SV=2;tr|I3L246|I3L246_HUMAN 40S ribosomal protein S15a OS=Homo sapiens GN=RPS15A PE=1 SV=1	7	5	1	1	4	4	3	3	4	3	4	3	2	3	4	3	4	4	3	4	0	0	0	0	0	0	0	0	0	1	0	0	0	0	0	0	0	0	0	0	0	0
H3BNT4;Q99547;H3BNK8;H3BU96;H3BSB3	H3BNT4;Q99547;H3BNK8;H3BU96;H3BSB3	2;2;1;1;1	2;2;1;1;1	2;2;1;1;1	M-phase phosphoprotein 6	MPHOSPH6	tr|H3BNT4|H3BNT4_HUMAN M-phase phosphoprotein 6 OS=Homo sapiens GN=MPHOSPH6 PE=1 SV=1;sp|Q99547|MPH6_HUMAN M-phase phosphoprotein 6 OS=Homo sapiens GN=MPHOSPH6 PE=1 SV=2;tr|H3BNK8|H3BNK8_HUMAN M-phase phosphoprotein 6 OS=Homo sapiens GN=MPHOSPH6 PE=1 SV=1;	5	2	2	2	0	0	0	0	1	0	0	0	0	1	0	0	0	0	0	0	0	0	0	0	1	0	0	0	0	1	0	0	0	0	0	0	0	0	0	0	1	0
H3BPE7;P35637	H3BPE7;P35637	5;5	5;5	3;3	RNA-binding protein FUS	FUS	tr|H3BPE7|H3BPE7_HUMAN RNA-binding protein FUS OS=Homo sapiens GN=FUS PE=1 SV=1;sp|P35637|FUS_HUMAN RNA-binding protein FUS OS=Homo sapiens GN=FUS PE=1 SV=1	2	5	5	3	0	1	0	0	2	3	4	4	0	0	0	0	2	1	0	0	0	1	0	0	2	3	4	4	0	0	0	0	2	1	0	0	0	0	0	0	1	1
H3BPJ9;O96000;H3BV16	H3BPJ9;O96000	3;3;1	3;3;1	3;3;1	NADH dehydrogenase [ubiquinone] 1 beta subcomplex subunit 10	NDUFB10	tr|H3BPJ9|H3BPJ9_HUMAN NADH dehydrogenase [ubiquinone] 1 beta subcomplex subunit 10 OS=Homo sapiens GN=NDUFB10 PE=1 SV=1;sp|O96000|NDUBA_HUMAN NADH dehydrogenase [ubiquinone] 1 beta subcomplex subunit 10 OS=Homo sapiens GN=NDUFB10 PE=1 SV=3	3	3	3	3	1	1	1	1	1	1	0	1	2	2	2	2	1	1	1	1	1	1	1	1	1	1	0	1	2	2	2	2	1	1	1	1	1	1	1	1	1	1
H3BQP1;Q14694	H3BQP1;Q14694	1;1	1;1	1;1	Ubiquitin carboxyl-terminal hydrolase 10	USP10	tr|H3BQP1|H3BQP1_HUMAN Ubiquitin carboxyl-terminal hydrolase 10 (Fragment) OS=Homo sapiens GN=USP10 PE=1 SV=1;sp|Q14694|UBP10_HUMAN Ubiquitin carboxyl-terminal hydrolase 10 OS=Homo sapiens GN=USP10 PE=1 SV=2	2	1	1	1	1	0	0	1	1	1	0	0	0	0	0	0	0	0	1	1	1	0	0	1	1	1	0	0	0	0	0	0	0	0	1	1	1	0	0	1	1	1
H3BQQ2;Q86UK7	H3BQQ2;Q86UK7	1;1	1;1	1;1	Zinc finger protein 598	ZNF598	tr|H3BQQ2|H3BQQ2_HUMAN E3 ubiquitin-protein ligase ZNF598 OS=Homo sapiens GN=ZNF598 PE=1 SV=1;sp|Q86UK7|ZN598_HUMAN E3 ubiquitin-protein ligase ZNF598 OS=Homo sapiens GN=ZNF598 PE=1 SV=1	2	1	1	1	0	0	0	0	0	0	0	0	0	0	0	1	0	0	0	0	0	0	0	0	0	0	0	0	0	0	0	1	0	0	0	0	0	0	0	0	0	0
H3BQZ7;Q1KMD3	H3BQZ7;Q1KMD3	2;2	2;2	2;2	Heterogeneous nuclear ribonucleoprotein U-like protein 2	HNRNPUL2-BSCL2;HNRNPUL2	tr|H3BQZ7|H3BQZ7_HUMAN HCG2044799 OS=Homo sapiens GN=HNRNPUL2-BSCL2 PE=4 SV=1;sp|Q1KMD3|HNRL2_HUMAN Heterogeneous nuclear ribonucleoprotein U-like protein 2 OS=Homo sapiens GN=HNRNPUL2 PE=1 SV=1	2	2	2	2	0	0	0	0	0	0	0	1	2	2	0	0	0	0	0	0	0	0	0	0	0	0	0	1	2	2	0	0	0	0	0	0	0	0	0	0	0	0
H3BQZ9;P07741;H3BSW3;H3BQF1;H3BQB1	H3BQZ9;P07741;H3BSW3;H3BQF1;H3BQB1	6;6;4;4;4	6;6;4;4;4	6;6;4;4;4	Adenine phosphoribosyltransferase	APRT	tr|H3BQZ9|H3BQZ9_HUMAN Adenine phosphoribosyltransferase OS=Homo sapiens GN=APRT PE=1 SV=1;sp|P07741|APT_HUMAN Adenine phosphoribosyltransferase OS=Homo sapiens GN=APRT PE=1 SV=2;tr|H3BSW3|H3BSW3_HUMAN Adenine phosphoribosyltransferase OS=Homo sapiens GN=A	5	6	6	6	4	4	3	4	3	4	2	1	2	3	4	4	4	4	4	4	4	4	3	4	3	4	2	1	2	3	4	4	4	4	4	4	4	4	3	4	3	4
H3BR35;P15170;H3BSV8	H3BR35;P15170	7;7;1	1;1;1	1;1;1	Eukaryotic peptide chain release factor GTP-binding subunit ERF3A	GSPT1	tr|H3BR35|H3BR35_HUMAN Eukaryotic peptide chain release factor GTP-binding subunit ERF3A (Fragment) OS=Homo sapiens GN=GSPT1 PE=1 SV=1;sp|P15170|ERF3A_HUMAN Eukaryotic peptide chain release factor GTP-binding subunit ERF3A OS=Homo sapiens GN=GSPT1 PE=1 SV=	3	7	1	1	4	4	3	3	2	2	2	2	4	2	3	3	5	4	2	3	1	1	1	1	1	1	1	1	0	0	1	1	1	1	1	1	1	1	1	1	1	1
H3BUY0;Q7Z2W9	H3BUY0;Q7Z2W9	1;1	1;1	1;1	39S ribosomal protein L21, mitochondrial	MRPL21	tr|H3BUY0|H3BUY0_HUMAN 39S ribosomal protein L21, mitochondrial OS=Homo sapiens GN=MRPL21 PE=1 SV=1;sp|Q7Z2W9|RM21_HUMAN 39S ribosomal protein L21, mitochondrial OS=Homo sapiens GN=MRPL21 PE=1 SV=2	2	1	1	1	1	1	0	1	1	1	0	0	0	0	1	1	1	1	1	1	1	1	0	1	1	1	0	0	0	0	1	1	1	1	1	1	1	1	0	1	1	1
H3BV87;Q9UH62	H3BV87;Q9UH62	1;1	1;1	1;1	Armadillo repeat-containing X-linked protein 3	ARMCX3	tr|H3BV87|H3BV87_HUMAN Armadillo repeat-containing X-linked protein 3 (Fragment) OS=Homo sapiens GN=ARMCX3 PE=1 SV=1;sp|Q9UH62|ARMX3_HUMAN Armadillo repeat-containing X-linked protein 3 OS=Homo sapiens GN=ARMCX3 PE=1 SV=1	2	1	1	1	0	0	0	0	0	1	0	0	0	0	0	0	0	0	0	0	0	0	0	0	0	1	0	0	0	0	0	0	0	0	0	0	0	0	0	0	0	1
H7BXY3;Q7L2E3	H7BXY3;Q7L2E3	8;8	8;8	8;8	Putative ATP-dependent RNA helicase DHX30	DHX30	tr|H7BXY3|H7BXY3_HUMAN Putative ATP-dependent RNA helicase DHX30 OS=Homo sapiens GN=DHX30 PE=1 SV=1;sp|Q7L2E3|DHX30_HUMAN Putative ATP-dependent RNA helicase DHX30 OS=Homo sapiens GN=DHX30 PE=1 SV=1	2	8	8	8	4	2	2	1	2	4	1	0	0	1	0	1	0	2	3	1	4	2	2	1	2	4	1	0	0	1	0	1	0	2	3	1	4	2	2	1	2	4
Q5T7U0;Q5T7U4;H7BY84;Q9Y5Q8	Q5T7U0;Q5T7U4;H7BY84;Q9Y5Q8	1;1;1;1	1;1;1;1	1;1;1;1	General transcription factor 3C polypeptide 5	GTF3C5	tr|Q5T7U0|Q5T7U0_HUMAN General transcription factor 3C polypeptide 5 (Fragment) OS=Homo sapiens GN=GTF3C5 PE=1 SV=1;tr|Q5T7U4|Q5T7U4_HUMAN General transcription factor 3C polypeptide 5 (Fragment) OS=Homo sapiens GN=GTF3C5 PE=1 SV=1;tr|H7BY84|H7BY84_HUMAN G	4	1	1	1	0	1	0	0	0	0	0	0	0	0	0	0	0	0	0	0	0	1	0	0	0	0	0	0	0	0	0	0	0	0	0	0	0	1	0	0	0	0
Q5JRG1;H7BYF2;Q9BVL2	Q5JRG1;H7BYF2;Q9BVL2	1;1;1	1;1;1	1;1;1	Nucleoporin p58/p45	NUPL1	tr|Q5JRG1|Q5JRG1_HUMAN Nucleoporin p58/p45 (Fragment) OS=Homo sapiens GN=NUP58 PE=1 SV=1;tr|H7BYF2|H7BYF2_HUMAN Nucleoporin p58/p45 (Fragment) OS=Homo sapiens GN=NUP58 PE=1 SV=1;sp|Q9BVL2|NUP58_HUMAN Nucleoporin p58/p45 OS=Homo sapiens GN=NUP58 PE=1 SV=1	3	1	1	1	1	0	1	1	0	0	1	1	0	1	0	0	0	1	1	1	1	0	1	1	0	0	1	1	0	1	0	0	0	1	1	1	1	0	1	1	0	0
H7BYZ9;Q5VT66	H7BYZ9;Q5VT66	2;2	2;2	2;2	Mitochondrial amidoxime-reducing component 1	2001-03-01	tr|H7BYZ9|H7BYZ9_HUMAN Mitochondrial amidoxime-reducing component 1 (Fragment) OS=Homo sapiens GN=MARC1 PE=1 SV=1;sp|Q5VT66|MARC1_HUMAN Mitochondrial amidoxime-reducing component 1 OS=Homo sapiens GN=MARC1 PE=1 SV=1	2	2	2	2	0	1	0	0	0	0	1	0	0	0	0	0	1	0	0	0	0	1	0	0	0	0	1	0	0	0	0	0	1	0	0	0	0	1	0	0	0	0
H7BZJ3	H7BZJ3	4	1	1		PDIA3	tr|H7BZJ3|H7BZJ3_HUMAN Protein disulfide-isomerase A3 (Fragment) OS=Homo sapiens GN=PDIA3 PE=1 SV=1	1	4	1	1	3	3	3	3	3	3	2	3	2	3	3	3	3	3	2	3	1	1	1	1	1	1	1	1	1	1	1	1	1	1	1	1	1	1	1	1	1	1
H7C0E5;H7BZM7;O75312	H7C0E5;H7BZM7;O75312	2;2;2	2;2;2	2;2;2	Zinc finger protein ZPR1	ZPR1	tr|H7C0E5|H7C0E5_HUMAN Zinc finger protein ZPR1 (Fragment) OS=Homo sapiens GN=ZPR1 PE=1 SV=1;tr|H7BZM7|H7BZM7_HUMAN Zinc finger protein ZPR1 (Fragment) OS=Homo sapiens GN=ZPR1 PE=1 SV=1;sp|O75312|ZPR1_HUMAN Zinc finger protein ZPR1 OS=Homo sapiens GN=ZPR1	3	2	2	2	0	0	0	0	2	0	0	0	0	0	0	0	0	0	0	0	0	0	0	0	2	0	0	0	0	0	0	0	0	0	0	0	0	0	0	0	2	0
H7C0Q6;Q9C037	H7C0Q6;Q9C037	1;1	1;1	1;1	E3 ubiquitin-protein ligase TRIM4	TRIM4	tr|H7C0Q6|H7C0Q6_HUMAN E3 ubiquitin-protein ligase TRIM4 (Fragment) OS=Homo sapiens GN=TRIM4 PE=1 SV=1;sp|Q9C037|TRIM4_HUMAN E3 ubiquitin-protein ligase TRIM4 OS=Homo sapiens GN=TRIM4 PE=1 SV=2	2	1	1	1	1	1	1	0	1	1	1	1	0	0	1	0	1	0	0	0	1	1	1	0	1	1	1	1	0	0	1	0	1	0	0	0	1	1	1	0	1	1
H7C0X5;Q9H3G5	H7C0X5;Q9H3G5	1;1	1;1	1;1	Probable serine carboxypeptidase CPVL	CPVL	tr|H7C0X5|H7C0X5_HUMAN Probable serine carboxypeptidase CPVL (Fragment) OS=Homo sapiens GN=CPVL PE=1 SV=1;sp|Q9H3G5|CPVL_HUMAN Probable serine carboxypeptidase CPVL OS=Homo sapiens GN=CPVL PE=1 SV=2	2	1	1	1	0	0	0	0	0	0	0	0	0	0	0	0	0	0	1	0	0	0	0	0	0	0	0	0	0	0	0	0	0	0	1	0	0	0	0	0	0	0
H7C3H9	H7C3H9	1	1	1		METTL6	tr|H7C3H9|H7C3H9_HUMAN Methyltransferase-like protein 6 (Fragment) OS=Homo sapiens GN=METTL6 PE=4 SV=1	1	1	1	1	0	1	1	0	0	1	1	0	0	0	1	0	0	1	0	0	0	1	1	0	0	1	1	0	0	0	1	0	0	1	0	0	0	1	1	0	0	1
H7C4H2;Q9Y5M8	H7C4H2;Q9Y5M8	5;5	5;5	5;5	Signal recognition particle receptor subunit beta	SRPRB	tr|H7C4H2|H7C4H2_HUMAN Signal recognition particle receptor subunit beta (Fragment) OS=Homo sapiens GN=SRPRB PE=1 SV=1;sp|Q9Y5M8|SRPRB_HUMAN Signal recognition particle receptor subunit beta OS=Homo sapiens GN=SRPRB PE=1 SV=3	2	5	5	5	2	2	2	0	1	3	0	0	0	0	2	2	3	2	2	2	2	2	2	0	1	3	0	0	0	0	2	2	3	2	2	2	2	2	2	0	1	3
H7C592;O14829	H7C592;O14829	1;1	1;1	1;1	Serine/threonine-protein phosphatase with EF-hands 1	PPEF1	tr|H7C592|H7C592_HUMAN Serine/threonine-protein phosphatase with EF-hands 1 (Fragment) OS=Homo sapiens GN=PPEF1 PE=1 SV=1;sp|O14829|PPE1_HUMAN Serine/threonine-protein phosphatase with EF-hands 1 OS=Homo sapiens GN=PPEF1 PE=1 SV=1	2	1	1	1	0	0	0	0	0	0	0	0	1	0	0	0	0	0	0	0	0	0	0	0	0	0	0	0	1	0	0	0	0	0	0	0	0	0	0	0	0	0
H7C5S6;Q9UFC0	H7C5S6;Q9UFC0	1;1	1;1	1;1	Leucine-rich repeat and WD repeat-containing protein 1	LRWD1	tr|H7C5S6|H7C5S6_HUMAN Leucine-rich repeat and WD repeat-containing protein 1 (Fragment) OS=Homo sapiens GN=LRWD1 PE=1 SV=1;sp|Q9UFC0|LRWD1_HUMAN Leucine-rich repeat and WD repeat-containing protein 1 OS=Homo sapiens GN=LRWD1 PE=1 SV=2	2	1	1	1	0	0	0	0	1	1	0	0	0	0	0	0	0	0	0	0	0	0	0	0	1	1	0	0	0	0	0	0	0	0	0	0	0	0	0	0	1	1
I1E4Y6;Q6Y7W6;E7ESB6;C9JHW1;C9JW88;F8WCD5;C9JPV7;C9JXQ0;C9J0V6;C9JHT0;C9JRZ2;C9JH18;Q5JT00;H0YA81;REV__H0Y9K7;REV__H7C367;A0A0A0MS30;REV__Q15233;REV__Q9NUQ3;REV__P23246;Q9HCE9	I1E4Y6;Q6Y7W6;E7ESB6	5;5;3;2;1;1;1;1;1;1;1;1;1;1;1;1;1;1;1;1;1	4;4;2;2;1;1;1;1;1;1;1;1;0;0;0;0;0;0;0;0;0	4;4;2;2;1;1;1;1;1;1;1;1;0;0;0;0;0;0;0;0;0	PERQ amino acid-rich with GYF domain-containing protein 2	GIGYF2	tr|I1E4Y6|I1E4Y6_HUMAN GRB10-interacting GYF protein 2 OS=Homo sapiens GN=GIGYF2 PE=1 SV=1;sp|Q6Y7W6|GGYF2_HUMAN GRB10-interacting GYF protein 2 OS=Homo sapiens GN=GIGYF2 PE=1 SV=1;tr|E7ESB6|E7ESB6_HUMAN GRB10-interacting GYF protein 2 (Fragment) OS=Homo s	21	5	4	4	3	2	2	2	2	2	3	2	2	4	3	2	2	2	2	2	3	2	2	2	2	2	3	2	2	3	3	2	2	2	2	2	3	2	2	2	2	2
I3L0N3;P46459;I3L0L3;I3L338;I3L4Q9;I3L2G1;K7EQD6	I3L0N3;P46459	15;15;3;1;1;1;1	15;15;3;1;1;1;1	15;15;3;1;1;1;1	Vesicle-fusing ATPase	NSF	tr|I3L0N3|I3L0N3_HUMAN Vesicle-fusing ATPase OS=Homo sapiens GN=NSF PE=1 SV=1;sp|P46459|NSF_HUMAN Vesicle-fusing ATPase OS=Homo sapiens GN=NSF PE=1 SV=3	7	15	15	15	3	6	3	4	6	5	1	2	0	1	4	2	3	3	10	6	3	6	3	4	6	5	1	2	0	1	4	2	3	3	10	6	3	6	3	4	6	5
I3L1L3;Q9BQG0	I3L1L3;Q9BQG0	6;6	6;6	6;6	Myb-binding protein 1A	MYBBP1A	tr|I3L1L3|I3L1L3_HUMAN Myb-binding protein 1A (Fragment) OS=Homo sapiens GN=MYBBP1A PE=1 SV=1;sp|Q9BQG0|MBB1A_HUMAN Myb-binding protein 1A OS=Homo sapiens GN=MYBBP1A PE=1 SV=2	2	6	6	6	1	2	1	0	3	1	1	0	0	0	2	4	2	1	1	1	1	2	1	0	3	1	1	0	0	0	2	4	2	1	1	1	1	2	1	0	3	1
I3L2N2;O14641;C9K0P9;I3L0M7;I3L0Z8;I3L2W9;Q92997	I3L2N2;O14641;C9K0P9;I3L0M7;I3L0Z8;I3L2W9;Q92997	2;2;1;1;1;1;1	2;2;1;1;1;1;1	2;2;1;1;1;1;1	Segment polarity protein dishevelled homolog DVL-2;Segment polarity protein dishevelled homolog DVL-3	DVL2;DVL3	tr|I3L2N2|I3L2N2_HUMAN Segment polarity protein dishevelled homolog DVL-2 OS=Homo sapiens GN=DVL2 PE=1 SV=1;sp|O14641|DVL2_HUMAN Segment polarity protein dishevelled homolog DVL-2 OS=Homo sapiens GN=DVL2 PE=1 SV=1;tr|C9K0P9|C9K0P9_HUMAN Segment polarity pr	7	2	2	2	2	1	0	1	0	0	1	0	1	0	0	0	1	0	0	0	2	1	0	1	0	0	1	0	1	0	0	0	1	0	0	0	2	1	0	1	0	0
I3L2R6;Q9BRA2	I3L2R6;Q9BRA2	1;1	1;1	1;1	Thioredoxin domain-containing protein 17	TXNDC17	tr|I3L2R6|I3L2R6_HUMAN Thioredoxin domain-containing protein 17 OS=Homo sapiens GN=TXNDC17 PE=1 SV=1;sp|Q9BRA2|TXD17_HUMAN Thioredoxin domain-containing protein 17 OS=Homo sapiens GN=TXNDC17 PE=1 SV=1	2	1	1	1	0	0	0	0	0	0	0	0	0	0	0	0	0	0	1	1	0	0	0	0	0	0	0	0	0	0	0	0	0	0	1	1	0	0	0	0	0	0
I3L397;I3L504;P63241;F8WCJ1;C9J7B5;C9J4W5;Q9GZV4;Q6IS14	I3L397;I3L504;P63241;F8WCJ1;C9J7B5;C9J4W5;Q9GZV4;Q6IS14	10;10;10;5;5;5;5;5	10;10;10;5;5;5;5;5	10;10;10;5;5;5;5;5	Eukaryotic translation initiation factor 5A;Eukaryotic translation initiation factor 5A-1;Eukaryotic translation initiation factor 5A-2;Eukaryotic translation initiation factor 5A-1-like	EIF5A;EIF5A2;EIF5AL1	tr|I3L397|I3L397_HUMAN Eukaryotic translation initiation factor 5A (Fragment) OS=Homo sapiens GN=EIF5A PE=1 SV=8;tr|I3L504|I3L504_HUMAN Eukaryotic translation initiation factor 5A-1 OS=Homo sapiens GN=EIF5A PE=1 SV=1;sp|P63241|IF5A1_HUMAN Eukaryotic transl	8	10	10	10	8	8	5	8	5	5	7	6	8	8	7	7	5	5	7	6	8	8	5	8	5	5	7	6	8	8	7	7	5	5	7	6	8	8	5	8	5	5
J3KN16;Q5VYK3;R4GMY1;F6XAQ5	J3KN16;Q5VYK3;R4GMY1	4;4;2;1	4;4;2;1	4;4;2;1	Proteasome-associated protein ECM29 homolog	KIAA0368;ECM29	tr|J3KN16|J3KN16_HUMAN KIAA0368 OS=Homo sapiens GN=KIAA0368 PE=1 SV=1;sp|Q5VYK3|ECM29_HUMAN Proteasome-associated protein ECM29 homolog OS=Homo sapiens GN=ECM29 PE=1 SV=2;tr|R4GMY1|R4GMY1_HUMAN KIAA0368 (Fragment) OS=Homo sapiens GN=KIAA0368 PE=1 SV=1	4	4	4	4	1	1	0	1	3	2	0	1	0	0	0	0	2	1	4	3	1	1	0	1	3	2	0	1	0	0	0	0	2	1	4	3	1	1	0	1	3	2
J3QL05;J3KP15;Q01130;Q9BRL6	J3QL05;J3KP15;Q01130;Q9BRL6	3;3;3;2	3;3;3;2	3;3;3;2	Serine/arginine-rich splicing factor 2;Serine/arginine-rich splicing factor 8	SRSF2;SRSF8	tr|J3QL05|J3QL05_HUMAN Serine/arginine-rich-splicing factor 2 (Fragment) OS=Homo sapiens GN=SRSF2 PE=1 SV=1;tr|J3KP15|J3KP15_HUMAN Serine/arginine-rich-splicing factor 2 (Fragment) OS=Homo sapiens GN=SRSF2 PE=1 SV=8;sp|Q01130|SRSF2_HUMAN Serine/arginine-ri	4	3	3	3	2	1	1	1	1	1	1	1	1	0	1	2	1	2	1	1	2	1	1	1	1	1	1	1	1	0	1	2	1	2	1	1	2	1	1	1	1	1
J3KPP4;O95232;D6RDI2;D6RHH0;U3KQT3;E7EN55;C9JL41	J3KPP4;O95232	9;9;4;1;1;1;1	8;8;4;1;1;1;1	8;8;4;1;1;1;1	Luc7-like protein 3	LUC7L3	tr|J3KPP4|J3KPP4_HUMAN Cisplatin resistance-associated overexpressed protein, isoform CRA_b OS=Homo sapiens GN=LUC7L3 PE=1 SV=1;sp|O95232|LC7L3_HUMAN Luc7-like protein 3 OS=Homo sapiens GN=LUC7L3 PE=1 SV=2	7	9	8	8	5	4	3	4	5	6	2	2	0	1	3	3	2	4	4	3	5	4	3	4	5	6	2	2	0	0	3	3	2	4	4	3	5	4	3	4	5	6
J3KPS3;P04075;H3BQN4;H3BPS8;H3BUH7;H3BR04;H3BMQ8;H3BU78;H3BR68;A0A087WXX2;P05062	J3KPS3;P04075;H3BQN4;H3BPS8;H3BUH7;H3BR04;H3BMQ8	22;22;21;14;13;13;12;10;7;1;1	22;22;21;14;13;13;12;10;7;1;1	19;19;18;11;11;11;10;8;7;0;0	Fructose-bisphosphate aldolase;Fructose-bisphosphate aldolase A	ALDOA	tr|J3KPS3|J3KPS3_HUMAN Fructose-bisphosphate aldolase OS=Homo sapiens GN=ALDOA PE=1 SV=1;sp|P04075|ALDOA_HUMAN Fructose-bisphosphate aldolase A OS=Homo sapiens GN=ALDOA PE=1 SV=2;tr|H3BQN4|H3BQN4_HUMAN Fructose-bisphosphate aldolase OS=Homo sapiens GN=ALDO	11	22	22	19	15	14	12	14	15	15	18	16	13	13	14	12	17	16	12	14	15	14	12	14	15	15	18	16	13	13	14	12	17	16	12	14	14	14	11	13	14	14
J3KPX7;Q99623;F5GY37;F5GWA7;F5H3X6;F5H0C5;F5H2D2;U3KPZ5	J3KPX7;Q99623;F5GY37;F5GWA7;F5H3X6	16;16;15;11;8;4;3;1	16;16;15;11;8;4;3;1	16;16;15;11;8;4;3;1	Prohibitin-2	PHB2	tr|J3KPX7|J3KPX7_HUMAN Prohibitin-2 OS=Homo sapiens GN=PHB2 PE=1 SV=2;sp|Q99623|PHB2_HUMAN Prohibitin-2 OS=Homo sapiens GN=PHB2 PE=1 SV=2;tr|F5GY37|F5GY37_HUMAN Prohibitin-2 OS=Homo sapiens GN=PHB2 PE=1 SV=1;tr|F5GWA7|F5GWA7_HUMAN Prohibitin-2 (Fragment) O	8	16	16	16	10	10	9	13	11	12	9	7	2	2	10	9	10	12	12	11	10	10	9	13	11	12	9	7	2	2	10	9	10	12	12	11	10	10	9	13	11	12
J3KQ32;Q9NTK5;C9JCJ9;C9JTK6	J3KQ32;Q9NTK5	7;7;2;2	7;7;2;2	7;7;2;2	Obg-like ATPase 1	OLA1	tr|J3KQ32|J3KQ32_HUMAN Obg-like ATPase 1 OS=Homo sapiens GN=OLA1 PE=1 SV=1;sp|Q9NTK5|OLA1_HUMAN Obg-like ATPase 1 OS=Homo sapiens GN=OLA1 PE=1 SV=2	4	7	7	7	2	1	1	1	2	2	5	4	5	7	0	1	2	3	1	1	2	1	1	1	2	2	5	4	5	7	0	1	2	3	1	1	2	1	1	1	2	2
J3KQN4;P83881;R4GN19;H0Y5B4;H7BZ11;Q969Q0;H7BY91;H0Y3V9	J3KQN4;P83881;R4GN19;H0Y5B4;H7BZ11;Q969Q0	3;3;2;2;2;2;1;1	3;3;2;2;2;2;1;1	3;3;2;2;2;2;1;1	60S ribosomal protein L36a;60S ribosomal protein L36a-like	RPL36A;RPL36A-HNRNPH2;RPL36AL	tr|J3KQN4|J3KQN4_HUMAN 60S ribosomal protein L36a OS=Homo sapiens GN=RPL36A PE=1 SV=1;sp|P83881|RL36A_HUMAN 60S ribosomal protein L36a OS=Homo sapiens GN=RPL36A PE=1 SV=2;tr|R4GN19|R4GN19_HUMAN 60S ribosomal protein L36a OS=Homo sapiens GN=RPL36A PE=4 SV=1	8	3	3	3	1	1	2	2	2	2	2	1	0	1	2	2	1	1	2	2	1	1	2	2	2	2	2	1	0	1	2	2	1	1	2	2	1	1	2	2	2	2
J3KRK0;J3QLK5;Q9UKI8;Q86UE8	J3KRK0;J3QLK5;Q9UKI8;Q86UE8	1;1;1;1	1;1;1;1	1;1;1;1	Serine/threonine-protein kinase tousled-like 1;Serine/threonine-protein kinase tousled-like 2	TLK2;TLK1	tr|J3KRK0|J3KRK0_HUMAN Serine/threonine-protein kinase tousled-like 2 (Fragment) OS=Homo sapiens GN=TLK2 PE=1 SV=1;tr|J3QLK5|J3QLK5_HUMAN Serine/threonine-protein kinase tousled-like 2 OS=Homo sapiens GN=TLK2 PE=1 SV=1;sp|Q9UKI8|TLK1_HUMAN Serine/threonine	4	1	1	1	0	0	0	0	0	1	0	0	0	0	0	0	1	1	1	0	0	0	0	0	0	1	0	0	0	0	0	0	1	1	1	0	0	0	0	0	0	1
J3QQY2;J3KS45;J9JIE6;Q9UM00	J3QQY2;J3KS45;J9JIE6;Q9UM00	1;1;1;1	1;1;1;1	1;1;1;1	Transmembrane and coiled-coil domain-containing protein 1	TMCO1	tr|J3QQY2|J3QQY2_HUMAN Calcium load-activated calcium channel OS=Homo sapiens GN=TMCO1 PE=1 SV=1;tr|J3KS45|J3KS45_HUMAN Calcium load-activated calcium channel (Fragment) OS=Homo sapiens GN=TMCO1 PE=1 SV=1;tr|J9JIE6|J9JIE6_HUMAN Calcium load-activated calci	4	1	1	1	0	1	0	1	1	1	0	1	0	0	1	1	1	1	0	1	0	1	0	1	1	1	0	1	0	0	1	1	1	1	0	1	0	1	0	1	1	1
J3KSC4;J3QLK0;P60763	J3KSC4;J3QLK0;P60763	1;1;1	1;1;1	1;1;1	Ras-related C3 botulinum toxin substrate 3	RAC3	tr|J3KSC4|J3KSC4_HUMAN Ras-related C3 botulinum toxin substrate 3 (Fragment) OS=Homo sapiens GN=RAC3 PE=1 SV=1;tr|J3QLK0|J3QLK0_HUMAN Ras-related C3 botulinum toxin substrate 3 (Fragment) OS=Homo sapiens GN=RAC3 PE=1 SV=1;sp|P60763|RAC3_HUMAN Ras-related C	3	1	1	1	1	1	0	0	0	1	0	0	0	0	0	0	0	1	0	0	1	1	0	0	0	1	0	0	0	0	0	0	0	1	0	0	1	1	0	0	0	1
K7ESE8;J3KSD8;K7ES02;Q13867	K7ESE8;J3KSD8;K7ES02;Q13867	1;1;1;1	1;1;1;1	1;1;1;1	Bleomycin hydrolase	BLMH	tr|K7ESE8|K7ESE8_HUMAN Bleomycin hydrolase (Fragment) OS=Homo sapiens GN=BLMH PE=1 SV=1;tr|J3KSD8|J3KSD8_HUMAN Bleomycin hydrolase (Fragment) OS=Homo sapiens GN=BLMH PE=1 SV=8;tr|K7ES02|K7ES02_HUMAN Bleomycin hydrolase (Fragment) OS=Homo sapiens GN=BLMH PE	4	1	1	1	0	0	0	0	0	0	0	0	0	0	0	0	1	1	1	1	0	0	0	0	0	0	0	0	0	0	0	0	1	1	1	1	0	0	0	0	0	0
J3KTA4;P17844;J3QSF1;J3KRZ1;J3QRQ7;J3KRX8;X6RLV5;J3QR02;J3QRN5	J3KTA4;P17844	20;20;7;5;4;3;2;2;1	14;14;3;1;4;3;2;2;1	14;14;3;1;4;3;2;2;1	Probable ATP-dependent RNA helicase DDX5	DDX5	tr|J3KTA4|J3KTA4_HUMAN Probable ATP-dependent RNA helicase DDX5 OS=Homo sapiens GN=DDX5 PE=1 SV=1;sp|P17844|DDX5_HUMAN Probable ATP-dependent RNA helicase DDX5 OS=Homo sapiens GN=DDX5 PE=1 SV=1	9	20	14	14	14	13	9	9	12	13	5	4	1	0	13	11	14	11	14	13	10	9	6	6	9	10	2	1	0	0	9	7	10	8	10	10	10	9	6	6	9	10
J3QR09;J3KTE4;P84098;J3QL15	J3QR09;J3KTE4;P84098	9;9;9;3	9;9;9;3	9;9;9;3	Ribosomal protein L19;60S ribosomal protein L19	RPL19	tr|J3QR09|J3QR09_HUMAN Ribosomal protein L19 OS=Homo sapiens GN=RPL19 PE=1 SV=1;tr|J3KTE4|J3KTE4_HUMAN Ribosomal protein L19 OS=Homo sapiens GN=RPL19 PE=1 SV=1;sp|P84098|RL19_HUMAN 60S ribosomal protein L19 OS=Homo sapiens GN=RPL19 PE=1 SV=1	4	9	9	9	7	6	6	5	6	7	6	6	4	4	6	5	7	6	7	7	7	6	6	5	6	7	6	6	4	4	6	5	7	6	7	7	7	6	6	5	6	7
J3KTF8;J3QQX2;P52565;J3KRE2;J3KRY1;J3KS60	J3KTF8;J3QQX2;P52565;J3KRE2;J3KRY1;J3KS60	4;4;4;3;3;2	4;4;4;3;3;2	4;4;4;3;3;2	Rho GDP-dissociation inhibitor 1	ARHGDIA	tr|J3KTF8|J3KTF8_HUMAN Rho GDP-dissociation inhibitor 1 (Fragment) OS=Homo sapiens GN=ARHGDIA PE=1 SV=8;tr|J3QQX2|J3QQX2_HUMAN Rho GDP-dissociation inhibitor 1 OS=Homo sapiens GN=ARHGDIA PE=1 SV=1;sp|P52565|GDIR1_HUMAN Rho GDP-dissociation inhibitor 1 OS=H	6	4	4	4	0	0	1	1	2	1	2	2	1	2	0	0	3	2	2	2	0	0	1	1	2	1	2	2	1	2	0	0	3	2	2	2	0	0	1	1	2	1
J3KTL2;Q07955;J3QQV5;J3KSW7;J3KSR8	J3KTL2;Q07955;J3QQV5;J3KSW7	4;4;2;2;1	4;4;2;2;1	3;3;2;2;1	Serine/arginine-rich splicing factor 1	SRSF1	tr|J3KTL2|J3KTL2_HUMAN Serine/arginine-rich-splicing factor 1 OS=Homo sapiens GN=SRSF1 PE=1 SV=1;sp|Q07955|SRSF1_HUMAN Serine/arginine-rich splicing factor 1 OS=Homo sapiens GN=SRSF1 PE=1 SV=2;tr|J3QQV5|J3QQV5_HUMAN Serine/arginine-rich-splicing factor 1 O	5	4	4	3	1	2	0	0	2	0	1	0	0	0	0	0	1	1	1	1	1	2	0	0	2	0	1	0	0	0	0	0	1	1	1	1	1	2	0	0	2	0
J3QLE5;P63162;P14678;J3KRY3;S4R3P3	J3QLE5;P63162;P14678	5;5;5;2;2	5;5;5;2;2	5;5;5;2;2	Small nuclear ribonucleoprotein-associated protein N;Small nuclear ribonucleoprotein-associated proteins B and B	SNRPN;SNRPB	tr|J3QLE5|J3QLE5_HUMAN Small nuclear ribonucleoprotein-associated protein N (Fragment) OS=Homo sapiens GN=SNRPN PE=1 SV=1;sp|P63162|RSMN_HUMAN Small nuclear ribonucleoprotein-associated protein N OS=Homo sapiens GN=SNRPN PE=1 SV=1;sp|P14678|RSMB_HUMAN Smal	5	5	5	5	5	2	3	4	3	1	4	3	4	4	2	3	3	3	2	3	5	2	3	4	3	1	4	3	4	4	2	3	3	3	2	3	5	2	3	4	3	1
J3QLI9;P62314	J3QLI9;P62314	2;2	2;2	2;2	Small nuclear ribonucleoprotein Sm D1	SNRPD1	tr|J3QLI9|J3QLI9_HUMAN Small nuclear ribonucleoprotein Sm D1 OS=Homo sapiens GN=SNRPD1 PE=1 SV=1;sp|P62314|SMD1_HUMAN Small nuclear ribonucleoprotein Sm D1 OS=Homo sapiens GN=SNRPD1 PE=1 SV=1	2	2	2	2	1	1	1	1	2	2	1	1	1	2	2	2	2	2	2	2	1	1	1	1	2	2	1	1	1	2	2	2	2	2	2	2	1	1	1	1	2	2
J3QQ67;Q07020;F8VYV2;G3V203;H0YHA7;F8VUA6;A0A075B7A0;F8VXR6	J3QQ67;Q07020;F8VYV2;G3V203;H0YHA7;F8VUA6;A0A075B7A0	7;7;6;6;6;4;4;1	7;7;6;6;6;4;4;1	7;7;6;6;6;4;4;1	60S ribosomal protein L18	RPL18	tr|J3QQ67|J3QQ67_HUMAN 60S ribosomal protein L18 (Fragment) OS=Homo sapiens GN=RPL18 PE=1 SV=1;sp|Q07020|RL18_HUMAN 60S ribosomal protein L18 OS=Homo sapiens GN=RPL18 PE=1 SV=2;tr|F8VYV2|F8VYV2_HUMAN 60S ribosomal protein L18 OS=Homo sapiens GN=RPL18 PE=1	8	7	7	7	5	5	6	4	6	5	6	5	1	1	6	6	5	4	5	5	5	5	6	4	6	5	6	5	1	1	6	6	5	4	5	5	5	5	6	4	6	5
J3QRG6;P42771;K7ES20;K7ENC6;G3XAG3;P42772	J3QRG6;P42771;K7ES20;K7ENC6	3;3;2;2;1;1	3;3;2;2;1;1	3;3;2;2;1;1	Cyclin-dependent kinase inhibitor 2A	CDKN2A	tr|J3QRG6|J3QRG6_HUMAN Cyclin-dependent kinase inhibitor 2A OS=Homo sapiens GN=CDKN2A PE=1 SV=1;sp|P42771|CDN2A_HUMAN Cyclin-dependent kinase inhibitor 2A OS=Homo sapiens GN=CDKN2A PE=1 SV=2;tr|K7ES20|K7ES20_HUMAN Cyclin-dependent kinase inhibitor 2A OS=Ho	6	3	3	3	2	2	2	1	2	2	2	2	0	0	1	1	3	1	1	1	2	2	2	1	2	2	2	2	0	0	1	1	3	1	1	1	2	2	2	1	2	2
J3QRS3;P19105;O14950;P24844;J3KTJ1	J3QRS3;P19105;O14950;P24844;J3KTJ1	7;7;7;5;4	7;7;7;5;4	7;7;7;5;4	Myosin regulatory light chain 12A;Myosin regulatory light chain 12B;Myosin regulatory light polypeptide 9	MYL12A;MYL12B;MYL9	tr|J3QRS3|J3QRS3_HUMAN Myosin regulatory light chain 12A OS=Homo sapiens GN=MYL12A PE=1 SV=1;sp|P19105|ML12A_HUMAN Myosin regulatory light chain 12A OS=Homo sapiens GN=MYL12A PE=1 SV=2;sp|O14950|ML12B_HUMAN Myosin regulatory light chain 12B OS=Homo sapiens	5	7	7	7	2	2	3	4	5	7	2	2	1	1	2	2	4	4	5	4	2	2	3	4	5	7	2	2	1	1	2	2	4	4	5	4	2	2	3	4	5	7
J3QRS9;X6R4W8;O43670;J3KS31;J3QS27;J3KTL1;J3KRB6;J3KRW6;H0Y3M2	J3QRS9;X6R4W8;O43670;J3KS31	5;5;5;3;1;1;1;1;1	5;5;5;3;1;1;1;1;1	5;5;5;3;1;1;1;1;1	BUB3-interacting and GLEBS motif-containing protein ZNF207	ZNF207	tr|J3QRS9|J3QRS9_HUMAN BUB3-interacting and GLEBS motif-containing protein ZNF207 OS=Homo sapiens GN=ZNF207 PE=1 SV=1;tr|X6R4W8|X6R4W8_HUMAN BUB3-interacting and GLEBS motif-containing protein ZNF207 OS=Homo sapiens GN=ZNF207 PE=1 SV=1;sp|O43670|ZN207_HUMA	9	5	5	5	3	2	2	2	1	1	3	3	1	1	1	1	4	3	1	1	3	2	2	2	1	1	3	3	1	1	1	1	4	3	1	1	3	2	2	2	1	1
J3QT28;O43684;J3QSX4	J3QT28;O43684	7;7;2	7;7;2	7;7;2	Mitotic checkpoint protein BUB3	BUB3	tr|J3QT28|J3QT28_HUMAN Mitotic checkpoint protein BUB3 (Fragment) OS=Homo sapiens GN=BUB3 PE=1 SV=1;sp|O43684|BUB3_HUMAN Mitotic checkpoint protein BUB3 OS=Homo sapiens GN=BUB3 PE=1 SV=1	3	7	7	7	3	4	4	4	4	3	5	5	3	2	4	4	2	3	4	3	3	4	4	4	4	3	5	5	3	2	4	4	2	3	4	3	3	4	4	4	4	3
K4DI93;Q13620;A6NE76;A0A0A0MR50;Q13619	K4DI93;Q13620	5;5;2;1;1	5;5;2;1;1	5;5;2;1;1	Cullin-4B	CUL4B	tr|K4DI93|K4DI93_HUMAN Cullin 4B, isoform CRA_e OS=Homo sapiens GN=CUL4B PE=1 SV=1;sp|Q13620|CUL4B_HUMAN Cullin-4B OS=Homo sapiens GN=CUL4B PE=1 SV=4	5	5	5	5	2	3	1	1	2	4	2	1	1	0	1	2	2	2	1	1	2	3	1	1	2	4	2	1	1	0	1	2	2	2	1	1	2	3	1	1	2	4
K7EIG1;O75153;I3L2B0;I3L4B5	K7EIG1;O75153;I3L2B0	4;4;2;1	4;4;2;1	4;4;2;1	Clustered mitochondria protein homolog	CLUH	tr|K7EIG1|K7EIG1_HUMAN Clustered mitochondria protein homolog (Fragment) OS=Homo sapiens GN=CLUH PE=1 SV=2;sp|O75153|CLU_HUMAN Clustered mitochondria protein homolog OS=Homo sapiens GN=CLUH PE=1 SV=2;tr|I3L2B0|I3L2B0_HUMAN Clustered mitochondria protein ho	4	4	4	4	1	1	0	1	1	2	0	0	0	1	1	0	0	1	0	1	1	1	0	1	1	2	0	0	0	1	1	0	0	1	0	1	1	1	0	1	1	2
K7EM02;K7EIJ8;Q8IYT4	K7EM02;K7EIJ8;Q8IYT4	1;1;1	1;1;1	1;1;1	Katanin p60 ATPase-containing subunit A-like 2	KATNAL2	tr|K7EM02|K7EM02_HUMAN Katanin p60 ATPase-containing subunit A-like 2 (Fragment) OS=Homo sapiens GN=KATNAL2 PE=1 SV=1;tr|K7EIJ8|K7EIJ8_HUMAN Katanin p60 ATPase-containing subunit A-like 2 (Fragment) OS=Homo sapiens GN=KATNAL2 PE=1 SV=1;sp|Q8IYT4|KATL2_HUMA	3	1	1	1	1	0	0	0	0	1	0	0	0	0	0	0	0	1	1	1	1	0	0	0	0	1	0	0	0	0	0	0	0	1	1	1	1	0	0	0	0	1
K7EJE8;K7EKE6;P36776;K7ER27;K7EQF8;K7ER56;K7ERR6	K7EJE8;K7EKE6;P36776	7;7;6;3;1;1;1	7;7;6;3;1;1;1	7;7;6;3;1;1;1	Lon protease homolog, mitochondrial	LONP1	tr|K7EJE8|K7EJE8_HUMAN Lon protease homolog, mitochondrial OS=Homo sapiens GN=LONP1 PE=1 SV=1;tr|K7EKE6|K7EKE6_HUMAN Lon protease homolog, mitochondrial OS=Homo sapiens GN=LONP1 PE=1 SV=1;sp|P36776|LONM_HUMAN Lon protease homolog, mitochondrial OS=Homo sap	7	7	7	7	1	4	1	1	2	4	0	0	0	0	0	0	1	2	3	1	1	4	1	1	2	4	0	0	0	0	0	0	1	2	3	1	1	4	1	1	2	4
K7EJR3;R4GMR5;P48556;K7EJC1;K7ENY6	K7EJR3;R4GMR5;P48556;K7EJC1	3;3;3;2;1	3;3;3;2;1	3;3;3;2;1	26S proteasome non-ATPase regulatory subunit 8	PSMD8	tr|K7EJR3|K7EJR3_HUMAN 26S proteasome non-ATPase regulatory subunit 8 (Fragment) OS=Homo sapiens GN=PSMD8 PE=1 SV=8;tr|R4GMR5|R4GMR5_HUMAN 26S proteasome non-ATPase regulatory subunit 8 OS=Homo sapiens GN=PSMD8 PE=1 SV=1;sp|P48556|PSMD8_HUMAN 26S proteasom	5	3	3	3	2	2	2	2	2	1	2	2	2	2	2	2	2	3	1	2	2	2	2	2	2	1	2	2	2	2	2	2	2	3	1	2	2	2	2	2	2	1
K7EJT5;K7EP65;K7EKS7;K7ELC4;K7EMH1;K7ERI7;P35268	K7EJT5;K7EP65;K7EKS7;K7ELC4;K7EMH1;K7ERI7;P35268	2;2;2;2;2;2;2	2;2;2;2;2;2;2	2;2;2;2;2;2;2	60S ribosomal protein L22	RPL22	tr|K7EJT5|K7EJT5_HUMAN 60S ribosomal protein L22 (Fragment) OS=Homo sapiens GN=RPL22 PE=1 SV=1;tr|K7EP65|K7EP65_HUMAN 60S ribosomal protein L22 (Fragment) OS=Homo sapiens GN=RPL22 PE=1 SV=1;tr|K7EKS7|K7EKS7_HUMAN 60S ribosomal protein L22 OS=Homo sapiens G	7	2	2	2	2	1	2	2	2	2	2	2	2	1	2	2	2	2	2	2	2	1	2	2	2	2	2	2	2	1	2	2	2	2	2	2	2	1	2	2	2	2
K7EK07;P84243;K7EMV3;B4DEB1;K7ES00;K7EP01;Q6NXT2	K7EK07;P84243;K7EMV3;B4DEB1;K7ES00;K7EP01;Q6NXT2	5;5;4;4;4;3;3	5;5;4;4;4;3;3	1;1;1;1;1;1;0	Histone H3;Histone H3.3;Histone H3.3C	H3F3B;H3F3A;H3F3C	tr|K7EK07|K7EK07_HUMAN Histone H3 (Fragment) OS=Homo sapiens GN=H3F3B PE=1 SV=1;sp|P84243|H33_HUMAN Histone H3.3 OS=Homo sapiens GN=H3F3A PE=1 SV=2;tr|K7EMV3|K7EMV3_HUMAN Histone H3 OS=Homo sapiens GN=H3F3B PE=1 SV=1;tr|B4DEB1|B4DEB1_HUMAN Histone H3 OS=Ho	7	5	5	1	2	2	2	3	4	4	0	2	0	0	2	2	3	3	3	2	2	2	2	3	4	4	0	2	0	0	2	2	3	3	3	2	1	1	1	1	1	1
K7EQ02;K7EQ55;K7EK33;Q96EP5	K7EQ02;K7EQ55;K7EK33;Q96EP5	5;5;5;5	5;5;5;5	5;5;5;5	DAZ-associated protein 1	DAZAP1	tr|K7EQ02|K7EQ02_HUMAN DAZ-associated protein 1 (Fragment) OS=Homo sapiens GN=DAZAP1 PE=1 SV=2;tr|K7EQ55|K7EQ55_HUMAN DAZ-associated protein 1 OS=Homo sapiens GN=DAZAP1 PE=1 SV=2;tr|K7EK33|K7EK33_HUMAN DAZ-associated protein 1 OS=Homo sapiens GN=DAZAP1 PE=	4	5	5	5	3	3	3	3	1	1	1	1	3	2	3	2	2	2	1	1	3	3	3	3	1	1	1	1	3	2	3	2	2	2	1	1	3	3	3	3	1	1
K7EKP8;O00154	K7EKP8;O00154	4;4	4;4	4;4	Cytosolic acyl coenzyme A thioester hydrolase	ACOT7	tr|K7EKP8|K7EKP8_HUMAN Cytosolic acyl coenzyme A thioester hydrolase (Fragment) OS=Homo sapiens GN=ACOT7 PE=1 SV=8;sp|O00154|BACH_HUMAN Cytosolic acyl coenzyme A thioester hydrolase OS=Homo sapiens GN=ACOT7 PE=1 SV=3	2	4	4	4	3	2	4	2	2	3	0	1	0	1	1	2	2	2	3	2	3	2	4	2	2	3	0	1	0	1	1	2	2	2	3	2	3	2	4	2	2	3
K7EL66;K7ERD8;Q15555;M0QX52	K7EL66;K7ERD8;Q15555	4;4;4;1	4;4;4;1	4;4;4;1	Microtubule-associated protein RP/EB family member 2	MAPRE2	tr|K7EL66|K7EL66_HUMAN Microtubule-associated protein RP/EB family member 2 (Fragment) OS=Homo sapiens GN=MAPRE2 PE=1 SV=1;tr|K7ERD8|K7ERD8_HUMAN Microtubule-associated protein RP/EB family member 2 (Fragment) OS=Homo sapiens GN=MAPRE2 PE=1 SV=1;sp|Q15555|	4	4	4	4	2	2	1	1	3	3	1	0	1	1	1	2	3	2	3	2	2	2	1	1	3	3	1	0	1	1	1	2	3	2	3	2	2	2	1	1	3	3
K7ELC2;P62841;K7EM56;A0A0B4J2B4;S4R417;K7EQJ5;K7EJ78;S4R456	K7ELC2;P62841;K7EM56;A0A0B4J2B4;S4R417;K7EQJ5;K7EJ78;S4R456	9;9;8;8;8;8;6;5	9;9;8;8;8;8;6;5	9;9;8;8;8;8;6;5	40S ribosomal protein S15	RPS15	tr|K7ELC2|K7ELC2_HUMAN 40S ribosomal protein S15 OS=Homo sapiens GN=RPS15 PE=1 SV=1;sp|P62841|RS15_HUMAN 40S ribosomal protein S15 OS=Homo sapiens GN=RPS15 PE=1 SV=2;tr|K7EM56|K7EM56_HUMAN 40S ribosomal protein S15 OS=Homo sapiens GN=RPS15 PE=1 SV=2;tr|A0A	8	9	9	9	9	9	6	6	6	7	5	5	3	4	9	7	7	6	5	6	9	9	6	6	6	7	5	5	3	4	9	7	7	6	5	6	9	9	6	6	6	7
K7ELL7;P14314;A0A0C4DGP4;K7EPW7;K7EKX1;K7EJ70	K7ELL7;P14314	14;14;5;4;1;1	14;14;5;4;1;1	14;14;5;4;1;1	Glucosidase 2 subunit beta	PRKCSH	tr|K7ELL7|K7ELL7_HUMAN Glucosidase 2 subunit beta OS=Homo sapiens GN=PRKCSH PE=1 SV=1;sp|P14314|GLU2B_HUMAN Glucosidase 2 subunit beta OS=Homo sapiens GN=PRKCSH PE=1 SV=2	6	14	14	14	0	2	3	5	1	0	9	11	9	9	3	5	4	4	3	4	0	2	3	5	1	0	9	11	9	9	3	5	4	4	3	4	0	2	3	5	1	0
K7ELW0;Q99497;K7EN27	K7ELW0;Q99497;K7EN27	2;2;1	2;2;1	2;2;1	Protein deglycase DJ-1	PARK7	tr|K7ELW0|K7ELW0_HUMAN Protein DJ-1 OS=Homo sapiens GN=PARK7 PE=1 SV=1;sp|Q99497|PARK7_HUMAN Protein DJ-1 OS=Homo sapiens GN=PARK7 PE=1 SV=2;tr|K7EN27|K7EN27_HUMAN Protein DJ-1 (Fragment) OS=Homo sapiens GN=PARK7 PE=1 SV=1	3	2	2	2	0	0	0	0	1	1	0	0	0	0	0	1	2	2	2	2	0	0	0	0	1	1	0	0	0	0	0	1	2	2	2	2	0	0	0	0	1	1
K7EM18;P41567;O60739	K7EM18;P41567;O60739	4;4;2	4;4;2	4;4;2	Eukaryotic translation initiation factor 1;Eukaryotic translation initiation factor 1b	EIF1;EIF1B	tr|K7EM18|K7EM18_HUMAN Eukaryotic translation initiation factor 1 OS=Homo sapiens GN=EIF1 PE=1 SV=1;sp|P41567|EIF1_HUMAN Eukaryotic translation initiation factor 1 OS=Homo sapiens GN=EIF1 PE=1 SV=1;sp|O60739|EIF1B_HUMAN Eukaryotic translation initiation fa	3	4	4	4	3	2	3	4	2	2	2	3	4	3	3	3	2	2	3	3	3	2	3	4	2	2	2	3	4	3	3	3	2	2	3	3	3	2	3	4	2	2
K7EN45;Q13526;K7EMU7	K7EN45;Q13526;K7EMU7	4;4;2	4;4;2	4;4;2	Peptidyl-prolyl cis-trans isomerase NIMA-interacting 1	PIN1	tr|K7EN45|K7EN45_HUMAN Peptidyl-prolyl cis-trans isomerase (Fragment) OS=Homo sapiens GN=PIN1 PE=1 SV=1;sp|Q13526|PIN1_HUMAN Peptidyl-prolyl cis-trans isomerase NIMA-interacting 1 OS=Homo sapiens GN=PIN1 PE=1 SV=1;tr|K7EMU7|K7EMU7_HUMAN Peptidyl-prolyl cis	3	4	4	4	0	0	0	0	1	1	1	1	0	0	0	0	1	2	1	1	0	0	0	0	1	1	1	1	0	0	0	0	1	2	1	1	0	0	0	0	1	1
K7EP07;Q99426;K7EK42	K7EP07;Q99426;K7EK42	2;2;1	2;2;1	2;2;1	Tubulin-folding cofactor B	TBCB	tr|K7EP07|K7EP07_HUMAN Tubulin-folding cofactor B (Fragment) OS=Homo sapiens GN=TBCB PE=1 SV=8;sp|Q99426|TBCB_HUMAN Tubulin-folding cofactor B OS=Homo sapiens GN=TBCB PE=1 SV=2;tr|K7EK42|K7EK42_HUMAN Tubulin-folding cofactor B OS=Homo sapiens GN=TBCB PE=1	3	2	2	2	0	0	0	0	0	1	2	2	0	0	0	0	1	1	1	0	0	0	0	0	0	1	2	2	0	0	0	0	1	1	1	0	0	0	0	0	0	1
K7ER08;K7EP90;Q9BTD8;K7EQ03	K7ER08;K7EP90;Q9BTD8;K7EQ03	3;3;3;2	3;3;3;2	3;3;3;2	RNA-binding protein 42	RBM42	tr|K7ER08|K7ER08_HUMAN RNA-binding protein 42 OS=Homo sapiens GN=RBM42 PE=1 SV=1;tr|K7EP90|K7EP90_HUMAN RNA-binding protein 42 OS=Homo sapiens GN=RBM42 PE=1 SV=1;sp|Q9BTD8|RBM42_HUMAN RNA-binding protein 42 OS=Homo sapiens GN=RBM42 PE=1 SV=1;tr|K7EQ03|K7EQ	4	3	3	3	2	1	1	2	1	1	0	0	1	0	1	0	0	0	1	2	2	1	1	2	1	1	0	0	1	0	1	0	0	0	1	2	2	1	1	2	1	1
K7ER73;Q9Y4J8	K7ER73;Q9Y4J8	1;1	1;1	1;1	Dystrobrevin alpha	DTNA	tr|K7ER73|K7ER73_HUMAN Dystrobrevin alpha (Fragment) OS=Homo sapiens GN=DTNA PE=1 SV=1;sp|Q9Y4J8|DTNA_HUMAN Dystrobrevin alpha OS=Homo sapiens GN=DTNA PE=1 SV=2	2	1	1	1	1	1	0	0	0	0	0	0	0	0	0	0	0	0	0	0	1	1	0	0	0	0	0	0	0	0	0	0	0	0	0	0	1	1	0	0	0	0
K7ER96;O43396;K7EML9	K7ER96;O43396;K7EML9	2;2;1	2;2;1	2;2;1	Thioredoxin-like protein 1	TXNL1	tr|K7ER96|K7ER96_HUMAN Thioredoxin-like protein 1 (Fragment) OS=Homo sapiens GN=TXNL1 PE=1 SV=1;sp|O43396|TXNL1_HUMAN Thioredoxin-like protein 1 OS=Homo sapiens GN=TXNL1 PE=1 SV=3;tr|K7EML9|K7EML9_HUMAN Thioredoxin-like protein 1 (Fragment) OS=Homo sapiens	3	2	2	2	1	1	0	0	0	0	0	0	0	0	0	0	2	1	0	0	1	1	0	0	0	0	0	0	0	0	0	0	2	1	0	0	1	1	0	0	0	0
K7ES31;K7ERF1;Q9UBQ5	K7ES31;K7ERF1;Q9UBQ5	4;4;4	4;4;4	4;4;4	Eukaryotic translation initiation factor 3 subunit K	EIF3K	tr|K7ES31|K7ES31_HUMAN Eukaryotic translation initiation factor 3 subunit K OS=Homo sapiens GN=EIF3K PE=1 SV=1;tr|K7ERF1|K7ERF1_HUMAN Eukaryotic translation initiation factor 3 subunit K OS=Homo sapiens GN=EIF3K PE=1 SV=1;sp|Q9UBQ5|EIF3K_HUMAN Eukaryotic t	3	4	4	4	0	1	2	1	0	1	0	0	2	3	1	1	1	1	1	1	0	1	2	1	0	1	0	0	2	3	1	1	1	1	1	1	0	1	2	1	0	1
K7ES52;K7ERJ1;K7ERV3;P04183;K7ENW5	K7ES52;K7ERJ1;K7ERV3;P04183;K7ENW5	2;2;2;2;1	2;2;2;2;1	2;2;2;2;1	Thymidine kinase;Thymidine kinase, cytosolic	TK1	tr|K7ES52|K7ES52_HUMAN Thymidine kinase OS=Homo sapiens GN=TK1 PE=1 SV=1;tr|K7ERJ1|K7ERJ1_HUMAN Thymidine kinase (Fragment) OS=Homo sapiens GN=TK1 PE=1 SV=1;tr|K7ERV3|K7ERV3_HUMAN Thymidine kinase OS=Homo sapiens GN=TK1 PE=1 SV=1;sp|P04183|KITH_HUMAN Thymi	5	2	2	2	0	0	1	0	1	0	1	0	2	2	0	1	0	1	0	1	0	0	1	0	1	0	1	0	2	2	0	1	0	1	0	1	0	0	1	0	1	0
Q15136;K7ERP6;P17612;K7EMV1	Q15136;K7ERP6;P17612;K7EMV1	2;2;2;1	2;2;2;1	2;2;2;1	cAMP-dependent protein kinase catalytic subunit alpha	KIN27;PRKACA	tr|Q15136|Q15136_HUMAN Protein kinase A-alpha (Fragment) OS=Homo sapiens GN=KIN27 PE=1 SV=1;tr|K7ERP6|K7ERP6_HUMAN cAMP-dependent protein kinase catalytic subunit alpha (Fragment) OS=Homo sapiens GN=PRKACA PE=1 SV=1;sp|P17612|KAPCA_HUMAN cAMP-dependent pro	4	2	2	2	1	0	0	0	1	1	0	0	0	0	0	0	1	1	1	1	1	0	0	0	1	1	0	0	0	0	0	0	1	1	1	1	1	0	0	0	1	1
M0QX46;Q6UUV9;M0QXN6	M0QX46;Q6UUV9;M0QXN6	2;2;1	2;2;1	2;2;1	CREB-regulated transcription coactivator 1	CRTC1	tr|M0QX46|M0QX46_HUMAN CREB-regulated transcription coactivator 1 OS=Homo sapiens GN=CRTC1 PE=1 SV=1;sp|Q6UUV9|CRTC1_HUMAN CREB-regulated transcription coactivator 1 OS=Homo sapiens GN=CRTC1 PE=1 SV=2;tr|M0QXN6|M0QXN6_HUMAN CREB-regulated transcription coa	3	2	2	2	0	0	0	0	0	0	0	0	2	1	0	0	0	0	0	0	0	0	0	0	0	0	0	0	2	1	0	0	0	0	0	0	0	0	0	0	0	0
M0QX71;Q9BQ67	M0QX71;Q9BQ67	2;2	2;2	2;2	Glutamate-rich WD repeat-containing protein 1	GRWD1	tr|M0QX71|M0QX71_HUMAN Glutamate-rich WD repeat-containing protein 1 (Fragment) OS=Homo sapiens GN=GRWD1 PE=1 SV=1;sp|Q9BQ67|GRWD1_HUMAN Glutamate-rich WD repeat-containing protein 1 OS=Homo sapiens GN=GRWD1 PE=1 SV=1	2	2	2	2	2	2	2	2	1	1	0	0	0	0	2	2	2	2	1	1	2	2	2	2	1	1	0	0	0	0	2	2	2	2	1	1	2	2	2	2	1	1
M0QXB4;O14579;M0R061	M0QXB4;O14579	4;4;1	4;4;1	4;4;1	Coatomer subunit epsilon	COPE	tr|M0QXB4|M0QXB4_HUMAN Coatomer protein complex, subunit epsilon, isoform CRA_g OS=Homo sapiens GN=COPE PE=1 SV=1;sp|O14579|COPE_HUMAN Coatomer subunit epsilon OS=Homo sapiens GN=COPE PE=1 SV=3	3	4	4	4	1	0	1	1	1	1	2	2	1	3	1	2	1	1	0	1	1	0	1	1	1	1	2	2	1	3	1	2	1	1	0	1	1	0	1	1	1	1
M0QXM4;Q15758;M0QX44	M0QXM4;Q15758;M0QX44	4;4;2	4;4;2	4;4;2	Amino acid transporter;Neutral amino acid transporter B(0)	SLC1A5	tr|M0QXM4|M0QXM4_HUMAN Amino acid transporter OS=Homo sapiens GN=SLC1A5 PE=1 SV=1;sp|Q15758|AAAT_HUMAN Neutral amino acid transporter B(0) OS=Homo sapiens GN=SLC1A5 PE=1 SV=2;tr|M0QX44|M0QX44_HUMAN Amino acid transporter (Fragment) OS=Homo sapiens GN=SLC1A	3	4	4	4	3	2	2	2	2	2	3	1	2	2	1	2	1	2	2	2	3	2	2	2	2	2	3	1	2	2	1	2	1	2	2	2	3	2	2	2	2	2
M0QXN5;P37198	M0QXN5;P37198	3;3	3;3	3;3	Nuclear pore glycoprotein p62	NUP62	tr|M0QXN5|M0QXN5_HUMAN Nuclear pore glycoprotein p62 OS=Homo sapiens GN=NUP62 PE=1 SV=1;sp|P37198|NUP62_HUMAN Nuclear pore glycoprotein p62 OS=Homo sapiens GN=NUP62 PE=1 SV=3	2	3	3	3	1	0	0	0	0	0	2	0	2	1	1	0	0	0	0	0	1	0	0	0	0	0	2	0	2	1	1	0	0	0	0	0	1	0	0	0	0	0
M0QXU7;O43615;M0R301;M0R124	M0QXU7;O43615;M0R301	6;6;3;2	6;6;3;2	6;6;3;2	Mitochondrial import inner membrane translocase subunit TIM44	TIMM44	tr|M0QXU7|M0QXU7_HUMAN Mitochondrial import inner membrane translocase subunit TIM44 (Fragment) OS=Homo sapiens GN=TIMM44 PE=1 SV=1;sp|O43615|TIM44_HUMAN Mitochondrial import inner membrane translocase subunit TIM44 OS=Homo sapiens GN=TIMM44 PE=1 SV=2;tr|M	4	6	6	6	5	3	3	3	4	3	1	0	1	2	5	5	4	3	3	4	5	3	3	3	4	3	1	0	1	2	5	5	4	3	3	4	5	3	3	3	4	3
M0QZC5;P62280;M0R1H5;M0R1H6	M0QZC5;P62280	8;8;2;2	8;8;2;2	8;8;2;2	40S ribosomal protein S11	RPS11	tr|M0QZC5|M0QZC5_HUMAN 40S ribosomal protein S11 OS=Homo sapiens GN=RPS11 PE=1 SV=1;sp|P62280|RS11_HUMAN 40S ribosomal protein S11 OS=Homo sapiens GN=RPS11 PE=1 SV=3	4	8	8	8	5	6	6	4	6	5	5	4	2	3	7	6	5	5	7	7	5	6	6	4	6	5	5	4	2	3	7	6	5	5	7	7	5	6	6	4	6	5
M0QZR8;M0R2B7;P28340;M0QZB4	M0QZR8;M0R2B7;P28340;M0QZB4	2;2;2;1	2;2;2;1	2;2;2;1	DNA polymerase;DNA polymerase delta catalytic subunit	POLD1	tr|M0QZR8|M0QZR8_HUMAN DNA polymerase OS=Homo sapiens GN=POLD1 PE=1 SV=1;tr|M0R2B7|M0R2B7_HUMAN DNA polymerase OS=Homo sapiens GN=POLD1 PE=1 SV=1;sp|P28340|DPOD1_HUMAN DNA polymerase delta catalytic subunit OS=Homo sapiens GN=POLD1 PE=1 SV=2;tr|M0QZB4|M0QZ	4	2	2	2	0	0	0	0	1	1	0	0	0	0	1	1	1	1	2	0	0	0	0	0	1	1	0	0	0	0	1	1	1	1	2	0	0	0	0	0	1	1
M0R0C3;M0R2F8;Q3ZCQ8;M0R003	M0R0C3;M0R2F8;Q3ZCQ8	3;3;3;1	3;3;3;1	3;3;3;1	Mitochondrial import inner membrane translocase subunit TIM50	TIMM50	tr|M0R0C3|M0R0C3_HUMAN Mitochondrial import inner membrane translocase subunit TIM50 (Fragment) OS=Homo sapiens GN=TIMM50 PE=1 SV=1;tr|M0R2F8|M0R2F8_HUMAN Mitochondrial import inner membrane translocase subunit TIM50 OS=Homo sapiens GN=TIMM50 PE=1 SV=2;sp|	4	3	3	3	1	1	2	2	1	0	1	1	1	0	2	2	2	1	2	2	1	1	2	2	1	0	1	1	1	0	2	2	2	1	2	2	1	1	2	2	1	0
M0R0F0;P46782;M0R0R2;M0QZN2	M0R0F0;P46782;M0R0R2;M0QZN2	9;9;8;5	9;9;8;5	9;9;8;5	40S ribosomal protein S5;40S ribosomal protein S5, N-terminally processed	RPS5	tr|M0R0F0|M0R0F0_HUMAN 40S ribosomal protein S5 (Fragment) OS=Homo sapiens GN=RPS5 PE=1 SV=1;sp|P46782|RS5_HUMAN 40S ribosomal protein S5 OS=Homo sapiens GN=RPS5 PE=1 SV=4;tr|M0R0R2|M0R0R2_HUMAN 40S ribosomal protein S5 OS=Homo sapiens GN=RPS5 PE=1 SV=1;tr	4	9	9	9	8	8	7	7	6	6	4	5	4	3	7	8	8	8	6	6	8	8	7	7	6	6	4	5	4	3	7	8	8	8	6	6	8	8	7	7	6	6
M0R0Y2;M0R2M1;P54920	M0R0Y2;M0R2M1;P54920	1;1;1	1;1;1	1;1;1	Alpha-soluble NSF attachment protein	NAPA	tr|M0R0Y2|M0R0Y2_HUMAN Alpha-soluble NSF attachment protein OS=Homo sapiens GN=NAPA PE=1 SV=1;tr|M0R2M1|M0R2M1_HUMAN Alpha-soluble NSF attachment protein (Fragment) OS=Homo sapiens GN=NAPA PE=1 SV=1;sp|P54920|SNAA_HUMAN Alpha-soluble NSF attachment protein	3	1	1	1	0	0	0	0	1	1	0	0	0	0	0	0	0	0	0	0	0	0	0	0	1	1	0	0	0	0	0	0	0	0	0	0	0	0	0	0	1	1
M0R165;Q9UBC2;M0R2S2;M0R3I1;M0QX30;M0R1V5;K7EJR2;M0R330	M0R165;Q9UBC2;M0R2S2	13;13;7;4;2;2;1;1	13;13;7;4;2;2;1;1	13;13;7;4;2;2;1;1	Epidermal growth factor receptor substrate 15-like 1	EPS15L1	tr|M0R165|M0R165_HUMAN Epidermal growth factor receptor substrate 15-like 1 OS=Homo sapiens GN=EPS15L1 PE=1 SV=1;sp|Q9UBC2|EP15R_HUMAN Epidermal growth factor receptor substrate 15-like 1 OS=Homo sapiens GN=EPS15L1 PE=1 SV=1;tr|M0R2S2|M0R2S2_HUMAN Epiderma	8	13	13	13	1	1	3	1	0	0	1	0	8	10	1	2	0	0	0	0	1	1	3	1	0	0	1	0	8	10	1	2	0	0	0	0	1	1	3	1	0	0
M0R3D6;M0R1A7;Q02543;M0R117;M0R0P7	M0R3D6;M0R1A7;Q02543;M0R117;M0R0P7	7;7;7;6;5	7;7;7;6;5	7;7;7;6;5	60S ribosomal protein L18a	RPL18A	tr|M0R3D6|M0R3D6_HUMAN 60S ribosomal protein L18a (Fragment) OS=Homo sapiens GN=RPL18A PE=1 SV=1;tr|M0R1A7|M0R1A7_HUMAN 60S ribosomal protein L18a OS=Homo sapiens GN=RPL18A PE=1 SV=1;sp|Q02543|RL18A_HUMAN 60S ribosomal protein L18a OS=Homo sapiens GN=RPL18	5	7	7	7	7	7	7	7	6	5	6	6	2	1	7	7	7	7	7	7	7	7	7	7	6	5	6	6	2	1	7	7	7	7	7	7	7	7	7	7	6	5
M0R1M7;Q66K74	M0R1M7;Q66K74	1;1	1;1	1;1	Microtubule-associated protein 1S;MAP1S heavy chain;MAP1S light chain	MAP1S	tr|M0R1M7|M0R1M7_HUMAN Microtubule-associated protein 1S (Fragment) OS=Homo sapiens GN=MAP1S PE=1 SV=1;sp|Q66K74|MAP1S_HUMAN Microtubule-associated protein 1S OS=Homo sapiens GN=MAP1S PE=1 SV=2	2	1	1	1	0	0	0	0	0	0	0	0	0	0	0	0	0	0	0	1	0	0	0	0	0	0	0	0	0	0	0	0	0	0	0	1	0	0	0	0	0	0
O00116;B8ZZ81;A0A1B0GWA2	O00116;B8ZZ81	3;2;1	3;2;1	3;2;1	Alkyldihydroxyacetonephosphate synthase, peroxisomal	AGPS	sp|O00116|ADAS_HUMAN Alkyldihydroxyacetonephosphate synthase, peroxisomal OS=Homo sapiens GN=AGPS PE=1 SV=1;tr|B8ZZ81|B8ZZ81_HUMAN Alkylglycerone-phosphate synthase OS=Homo sapiens GN=AGPS PE=1 SV=1	3	3	3	3	1	1	0	1	0	1	0	0	0	0	2	0	2	2	2	1	1	1	0	1	0	1	0	0	0	0	2	0	2	2	2	1	1	1	0	1	0	1
O00139;D6R9M0	O00139	3;1	3;1	3;1	Kinesin-like protein KIF2A	KIF2A	sp|O00139|KIF2A_HUMAN Kinesin-like protein KIF2A OS=Homo sapiens GN=KIF2A PE=1 SV=3	2	3	3	3	1	2	0	0	0	1	0	0	0	0	0	0	0	0	0	0	1	2	0	0	0	1	0	0	0	0	0	0	0	0	0	0	1	2	0	0	0	1
O00148;K7EQN7;K7EPJ3;K7EN69;K7ENP6;A0A0G2JHN7;K7EL56;K7EIL8;F6U6E2;F6S2B7;F6SXL5	O00148;K7EQN7	12;7;4;3;2;2;2;2;2;2;2	2;1;0;0;0;0;0;0;0;0;0	1;0;0;0;0;0;0;0;0;0;0	ATP-dependent RNA helicase DDX39A	DDX39A	sp|O00148|DX39A_HUMAN ATP-dependent RNA helicase DDX39A OS=Homo sapiens GN=DDX39A PE=1 SV=2;tr|K7EQN7|K7EQN7_HUMAN ATP-dependent RNA helicase DDX39A (Fragment) OS=Homo sapiens GN=DDX39A PE=1 SV=1	11	12	2	1	7	7	7	7	10	8	8	7	4	3	7	5	8	6	7	7	0	0	0	0	2	1	1	0	0	0	0	0	0	0	1	1	0	0	0	0	1	0
O00151	O00151	4	4	4	PDZ and LIM domain protein 1	PDLIM1	sp|O00151|PDLI1_HUMAN PDZ and LIM domain protein 1 OS=Homo sapiens GN=PDLIM1 PE=1 SV=4	1	4	4	4	0	0	0	0	0	0	3	4	1	1	0	0	0	0	0	0	0	0	0	0	0	0	3	4	1	1	0	0	0	0	0	0	0	0	0	0	0	0
Q5VYD6;O00165	Q5VYD6;O00165	1;1	1;1	1;1	HCLS1-associated protein X-1	HAX1	tr|Q5VYD6|Q5VYD6_HUMAN HCLS1-associated protein X-1 (Fragment) OS=Homo sapiens GN=HAX1 PE=1 SV=1;sp|O00165|HAX1_HUMAN HCLS1-associated protein X-1 OS=Homo sapiens GN=HAX1 PE=1 SV=2	2	1	1	1	0	1	0	1	1	0	0	0	0	0	0	0	1	1	0	0	0	1	0	1	1	0	0	0	0	0	0	0	1	1	0	0	0	1	0	1	1	0
O00170	O00170	1	1	1	AH receptor-interacting protein	AIP	sp|O00170|AIP_HUMAN AH receptor-interacting protein OS=Homo sapiens GN=AIP PE=1 SV=2	1	1	1	1	0	0	0	0	1	1	0	0	0	0	0	0	0	1	0	1	0	0	0	0	1	1	0	0	0	0	0	0	0	1	0	1	0	0	0	0	1	1
O00178;F5H716;B0QY59	O00178;F5H716;B0QY59	2;1;1	2;1;1	2;1;1	GTP-binding protein 1	GTPBP1	sp|O00178|GTPB1_HUMAN GTP-binding protein 1 OS=Homo sapiens GN=GTPBP1 PE=1 SV=3;tr|F5H716|F5H716_HUMAN GTP-binding protein 1 (Fragment) OS=Homo sapiens GN=GTPBP1 PE=1 SV=1;tr|B0QY59|B0QY59_HUMAN GTP-binding protein 1 (Fragment) OS=Homo sapiens GN=GTPBP1 PE	3	2	2	2	1	2	1	1	1	1	1	0	0	0	1	1	0	1	0	0	1	2	1	1	1	1	1	0	0	0	1	1	0	1	0	0	1	2	1	1	1	1
O00186	O00186	2	2	2	Syntaxin-binding protein 3	STXBP3	sp|O00186|STXB3_HUMAN Syntaxin-binding protein 3 OS=Homo sapiens GN=STXBP3 PE=1 SV=2	1	2	2	2	1	1	0	0	1	1	1	0	0	0	0	0	1	2	0	1	1	1	0	0	1	1	1	0	0	0	0	0	1	2	0	1	1	1	0	0	1	1
O00203	O00203	4	4	4	AP-3 complex subunit beta-1	AP3B1	sp|O00203|AP3B1_HUMAN AP-3 complex subunit beta-1 OS=Homo sapiens GN=AP3B1 PE=1 SV=3	1	4	4	4	0	0	0	0	1	2	0	0	0	0	0	1	0	0	0	0	0	0	0	0	1	2	0	0	0	0	0	1	0	0	0	0	0	0	0	0	1	2
O00231;J3QRY4	O00231	12;4	12;4	12;4	26S proteasome non-ATPase regulatory subunit 11	PSMD11	sp|O00231|PSD11_HUMAN 26S proteasome non-ATPase regulatory subunit 11 OS=Homo sapiens GN=PSMD11 PE=1 SV=3	2	12	12	12	5	5	6	5	6	6	3	4	1	1	4	5	7	5	7	5	5	5	6	5	6	6	3	4	1	1	4	5	7	5	7	5	5	5	6	5	6	6
O00232	O00232	11	11	11	26S proteasome non-ATPase regulatory subunit 12	PSMD12	sp|O00232|PSD12_HUMAN 26S proteasome non-ATPase regulatory subunit 12 OS=Homo sapiens GN=PSMD12 PE=1 SV=3	1	11	11	11	5	4	2	3	4	4	1	2	0	0	1	3	8	6	5	4	5	4	2	3	4	4	1	2	0	0	1	3	8	6	5	4	5	4	2	3	4	4
O00264	O00264	5	5	5	Membrane-associated progesterone receptor component 1	PGRMC1	sp|O00264|PGRC1_HUMAN Membrane-associated progesterone receptor component 1 OS=Homo sapiens GN=PGRMC1 PE=1 SV=3	1	5	5	5	2	1	5	3	2	3	3	1	2	3	2	1	3	2	2	1	2	1	5	3	2	3	3	1	2	3	2	1	3	2	2	1	2	1	5	3	2	3
O00267	O00267	2	2	2	Transcription elongation factor SPT5	SUPT5H	sp|O00267|SPT5H_HUMAN Transcription elongation factor SPT5 OS=Homo sapiens GN=SUPT5H PE=1 SV=1	1	2	2	2	0	0	0	0	0	1	1	1	0	1	0	0	1	0	0	0	0	0	0	0	0	1	1	1	0	1	0	0	1	0	0	0	0	0	0	0	0	1
O00273	O00273	1	1	1	DNA fragmentation factor subunit alpha	DFFA	sp|O00273|DFFA_HUMAN DNA fragmentation factor subunit alpha OS=Homo sapiens GN=DFFA PE=1 SV=1	1	1	1	1	1	1	0	1	0	0	0	1	0	0	0	1	0	0	0	0	1	1	0	1	0	0	0	1	0	0	0	1	0	0	0	0	1	1	0	1	0	0
O00299	O00299	5	5	5	Chloride intracellular channel protein 1	CLIC1	sp|O00299|CLIC1_HUMAN Chloride intracellular channel protein 1 OS=Homo sapiens GN=CLIC1 PE=1 SV=4	1	5	5	5	2	2	4	5	3	2	2	4	4	3	3	3	2	1	2	2	2	2	4	5	3	2	2	4	4	3	3	3	2	1	2	2	2	2	4	5	3	2
O00303;H0YDT6;E9PQV8;A0A1W2PP79	O00303	12;4;1;1	12;4;1;1	12;4;1;1	Eukaryotic translation initiation factor 3 subunit F	EIF3F	sp|O00303|EIF3F_HUMAN Eukaryotic translation initiation factor 3 subunit F OS=Homo sapiens GN=EIF3F PE=1 SV=1	4	12	12	12	10	9	8	7	9	10	3	5	5	7	7	6	10	8	8	7	10	9	8	7	9	10	3	5	5	7	7	6	10	8	8	7	10	9	8	7	9	10
O00410;H0Y8C6;O60518;C9JZD8;E7EQT5;C9JMV5;E7ETV3;C9J875;C9JQT6;E7ESA1;E7ESZ1;E7EWK4;E7EX05;E7ETV8;E7EV12;H0Y3V4	O00410;H0Y8C6	19;18;3;2;2;2;2;1;1;1;1;1;1;1;1;1	19;18;3;2;2;2;2;1;1;1;1;1;1;1;1;1	19;18;3;2;2;2;2;1;1;1;1;1;1;1;1;1	Importin-5	IPO5	sp|O00410|IPO5_HUMAN Importin-5 OS=Homo sapiens GN=IPO5 PE=1 SV=4;tr|H0Y8C6|H0Y8C6_HUMAN Importin-5 (Fragment) OS=Homo sapiens GN=IPO5 PE=1 SV=1	16	19	19	19	6	6	5	7	5	7	7	8	10	11	5	5	10	8	6	5	6	6	5	7	5	7	7	8	10	11	5	5	10	8	6	5	6	6	5	7	5	7
O00425;F8WD15	O00425	7;1	5;1	5;1	Insulin-like growth factor 2 mRNA-binding protein 3	IGF2BP3	sp|O00425|IF2B3_HUMAN Insulin-like growth factor 2 mRNA-binding protein 3 OS=Homo sapiens GN=IGF2BP3 PE=1 SV=2	2	7	5	5	3	4	1	1	2	3	1	1	1	1	3	3	3	3	4	3	1	2	0	0	1	1	0	0	0	0	2	2	2	1	2	2	1	2	0	0	1	1
O00443	O00443	1	1	1	Phosphatidylinositol 4-phosphate 3-kinase C2 domain-containing subunit alpha	PIK3C2A	sp|O00443|P3C2A_HUMAN Phosphatidylinositol 4-phosphate 3-kinase C2 domain-containing subunit alpha OS=Homo sapiens GN=PIK3C2A PE=1 SV=2	1	1	1	1	0	1	1	0	0	0	0	0	0	0	0	0	0	0	0	0	0	1	1	0	0	0	0	0	0	0	0	0	0	0	0	0	0	1	1	0	0	0
O00483	O00483	2	2	2	Cytochrome c oxidase subunit NDUFA4	NDUFA4	sp|O00483|NDUA4_HUMAN Cytochrome c oxidase subunit NDUFA4 OS=Homo sapiens GN=NDUFA4 PE=1 SV=1	1	2	2	2	1	1	1	0	1	1	0	1	1	1	1	2	1	1	1	1	1	1	1	0	1	1	0	1	1	1	1	2	1	1	1	1	1	1	1	0	1	1
O00487;C9JW37	O00487	6;1	6;1	6;1	26S proteasome non-ATPase regulatory subunit 14	PSMD14	sp|O00487|PSDE_HUMAN 26S proteasome non-ATPase regulatory subunit 14 OS=Homo sapiens GN=PSMD14 PE=1 SV=1	2	6	6	6	3	4	2	3	1	4	3	3	2	2	2	3	4	3	4	4	3	4	2	3	1	4	3	3	2	2	2	3	4	3	4	4	3	4	2	3	1	4
O00499	O00499	2	2	2	Myc box-dependent-interacting protein 1	BIN1	sp|O00499|BIN1_HUMAN Myc box-dependent-interacting protein 1 OS=Homo sapiens GN=BIN1 PE=1 SV=1	1	2	2	2	1	0	2	1	0	0	0	1	1	1	0	1	0	0	0	0	1	0	2	1	0	0	0	1	1	1	0	1	0	0	0	0	1	0	2	1	0	0
O00505	O00505	1	1	1	Importin subunit alpha-4	KPNA3	sp|O00505|IMA4_HUMAN Importin subunit alpha-4 OS=Homo sapiens GN=KPNA3 PE=1 SV=2	1	1	1	1	0	0	0	0	0	0	0	0	0	0	0	1	0	1	0	0	0	0	0	0	0	0	0	0	0	0	0	1	0	1	0	0	0	0	0	0	0	0
O00743	O00743	1	1	1	Serine/threonine-protein phosphatase 6 catalytic subunit;Serine/threonine-protein phosphatase 6 catalytic subunit, N-terminally processed	PPP6C	sp|O00743|PPP6_HUMAN Serine/threonine-protein phosphatase 6 catalytic subunit OS=Homo sapiens GN=PPP6C PE=1 SV=1	1	1	1	1	0	0	0	0	0	0	0	0	0	0	0	0	0	1	0	0	0	0	0	0	0	0	0	0	0	0	0	0	0	1	0	0	0	0	0	0	0	0
O00767	O00767	1	1	1	Acyl-CoA desaturase	SCD	sp|O00767|ACOD_HUMAN Acyl-CoA desaturase OS=Homo sapiens GN=SCD PE=1 SV=2	1	1	1	1	0	0	0	0	0	0	0	0	0	0	0	0	0	1	0	0	0	0	0	0	0	0	0	0	0	0	0	0	0	1	0	0	0	0	0	0	0	0
P47813;O14602;X6RAC9;A6NJH9	P47813;O14602;X6RAC9;A6NJH9	3;3;2;2	3;3;2;2	3;3;2;2	Eukaryotic translation initiation factor 1A, X-chromosomal;Eukaryotic translation initiation factor 1A, Y-chromosomal	EIF1AX;EIF1AY	sp|P47813|IF1AX_HUMAN Eukaryotic translation initiation factor 1A, X-chromosomal OS=Homo sapiens GN=EIF1AX PE=1 SV=2;sp|O14602|IF1AY_HUMAN Eukaryotic translation initiation factor 1A, Y-chromosomal OS=Homo sapiens GN=EIF1AY PE=1 SV=4;tr|X6RAC9|X6RAC9_HUMAN	4	3	3	3	1	0	0	0	1	0	1	1	3	2	0	0	0	0	0	0	1	0	0	0	1	0	1	1	3	2	0	0	0	0	0	0	1	0	0	0	1	0
O14654;H3BTC1	O14654	6;1	6;1	6;1	Insulin receptor substrate 4	IRS4	sp|O14654|IRS4_HUMAN Insulin receptor substrate 4 OS=Homo sapiens GN=IRS4 PE=1 SV=1	2	6	6	6	3	1	1	2	1	2	1	1	1	0	1	2	1	3	1	1	3	1	1	2	1	2	1	1	1	0	1	2	1	3	1	1	3	1	1	2	1	2
O14737;K7EQA1;K7ESJ4;Q3HM38;X6R2P6	O14737;K7EQA1;K7ESJ4	4;3;2;1;1	4;3;2;1;1	4;3;2;1;1	Programmed cell death protein 5	PDCD5	sp|O14737|PDCD5_HUMAN Programmed cell death protein 5 OS=Homo sapiens GN=PDCD5 PE=1 SV=3;tr|K7EQA1|K7EQA1_HUMAN Programmed cell death protein 5 OS=Homo sapiens GN=PDCD5 PE=1 SV=1;tr|K7ESJ4|K7ESJ4_HUMAN Programmed cell death protein 5 OS=Homo sapiens GN=PDC	5	4	4	4	0	0	0	0	0	0	1	4	0	0	0	0	0	0	0	0	0	0	0	0	0	0	1	4	0	0	0	0	0	0	0	0	0	0	0	0	0	0
O14744;G3V5L5;G3V580;G3V2L6;C9JSX3;H0YJX6;G3V2X6;H0YJ77	O14744;G3V5L5;G3V580;G3V2L6;C9JSX3;H0YJX6	10;6;6;5;5;5;2;1	10;6;6;5;5;5;2;1	10;6;6;5;5;5;2;1	Protein arginine N-methyltransferase 5;Protein arginine N-methyltransferase 5, N-terminally processed	PRMT5	sp|O14744|ANM5_HUMAN Protein arginine N-methyltransferase 5 OS=Homo sapiens GN=PRMT5 PE=1 SV=4;tr|G3V5L5|G3V5L5_HUMAN Protein arginine N-methyltransferase 5 (Fragment) OS=Homo sapiens GN=PRMT5 PE=1 SV=8;tr|G3V580|G3V580_HUMAN Protein arginine N-methyltrans	8	10	10	10	4	6	9	7	3	6	6	4	3	3	4	4	4	5	2	4	4	6	9	7	3	6	6	4	3	3	4	4	4	5	2	4	4	6	9	7	3	6
O14773	O14773	2	2	2	Tripeptidyl-peptidase 1	TPP1	sp|O14773|TPP1_HUMAN Tripeptidyl-peptidase 1 OS=Homo sapiens GN=TPP1 PE=1 SV=2	1	2	2	2	1	1	1	1	1	1	1	1	0	2	1	1	0	1	0	1	1	1	1	1	1	1	1	1	0	2	1	1	0	1	0	1	1	1	1	1	1	1
O14776;G3V220	O14776;G3V220	12;10	12;10	12;10	Transcription elongation regulator 1	TCERG1	sp|O14776|TCRG1_HUMAN Transcription elongation regulator 1 OS=Homo sapiens GN=TCERG1 PE=1 SV=2;tr|G3V220|G3V220_HUMAN Transcription elongation regulator 1 OS=Homo sapiens GN=TCERG1 PE=1 SV=1	2	12	12	12	4	3	3	4	2	1	4	4	3	3	4	4	2	1	3	2	4	3	3	4	2	1	4	4	3	3	4	4	2	1	3	2	4	3	3	4	2	1
O14818;Q8TAA3;H0Y586;A0A087WYS6;F5GY34	O14818;Q8TAA3	5;3;2;2;1	5;3;2;2;1	5;3;2;2;1	Proteasome subunit alpha type-7;Proteasome subunit alpha type-7-like	PSMA7;PSMA8	sp|O14818|PSA7_HUMAN Proteasome subunit alpha type-7 OS=Homo sapiens GN=PSMA7 PE=1 SV=1;sp|Q8TAA3|PSA7L_HUMAN Proteasome subunit alpha type-7-like OS=Homo sapiens GN=PSMA8 PE=2 SV=3	5	5	5	5	0	0	0	0	1	0	0	2	0	0	2	0	1	2	1	0	0	0	0	0	1	0	0	2	0	0	2	0	1	2	1	0	0	0	0	0	1	0
O14828	O14828	3	3	3	Secretory carrier-associated membrane protein 3	SCAMP3	sp|O14828|SCAM3_HUMAN Secretory carrier-associated membrane protein 3 OS=Homo sapiens GN=SCAMP3 PE=1 SV=3	1	3	3	3	1	1	1	1	1	0	3	3	2	2	1	1	1	1	1	1	1	1	1	1	1	0	3	3	2	2	1	1	1	1	1	1	1	1	1	1	1	0
O14925	O14925	1	1	1	Mitochondrial import inner membrane translocase subunit Tim23	TIMM23	sp|O14925|TIM23_HUMAN Mitochondrial import inner membrane translocase subunit Tim23 OS=Homo sapiens GN=TIMM23 PE=1 SV=1	1	1	1	1	0	1	0	0	1	1	0	0	0	0	0	0	1	1	0	1	0	1	0	0	1	1	0	0	0	0	0	0	1	1	0	1	0	1	0	0	1	1
O14929	O14929	7	7	7	Histone acetyltransferase type B catalytic subunit	HAT1	sp|O14929|HAT1_HUMAN Histone acetyltransferase type B catalytic subunit OS=Homo sapiens GN=HAT1 PE=1 SV=1	1	7	7	7	4	4	2	2	2	1	2	0	1	0	3	3	4	5	3	0	4	4	2	2	2	1	2	0	1	0	3	3	4	5	3	0	4	4	2	2	2	1
O14964;I3L1E3	O14964;I3L1E3	3;2	3;2	3;2	Hepatocyte growth factor-regulated tyrosine kinase substrate	HGS	sp|O14964|HGS_HUMAN Hepatocyte growth factor-regulated tyrosine kinase substrate OS=Homo sapiens GN=HGS PE=1 SV=1;tr|I3L1E3|I3L1E3_HUMAN Hepatocyte growth factor-regulated tyrosine kinase substrate (Fragment) OS=Homo sapiens GN=HGS PE=1 SV=1	2	3	3	3	0	0	1	1	0	0	1	1	1	1	0	1	0	0	1	1	0	0	1	1	0	0	1	1	1	1	0	1	0	0	1	1	0	0	1	1	0	0
O14976	O14976	1	1	1	Cyclin-G-associated kinase	GAK	sp|O14976|GAK_HUMAN Cyclin-G-associated kinase OS=Homo sapiens GN=GAK PE=1 SV=2	1	1	1	1	1	0	0	1	0	0	0	0	0	0	0	0	0	0	0	0	1	0	0	1	0	0	0	0	0	0	0	0	0	0	0	0	1	0	0	1	0	0
O14980;C9IZS4;C9JQ02;C9JV99;C9J673;C9JKM9;C9JF49;C9IYM2;H7BZC5;F8WF71	O14980	11;2;2;2;2;2;1;1;1;1	11;2;2;2;2;2;1;1;1;1	11;2;2;2;2;2;1;1;1;1	Exportin-1	XPO1	sp|O14980|XPO1_HUMAN Exportin-1 OS=Homo sapiens GN=XPO1 PE=1 SV=1	10	11	11	11	5	4	6	2	2	3	2	1	3	3	1	1	6	6	3	3	5	4	6	2	2	3	2	1	3	3	1	1	6	6	3	3	5	4	6	2	2	3
O15067;H0YGH1;J3QSG0;J3QSH6;J3KTQ5;J3KTL4;J3KT98	O15067	23;4;2;2;1;1;1	23;4;2;2;1;1;1	23;4;2;2;1;1;1	Phosphoribosylformylglycinamidine synthase	PFAS	sp|O15067|PUR4_HUMAN Phosphoribosylformylglycinamidine synthase OS=Homo sapiens GN=PFAS PE=1 SV=4	7	23	23	23	11	8	9	7	9	14	4	4	3	3	9	11	10	9	10	9	11	8	9	7	9	14	4	4	3	3	9	11	10	9	10	9	11	8	9	7	9	14
O15144;H7C3F9	O15144;H7C3F9	6;4	6;4	6;4	Actin-related protein 2/3 complex subunit 2	ARPC2	sp|O15144|ARPC2_HUMAN Actin-related protein 2/3 complex subunit 2 OS=Homo sapiens GN=ARPC2 PE=1 SV=1;tr|H7C3F9|H7C3F9_HUMAN Arp2/3 complex 34 kDa subunit (Fragment) OS=Homo sapiens GN=ARPC2 PE=1 SV=1	2	6	6	6	1	0	0	0	2	2	0	1	0	1	1	0	4	1	1	2	1	0	0	0	2	2	0	1	0	1	1	0	4	1	1	2	1	0	0	0	2	2
O15145;F8VR50;C9JZD1	O15145;F8VR50;C9JZD1	2;1;1	2;1;1	2;1;1	Actin-related protein 2/3 complex subunit 3	ARPC3	sp|O15145|ARPC3_HUMAN Actin-related protein 2/3 complex subunit 3 OS=Homo sapiens GN=ARPC3 PE=1 SV=3;tr|F8VR50|F8VR50_HUMAN Actin-related protein 2/3 complex subunit 3 (Fragment) OS=Homo sapiens GN=ARPC3 PE=1 SV=1;tr|C9JZD1|C9JZD1_HUMAN Actin-related prote	3	2	2	2	2	2	1	0	0	0	0	0	0	1	1	1	1	1	0	0	2	2	1	0	0	0	0	0	0	1	1	1	1	1	0	0	2	2	1	0	0	0
O15173	O15173	1	1	1	Membrane-associated progesterone receptor component 2	PGRMC2	sp|O15173|PGRC2_HUMAN Membrane-associated progesterone receptor component 2 OS=Homo sapiens GN=PGRMC2 PE=1 SV=1	1	1	1	1	1	0	1	1	1	1	1	0	1	0	0	0	1	1	1	1	1	0	1	1	1	1	1	0	1	0	0	0	1	1	1	1	1	0	1	1	1	1
O15212;A2AB88	O15212;A2AB88	4;2	4;2	4;2	Prefoldin subunit 6	PFDN6	sp|O15212|PFD6_HUMAN Prefoldin subunit 6 OS=Homo sapiens GN=PFDN6 PE=1 SV=1;tr|A2AB88|A2AB88_HUMAN Prefoldin subunit 6 OS=Homo sapiens GN=PFDN6 PE=1 SV=1	2	4	4	4	2	1	2	2	1	1	3	4	4	3	2	2	1	2	0	0	2	1	2	2	1	1	3	4	4	3	2	2	1	2	0	0	2	1	2	2	1	1
O15226	O15226	1	1	1	NF-kappa-B-repressing factor	NKRF	sp|O15226|NKRF_HUMAN NF-kappa-B-repressing factor OS=Homo sapiens GN=NKRF PE=1 SV=2	1	1	1	1	1	1	1	1	1	1	1	1	0	0	1	1	0	0	0	0	1	1	1	1	1	1	1	1	0	0	1	1	0	0	0	0	1	1	1	1	1	1
O15234;J3KSY7;K7EQ38	O15234;J3KSY7	4;2;1	4;2;1	4;2;1	Protein CASC3	CASC3	sp|O15234|CASC3_HUMAN Protein CASC3 OS=Homo sapiens GN=CASC3 PE=1 SV=2;tr|J3KSY7|J3KSY7_HUMAN Protein CASC3 (Fragment) OS=Homo sapiens GN=CASC3 PE=1 SV=1	3	4	4	4	0	0	1	0	0	0	3	1	2	1	0	0	0	0	0	0	0	0	1	0	0	0	3	1	2	1	0	0	0	0	0	0	0	0	1	0	0	0
Q5T8U5;O15260;B7Z1G8	Q5T8U5;O15260;B7Z1G8	2;2;1	2;2;1	2;2;1	Surfeit locus protein 4	SURF4	tr|Q5T8U5|Q5T8U5_HUMAN Surfeit 4 OS=Homo sapiens GN=SURF4 PE=1 SV=1;sp|O15260|SURF4_HUMAN Surfeit locus protein 4 OS=Homo sapiens GN=SURF4 PE=1 SV=3;tr|B7Z1G8|B7Z1G8_HUMAN Surfeit 4, isoform CRA_b OS=Homo sapiens GN=SURF4 PE=1 SV=1	3	2	2	2	0	0	0	1	0	0	1	0	1	0	1	0	0	0	0	0	0	0	0	1	0	0	1	0	1	0	1	0	0	0	0	0	0	0	0	1	0	0
O15294;C9JZL3	O15294;C9JZL3	2;1	2;1	2;1	UDP-N-acetylglucosamine--peptide N-acetylglucosaminyltransferase 110 kDa subunit	OGT	sp|O15294|OGT1_HUMAN UDP-N-acetylglucosamine--peptide N-acetylglucosaminyltransferase 110 kDa subunit OS=Homo sapiens GN=OGT PE=1 SV=3;tr|C9JZL3|C9JZL3_HUMAN UDP-N-acetylglucosamine--peptide N-acetylglucosaminyltransferase 110 kDa subunit (Fragment) OS=Hom	2	2	2	2	0	0	0	0	0	2	0	0	0	0	0	0	0	0	0	0	0	0	0	0	0	2	0	0	0	0	0	0	0	0	0	0	0	0	0	0	0	2
O15355	O15355	7	7	7	Protein phosphatase 1G	PPM1G	sp|O15355|PPM1G_HUMAN Protein phosphatase 1G OS=Homo sapiens GN=PPM1G PE=1 SV=1	1	7	7	7	3	3	2	2	1	1	2	1	3	2	4	2	4	3	1	0	3	3	2	2	1	1	2	1	3	2	4	2	4	3	1	0	3	3	2	2	1	1
O15371;B0QYA5;B0QYA6;B0QYA4;B0QYA8	O15371;B0QYA5	8;4;3;2;1	8;4;3;2;1	8;4;3;2;1	Eukaryotic translation initiation factor 3 subunit D	EIF3D	sp|O15371|EIF3D_HUMAN Eukaryotic translation initiation factor 3 subunit D OS=Homo sapiens GN=EIF3D PE=1 SV=1;tr|B0QYA5|B0QYA5_HUMAN Eukaryotic translation initiation factor 3 subunit D (Fragment) OS=Homo sapiens GN=EIF3D PE=1 SV=1	5	8	8	8	4	3	2	3	4	3	1	3	1	2	3	2	4	4	4	5	4	3	2	3	4	3	1	3	1	2	3	2	4	4	4	5	4	3	2	3	4	3
O15460	O15460	1	1	1	Prolyl 4-hydroxylase subunit alpha-2	P4HA2	sp|O15460|P4HA2_HUMAN Prolyl 4-hydroxylase subunit alpha-2 OS=Homo sapiens GN=P4HA2 PE=1 SV=1	1	1	1	1	1	1	0	0	0	0	0	0	0	0	0	0	0	0	0	0	1	1	0	0	0	0	0	0	0	0	0	0	0	0	0	0	1	1	0	0	0	0
O15511	O15511	1	1	1	Actin-related protein 2/3 complex subunit 5	ARPC5	sp|O15511|ARPC5_HUMAN Actin-related protein 2/3 complex subunit 5 OS=Homo sapiens GN=ARPC5 PE=1 SV=3	1	1	1	1	1	0	1	1	1	1	1	1	1	1	1	0	0	0	1	0	1	0	1	1	1	1	1	1	1	1	1	0	0	0	1	0	1	0	1	1	1	1
O43143	O43143	9	9	9	Pre-mRNA-splicing factor ATP-dependent RNA helicase DHX15	DHX15	sp|O43143|DHX15_HUMAN Pre-mRNA-splicing factor ATP-dependent RNA helicase DHX15 OS=Homo sapiens GN=DHX15 PE=1 SV=2	1	9	9	9	7	4	1	1	2	2	0	1	0	0	4	3	4	4	6	4	7	4	1	1	2	2	0	1	0	0	4	3	4	4	6	4	7	4	1	1	2	2
O43175;Q5SZU1	O43175;Q5SZU1	16;15	16;15	16;15	D-3-phosphoglycerate dehydrogenase	PHGDH	sp|O43175|SERA_HUMAN D-3-phosphoglycerate dehydrogenase OS=Homo sapiens GN=PHGDH PE=1 SV=4;tr|Q5SZU1|Q5SZU1_HUMAN D-3-phosphoglycerate dehydrogenase OS=Homo sapiens GN=PHGDH PE=1 SV=1	2	16	16	16	12	14	12	14	13	11	12	10	11	12	11	14	11	11	13	12	12	14	12	14	13	11	12	10	11	12	11	14	11	11	13	12	12	14	12	14	13	11
O43242;H0YGV8	O43242	17;1	17;1	17;1	26S proteasome non-ATPase regulatory subunit 3	PSMD3	sp|O43242|PSMD3_HUMAN 26S proteasome non-ATPase regulatory subunit 3 OS=Homo sapiens GN=PSMD3 PE=1 SV=2	2	17	17	17	7	5	5	4	6	6	5	4	3	1	4	6	7	12	7	10	7	5	5	4	6	6	5	4	3	1	4	6	7	12	7	10	7	5	5	4	6	6
O43252	O43252	3	3	3	Bifunctional 3-phosphoadenosine 5-phosphosulfate synthase 1;Sulfate adenylyltransferase;Adenylyl-sulfate kinase	PAPSS1	sp|O43252|PAPS1_HUMAN Bifunctional 3-phosphoadenosine 5-phosphosulfate synthase 1 OS=Homo sapiens GN=PAPSS1 PE=1 SV=2	1	3	3	3	2	2	1	0	3	1	0	0	0	0	0	1	1	2	1	1	2	2	1	0	3	1	0	0	0	0	0	1	1	2	1	1	2	2	1	0	3	1
O43264;F5H3C1	O43264;F5H3C1	2;1	2;1	2;1	Centromere/kinetochore protein zw10 homolog	ZW10	sp|O43264|ZW10_HUMAN Centromere/kinetochore protein zw10 homolog OS=Homo sapiens GN=ZW10 PE=1 SV=3;tr|F5H3C1|F5H3C1_HUMAN Centromere/kinetochore protein zw10 homolog OS=Homo sapiens GN=ZW10 PE=1 SV=1	2	2	2	2	1	1	0	0	1	0	0	0	0	0	0	0	2	2	1	0	1	1	0	0	1	0	0	0	0	0	0	0	2	2	1	0	1	1	0	0	1	0
O43347	O43347	1	1	1	RNA-binding protein Musashi homolog 1	MSI1	sp|O43347|MSI1H_HUMAN RNA-binding protein Musashi homolog 1 OS=Homo sapiens GN=MSI1 PE=1 SV=1	1	1	1	1	0	0	0	0	0	0	0	0	1	1	0	0	0	0	0	0	0	0	0	0	0	0	0	0	1	1	0	0	0	0	0	0	0	0	0	0	0	0
O43390;B4DT28	O43390;B4DT28	10;7	6;4	6;4	Heterogeneous nuclear ribonucleoprotein R	HNRNPR	sp|O43390|HNRPR_HUMAN Heterogeneous nuclear ribonucleoprotein R OS=Homo sapiens GN=HNRNPR PE=1 SV=1;tr|B4DT28|B4DT28_HUMAN Heterogeneous nuclear ribonucleoprotein R OS=Homo sapiens GN=HNRNPR PE=1 SV=1	2	10	6	6	2	2	5	4	4	4	5	5	5	5	6	3	5	3	4	4	2	1	3	2	1	1	1	2	2	2	5	2	3	2	1	1	2	1	3	2	1	1
O43491;Q6R5J7;E9PK52;E9PHY5;E9PMG5;E9PMV8;H0Y5B0;Q6ZSX4;E9PII3;E9PPC9;J3KT37;E9PN54;A0A1B0GTF8;A8K968;A0A0A0MRA8;A0A0A0MSA4;Q9Y2J2	O43491;Q6R5J7;E9PK52;E9PHY5;E9PMG5;E9PMV8;H0Y5B0	5;4;4;4;3;3;3;2;2;1;1;1;1;1;1;1;1	5;4;4;4;3;3;3;2;2;1;1;1;1;1;1;1;1	5;4;4;4;3;3;3;2;2;1;1;1;1;1;1;1;1	Band 4.1-like protein 2	EPB41L2	sp|O43491|E41L2_HUMAN Band 4.1-like protein 2 OS=Homo sapiens GN=EPB41L2 PE=1 SV=1;tr|Q6R5J7|Q6R5J7_HUMAN 4.1G isoform OS=Homo sapiens GN=EPB41L2 PE=1 SV=1;tr|E9PK52|E9PK52_HUMAN Band 4.1-like protein 2 OS=Homo sapiens GN=EPB41L2 PE=1 SV=1;tr|E9PHY5|E9PHY5	17	5	5	5	1	2	1	2	1	1	1	2	1	1	1	0	2	2	0	0	1	2	1	2	1	1	1	2	1	1	1	0	2	2	0	0	1	2	1	2	1	1
O43505	O43505	1	1	1	Beta-1,4-glucuronyltransferase 1	B4GAT1	sp|O43505|B4GA1_HUMAN Beta-1,4-glucuronyltransferase 1 OS=Homo sapiens GN=B4GAT1 PE=1 SV=1	1	1	1	1	0	0	1	0	0	0	0	0	0	0	0	0	0	0	0	0	0	0	1	0	0	0	0	0	0	0	0	0	0	0	0	0	0	0	1	0	0	0
O43592;F5GYW6;F8WDU6	O43592;F5GYW6;F8WDU6	2;1;1	2;1;1	2;1;1	Exportin-T	XPOT	sp|O43592|XPOT_HUMAN Exportin-T OS=Homo sapiens GN=XPOT PE=1 SV=2;tr|F5GYW6|F5GYW6_HUMAN Exportin-T (Fragment) OS=Homo sapiens GN=XPOT PE=1 SV=1;tr|F8WDU6|F8WDU6_HUMAN Exportin-T (Fragment) OS=Homo sapiens GN=XPOT PE=1 SV=8	3	2	2	2	0	0	0	0	0	0	0	0	0	0	0	1	1	0	0	0	0	0	0	0	0	0	0	0	0	0	0	1	1	0	0	0	0	0	0	0	0	0
O43707;F5GXS2;H7C144;K7EJH8;P35609;G3V2W4;G3V2N5;F6THM6;G3V5M4;A0A087WSZ2;Q08043;G3V2E8;G3V2X9	O43707;F5GXS2;H7C144	27;15;14;4;4;3;3;3;2;2;2;1;1	27;15;14;4;4;3;3;3;2;2;2;1;1	16;12;11;3;0;0;0;0;0;0;0;0;0	Alpha-actinin-4	ACTN4	sp|O43707|ACTN4_HUMAN Alpha-actinin-4 OS=Homo sapiens GN=ACTN4 PE=1 SV=2;tr|F5GXS2|F5GXS2_HUMAN Alpha-actinin-4 OS=Homo sapiens GN=ACTN4 PE=1 SV=2;tr|H7C144|H7C144_HUMAN Alpha-actinin-4 (Fragment) OS=Homo sapiens GN=ACTN4 PE=1 SV=1	13	27	27	16	0	1	2	2	6	6	17	21	1	1	1	1	9	7	7	7	0	1	2	2	6	6	17	21	1	1	1	1	9	7	7	7	0	0	0	0	1	0
O43719;Q5H919;Q5H918	O43719;Q5H919;Q5H918	4;2;2	4;2;2	4;2;2	HIV Tat-specific factor 1	HTATSF1	sp|O43719|HTSF1_HUMAN HIV Tat-specific factor 1 OS=Homo sapiens GN=HTATSF1 PE=1 SV=1;tr|Q5H919|Q5H919_HUMAN HIV Tat-specific factor 1 (Fragment) OS=Homo sapiens GN=HTATSF1 PE=1 SV=1;tr|Q5H918|Q5H918_HUMAN HIV Tat-specific factor 1 (Fragment) OS=Homo sapien	3	4	4	4	2	1	1	0	2	1	1	1	0	1	0	0	2	1	0	1	2	1	1	0	2	1	1	1	0	1	0	0	2	1	0	1	2	1	1	0	2	1
O43747;B3KNW1	O43747;B3KNW1	2;1	2;1	2;1	AP-1 complex subunit gamma-1	AP1G1	sp|O43747|AP1G1_HUMAN AP-1 complex subunit gamma-1 OS=Homo sapiens GN=AP1G1 PE=1 SV=5;tr|B3KNW1|B3KNW1_HUMAN AP-1 complex subunit gamma-1 OS=Homo sapiens GN=AP1G1 PE=1 SV=1	2	2	2	2	1	0	0	0	1	1	0	0	0	0	0	0	1	1	0	0	1	0	0	0	1	1	0	0	0	0	0	0	1	1	0	0	1	0	0	0	1	1
O43776;K7EPK2;K7EQ35;K7EMQ6;K7EIU7;K7EJ19	O43776	7;3;3;2;2;1	7;3;3;2;2;1	7;3;3;2;2;1	Asparagine--tRNA ligase, cytoplasmic	NARS	sp|O43776|SYNC_HUMAN Asparagine--tRNA ligase, cytoplasmic OS=Homo sapiens GN=NARS PE=1 SV=1	6	7	7	7	1	3	1	1	3	2	1	1	0	0	1	2	2	3	2	2	1	3	1	1	3	2	1	1	0	0	1	2	2	3	2	2	1	3	1	1	3	2
O43809;H3BND3;H3BV41	O43809;H3BND3	12;7;4	12;7;4	12;7;4	Cleavage and polyadenylation specificity factor subunit 5	NUDT21	sp|O43809|CPSF5_HUMAN Cleavage and polyadenylation specificity factor subunit 5 OS=Homo sapiens GN=NUDT21 PE=1 SV=1;tr|H3BND3|H3BND3_HUMAN Cleavage and polyadenylation-specificity factor subunit 5 (Fragment) OS=Homo sapiens GN=NUDT21 PE=1 SV=8	3	12	12	12	7	6	12	10	3	5	9	9	11	10	9	9	4	5	4	4	7	6	12	10	3	5	9	9	11	10	9	9	4	5	4	4	7	6	12	10	3	5
O43813;F8WDS9;E9PHS0	O43813;F8WDS9;E9PHS0	2;1;1	2;1;1	2;1;1	LanC-like protein 1	LANCL1	sp|O43813|LANC1_HUMAN LanC-like protein 1 OS=Homo sapiens GN=LANCL1 PE=1 SV=1;tr|F8WDS9|F8WDS9_HUMAN LanC-like protein 1 OS=Homo sapiens GN=LANCL1 PE=1 SV=1;tr|E9PHS0|E9PHS0_HUMAN LanC-like protein 1 (Fragment) OS=Homo sapiens GN=LANCL1 PE=1 SV=1	3	2	2	2	1	1	0	1	0	1	1	0	0	1	0	0	1	1	1	1	1	1	0	1	0	1	1	0	0	1	0	0	1	1	1	1	1	1	0	1	0	1
O43852;H0Y875	O43852	14;6	14;6	14;6	Calumenin	CALU	sp|O43852|CALU_HUMAN Calumenin OS=Homo sapiens GN=CALU PE=1 SV=2	2	14	14	14	5	5	6	8	2	2	9	7	14	9	5	4	3	3	3	2	5	5	6	8	2	2	9	7	14	9	5	4	3	3	3	2	5	5	6	8	2	2
O60216;E5RG18;E5RI01;E5RFZ5;Q9H4I0	O60216;E5RG18;E5RI01;E5RFZ5;Q9H4I0	2;1;1;1;1	2;1;1;1;1	2;1;1;1;1	Double-strand-break repair protein rad21 homolog;Double-strand-break repair protein rad21-like protein 1	RAD21;RAD21L1	sp|O60216|RAD21_HUMAN Double-strand-break repair protein rad21 homolog OS=Homo sapiens GN=RAD21 PE=1 SV=2;tr|E5RG18|E5RG18_HUMAN Double-strand-break repair protein rad21 homolog OS=Homo sapiens GN=RAD21 PE=1 SV=1;tr|E5RI01|E5RI01_HUMAN Double-strand-break	5	2	2	2	0	0	0	0	1	1	0	0	0	0	0	0	0	0	0	1	0	0	0	0	1	1	0	0	0	0	0	0	0	0	0	1	0	0	0	0	1	1
O60256;E7EPA1;C9JJS3;C9K0K7;C9JDU5;I3L0S1;I3L331;I3L164;C9JDH0;I3L4G9;E7EW35	O60256;E7EPA1;C9JJS3;C9K0K7;C9JDU5;I3L0S1	6;5;4;4;3;3;2;2;2;2;2	6;5;4;4;3;3;2;2;2;2;2	6;5;4;4;3;3;2;2;2;2;2	Phosphoribosyl pyrophosphate synthase-associated protein 2	PRPSAP2	sp|O60256|KPRB_HUMAN Phosphoribosyl pyrophosphate synthase-associated protein 2 OS=Homo sapiens GN=PRPSAP2 PE=1 SV=1;tr|E7EPA1|E7EPA1_HUMAN Phosphoribosyl pyrophosphate synthase-associated protein 2 (Fragment) OS=Homo sapiens GN=PRPSAP2 PE=1 SV=1;tr|C9JJS3	11	6	6	6	3	3	2	4	2	0	0	1	0	0	2	2	2	2	0	2	3	3	2	4	2	0	0	1	0	0	2	2	2	2	0	2	3	3	2	4	2	0
O60271	O60271	1	1	1	C-Jun-amino-terminal kinase-interacting protein 4	SPAG9	sp|O60271|JIP4_HUMAN C-Jun-amino-terminal kinase-interacting protein 4 OS=Homo sapiens GN=SPAG9 PE=1 SV=4	1	1	1	1	0	0	0	0	0	0	0	0	0	0	0	0	0	0	0	1	0	0	0	0	0	0	0	0	0	0	0	0	0	0	0	1	0	0	0	0	0	0
O60343	O60343	1	1	1	TBC1 domain family member 4	TBC1D4	sp|O60343|TBCD4_HUMAN TBC1 domain family member 4 OS=Homo sapiens GN=TBC1D4 PE=1 SV=2	1	1	1	1	1	0	0	0	1	1	1	0	1	0	0	0	1	0	1	0	1	0	0	0	1	1	1	0	1	0	0	0	1	0	1	0	1	0	0	0	1	1
O60493	O60493	2	2	2	Sorting nexin-3	SNX3	sp|O60493|SNX3_HUMAN Sorting nexin-3 OS=Homo sapiens GN=SNX3 PE=1 SV=3	1	2	2	2	0	1	0	0	1	1	0	1	0	0	0	0	2	2	0	1	0	1	0	0	1	1	0	1	0	0	0	0	2	2	0	1	0	1	0	0	1	1
O60506;F6UXX1	O60506	26;11	26;11	6;6	Heterogeneous nuclear ribonucleoprotein Q	SYNCRIP	sp|O60506|HNRPQ_HUMAN Heterogeneous nuclear ribonucleoprotein Q OS=Homo sapiens GN=SYNCRIP PE=1 SV=2	2	26	26	6	8	7	15	14	11	11	19	19	20	21	11	11	7	6	8	8	8	7	15	14	11	11	19	19	20	21	11	11	7	6	8	8	1	1	3	3	2	2
O60563	O60563	2	2	2	Cyclin-T1	CCNT1	sp|O60563|CCNT1_HUMAN Cyclin-T1 OS=Homo sapiens GN=CCNT1 PE=1 SV=1	1	2	2	2	1	0	0	0	2	1	0	0	0	0	0	0	1	1	0	0	1	0	0	0	2	1	0	0	0	0	0	0	1	1	0	0	1	0	0	0	2	1
O60664;K7ERZ3;K7EL96;K7ER39	O60664;K7ERZ3;K7EL96	14;10;7;3	14;10;7;3	14;10;7;3	Perilipin-3	PLIN3	sp|O60664|PLIN3_HUMAN Perilipin-3 OS=Homo sapiens GN=PLIN3 PE=1 SV=3;tr|K7ERZ3|K7ERZ3_HUMAN Perilipin-3 (Fragment) OS=Homo sapiens GN=PLIN3 PE=1 SV=1;tr|K7EL96|K7EL96_HUMAN Perilipin-3 (Fragment) OS=Homo sapiens GN=PLIN3 PE=1 SV=8	4	14	14	14	1	2	6	5	1	0	11	11	10	8	4	4	2	3	1	1	1	2	6	5	1	0	11	11	10	8	4	4	2	3	1	1	1	2	6	5	1	0
O60684;S4R3E5;O15131;P52294	O60684;S4R3E5;O15131;P52294	2;1;1;1	2;1;1;1	2;1;1;1	Importin subunit alpha-7;Importin subunit alpha-6;Importin subunit alpha-5;Importin subunit alpha-5, N-terminally processed	KPNA6;KPNA5;KPNA1	sp|O60684|IMA7_HUMAN Importin subunit alpha-7 OS=Homo sapiens GN=KPNA6 PE=1 SV=1;tr|S4R3E5|S4R3E5_HUMAN Importin subunit alpha-7 OS=Homo sapiens GN=KPNA6 PE=1 SV=1;sp|O15131|IMA6_HUMAN Importin subunit alpha-6 OS=Homo sapiens GN=KPNA5 PE=1 SV=2;sp|P52294|I	4	2	2	2	1	1	1	1	1	1	1	1	0	1	1	1	1	1	2	1	1	1	1	1	1	1	1	1	0	1	1	1	1	1	2	1	1	1	1	1	1	1
O60701;E7ER95;E7ER83;E7ETF4;E7EV97	O60701;E7ER95;E7ER83;E7ETF4;E7EV97	2;1;1;1;1	2;1;1;1;1	2;1;1;1;1	UDP-glucose 6-dehydrogenase	UGDH	sp|O60701|UGDH_HUMAN UDP-glucose 6-dehydrogenase OS=Homo sapiens GN=UGDH PE=1 SV=1;tr|E7ER95|E7ER95_HUMAN UDP-glucose 6-dehydrogenase (Fragment) OS=Homo sapiens GN=UGDH PE=1 SV=8;tr|E7ER83|E7ER83_HUMAN UDP-glucose 6-dehydrogenase (Fragment) OS=Homo sapiens	5	2	2	2	1	0	0	1	1	0	0	0	0	0	1	1	1	0	1	1	1	0	0	1	1	0	0	0	0	0	1	1	1	0	1	1	1	0	0	1	1	0
O60749;D6RC15	O60749	8;2	8;2	7;2	Sorting nexin-2	SNX2	sp|O60749|SNX2_HUMAN Sorting nexin-2 OS=Homo sapiens GN=SNX2 PE=1 SV=2	2	8	8	7	2	3	2	1	4	4	2	1	3	1	1	1	3	3	2	3	2	3	2	1	4	4	2	1	3	1	1	1	3	3	2	3	1	2	2	1	3	4
O60763	O60763	10	10	10	General vesicular transport factor p115	USO1	sp|O60763|USO1_HUMAN General vesicular transport factor p115 OS=Homo sapiens GN=USO1 PE=1 SV=2	1	10	10	10	2	1	2	3	4	3	1	1	2	4	1	0	3	3	2	1	2	1	2	3	4	3	1	1	2	4	1	0	3	3	2	1	2	1	2	3	4	3
U3KQK0;Q99880;Q99879;Q99877;Q93079;Q5QNW6;P62807;P58876;O60814;P57053;Q16778;P33778;P23527;P06899;Q8N257;Q96A08;Q6DRA6;Q6DN03	U3KQK0;Q99880;Q99879;Q99877;Q93079;Q5QNW6;P62807;P58876;O60814;P57053;Q16778;P33778;P23527;P06899;Q8N257;Q96A08	7;7;7;7;7;7;7;7;7;6;6;6;6;6;5;4;1;1	7;7;7;7;7;7;7;7;7;6;6;6;6;6;5;4;1;1	7;7;7;7;7;7;7;7;7;6;6;6;6;6;5;4;1;1	Histone H2B;Histone H2B type 1-L;Histone H2B type 1-M;Histone H2B type 1-N;Histone H2B type 1-H;Histone H2B type 2-F;Histone H2B type 1-C/E/F/G/I;Histone H2B type 1-D;Histone H2B type 1-K;Histone H2B type F-S;Histone H2B type 2-E;Histone H2B type 1-B;Histone H2B type 1-O;Histone H2B type 1-J;Histone H2B type 3-B;Histone H2B type 1-A	HIST1H2BN;HIST1H2BL;HIST1H2BM;HIST1H2BH;HIST2H2BF;HIST1H2BC;HIST1H2BD;HIST1H2BK;H2BFS;HIST2H2BE;HIST1H2BB;HIST1H2BO;HIST1H2BJ;HIST3H2BB;HIST1H2BA	tr|U3KQK0|U3KQK0_HUMAN Histone H2B OS=Homo sapiens GN=HIST1H2BN PE=1 SV=1;sp|Q99880|H2B1L_HUMAN Histone H2B type 1-L OS=Homo sapiens GN=HIST1H2BL PE=1 SV=3;sp|Q99879|H2B1M_HUMAN Histone H2B type 1-M OS=Homo sapiens GN=HIST1H2BM PE=1 SV=3;sp|Q99877|H2B1N_HU	18	7	7	7	5	5	4	4	4	5	4	5	4	5	6	5	3	3	4	3	5	5	4	4	4	5	4	5	4	5	6	5	3	3	4	3	5	5	4	4	4	5
O60832;C9IYT0;H7C0M1;H7C2Q9;H7BZF2	O60832;C9IYT0;H7C0M1	5;4;3;2;1	5;4;3;2;1	5;4;3;2;1	H/ACA ribonucleoprotein complex subunit 4	DKC1	sp|O60832|DKC1_HUMAN H/ACA ribonucleoprotein complex subunit 4 OS=Homo sapiens GN=DKC1 PE=1 SV=3;tr|C9IYT0|C9IYT0_HUMAN H/ACA ribonucleoprotein complex subunit 4 (Fragment) OS=Homo sapiens GN=DKC1 PE=1 SV=8;tr|H7C0M1|H7C0M1_HUMAN H/ACA ribonucleoprotein co	5	5	5	5	2	0	2	2	0	1	0	0	1	2	1	1	0	0	1	0	2	0	2	2	0	1	0	0	1	2	1	1	0	0	1	0	2	0	2	2	0	1
O60884;I3L320;A0A087WT48	O60884	6;1;1	6;1;1	6;1;1	DnaJ homolog subfamily A member 2	DNAJA2	sp|O60884|DNJA2_HUMAN DnaJ homolog subfamily A member 2 OS=Homo sapiens GN=DNAJA2 PE=1 SV=1	3	6	6	6	3	3	4	3	3	3	2	1	1	1	2	3	1	2	2	2	3	3	4	3	3	3	2	1	1	1	2	3	1	2	2	2	3	3	4	3	3	3
O60885;M0QZD9	O60885;M0QZD9	2;1	2;1	1;0	Bromodomain-containing protein 4	BRD4	sp|O60885|BRD4_HUMAN Bromodomain-containing protein 4 OS=Homo sapiens GN=BRD4 PE=1 SV=2;tr|M0QZD9|M0QZD9_HUMAN Bromodomain-containing protein 4 (Fragment) OS=Homo sapiens GN=BRD4 PE=1 SV=1	2	2	2	1	0	0	0	0	0	0	0	1	1	2	1	1	0	0	0	0	0	0	0	0	0	0	0	1	1	2	1	1	0	0	0	0	0	0	0	0	0	0
O75083;D6RD66	O75083	3;1	3;1	3;1	WD repeat-containing protein 1	WDR1	sp|O75083|WDR1_HUMAN WD repeat-containing protein 1 OS=Homo sapiens GN=WDR1 PE=1 SV=4	2	3	3	3	1	1	2	1	2	1	0	1	0	0	1	1	1	0	1	1	1	1	2	1	2	1	0	1	0	0	1	1	1	0	1	1	1	1	2	1	2	1
O75131;A0A087WYQ3;A0A087WUS8;A0A087WXR6;E5RHZ0;H0YB26;E7ENV7;Q96FN4;Q8IYJ1;Q96A23;O95741;Q86YQ8;Q9HCH3;Q9UBL6	O75131;A0A087WYQ3	6;4;2;2;2;2;1;1;1;1;1;1;1;1	6;4;2;2;2;2;1;1;1;1;1;1;1;1	6;4;2;2;2;2;1;1;1;1;1;1;1;1	Copine-3	CPNE3	sp|O75131|CPNE3_HUMAN Copine-3 OS=Homo sapiens GN=CPNE3 PE=1 SV=1;tr|A0A087WYQ3|A0A087WYQ3_HUMAN Copine-3 (Fragment) OS=Homo sapiens GN=CPNE3 PE=1 SV=1	14	6	6	6	3	2	4	4	1	2	1	1	0	0	2	4	4	3	2	3	3	2	4	4	1	2	1	1	0	0	2	4	4	3	2	3	3	2	4	4	1	2
O75175	O75175	1	1	1	CCR4-NOT transcription complex subunit 3	CNOT3	sp|O75175|CNOT3_HUMAN CCR4-NOT transcription complex subunit 3 OS=Homo sapiens GN=CNOT3 PE=1 SV=1	1	1	1	1	1	1	1	1	0	0	1	1	0	0	1	1	1	1	0	1	1	1	1	1	0	0	1	1	0	0	1	1	1	1	0	1	1	1	1	1	0	0
O75306	O75306	4	4	4	NADH dehydrogenase [ubiquinone] iron-sulfur protein 2, mitochondrial	NDUFS2	sp|O75306|NDUS2_HUMAN NADH dehydrogenase [ubiquinone] iron-sulfur protein 2, mitochondrial OS=Homo sapiens GN=NDUFS2 PE=1 SV=2	1	4	4	4	0	0	0	0	2	2	0	0	0	0	0	0	0	0	0	3	0	0	0	0	2	2	0	0	0	0	0	0	0	0	0	3	0	0	0	0	2	2
O75348	O75348	1	1	1	V-type proton ATPase subunit G 1	ATP6V1G1	sp|O75348|VATG1_HUMAN V-type proton ATPase subunit G 1 OS=Homo sapiens GN=ATP6V1G1 PE=1 SV=3	1	1	1	1	0	0	0	0	0	1	0	0	0	0	0	0	1	0	0	0	0	0	0	0	0	1	0	0	0	0	0	0	1	0	0	0	0	0	0	0	0	1
O75351;K7EL71;K7EKZ3	O75351	5;1;1	5;1;1	2;1;1	Vacuolar protein sorting-associated protein 4B	VPS4B	sp|O75351|VPS4B_HUMAN Vacuolar protein sorting-associated protein 4B OS=Homo sapiens GN=VPS4B PE=1 SV=2	3	5	5	2	4	3	1	2	2	1	0	1	0	1	1	2	1	1	1	1	4	3	1	2	2	1	0	1	0	1	1	2	1	1	1	1	2	1	1	1	2	1
O75369;E7EN95;Q14315;H7C5L4;A0A0C4DGA1	O75369;E7EN95	33;28;4;2;1	29;27;1;1;1	29;27;1;1;1	Filamin-B	FLNB	sp|O75369|FLNB_HUMAN Filamin-B OS=Homo sapiens GN=FLNB PE=1 SV=2;tr|E7EN95|E7EN95_HUMAN Filamin-B OS=Homo sapiens GN=FLNB PE=1 SV=1	5	33	29	29	13	13	8	9	15	14	6	2	0	0	5	10	13	14	18	12	12	12	6	7	14	12	4	0	0	0	5	9	11	12	14	11	12	12	6	7	14	12
O75386	O75386	1	1	1	Tubby-related protein 3	TULP3	sp|O75386|TULP3_HUMAN Tubby-related protein 3 OS=Homo sapiens GN=TULP3 PE=1 SV=2	1	1	1	1	0	0	0	0	0	0	1	0	0	0	0	0	0	0	0	0	0	0	0	0	0	0	1	0	0	0	0	0	0	0	0	0	0	0	0	0	0	0
O75396;A0A087X1A9	O75396	5;2	5;2	5;2	Vesicle-trafficking protein SEC22b	SEC22B	sp|O75396|SC22B_HUMAN Vesicle-trafficking protein SEC22b OS=Homo sapiens GN=SEC22B PE=1 SV=4	2	5	5	5	2	2	1	2	2	3	4	0	0	0	2	1	4	4	4	3	2	2	1	2	2	3	4	0	0	0	2	1	4	4	4	3	2	2	1	2	2	3
O75400	O75400	5	5	5	Pre-mRNA-processing factor 40 homolog A	PRPF40A	sp|O75400|PR40A_HUMAN Pre-mRNA-processing factor 40 homolog A OS=Homo sapiens GN=PRPF40A PE=1 SV=2	1	5	5	5	2	3	1	1	3	4	0	0	0	0	1	0	2	2	3	2	2	3	1	1	3	4	0	0	0	0	1	0	2	2	3	2	2	3	1	1	3	4
O75438	O75438	1	1	1	NADH dehydrogenase [ubiquinone] 1 beta subcomplex subunit 1	NDUFB1	sp|O75438|NDUB1_HUMAN NADH dehydrogenase [ubiquinone] 1 beta subcomplex subunit 1 OS=Homo sapiens GN=NDUFB1 PE=1 SV=1	1	1	1	1	0	0	0	0	0	0	0	0	1	1	0	0	0	0	0	0	0	0	0	0	0	0	0	0	1	1	0	0	0	0	0	0	0	0	0	0	0	0
O75489;E9PS48;G3V194	O75489	12;3;1	12;3;1	12;3;1	NADH dehydrogenase [ubiquinone] iron-sulfur protein 3, mitochondrial	NDUFS3	sp|O75489|NDUS3_HUMAN NADH dehydrogenase [ubiquinone] iron-sulfur protein 3, mitochondrial OS=Homo sapiens GN=NDUFS3 PE=1 SV=1	3	12	12	12	6	8	3	4	6	5	5	4	4	5	6	6	5	5	6	8	6	8	3	4	6	5	5	4	4	5	6	6	5	5	6	8	6	8	3	4	6	5
O75506	O75506	4	4	4	Heat shock factor-binding protein 1	HSBP1	sp|O75506|HSBP1_HUMAN Heat shock factor-binding protein 1 OS=Homo sapiens GN=HSBP1 PE=1 SV=1	1	4	4	4	1	1	1	1	0	0	3	1	4	4	1	1	0	0	0	0	1	1	1	1	0	0	3	1	4	4	1	1	0	0	0	0	1	1	1	1	0	0
O75531	O75531	1	1	1	Barrier-to-autointegration factor;Barrier-to-autointegration factor, N-terminally processed	BANF1	sp|O75531|BAF_HUMAN Barrier-to-autointegration factor OS=Homo sapiens GN=BANF1 PE=1 SV=1	1	1	1	1	0	0	1	0	0	0	1	1	0	0	0	0	0	0	0	0	0	0	1	0	0	0	1	1	0	0	0	0	0	0	0	0	0	0	1	0	0	0
O75533;B4DGZ4	O75533	11;1	11;1	11;1	Splicing factor 3B subunit 1	SF3B1	sp|O75533|SF3B1_HUMAN Splicing factor 3B subunit 1 OS=Homo sapiens GN=SF3B1 PE=1 SV=3	2	11	11	11	5	3	1	1	5	3	2	1	0	0	2	2	3	4	5	3	5	3	1	1	5	3	2	1	0	0	2	2	3	4	5	3	5	3	1	1	5	3
O75643;B4E0P5	O75643	18;3	18;3	18;3	U5 small nuclear ribonucleoprotein 200 kDa helicase	SNRNP200	sp|O75643|U520_HUMAN U5 small nuclear ribonucleoprotein 200 kDa helicase OS=Homo sapiens GN=SNRNP200 PE=1 SV=2	2	18	18	18	7	7	4	2	9	5	0	1	0	0	11	8	10	9	9	6	7	7	4	2	9	5	0	1	0	0	11	8	10	9	9	6	7	7	4	2	9	5
O75821;K7ER90;K7EL20;K7ENA8;K7EP16	O75821;K7ER90;K7EL20;K7ENA8;K7EP16	8;6;6;6;4	8;6;6;6;4	8;6;6;6;4	Eukaryotic translation initiation factor 3 subunit G	EIF3G	sp|O75821|EIF3G_HUMAN Eukaryotic translation initiation factor 3 subunit G OS=Homo sapiens GN=EIF3G PE=1 SV=2;tr|K7ER90|K7ER90_HUMAN Eukaryotic translation initiation factor 3 subunit G (Fragment) OS=Homo sapiens GN=EIF3G PE=1 SV=1;tr|K7EL20|K7EL20_HUMAN E	5	8	8	8	6	7	6	6	5	6	6	6	2	2	7	7	7	6	3	6	6	7	6	6	5	6	6	6	2	2	7	7	7	6	3	6	6	7	6	6	5	6
O75822;H0YLP3	O75822;H0YLP3	3;2	3;2	3;2	Eukaryotic translation initiation factor 3 subunit J	EIF3J	sp|O75822|EIF3J_HUMAN Eukaryotic translation initiation factor 3 subunit J OS=Homo sapiens GN=EIF3J PE=1 SV=2;tr|H0YLP3|H0YLP3_HUMAN Eukaryotic translation initiation factor 3 subunit J (Fragment) OS=Homo sapiens GN=EIF3J PE=1 SV=1	2	3	3	3	0	0	0	1	0	1	0	1	0	0	0	0	1	1	0	1	0	0	0	1	0	1	0	1	0	0	0	0	1	1	0	1	0	0	0	1	0	1
O75844	O75844	5	5	5	CAAX prenyl protease 1 homolog	ZMPSTE24	sp|O75844|FACE1_HUMAN CAAX prenyl protease 1 homolog OS=Homo sapiens GN=ZMPSTE24 PE=1 SV=2	1	5	5	5	0	0	2	2	1	0	3	3	5	3	2	1	0	0	0	0	0	0	2	2	1	0	3	3	5	3	2	1	0	0	0	0	0	0	2	2	1	0
O75874;C9J4N6;C9JJE5;C9JLU6	O75874	9;4;2;2	8;3;2;2	8;3;2;2	Isocitrate dehydrogenase [NADP] cytoplasmic	IDH1	sp|O75874|IDHC_HUMAN Isocitrate dehydrogenase [NADP] cytoplasmic OS=Homo sapiens GN=IDH1 PE=1 SV=2	4	9	8	8	3	3	2	3	5	3	2	1	0	0	1	3	5	5	5	4	3	3	2	3	5	3	2	1	0	0	1	3	5	5	5	3	3	3	2	3	5	3
O75909;G3V235;G3V2Q3;G3V5E1	O75909	3;1;1;1	3;1;1;1	3;1;1;1	Cyclin-K	CCNK	sp|O75909|CCNK_HUMAN Cyclin-K OS=Homo sapiens GN=CCNK PE=1 SV=2	4	3	3	3	0	1	0	0	0	0	0	0	2	2	0	0	0	0	0	0	0	1	0	0	0	0	0	0	2	2	0	0	0	0	0	0	0	1	0	0	0	0
O75915;F8WF90;C9JQU6;F8WF33	O75915;F8WF90;C9JQU6;F8WF33	3;2;2;2	3;2;2;2	3;2;2;2	PRA1 family protein 3	ARL6IP5	sp|O75915|PRAF3_HUMAN PRA1 family protein 3 OS=Homo sapiens GN=ARL6IP5 PE=1 SV=1;tr|F8WF90|F8WF90_HUMAN PRA1 family protein OS=Homo sapiens GN=ARL6IP5 PE=1 SV=1;tr|C9JQU6|C9JQU6_HUMAN PRA1 family protein OS=Homo sapiens GN=ARL6IP5 PE=1 SV=1;tr|F8WF33|F8WF3	4	3	3	3	0	0	0	0	0	0	1	1	1	2	0	0	1	0	0	0	0	0	0	0	0	0	1	1	1	2	0	0	1	0	0	0	0	0	0	0	0	0
O75947;F5H608	O75947;F5H608	5;4	5;4	5;4	ATP synthase subunit d, mitochondrial	ATP5H	sp|O75947|ATP5H_HUMAN ATP synthase subunit d, mitochondrial OS=Homo sapiens GN=ATP5H PE=1 SV=3;tr|F5H608|F5H608_HUMAN ATP synthase subunit d, mitochondrial OS=Homo sapiens GN=ATP5H PE=1 SV=2	2	5	5	5	1	2	2	3	1	2	2	3	3	4	2	2	1	1	2	2	1	2	2	3	1	2	2	3	3	4	2	2	1	1	2	2	1	2	2	3	1	2
O76003	O76003	6	6	6	Glutaredoxin-3	GLRX3	sp|O76003|GLRX3_HUMAN Glutaredoxin-3 OS=Homo sapiens GN=GLRX3 PE=1 SV=2	1	6	6	6	2	2	2	2	3	4	2	3	0	0	2	1	2	4	2	2	2	2	2	2	3	4	2	3	0	0	2	1	2	4	2	2	2	2	2	2	3	4
O76031	O76031	1	1	1	ATP-dependent Clp protease ATP-binding subunit clpX-like, mitochondrial	CLPX	sp|O76031|CLPX_HUMAN ATP-dependent Clp protease ATP-binding subunit clpX-like, mitochondrial OS=Homo sapiens GN=CLPX PE=1 SV=2	1	1	1	1	0	0	0	0	0	0	0	0	0	1	0	0	0	0	0	0	0	0	0	0	0	0	0	0	0	1	0	0	0	0	0	0	0	0	0	0	0	0
O76071	O76071	1	1	1	Probable cytosolic iron-sulfur protein assembly protein CIAO1	CIAO1	sp|O76071|CIAO1_HUMAN Probable cytosolic iron-sulfur protein assembly protein CIAO1 OS=Homo sapiens GN=CIAO1 PE=1 SV=1	1	1	1	1	0	1	1	1	0	0	1	1	0	1	1	1	1	1	1	1	0	1	1	1	0	0	1	1	0	1	1	1	1	1	1	1	0	1	1	1	0	0
O76094;D6RDY6;R4GNC1	O76094	5;2;1	5;2;1	5;2;1	Signal recognition particle subunit SRP72	SRP72	sp|O76094|SRP72_HUMAN Signal recognition particle subunit SRP72 OS=Homo sapiens GN=SRP72 PE=1 SV=3	3	5	5	5	1	2	1	1	5	2	0	0	0	0	3	3	2	3	2	3	1	2	1	1	5	2	0	0	0	0	3	3	2	3	2	3	1	2	1	1	5	2
O94776;H7C3F3;H0YIT0;E9PF88;E9PCS8;E7EQY4;E7EV10;E7ESY4;Q9BTC8;Q13330	O94776	7;1;1;1;1;1;1;1;1;1	7;1;1;1;1;1;1;1;1;1	7;1;1;1;1;1;1;1;1;1	Metastasis-associated protein MTA2	MTA2	sp|O94776|MTA2_HUMAN Metastasis-associated protein MTA2 OS=Homo sapiens GN=MTA2 PE=1 SV=1	10	7	7	7	3	2	2	1	5	3	0	0	0	0	2	1	1	0	2	2	3	2	2	1	5	3	0	0	0	0	2	1	1	0	2	2	3	2	2	1	5	3
O94826	O94826	6	6	6	Mitochondrial import receptor subunit TOM70	TOMM70A	sp|O94826|TOM70_HUMAN Mitochondrial import receptor subunit TOM70 OS=Homo sapiens GN=TOMM70 PE=1 SV=1	1	6	6	6	4	5	4	4	5	4	2	0	2	0	4	2	3	3	3	4	4	5	4	4	5	4	2	0	2	0	4	2	3	3	3	4	4	5	4	4	5	4
O94888	O94888	1	1	1	UBX domain-containing protein 7	UBXN7	sp|O94888|UBXN7_HUMAN UBX domain-containing protein 7 OS=Homo sapiens GN=UBXN7 PE=1 SV=2	1	1	1	1	0	0	0	0	0	0	0	0	0	0	0	0	0	0	0	1	0	0	0	0	0	0	0	0	0	0	0	0	0	0	0	1	0	0	0	0	0	0
O94925	O94925	1	1	1	Glutaminase kidney isoform, mitochondrial	GLS	sp|O94925|GLSK_HUMAN Glutaminase kidney isoform, mitochondrial OS=Homo sapiens GN=GLS PE=1 SV=1	1	1	1	1	1	0	0	0	1	0	1	1	0	0	1	1	0	0	0	0	1	0	0	0	1	0	1	1	0	0	1	1	0	0	0	0	1	0	0	0	1	0
O94992	O94992	1	1	1	Protein HEXIM1	HEXIM1	sp|O94992|HEXI1_HUMAN Protein HEXIM1 OS=Homo sapiens GN=HEXIM1 PE=1 SV=1	1	1	1	1	0	0	0	0	0	0	0	0	1	0	0	0	0	0	0	0	0	0	0	0	0	0	0	0	1	0	0	0	0	0	0	0	0	0	0	0	0	0
O95104	O95104	3	1	1	Splicing factor, arginine/serine-rich 15	SCAF4	sp|O95104|SFR15_HUMAN Splicing factor, arginine/serine-rich 15 OS=Homo sapiens GN=SCAF4 PE=1 SV=3	1	3	1	1	0	0	2	0	0	1	0	0	1	1	1	0	1	1	0	0	0	0	1	0	0	0	0	0	0	1	0	0	0	0	0	0	0	0	1	0	0	0
O95202	O95202	7	7	7	LETM1 and EF-hand domain-containing protein 1, mitochondrial	LETM1	sp|O95202|LETM1_HUMAN Mitochondrial proton/calcium exchanger protein OS=Homo sapiens GN=LETM1 PE=1 SV=1	1	7	7	7	2	1	2	2	3	1	2	1	1	1	0	0	1	2	1	2	2	1	2	2	3	1	2	1	1	1	0	0	1	2	1	2	2	1	2	2	3	1
O95229;R4GMS7	O95229;R4GMS7	2;1	2;1	2;1	ZW10 interactor	ZWINT	sp|O95229|ZWINT_HUMAN ZW10 interactor OS=Homo sapiens GN=ZWINT PE=1 SV=2;tr|R4GMS7|R4GMS7_HUMAN ZW10 interactor OS=Homo sapiens GN=ZWINT PE=1 SV=1	2	2	2	2	0	0	0	0	0	0	0	0	2	2	0	0	0	0	0	0	0	0	0	0	0	0	0	0	2	2	0	0	0	0	0	0	0	0	0	0	0	0
O95292;E5RK64	O95292;E5RK64	4;2	4;2	3;1	Vesicle-associated membrane protein-associated protein B/C	VAPB	sp|O95292|VAPB_HUMAN Vesicle-associated membrane protein-associated protein B/C OS=Homo sapiens GN=VAPB PE=1 SV=3;tr|E5RK64|E5RK64_HUMAN Vesicle-associated membrane protein-associated protein B/C OS=Homo sapiens GN=VAPB PE=1 SV=1	2	4	4	3	1	1	3	1	0	0	1	1	1	1	0	0	0	1	0	0	1	1	3	1	0	0	1	1	1	1	0	0	0	1	0	0	1	1	2	1	0	0
O95295	O95295	1	1	1	SNARE-associated protein Snapin	SNAPIN	sp|O95295|SNAPN_HUMAN SNARE-associated protein Snapin OS=Homo sapiens GN=SNAPIN PE=1 SV=1	1	1	1	1	1	0	1	0	1	1	0	0	0	0	0	1	1	1	0	1	1	0	1	0	1	1	0	0	0	0	0	1	1	1	0	1	1	0	1	0	1	1
O95340	O95340	1	1	1	Bifunctional 3-phosphoadenosine 5-phosphosulfate synthase 2;Sulfate adenylyltransferase;Adenylyl-sulfate kinase	PAPSS2	sp|O95340|PAPS2_HUMAN Bifunctional 3-phosphoadenosine 5-phosphosulfate synthase 2 OS=Homo sapiens GN=PAPSS2 PE=1 SV=2	1	1	1	1	0	0	0	0	0	1	0	0	0	0	0	1	1	0	0	0	0	0	0	0	0	1	0	0	0	0	0	1	1	0	0	0	0	0	0	0	0	1
O95347;Q5T821;A0A0C4DGE5	O95347	14;2;2	14;2;2	14;2;2	Structural maintenance of chromosomes protein 2	SMC2	sp|O95347|SMC2_HUMAN Structural maintenance of chromosomes protein 2 OS=Homo sapiens GN=SMC2 PE=1 SV=2	3	14	14	14	5	7	4	3	5	6	0	2	0	0	3	3	3	4	4	4	5	7	4	3	5	6	0	2	0	0	3	3	3	4	4	4	5	7	4	3	5	6
Q5QPN5;Q5QPN9;Q5QPQ3;Q5QPQ2;O95372	Q5QPN5;Q5QPN9;Q5QPQ3;Q5QPQ2;O95372	1;1;1;1;1	1;1;1;1;1	1;1;1;1;1	Acyl-protein thioesterase 2	LYPLA2	tr|Q5QPN5|Q5QPN5_HUMAN Acyl-protein thioesterase 2 (Fragment) OS=Homo sapiens GN=LYPLA2 PE=1 SV=8;tr|Q5QPN9|Q5QPN9_HUMAN Acyl-protein thioesterase 2 OS=Homo sapiens GN=LYPLA2 PE=1 SV=1;tr|Q5QPQ3|Q5QPQ3_HUMAN Acyl-protein thioesterase 2 OS=Homo sapiens GN=L	5	1	1	1	1	1	0	0	1	0	0	0	0	0	0	1	1	1	0	0	1	1	0	0	1	0	0	0	0	0	0	1	1	1	0	0	1	1	0	0	1	0
O95373;E9PLJ0;E9PLB2	O95373	9;2;1	9;2;1	9;2;1	Importin-7	IPO7	sp|O95373|IPO7_HUMAN Importin-7 OS=Homo sapiens GN=IPO7 PE=1 SV=1	3	9	9	9	3	1	5	2	5	5	3	4	1	1	3	2	5	4	4	5	3	1	5	2	5	5	3	4	1	1	3	2	5	4	4	5	3	1	5	2	5	5
O95394;D6RCD1;D6RCQ8;J3KN95;H0Y8I3;D6RC77;D6RF77;H0Y987;A0A087WT27	O95394;D6RCD1;D6RCQ8;J3KN95	4;2;2;2;1;1;1;1;1	4;2;2;2;1;1;1;1;1	4;2;2;2;1;1;1;1;1	Phosphoacetylglucosamine mutase	PGM3	sp|O95394|AGM1_HUMAN Phosphoacetylglucosamine mutase OS=Homo sapiens GN=PGM3 PE=1 SV=1;tr|D6RCD1|D6RCD1_HUMAN Phosphoacetylglucosamine mutase OS=Homo sapiens GN=PGM3 PE=1 SV=1;tr|D6RCQ8|D6RCQ8_HUMAN Phosphoacetylglucosamine mutase (Fragment) OS=Homo sapien	9	4	4	4	2	1	1	2	2	1	0	1	0	0	0	0	3	0	1	2	2	1	1	2	2	1	0	1	0	0	0	0	3	0	1	2	2	1	1	2	2	1
Q5H8X8;O95399	Q5H8X8;O95399	1;1	1;1	1;1	Urotensin-2	UTS2	tr|Q5H8X8|Q5H8X8_HUMAN Urotensin-2 OS=Homo sapiens GN=UTS2 PE=1 SV=1;sp|O95399|UTS2_HUMAN Urotensin-2 OS=Homo sapiens GN=UTS2 PE=1 SV=1	2	1	1	1	0	0	1	0	0	0	0	1	0	0	0	0	0	0	0	1	0	0	1	0	0	0	0	1	0	0	0	0	0	0	0	1	0	0	1	0	0	0
O95400	O95400	2	2	2	CD2 antigen cytoplasmic tail-binding protein 2	CD2BP2	sp|O95400|CD2B2_HUMAN CD2 antigen cytoplasmic tail-binding protein 2 OS=Homo sapiens GN=CD2BP2 PE=1 SV=1	1	2	2	2	0	0	0	0	1	0	0	0	0	0	0	0	0	1	2	1	0	0	0	0	1	0	0	0	0	0	0	0	0	1	2	1	0	0	0	0	1	0
O95487	O95487	4	4	3	Protein transport protein Sec24B	SEC24B	sp|O95487|SC24B_HUMAN Protein transport protein Sec24B OS=Homo sapiens GN=SEC24B PE=1 SV=2	1	4	4	3	1	0	0	0	0	0	0	1	0	0	1	0	0	1	0	0	1	0	0	0	0	0	0	1	0	0	1	0	0	1	0	0	0	0	0	0	0	0
Q5TIH2;O95562	Q5TIH2;O95562	1;1	1;1	1;1	Vesicle transport protein SFT2B	SFT2D2	tr|Q5TIH2|Q5TIH2_HUMAN Vesicle transport protein OS=Homo sapiens GN=SFT2D2 PE=1 SV=1;sp|O95562|SFT2B_HUMAN Vesicle transport protein SFT2B OS=Homo sapiens GN=SFT2D2 PE=1 SV=1	2	1	1	1	0	0	0	0	0	0	0	0	1	0	0	0	0	0	0	0	0	0	0	0	0	0	0	0	1	0	0	0	0	0	0	0	0	0	0	0	0	0
O95573;C9JC11;F5H062;O60488	O95573;C9JC11;F5H062;O60488	2;1;1;1	2;1;1;1	2;1;1;1	Long-chain-fatty-acid--CoA ligase 3;Long-chain-fatty-acid--CoA ligase 4	ACSL3;ACSL4	sp|O95573|ACSL3_HUMAN Long-chain-fatty-acid--CoA ligase 3 OS=Homo sapiens GN=ACSL3 PE=1 SV=3;tr|C9JC11|C9JC11_HUMAN Long-chain-fatty-acid--CoA ligase 3 (Fragment) OS=Homo sapiens GN=ACSL3 PE=1 SV=1;tr|F5H062|F5H062_HUMAN Long-chain-fatty-acid--CoA ligase 3	4	2	2	2	1	1	1	1	1	2	1	0	0	0	0	0	0	1	1	1	1	1	1	1	1	2	1	0	0	0	0	0	0	1	1	1	1	1	1	1	1	2
O95628	O95628	7	7	7	CCR4-NOT transcription complex subunit 4	CNOT4	sp|O95628|CNOT4_HUMAN CCR4-NOT transcription complex subunit 4 OS=Homo sapiens GN=CNOT4 PE=1 SV=3	1	7	7	7	0	0	0	0	0	0	0	0	6	6	0	0	0	0	0	0	0	0	0	0	0	0	0	0	6	6	0	0	0	0	0	0	0	0	0	0	0	0
O95721;C9JAF7	O95721;C9JAF7	2;1	2;1	2;1	Synaptosomal-associated protein 29;Synaptosomal-associated protein	SNAP29	sp|O95721|SNP29_HUMAN Synaptosomal-associated protein 29 OS=Homo sapiens GN=SNAP29 PE=1 SV=1;tr|C9JAF7|C9JAF7_HUMAN Synaptosomal-associated protein 29 (Fragment) OS=Homo sapiens GN=SNAP29 PE=1 SV=1	2	2	2	2	0	0	0	0	0	0	1	1	0	0	0	0	0	1	0	0	0	0	0	0	0	0	1	1	0	0	0	0	0	1	0	0	0	0	0	0	0	0
O95747;C9JIG9	O95747;C9JIG9	5;4	5;4	5;4	Serine/threonine-protein kinase OSR1	OXSR1	sp|O95747|OXSR1_HUMAN Serine/threonine-protein kinase OSR1 OS=Homo sapiens GN=OXSR1 PE=1 SV=1;tr|C9JIG9|C9JIG9_HUMAN Serine/threonine-protein kinase OSR1 OS=Homo sapiens GN=OXSR1 PE=1 SV=1	2	5	5	5	3	2	3	3	2	1	0	0	0	1	2	3	5	2	3	2	3	2	3	3	2	1	0	0	0	1	2	3	5	2	3	2	3	2	3	3	2	1
O95782	O95782	2	2	2	AP-2 complex subunit alpha-1	AP2A1	sp|O95782|AP2A1_HUMAN AP-2 complex subunit alpha-1 OS=Homo sapiens GN=AP2A1 PE=1 SV=3	1	2	2	2	1	0	0	0	0	1	0	0	0	0	0	0	0	0	0	0	1	0	0	0	0	1	0	0	0	0	0	0	0	0	0	0	1	0	0	0	0	1
Q5JW30;O95793;A0A087X1A5;Q5JW28;F6UDC6;G5EA18;E5RJN7;E7EVI1;A0A0A0MTC4;A0A0A0MTD1;F8VPI7;E7EPX0;A0A0A0MTC6;E7EVJ4;E9PH62;A0A0A0MTC5;Q9NUL3	Q5JW30;O95793;A0A087X1A5	9;9;8;3;1;1;1;1;1;1;1;1;1;1;1;1;1	9;9;8;3;1;1;1;1;1;1;1;1;1;1;1;1;1	9;9;8;3;1;1;1;1;1;1;1;1;1;1;1;1;1	Double-stranded RNA-binding protein Staufen homolog 1	STAU1	tr|Q5JW30|Q5JW30_HUMAN Double-stranded RNA-binding protein Staufen homolog 1 OS=Homo sapiens GN=STAU1 PE=1 SV=1;sp|O95793|STAU1_HUMAN Double-stranded RNA-binding protein Staufen homolog 1 OS=Homo sapiens GN=STAU1 PE=1 SV=2;tr|A0A087X1A5|A0A087X1A5_HUMAN Do	17	9	9	9	5	4	1	1	0	2	0	0	1	0	2	1	0	0	0	2	5	4	1	1	0	2	0	0	1	0	2	1	0	0	0	2	5	4	1	1	0	2
O95801	O95801	2	2	2	Tetratricopeptide repeat protein 4	TTC4	sp|O95801|TTC4_HUMAN Tetratricopeptide repeat protein 4 OS=Homo sapiens GN=TTC4 PE=1 SV=3	1	2	2	2	0	1	0	1	1	0	0	0	0	0	0	0	2	2	0	0	0	1	0	1	1	0	0	0	0	0	0	0	2	2	0	0	0	1	0	1	1	0
O95816	O95816	5	5	5	BAG family molecular chaperone regulator 2	BAG2	sp|O95816|BAG2_HUMAN BAG family molecular chaperone regulator 2 OS=Homo sapiens GN=BAG2 PE=1 SV=1	1	5	5	5	1	0	2	3	0	0	2	1	0	1	1	0	0	0	2	0	1	0	2	3	0	0	2	1	0	1	1	0	0	0	2	0	1	0	2	3	0	0
O95831;E9PMA0	O95831;E9PMA0	14;9	14;9	14;9	Apoptosis-inducing factor 1, mitochondrial	AIFM1	sp|O95831|AIFM1_HUMAN Apoptosis-inducing factor 1, mitochondrial OS=Homo sapiens GN=AIFM1 PE=1 SV=1;tr|E9PMA0|E9PMA0_HUMAN Apoptosis-inducing factor 1, mitochondrial OS=Homo sapiens GN=AIFM1 PE=1 SV=1	2	14	14	14	4	4	3	3	7	6	1	1	0	0	4	3	6	7	6	6	4	4	3	3	7	6	1	1	0	0	4	3	6	7	6	6	4	4	3	3	7	6
O95983;A0A087WT34;A0A087X1H1;A0A0A0MTS6;K7EIE8	O95983;A0A087WT34;A0A087X1H1;A0A0A0MTS6;K7EIE8	3;2;2;2;2	3;2;2;2;2	3;2;2;2;2	Methyl-CpG-binding domain protein 3	MBD3	sp|O95983|MBD3_HUMAN Methyl-CpG-binding domain protein 3 OS=Homo sapiens GN=MBD3 PE=1 SV=1;tr|A0A087WT34|A0A087WT34_HUMAN Methyl-CpG-binding domain protein 3 (Fragment) OS=Homo sapiens GN=MBD3 PE=1 SV=1;tr|A0A087X1H1|A0A087X1H1_HUMAN Methyl-CpG-binding dom	5	3	3	3	0	0	0	1	1	0	0	0	0	0	0	1	0	0	0	0	0	0	0	1	1	0	0	0	0	0	0	1	0	0	0	0	0	0	0	1	1	0
O96008;K7EKG4;K7EJ57	O96008;K7EKG4;K7EJ57	8;4;4	8;4;4	8;4;4	Mitochondrial import receptor subunit TOM40 homolog	TOMM40	sp|O96008|TOM40_HUMAN Mitochondrial import receptor subunit TOM40 homolog OS=Homo sapiens GN=TOMM40 PE=1 SV=1;tr|K7EKG4|K7EKG4_HUMAN Mitochondrial import receptor subunit TOM40 homolog (Fragment) OS=Homo sapiens GN=TOMM40 PE=1 SV=1;tr|K7EJ57|K7EJ57_HUMAN M	3	8	8	8	2	2	3	3	3	3	6	3	4	5	3	3	3	3	3	3	2	2	3	3	3	3	6	3	4	5	3	3	3	3	3	3	2	2	3	3	3	3
P00338;F5GXY2;F5GYU2;F5GXH2;F5H5J4;F5H6W8;F5GZQ4;F5H8H6;F5GXC7;F5GWW2;F5GXU1;F5H5G7;F5H155;A0A087WUM2;G3XAP5;F5H245;Q6ZMR3;P07864	P00338	19;9;8;7;5;5;3;1;1;1;1;1;1;1;1;1;1;1	19;9;8;7;5;5;3;1;1;1;1;1;1;1;1;1;1;1	18;9;8;7;5;5;3;1;1;1;1;0;0;0;0;0;0;0	L-lactate dehydrogenase A chain	LDHA	sp|P00338|LDHA_HUMAN L-lactate dehydrogenase A chain OS=Homo sapiens GN=LDHA PE=1 SV=2	18	19	19	18	11	13	12	13	12	12	13	12	8	10	13	14	13	15	16	13	11	13	12	13	12	12	13	12	8	10	13	14	13	15	16	13	11	13	12	13	11	11
P00374;B4DM58;C9JJ68;Q86XF0	P00374;B4DM58	5;3;2;2	5;3;2;2	5;3;2;2	Dihydrofolate reductase	DHFR	sp|P00374|DYR_HUMAN Dihydrofolate reductase OS=Homo sapiens GN=DHFR PE=1 SV=2;tr|B4DM58|B4DM58_HUMAN Dihydrofolate reductase OS=Homo sapiens GN=DHFR PE=1 SV=1	4	5	5	5	0	0	0	1	1	1	1	0	0	1	1	1	1	1	2	1	0	0	0	1	1	1	1	0	0	1	1	1	1	1	2	1	0	0	0	1	1	1
P00387;B1AHF3	P00387;B1AHF3	7;4	7;4	7;4	NADH-cytochrome b5 reductase 3;NADH-cytochrome b5 reductase 3 membrane-bound form;NADH-cytochrome b5 reductase 3 soluble form	CYB5R3	sp|P00387|NB5R3_HUMAN NADH-cytochrome b5 reductase 3 OS=Homo sapiens GN=CYB5R3 PE=1 SV=3;tr|B1AHF3|B1AHF3_HUMAN NADH-cytochrome b5 reductase 3 (Fragment) OS=Homo sapiens GN=CYB5R3 PE=1 SV=1	2	7	7	7	0	0	1	1	0	0	1	2	4	4	0	0	1	2	1	1	0	0	1	1	0	0	1	2	4	4	0	0	1	2	1	1	0	0	1	1	0	0
P00403	P00403	3	3	3	Cytochrome c oxidase subunit 2	MT-CO2	sp|P00403|COX2_HUMAN Cytochrome c oxidase subunit 2 OS=Homo sapiens GN=MT-CO2 PE=1 SV=1	1	3	3	3	3	2	2	1	3	3	3	3	2	2	2	2	3	3	2	3	3	2	2	1	3	3	3	3	2	2	2	2	3	3	2	3	3	2	2	1	3	3
P00491;G3V5M2;G3V2H3;G3V393	P00491;G3V5M2;G3V2H3	4;3;2;1	4;3;2;1	4;3;2;1	Purine nucleoside phosphorylase	PNP	sp|P00491|PNPH_HUMAN Purine nucleoside phosphorylase OS=Homo sapiens GN=PNP PE=1 SV=2;tr|G3V5M2|G3V5M2_HUMAN Purine nucleoside phosphorylase (Fragment) OS=Homo sapiens GN=PNP PE=1 SV=1;tr|G3V2H3|G3V2H3_HUMAN Purine nucleoside phosphorylase (Fragment) OS=Ho	4	4	4	4	0	0	0	0	0	0	3	2	0	0	0	0	1	0	2	1	0	0	0	0	0	0	3	2	0	0	0	0	1	0	2	1	0	0	0	0	0	0
P00492;Q9NRG1	P00492	8;1	8;1	8;1	Hypoxanthine-guanine phosphoribosyltransferase	HPRT1	sp|P00492|HPRT_HUMAN Hypoxanthine-guanine phosphoribosyltransferase OS=Homo sapiens GN=HPRT1 PE=1 SV=2	2	8	8	8	6	7	7	8	7	8	7	7	7	8	5	6	7	8	7	6	6	7	7	8	7	8	7	7	7	8	5	6	7	8	7	6	6	7	7	8	7	8
P00505	P00505	4	4	4	Aspartate aminotransferase, mitochondrial	GOT2	sp|P00505|AATM_HUMAN Aspartate aminotransferase, mitochondrial OS=Homo sapiens GN=GOT2 PE=1 SV=3	1	4	4	4	0	0	0	0	2	1	0	0	0	0	0	0	1	2	1	1	0	0	0	0	2	1	0	0	0	0	0	0	1	2	1	1	0	0	0	0	2	1
P00558;P07205	P00558	21;4	21;4	21;4	Phosphoglycerate kinase 1	PGK1	sp|P00558|PGK1_HUMAN Phosphoglycerate kinase 1 OS=Homo sapiens GN=PGK1 PE=1 SV=3	2	21	21	21	8	9	7	7	15	14	13	12	6	7	6	7	15	19	17	17	8	9	7	7	15	14	13	12	6	7	6	7	15	19	17	17	8	9	7	7	15	14
Q5T9B7;P00568;H0YID2	Q5T9B7;P00568;H0YID2	2;2;1	2;2;1	2;2;1	Adenylate kinase isoenzyme 1	AK1	tr|Q5T9B7|Q5T9B7_HUMAN Adenylate kinase isoenzyme 1 OS=Homo sapiens GN=AK1 PE=1 SV=1;sp|P00568|KAD1_HUMAN Adenylate kinase isoenzyme 1 OS=Homo sapiens GN=AK1 PE=1 SV=3;tr|H0YID2|H0YID2_HUMAN Adenylate kinase isoenzyme 1 (Fragment) OS=Homo sapiens GN=AK1 PE	3	2	2	2	0	1	1	1	1	2	1	1	0	1	1	1	1	1	1	1	0	1	1	1	1	2	1	1	0	1	1	1	1	1	1	1	0	1	1	1	1	2
P00918;E5RID5;E5RK37	P00918	8;3;3	8;3;3	8;3;3	Carbonic anhydrase 2	CA2	sp|P00918|CAH2_HUMAN Carbonic anhydrase 2 OS=Homo sapiens GN=CA2 PE=1 SV=2	3	8	8	8	4	4	5	5	4	6	4	4	2	0	1	0	6	4	3	4	4	4	5	5	4	6	4	4	2	0	1	0	6	4	3	4	4	4	5	5	4	6
P01116;P01111;G3V4K2;G3V5T7;P01112	P01116;P01111;G3V4K2;G3V5T7;P01112	2;2;1;1;1	2;2;1;1;1	2;2;1;1;1	GTPase KRas;GTPase KRas, N-terminally processed;GTPase NRas;GTPase HRas;GTPase HRas, N-terminally processed	KRAS;NRAS;HRAS	sp|P01116|RASK_HUMAN GTPase KRas OS=Homo sapiens GN=KRAS PE=1 SV=1;sp|P01111|RASN_HUMAN GTPase NRas OS=Homo sapiens GN=NRAS PE=1 SV=1;tr|G3V4K2|G3V4K2_HUMAN GTPase KRas OS=Homo sapiens GN=KRAS PE=4 SV=1;tr|G3V5T7|G3V5T7_HUMAN GTPase KRas OS=Homo sapiens GN	5	2	2	2	0	0	0	1	0	0	0	0	1	0	0	0	0	0	0	0	0	0	0	1	0	0	0	0	1	0	0	0	0	0	0	0	0	0	0	1	0	0
P01275	P01275	2	2	2	Glucagon;Glicentin;Glicentin-related polypeptide;Oxyntomodulin;Glucagon;Glucagon-like peptide 1;Glucagon-like peptide 1(7-37);Glucagon-like peptide 1(7-36);Glucagon-like peptide 2	GCG	sp|P01275|GLUC_HUMAN Glucagon OS=Homo sapiens GN=GCG PE=1 SV=3	1	2	2	2	2	1	2	2	1	1	2	2	2	2	1	2	1	1	1	1	2	1	2	2	1	1	2	2	2	2	1	2	1	1	1	1	2	1	2	2	1	1
P02786;G3V0E5;F8WBE5;H7C3V5	P02786;G3V0E5	11;10;1;1	11;10;1;1	11;10;1;1	Transferrin receptor protein 1;Transferrin receptor protein 1, serum form	TFRC	sp|P02786|TFR1_HUMAN Transferrin receptor protein 1 OS=Homo sapiens GN=TFRC PE=1 SV=2;tr|G3V0E5|G3V0E5_HUMAN Transferrin receptor (P90, CD71), isoform CRA_c OS=Homo sapiens GN=TFRC PE=1 SV=1	4	11	11	11	3	3	3	4	3	4	2	3	3	1	3	6	3	4	2	5	3	3	3	4	3	4	2	3	3	1	3	6	3	4	2	5	3	3	3	4	3	4
P04080;A0A1W2PQG6;A0A1W2PS52	P04080	3;1;1	3;1;1	3;1;1	Cystatin-B	CSTB	sp|P04080|CYTB_HUMAN Cystatin-B OS=Homo sapiens GN=CSTB PE=1 SV=2	3	3	3	3	0	0	0	0	1	1	2	3	0	0	0	0	1	2	2	1	0	0	0	0	1	1	2	3	0	0	0	0	1	2	2	1	0	0	0	0	1	1
P04181	P04181	12	12	12	Ornithine aminotransferase, mitochondrial;Ornithine aminotransferase, hepatic form;Ornithine aminotransferase, renal form	OAT	sp|P04181|OAT_HUMAN Ornithine aminotransferase, mitochondrial OS=Homo sapiens GN=OAT PE=1 SV=1	1	12	12	12	7	8	6	6	7	10	7	7	5	6	7	5	8	7	9	9	7	8	6	6	7	10	7	7	5	6	7	5	8	7	9	9	7	8	6	6	7	10
P04264;CON__P04264;CON__H-INV:HIT000016045;F8VP67	P04264;CON__P04264	26;25;2;2	26;25;2;2	15;14;0;0	Keratin, type II cytoskeletal 1	KRT1	sp|P04264|K2C1_HUMAN Keratin, type II cytoskeletal 1 OS=Homo sapiens GN=KRT1 PE=1 SV=6;	4	26	26	15	12	9	15	15	2	3	16	18	22	21	7	7	5	4	3	4	12	9	15	15	2	3	16	18	22	21	7	7	5	4	3	4	7	5	11	10	0	0
P04350;M0R278;M0R1I1	P04350	15;4;2	2;1;1	0;0;0	Tubulin beta-4A chain	TUBB4A	sp|P04350|TBB4A_HUMAN Tubulin beta-4A chain OS=Homo sapiens GN=TUBB4A PE=1 SV=2	3	15	2	0	13	14	13	13	12	12	12	13	13	13	13	14	13	13	12	12	0	1	1	1	0	0	0	1	1	1	1	1	0	0	0	0	0	0	0	0	0	0
P04406;E7EUT5;O14556	P04406;E7EUT5	23;17;1	23;17;1	23;17;1	Glyceraldehyde-3-phosphate dehydrogenase	GAPDH	sp|P04406|G3P_HUMAN Glyceraldehyde-3-phosphate dehydrogenase OS=Homo sapiens GN=GAPDH PE=1 SV=3;tr|E7EUT5|E7EUT5_HUMAN Glyceraldehyde-3-phosphate dehydrogenase OS=Homo sapiens GN=GAPDH PE=1 SV=1	3	23	23	23	17	18	17	17	20	20	18	17	17	15	16	16	21	18	19	19	17	18	17	17	20	20	18	17	17	15	16	16	21	18	19	19	17	18	17	17	20	20
P04818	P04818	2	2	2	Thymidylate synthase	TYMS	sp|P04818|TYSY_HUMAN Thymidylate synthase OS=Homo sapiens GN=TYMS PE=1 SV=3	1	2	2	2	0	0	1	1	0	0	1	1	0	0	0	0	0	1	2	1	0	0	1	1	0	0	1	1	0	0	0	0	0	1	2	1	0	0	1	1	0	0
P04843;B7Z4L4;F8WF32	P04843;B7Z4L4	24;18;4	24;18;4	24;18;4	Dolichyl-diphosphooligosaccharide--protein glycosyltransferase subunit 1	RPN1	sp|P04843|RPN1_HUMAN Dolichyl-diphosphooligosaccharide--protein glycosyltransferase subunit 1 OS=Homo sapiens GN=RPN1 PE=1 SV=1;tr|B7Z4L4|B7Z4L4_HUMAN Dolichyl-diphosphooligosaccharide--protein glycosyltransferase subunit 1 OS=Homo sapiens GN=RPN1 PE=1 SV=	3	24	24	24	11	12	12	10	16	13	9	11	6	7	13	14	13	12	11	13	11	12	12	10	16	13	9	11	6	7	13	14	13	12	11	13	11	12	12	10	16	13
P04844;Q5JYR7;Q5JYR3;Q5JYR4;H0Y5M1;F2Z3K5	P04844	14;4;3;3;2;2	14;4;3;3;2;2	14;4;3;3;2;2	Dolichyl-diphosphooligosaccharide--protein glycosyltransferase subunit 2	RPN2	sp|P04844|RPN2_HUMAN Dolichyl-diphosphooligosaccharide--protein glycosyltransferase subunit 2 OS=Homo sapiens GN=RPN2 PE=1 SV=3	6	14	14	14	7	8	8	7	4	8	4	4	5	4	5	4	7	6	5	6	7	8	8	7	4	8	4	4	5	4	5	4	7	6	5	6	7	8	8	7	4	8
P05023;M0R116;A0A0A0MT26;P13637;B1AKY9;P50993;H0Y7C1;Q13733;P20648;Q5TC01;Q5TC02;M0QXF2;E9PRA5	P05023	22;9;9;9;8;8;6;5;5;4;3;2;2	22;9;9;9;8;8;6;5;5;4;3;2;2	18;5;5;5;4;4;2;1;1;4;3;2;1	Sodium/potassium-transporting ATPase subunit alpha-1	ATP1A1	sp|P05023|AT1A1_HUMAN Sodium/potassium-transporting ATPase subunit alpha-1 OS=Homo sapiens GN=ATP1A1 PE=1 SV=1	13	22	22	18	12	11	11	11	11	16	11	9	8	7	11	11	10	7	7	13	12	11	11	11	11	16	11	9	8	7	11	11	10	7	7	13	10	9	8	9	9	13
P05091;F8VP50;S4R3S4;Q5SYQ7;Q5SYQ9;Q5SYQ8;P00352	P05091;F8VP50	7;4;2;1;1;1;1	7;4;2;1;1;1;1	7;4;2;1;1;1;1	Aldehyde dehydrogenase, mitochondrial	ALDH2	sp|P05091|ALDH2_HUMAN Aldehyde dehydrogenase, mitochondrial OS=Homo sapiens GN=ALDH2 PE=1 SV=2;tr|F8VP50|F8VP50_HUMAN Uncharacterized protein (Fragment) OS=Homo sapiens PE=4 SV=3	7	7	7	7	2	1	2	2	0	1	0	0	2	1	0	1	1	1	0	1	2	1	2	2	0	1	0	0	2	1	0	1	1	1	0	1	2	1	2	2	0	1
P05141;Q9H0C2	P05141	15;3	15;3	5;0	ADP/ATP translocase 2;ADP/ATP translocase 2, N-terminally processed	SLC25A5	sp|P05141|ADT2_HUMAN ADP/ATP translocase 2 OS=Homo sapiens GN=SLC25A5 PE=1 SV=7	2	15	15	5	10	8	12	11	10	10	11	10	8	8	8	10	11	12	10	11	10	8	12	11	10	10	11	10	8	8	8	10	11	12	10	11	2	1	4	4	3	2
P05165;H0Y5U0;A0A1B0GU58	P05165;H0Y5U0;A0A1B0GU58	2;1;1	2;1;1	2;1;1	Propionyl-CoA carboxylase alpha chain, mitochondrial	PCCA	sp|P05165|PCCA_HUMAN Propionyl-CoA carboxylase alpha chain, mitochondrial OS=Homo sapiens GN=PCCA PE=1 SV=4;tr|H0Y5U0|H0Y5U0_HUMAN Propionyl-CoA carboxylase alpha chain, mitochondrial (Fragment) OS=Homo sapiens GN=PCCA PE=1 SV=1;tr|A0A1B0GU58|A0A1B0GU58_HU	3	2	2	2	0	0	0	0	0	0	1	0	2	1	0	0	0	0	0	0	0	0	0	0	0	0	1	0	2	1	0	0	0	0	0	0	0	0	0	0	0	0
P05198;H0YJS4;G3V4T5	P05198;H0YJS4;G3V4T5	8;7;7	8;7;7	8;7;7	Eukaryotic translation initiation factor 2 subunit 1	EIF2S1	sp|P05198|IF2A_HUMAN Eukaryotic translation initiation factor 2 subunit 1 OS=Homo sapiens GN=EIF2S1 PE=1 SV=3;tr|H0YJS4|H0YJS4_HUMAN Eukaryotic translation initiation factor 2 subunit 1 (Fragment) OS=Homo sapiens GN=EIF2S1 PE=1 SV=1;tr|G3V4T5|G3V4T5_HUMAN	3	8	8	8	3	3	1	3	2	4	2	2	0	0	3	1	1	3	5	5	3	3	1	3	2	4	2	2	0	0	3	1	1	3	5	5	3	3	1	3	2	4
P05386	P05386	1	1	1	60S acidic ribosomal protein P1	RPLP1	sp|P05386|RLA1_HUMAN 60S acidic ribosomal protein P1 OS=Homo sapiens GN=RPLP1 PE=1 SV=1	1	1	1	1	1	1	1	1	1	1	1	1	1	1	1	1	1	1	1	1	1	1	1	1	1	1	1	1	1	1	1	1	1	1	1	1	1	1	1	1	1	1
P05387;H0YDD8	P05387	6;2	6;2	6;2	60S acidic ribosomal protein P2	RPLP2	sp|P05387|RLA2_HUMAN 60S acidic ribosomal protein P2 OS=Homo sapiens GN=RPLP2 PE=1 SV=1	2	6	6	6	4	5	4	4	3	4	4	4	5	5	5	4	3	3	4	4	4	5	4	4	3	4	4	4	5	5	5	4	3	3	4	4	4	5	4	4	3	4
P05388;F8VWS0;F8VW21;F8VU65;F8VPE8;G3V210;F8VZS0;F8VS58;F8VQY6;F8VRK7;Q8NHW5;F8VWV4;F8W1K8	P05388;F8VWS0;F8VW21;F8VU65;F8VPE8;G3V210;F8VZS0;F8VS58;F8VQY6;F8VRK7;Q8NHW5;F8VWV4	10;9;8;8;7;7;7;6;6;6;6;5;2	10;9;8;8;7;7;7;6;6;6;6;5;2	10;9;8;8;7;7;7;6;6;6;6;5;2	60S acidic ribosomal protein P0;60S acidic ribosomal protein P0-like	RPLP0;RPLP0P6	sp|P05388|RLA0_HUMAN 60S acidic ribosomal protein P0 OS=Homo sapiens GN=RPLP0 PE=1 SV=1;tr|F8VWS0|F8VWS0_HUMAN 60S acidic ribosomal protein P0 OS=Homo sapiens GN=RPLP0 PE=1 SV=1;tr|F8VW21|F8VW21_HUMAN 60S acidic ribosomal protein P0 (Fragment) OS=Homo sapi	13	10	10	10	6	3	7	7	8	5	6	6	7	8	6	7	7	6	7	8	6	3	7	7	8	5	6	6	7	8	6	7	7	6	7	8	6	3	7	7	8	5
P05455;E7ERC4;E9PGX9;E9PFL9	P05455	11;5;3;1	11;5;3;1	11;5;3;1	Lupus La protein	SSB	sp|P05455|LA_HUMAN Lupus La protein OS=Homo sapiens GN=SSB PE=1 SV=2	4	11	11	11	4	3	4	4	8	4	5	5	4	4	5	2	4	3	5	6	4	3	4	4	8	4	5	5	4	4	5	2	4	3	5	6	4	3	4	4	8	4
P06280;V9GYN5	P06280	5;2	5;2	5;2	Alpha-galactosidase A	GLA	sp|P06280|AGAL_HUMAN Alpha-galactosidase A OS=Homo sapiens GN=GLA PE=1 SV=1	2	5	5	5	0	1	1	1	0	0	2	1	1	1	2	2	1	1	1	2	0	1	1	1	0	0	2	1	1	1	2	2	1	1	1	2	0	1	1	1	0	0
P06576;H0YH81;F8W079;F8W0P7;H0YI37	P06576;H0YH81;F8W079	25;20;13;9;6	25;20;13;9;6	25;20;13;9;6	ATP synthase subunit beta, mitochondrial;ATP synthase subunit beta	ATP5B	sp|P06576|ATPB_HUMAN ATP synthase subunit beta, mitochondrial OS=Homo sapiens GN=ATP5B PE=1 SV=3;tr|H0YH81|H0YH81_HUMAN ATP synthase subunit beta (Fragment) OS=Homo sapiens GN=ATP5B PE=1 SV=1;tr|F8W079|F8W079_HUMAN ATP synthase subunit beta, mitochondrial	5	25	25	25	21	22	20	20	17	19	17	16	22	21	20	19	19	18	18	17	21	22	20	20	17	19	17	16	22	21	20	19	19	18	18	17	21	22	20	20	17	19
P06733;K7EM90;F5H1C3;E5RI09;E5RG95;K7EPM1;K7EKN2;E5RGZ4;F5H0C8;P13929;P09104	P06733;K7EM90	16;9;1;1;1;1;1;1;1;1;1	16;9;1;1;1;1;1;1;1;1;1	16;9;1;1;1;1;1;1;1;1;1	Alpha-enolase;Enolase	ENO1	sp|P06733|ENOA_HUMAN Alpha-enolase OS=Homo sapiens GN=ENO1 PE=1 SV=2;tr|K7EM90|K7EM90_HUMAN Alpha-enolase (Fragment) OS=Homo sapiens GN=ENO1 PE=1 SV=1	11	16	16	16	13	13	11	12	16	13	11	12	12	14	12	9	10	11	14	13	13	13	11	12	16	13	11	12	12	14	12	9	10	11	14	13	13	13	11	12	16	13
P06748;E5RI98;E5RGW4	P06748	13;3;2	13;3;2	13;3;2	Nucleophosmin	NPM1	sp|P06748|NPM_HUMAN Nucleophosmin OS=Homo sapiens GN=NPM1 PE=1 SV=2	3	13	13	13	7	8	11	8	9	9	9	7	6	6	9	7	9	10	12	10	7	8	11	8	9	9	9	7	6	6	9	7	9	10	12	10	7	8	11	8	9	9
P07195;A8MW50;C9J7H8;F5H793	P07195;A8MW50;C9J7H8	18;10;9;8	17;9;9;8	17;9;9;8	L-lactate dehydrogenase B chain;L-lactate dehydrogenase	LDHB	sp|P07195|LDHB_HUMAN L-lactate dehydrogenase B chain OS=Homo sapiens GN=LDHB PE=1 SV=2;tr|A8MW50|A8MW50_HUMAN L-lactate dehydrogenase (Fragment) OS=Homo sapiens GN=LDHB PE=1 SV=1;tr|C9J7H8|C9J7H8_HUMAN L-lactate dehydrogenase B chain (Fragment) OS=Homo sap	4	18	17	17	13	14	13	14	16	15	13	14	14	13	13	12	15	16	14	16	13	14	13	14	15	14	13	14	14	13	13	12	15	15	14	16	13	14	13	14	15	14
P07237;H7BZ94;H0Y3Z3;I3L398;I3L312;I3L4M2;I3L0S0;I3L3P5;I3NI03;I3L3U6	P07237;H7BZ94;H0Y3Z3	13;11;8;6;6;5;4;2;2;1	13;11;8;6;6;5;4;2;2;1	13;11;8;6;6;5;4;2;2;1	Protein disulfide-isomerase	P4HB	sp|P07237|PDIA1_HUMAN Protein disulfide-isomerase OS=Homo sapiens GN=P4HB PE=1 SV=3;tr|H7BZ94|H7BZ94_HUMAN Protein disulfide-isomerase OS=Homo sapiens GN=P4HB PE=1 SV=2;tr|H0Y3Z3|H0Y3Z3_HUMAN Protein disulfide-isomerase (Fragment) OS=Homo sapiens GN=P4HB P	10	13	13	13	3	2	2	1	6	10	5	5	1	0	1	2	7	4	8	9	3	2	2	1	6	10	5	5	1	0	1	2	7	4	8	9	3	2	2	1	6	10
Q5JP53;P07437;Q5ST81;A0A075B736;Q5SQY0;A6NNZ2;G3V2A3;CON__ENSEMBL:ENSBTAP00000025008;Q9H4B7;G3V5W4;G3V2R8;M0R042;G3V3R4;G3V2N6	Q5JP53;P07437;Q5ST81	19;19;16;6;6;6;5;5;5;1;1;1;1;1	19;19;16;6;6;6;5;5;5;1;1;1;1;1	4;4;2;0;0;0;0;0;0;0;0;0;0;0	Tubulin beta chain	TUBB	tr|Q5JP53|Q5JP53_HUMAN Tubulin beta chain OS=Homo sapiens GN=TUBB PE=1 SV=1;sp|P07437|TBB5_HUMAN Tubulin beta chain OS=Homo sapiens GN=TUBB PE=1 SV=2;tr|Q5ST81|Q5ST81_HUMAN Tubulin beta chain OS=Homo sapiens GN=TUBB PE=1 SV=1	14	19	19	4	18	19	17	17	18	18	17	17	17	17	17	18	18	18	18	18	18	19	17	17	18	18	17	17	17	17	17	18	18	18	18	18	4	4	4	4	4	4
P07737;K7EJ44;I3L3D5;CON__P02584	P07737;K7EJ44	7;5;3;2	7;5;3;2	7;5;3;2	Profilin-1	PFN1	sp|P07737|PROF1_HUMAN Profilin-1 OS=Homo sapiens GN=PFN1 PE=1 SV=2;tr|K7EJ44|K7EJ44_HUMAN Profilin OS=Homo sapiens GN=PFN1 PE=1 SV=1	4	7	7	7	1	2	3	3	3	4	3	4	3	3	1	2	5	5	5	5	1	2	3	3	3	4	3	4	3	3	1	2	5	5	5	5	1	2	3	3	3	4
P07814;V9GYZ6;V9GZ76	P07814;V9GYZ6	38;24;5	38;24;5	38;24;5	Bifunctional glutamate/proline--tRNA ligase;Glutamate--tRNA ligase;Proline--tRNA ligase	EPRS	sp|P07814|SYEP_HUMAN Bifunctional glutamate/proline--tRNA ligase OS=Homo sapiens GN=EPRS PE=1 SV=5;tr|V9GYZ6|V9GYZ6_HUMAN Bifunctional glutamate/proline--tRNA ligase (Fragment) OS=Homo sapiens GN=EPRS PE=1 SV=1	3	38	38	38	24	32	18	13	20	19	7	8	1	1	17	21	17	22	21	20	24	32	18	13	20	19	7	8	1	1	17	21	17	22	21	20	24	32	18	13	20	19
P07900;G3V2J8;Q14568;Q58FG0;Q58FG1	P07900	42;10;9;8;2	25;6;3;4;1	25;6;3;4;1	Heat shock protein HSP 90-alpha	HSP90AA1	sp|P07900|HS90A_HUMAN Heat shock protein HSP 90-alpha OS=Homo sapiens GN=HSP90AA1 PE=1 SV=5	5	42	25	25	31	34	32	30	33	34	31	31	32	32	29	30	35	35	31	33	20	21	19	19	20	20	18	20	20	19	19	19	20	21	18	20	20	21	19	19	20	20
P07954	P07954	9	9	9	Fumarate hydratase, mitochondrial	FH	sp|P07954|FUMH_HUMAN Fumarate hydratase, mitochondrial OS=Homo sapiens GN=FH PE=1 SV=3	1	9	9	9	1	1	0	0	3	1	4	3	4	2	0	0	1	2	2	1	1	1	0	0	3	1	4	3	4	2	0	0	1	2	2	1	1	1	0	0	3	1
P08133;E5RK69;E7EMC6;E5RFF0;H0YC77;E5RIU8;E5RJR0;E5RJF5;E5RI05;E5RK63	P08133;E5RK69;E7EMC6	6;4;3;2;1;1;1;1;1;1	6;4;3;2;1;1;1;1;1;1	6;4;3;2;1;1;1;1;1;1	Annexin A6;Annexin	ANXA6	sp|P08133|ANXA6_HUMAN Annexin A6 OS=Homo sapiens GN=ANXA6 PE=1 SV=3;tr|E5RK69|E5RK69_HUMAN Annexin OS=Homo sapiens GN=ANXA6 PE=1 SV=1;tr|E7EMC6|E7EMC6_HUMAN Annexin OS=Homo sapiens GN=ANXA6 PE=1 SV=1	10	6	6	6	0	0	1	2	3	3	1	1	0	0	2	0	3	1	2	2	0	0	1	2	3	3	1	1	0	0	2	0	3	1	2	2	0	0	1	2	3	3
P08237;F8VX13;F8VNX2;F8VZQ1;F8VP00;F8VZ53;F8VSF5;F8W1J8;F8VSF7;F8VW30;V9GY25;F8VSL1	P08237	6;2;2;2;2;1;1;1;1;1;1;1	6;2;2;2;2;1;1;1;1;1;1;1	4;2;2;2;2;1;1;1;1;1;0;1	ATP-dependent 6-phosphofructokinase, muscle type	PFKM	sp|P08237|PFKAM_HUMAN ATP-dependent 6-phosphofructokinase, muscle type OS=Homo sapiens GN=PFKM PE=1 SV=2	12	6	6	4	4	2	0	2	2	4	0	0	0	0	1	1	3	3	1	2	4	2	0	2	2	4	0	0	0	0	1	1	3	3	1	2	2	1	0	1	2	3
P08238;Q58FF7	P08238	43;18	43;18	22;8	Heat shock protein HSP 90-beta	HSP90AB1	sp|P08238|HS90B_HUMAN Heat shock protein HSP 90-beta OS=Homo sapiens GN=HSP90AB1 PE=1 SV=4	2	43	43	22	31	35	36	33	37	36	34	28	31	32	34	35	37	38	36	37	31	35	36	33	37	36	34	28	31	32	34	35	37	38	36	37	18	19	20	20	20	19
P08240	P08240	2	2	2	Signal recognition particle receptor subunit alpha	SRPR	sp|P08240|SRPRA_HUMAN Signal recognition particle receptor subunit alpha OS=Homo sapiens GN=SRPRA PE=1 SV=2	1	2	2	2	1	1	1	0	1	0	0	0	0	0	1	1	1	1	0	1	1	1	1	0	1	0	0	0	0	0	1	1	1	1	0	1	1	1	1	0	1	0
P08243;F8WEJ5;C9J057;C9JLN6;C9JM09;C9JT45	P08243	12;4;2;1;1;1	12;4;2;1;1;1	12;4;2;1;1;1	Asparagine synthetase [glutamine-hydrolyzing]	ASNS	sp|P08243|ASNS_HUMAN Asparagine synthetase [glutamine-hydrolyzing] OS=Homo sapiens GN=ASNS PE=1 SV=4	6	12	12	12	1	1	3	2	5	1	0	0	0	1	4	3	6	5	4	4	1	1	3	2	5	1	0	0	0	1	4	3	6	5	4	4	1	1	3	2	5	1
P08559;Q5JPU3;Q5JPU0;Q5JPT9;Q5JPU1;P29803	P08559	8;3;3;3;3;1	8;3;3;3;3;1	8;3;3;3;3;1	Pyruvate dehydrogenase E1 component subunit alpha, somatic form, mitochondrial	PDHA1	sp|P08559|ODPA_HUMAN Pyruvate dehydrogenase E1 component subunit alpha, somatic form, mitochondrial OS=Homo sapiens GN=PDHA1 PE=1 SV=3	6	8	8	8	3	1	3	3	3	4	1	3	1	0	3	2	2	3	3	3	3	1	3	3	3	4	1	3	1	0	3	2	2	3	3	3	3	1	3	3	3	4
P08574	P08574	5	5	5	Cytochrome c1, heme protein, mitochondrial	CYC1	sp|P08574|CY1_HUMAN Cytochrome c1, heme protein, mitochondrial OS=Homo sapiens GN=CYC1 PE=1 SV=3	1	5	5	5	2	2	3	3	1	2	3	2	2	2	1	2	0	2	2	2	2	2	3	3	1	2	3	2	2	2	1	2	0	2	2	2	2	2	3	3	1	2
P08579;M0QZG7	P08579	5;1	5;1	3;0	U2 small nuclear ribonucleoprotein B	SNRPB2	sp|P08579|RU2B_HUMAN U2 small nuclear ribonucleoprotein B OS=Homo sapiens GN=SNRPB2 PE=1 SV=1	2	5	5	3	3	3	2	3	2	1	1	2	3	3	2	3	3	2	2	3	3	3	2	3	2	1	1	2	3	3	2	3	3	2	2	3	3	3	2	2	1	1
P08621;M0QYR1	P08621;M0QYR1	6;3	6;3	6;3	U1 small nuclear ribonucleoprotein 70 kDa	SNRNP70	sp|P08621|RU17_HUMAN U1 small nuclear ribonucleoprotein 70 kDa OS=Homo sapiens GN=SNRNP70 PE=1 SV=2;tr|M0QYR1|M0QYR1_HUMAN U1 small nuclear ribonucleoprotein 70 kDa (Fragment) OS=Homo sapiens GN=SNRNP70 PE=1 SV=1	2	6	6	6	0	1	0	0	0	0	3	3	4	4	0	0	0	0	1	1	0	1	0	0	0	0	3	3	4	4	0	0	0	0	1	1	0	1	0	0	0	0
P08670;B0YJC4;B0YJC5;A0A1B0GTT5;A0A1B0GVG8;H7C5W5;P41219;P17661;F8W835;E7EMV2;E7ESP9;Q16352;P07196;P07197;P12036	P08670;B0YJC4	20;18;8;7;5;3;3;3;1;1;1;1;1;1;1	20;18;8;7;5;3;3;3;1;1;1;1;1;1;1	19;17;7;7;5;2;2;2;1;1;1;1;1;1;1	Vimentin	VIM	sp|P08670|VIME_HUMAN Vimentin OS=Homo sapiens GN=VIM PE=1 SV=4;tr|B0YJC4|B0YJC4_HUMAN Vimentin OS=Homo sapiens GN=VIM PE=1 SV=1	15	20	20	19	10	10	5	7	8	7	2	3	1	1	10	10	4	6	8	8	10	10	5	7	8	7	2	3	1	1	10	10	4	6	8	8	10	10	5	7	8	7
P08708;H0YN88;A0A075B716;H0YN73;H3BNC9	P08708;H0YN88;A0A075B716	6;5;5;2;2	6;5;5;2;2	6;5;5;2;2	40S ribosomal protein S17	RPS17	sp|P08708|RS17_HUMAN 40S ribosomal protein S17 OS=Homo sapiens GN=RPS17 PE=1 SV=2;tr|H0YN88|H0YN88_HUMAN 40S ribosomal protein S17 OS=Homo sapiens GN=RPS17 PE=1 SV=1;tr|A0A075B716|A0A075B716_HUMAN 40S ribosomal protein S17 OS=Homo sapiens GN=RPS17 PE=1 SV=	5	6	6	6	4	5	5	4	4	5	3	3	3	3	4	5	4	4	4	4	4	5	5	4	4	5	3	3	3	3	4	5	4	4	4	4	4	5	5	4	4	5
P08758;D6RBL5;D6RBE9;E9PHT9	P08758;D6RBL5;D6RBE9	7;6;4;3	7;6;4;3	7;6;4;3	Annexin A5;Annexin	ANXA5	sp|P08758|ANXA5_HUMAN Annexin A5 OS=Homo sapiens GN=ANXA5 PE=1 SV=2;tr|D6RBL5|D6RBL5_HUMAN Annexin OS=Homo sapiens GN=ANXA5 PE=1 SV=1;tr|D6RBE9|D6RBE9_HUMAN Annexin OS=Homo sapiens GN=ANXA5 PE=1 SV=1	4	7	7	7	0	0	1	1	2	3	1	1	0	0	0	0	3	5	4	4	0	0	1	1	2	3	1	1	0	0	0	0	3	5	4	4	0	0	1	1	2	3
P09211;A8MX94;A0A087X2E9;A0A087X243	P09211;A8MX94	9;8;3;1	9;8;3;1	9;8;3;1	Glutathione S-transferase P	GSTP1	sp|P09211|GSTP1_HUMAN Glutathione S-transferase P OS=Homo sapiens GN=GSTP1 PE=1 SV=2;tr|A8MX94|A8MX94_HUMAN Glutathione S-transferase P OS=Homo sapiens GN=GSTP1 PE=1 SV=1	4	9	9	9	6	6	6	6	6	7	7	7	4	4	5	6	7	9	6	6	6	6	6	6	6	7	7	7	4	4	5	6	7	9	6	6	6	6	6	6	6	7
Q5T7C4;P09429;B2RPK0;P23497	Q5T7C4;P09429;B2RPK0	6;6;4;2	6;6;4;2	6;6;4;2	High mobility group protein B1;Putative high mobility group protein B1-like 1	HMGB1;HMGB1P1	tr|Q5T7C4|Q5T7C4_HUMAN High mobility group protein B1 OS=Homo sapiens GN=HMGB1 PE=1 SV=1;sp|P09429|HMGB1_HUMAN High mobility group protein B1 OS=Homo sapiens GN=HMGB1 PE=1 SV=3;sp|B2RPK0|HGB1A_HUMAN Putative high mobility group protein B1-like 1 OS=Homo sa	4	6	6	6	2	3	2	1	1	1	2	3	2	2	1	1	3	2	1	2	2	3	2	1	1	1	2	3	2	2	1	1	3	2	1	2	2	3	2	1	1	1
P09496;F8WF69;C9J8P9	P09496;F8WF69;C9J8P9	6;5;3	6;5;3	6;5;3	Clathrin light chain A	CLTA	sp|P09496|CLCA_HUMAN Clathrin light chain A OS=Homo sapiens GN=CLTA PE=1 SV=1;tr|F8WF69|F8WF69_HUMAN Clathrin light chain OS=Homo sapiens GN=CLTA PE=1 SV=1;tr|C9J8P9|C9J8P9_HUMAN Clathrin light chain OS=Homo sapiens GN=CLTA PE=1 SV=1	3	6	6	6	2	3	3	2	2	3	1	2	2	6	3	3	1	1	1	2	2	3	3	2	2	3	1	2	2	6	3	3	1	1	1	2	2	3	3	2	2	3
P09661;H0YKK0;H0YLR3;H0YMA0	P09661;H0YKK0	5;3;2;2	5;3;2;2	5;3;2;2	U2 small nuclear ribonucleoprotein A	SNRPA1	sp|P09661|RU2A_HUMAN U2 small nuclear ribonucleoprotein A OS=Homo sapiens GN=SNRPA1 PE=1 SV=2;tr|H0YKK0|H0YKK0_HUMAN Small nuclear ribonucleoprotein polypeptide A, isoform CRA_a OS=Homo sapiens GN=SNRPA1 PE=1 SV=1	4	5	5	5	1	3	0	1	2	2	1	0	0	0	2	2	1	2	1	1	1	3	0	1	2	2	1	0	0	0	2	2	1	2	1	1	1	3	0	1	2	2
P09669	P09669	5	5	5	Cytochrome c oxidase subunit 6C	COX6C	sp|P09669|COX6C_HUMAN Cytochrome c oxidase subunit 6C OS=Homo sapiens GN=COX6C PE=1 SV=2	1	5	5	5	2	2	2	2	2	1	0	0	3	2	2	1	2	2	1	1	2	2	2	2	2	1	0	0	3	2	2	1	2	2	1	1	2	2	2	2	2	1
P09874;Q5VX84;Q5VX85	P09874	54;2;2	54;2;2	54;2;2	Poly [ADP-ribose] polymerase 1	PARP1	sp|P09874|PARP1_HUMAN Poly [ADP-ribose] polymerase 1 OS=Homo sapiens GN=PARP1 PE=1 SV=4	3	54	54	54	39	40	29	32	38	43	22	25	3	2	39	39	39	40	38	37	39	40	29	32	38	43	22	25	3	2	39	39	39	40	38	37	39	40	29	32	38	43
P09960;B4DEH5	P09960	17;2	17;2	17;2	Leukotriene A-4 hydrolase	LTA4H	sp|P09960|LKHA4_HUMAN Leukotriene A-4 hydrolase OS=Homo sapiens GN=LTA4H PE=1 SV=2	2	17	17	17	4	5	9	7	5	6	4	1	7	8	6	4	3	4	3	4	4	5	9	7	5	6	4	1	7	8	6	4	3	4	3	4	4	5	9	7	5	6
P09972;K7EKH5;C9J8F3;J3KSV6;J3QKP5;A8MVZ9	P09972;K7EKH5;C9J8F3;J3KSV6;J3QKP5;A8MVZ9	4;3;3;3;3;3	1;1;1;1;1;1	1;1;1;1;1;1	Fructose-bisphosphate aldolase C;Fructose-bisphosphate aldolase	ALDOC	sp|P09972|ALDOC_HUMAN Fructose-bisphosphate aldolase C OS=Homo sapiens GN=ALDOC PE=1 SV=2;tr|K7EKH5|K7EKH5_HUMAN Fructose-bisphosphate aldolase C (Fragment) OS=Homo sapiens GN=ALDOC PE=1 SV=1;tr|C9J8F3|C9J8F3_HUMAN Fructose-bisphosphate aldolase C (Fragmen	6	4	1	1	1	0	1	1	1	1	2	1	1	2	1	1	3	3	1	1	0	0	0	0	0	0	1	0	0	0	0	0	1	0	0	0	0	0	0	0	0	0
P47985;P0C7P4	P47985;P0C7P4	3;3	3;3	3;3	Cytochrome b-c1 complex subunit Rieske, mitochondrial;Cytochrome b-c1 complex subunit 11;Putative cytochrome b-c1 complex subunit Rieske-like protein 1	UQCRFS1;UQCRFS1P1	sp|P47985|UCRI_HUMAN Cytochrome b-c1 complex subunit Rieske, mitochondrial OS=Homo sapiens GN=UQCRFS1 PE=1 SV=2;sp|P0C7P4|UCRIL_HUMAN Putative cytochrome b-c1 complex subunit Rieske-like protein 1 OS=Homo sapiens GN=UQCRFS1P1 PE=5 SV=1	2	3	3	3	1	1	1	2	1	1	1	1	2	1	1	1	0	0	0	1	1	1	1	2	1	1	1	1	2	1	1	1	0	0	0	1	1	1	1	2	1	1
P0CG12	P0CG12	2	2	2	Chromosome transmission fidelity protein 8 homolog isoform 2	CHTF8	sp|P0CG12|CTF8A_HUMAN Chromosome transmission fidelity protein 8 homolog isoform 2 OS=Homo sapiens GN=CHTF8 PE=1 SV=1	1	2	2	2	0	0	1	1	0	0	1	1	0	0	0	0	0	0	0	0	0	0	1	1	0	0	1	1	0	0	0	0	0	0	0	0	0	0	1	1	0	0
P0DN76;Q01081;K7EJH3;A0A1B0GW87;K7EJM7;M0QYK5;M0R2N4;Q8WU68	P0DN76;Q01081	4;4;1;1;1;1;1;1	4;4;1;1;1;1;1;1	4;4;1;1;1;1;1;1	Splicing factor U2AF 35 kDa subunit	U2AF1	sp|P0DN76|U2AF5_HUMAN Splicing factor U2AF 35 kDa subunit-like protein OS=Homo sapiens GN=U2AF1L5 PE=1 SV=1;sp|Q01081|U2AF1_HUMAN Splicing factor U2AF 35 kDa subunit OS=Homo sapiens GN=U2AF1 PE=1 SV=3	8	4	4	4	2	2	3	3	2	2	1	0	1	0	2	3	1	1	3	1	2	2	3	3	2	2	1	0	1	0	2	3	1	1	3	1	2	2	3	3	2	2
P0DN79;P35520;C9JMA6;H7C2H4;H7C1W6;H7C2W0	P0DN79;P35520	13;13;5;4;2;2	13;13;5;4;2;2	13;13;5;4;2;2	Cystathionine beta-synthase	CBS	sp|P0DN79|CBSL_HUMAN Cystathionine beta-synthase-like protein OS=Homo sapiens GN=CBSL PE=1 SV=1;sp|P35520|CBS_HUMAN Cystathionine beta-synthase OS=Homo sapiens GN=CBS PE=1 SV=2	6	13	13	13	4	5	6	6	3	5	7	5	5	7	1	3	4	5	4	2	4	5	6	6	3	5	7	5	5	7	1	3	4	5	4	2	4	5	6	6	3	5
P10155;G5E9R9;H0Y9N5	P10155	7;3;1	7;3;1	7;3;1	60 kDa SS-A/Ro ribonucleoprotein	TROVE2	sp|P10155|RO60_HUMAN 60 kDa SS-A/Ro ribonucleoprotein OS=Homo sapiens GN=TROVE2 PE=1 SV=2	3	7	7	7	1	1	1	2	4	3	1	0	0	0	1	2	3	2	3	4	1	1	1	2	4	3	1	0	0	0	1	2	3	2	3	4	1	1	1	2	4	3
P10412;Q02539;P22492;P16401	P10412	11;3;2;2	11;3;2;2	4;0;0;0	Histone H1.4	HIST1H1E	sp|P10412|H14_HUMAN Histone H1.4 OS=Homo sapiens GN=HIST1H1E PE=1 SV=2	4	11	11	4	3	4	5	4	5	3	7	6	6	7	7	7	5	3	6	5	3	4	5	4	5	3	7	6	6	7	7	7	5	3	6	5	1	1	0	1	1	1
P10599	P10599	5	5	5	Thioredoxin	TXN	sp|P10599|THIO_HUMAN Thioredoxin OS=Homo sapiens GN=TXN PE=1 SV=3	1	5	5	5	3	4	3	3	2	3	2	3	2	2	1	2	3	3	3	4	3	4	3	3	2	3	2	3	2	2	1	2	3	3	3	4	3	4	3	3	2	3
P10606	P10606	2	2	2	Cytochrome c oxidase subunit 5B, mitochondrial	COX5B	sp|P10606|COX5B_HUMAN Cytochrome c oxidase subunit 5B, mitochondrial OS=Homo sapiens GN=COX5B PE=1 SV=2	1	2	2	2	0	0	0	0	1	1	2	2	0	0	0	0	1	1	1	1	0	0	0	0	1	1	2	2	0	0	0	0	1	1	1	1	0	0	0	0	1	1
P10644	P10644	1	1	1	cAMP-dependent protein kinase type I-alpha regulatory subunit;cAMP-dependent protein kinase type I-alpha regulatory subunit, N-terminally processed	PRKAR1A	sp|P10644|KAP0_HUMAN cAMP-dependent protein kinase type I-alpha regulatory subunit OS=Homo sapiens GN=PRKAR1A PE=1 SV=1	1	1	1	1	1	1	0	0	0	0	0	0	0	0	0	0	0	0	0	0	1	1	0	0	0	0	0	0	0	0	0	0	0	0	0	0	1	1	0	0	0	0
X6RA14;P10768;U3KQT1;H7BZT7	X6RA14;P10768;U3KQT1;H7BZT7	5;5;3;3	5;5;3;3	5;5;3;3	S-formylglutathione hydrolase	ESD	tr|X6RA14|X6RA14_HUMAN S-formylglutathione hydrolase OS=Homo sapiens GN=ESD PE=1 SV=1;sp|P10768|ESTD_HUMAN S-formylglutathione hydrolase OS=Homo sapiens GN=ESD PE=1 SV=2;tr|U3KQT1|U3KQT1_HUMAN S-formylglutathione hydrolase (Fragment) OS=Homo sapiens GN=ESD	4	5	5	5	3	3	3	3	4	3	4	3	2	1	4	4	3	4	5	5	3	3	3	3	4	3	4	3	2	1	4	4	3	4	5	5	3	3	3	3	4	3
P10809;E7EXB4;E7ESH4;C9JL25;C9JL19;C9JCQ4;C9J0S9	P10809	40;14;14;4;3;3;1	40;14;14;4;3;3;1	40;14;14;4;3;3;1	60 kDa heat shock protein, mitochondrial	HSPD1	sp|P10809|CH60_HUMAN 60 kDa heat shock protein, mitochondrial OS=Homo sapiens GN=HSPD1 PE=1 SV=2	7	40	40	40	30	31	27	28	31	33	27	32	30	31	31	29	30	29	30	28	30	31	27	28	31	33	27	32	30	31	31	29	30	29	30	28	30	31	27	28	31	33
P11021	P11021	23	21	21	78 kDa glucose-regulated protein	HSPA5	sp|P11021|GRP78_HUMAN 78 kDa glucose-regulated protein OS=Homo sapiens GN=HSPA5 PE=1 SV=2	1	23	21	21	10	9	16	13	16	12	16	14	10	13	11	11	13	14	14	18	9	8	15	12	14	10	15	13	9	12	10	10	11	12	13	17	9	8	15	12	14	10
P11142;E9PKE3;E9PNE6;E9PN89;E9PLF4;E9PQQ4;E9PQK7;P54652;E9PPY6;E9PI65;E9PN25	P11142;E9PKE3;E9PNE6;E9PN89	35;34;25;21;13;12;12;12;10;9;8	35;34;25;21;13;12;12;12;10;9;8	3;3;0;3;0;0;0;3;0;1;0	Heat shock cognate 71 kDa protein	HSPA8	sp|P11142|HSP7C_HUMAN Heat shock cognate 71 kDa protein OS=Homo sapiens GN=HSPA8 PE=1 SV=1;tr|E9PKE3|E9PKE3_HUMAN Heat shock cognate 71 kDa protein OS=Homo sapiens GN=HSPA8 PE=1 SV=1;tr|E9PNE6|E9PNE6_HUMAN Heat shock cognate 71 kDa protein OS=Homo sapiens	11	35	35	3	18	24	18	20	23	26	22	24	24	22	16	16	28	28	28	28	18	24	18	20	23	26	22	24	24	22	16	16	28	28	28	28	2	2	1	1	1	3
P11172;E9PFD2;F2Z3P2;F2Z303;F8WDG4	P11172;E9PFD2	10;8;2;2;2	10;8;2;2;2	10;8;2;2;2	Uridine 5-monophosphate synthase;Orotate phosphoribosyltransferase;Orotidine 5-phosphate decarboxylase	UMPS	sp|P11172|UMPS_HUMAN Uridine 5-monophosphate synthase OS=Homo sapiens GN=UMPS PE=1 SV=1;tr|E9PFD2|E9PFD2_HUMAN Uridine 5-monophosphate synthase OS=Homo sapiens GN=UMPS PE=1 SV=1	5	10	10	10	2	3	3	2	6	5	0	0	1	3	3	4	2	3	3	2	2	3	3	2	6	5	0	0	1	3	3	4	2	3	3	2	2	3	3	2	6	5
P11177;C9J634;F8WF02	P11177;C9J634;F8WF02	10;6;5	10;6;5	10;6;5	Pyruvate dehydrogenase E1 component subunit beta, mitochondrial	PDHB	sp|P11177|ODPB_HUMAN Pyruvate dehydrogenase E1 component subunit beta, mitochondrial OS=Homo sapiens GN=PDHB PE=1 SV=3;tr|C9J634|C9J634_HUMAN Pyruvate dehydrogenase E1 component subunit beta, mitochondrial OS=Homo sapiens GN=PDHB PE=1 SV=1;tr|F8WF02|F8WF02	3	10	10	10	8	6	5	6	5	5	1	4	2	2	5	6	8	7	8	5	8	6	5	6	5	5	1	4	2	2	5	6	8	7	8	5	8	6	5	6	5	5
P11387;E5RIC7;Q969P6;E5RJ95;E5RFS0	P11387;E5RIC7;Q969P6	3;2;2;1;1	3;2;2;1;1	3;2;2;1;1	DNA topoisomerase 1;DNA topoisomerase I, mitochondrial	TOP1;TOP1MT	sp|P11387|TOP1_HUMAN DNA topoisomerase 1 OS=Homo sapiens GN=TOP1 PE=1 SV=2;tr|E5RIC7|E5RIC7_HUMAN DNA topoisomerase I, mitochondrial (Fragment) OS=Homo sapiens GN=TOP1MT PE=1 SV=2;sp|Q969P6|TOP1M_HUMAN DNA topoisomerase I, mitochondrial OS=Homo sapiens GN=	5	3	3	3	1	1	0	1	0	0	0	0	0	0	3	3	0	0	0	0	1	1	0	1	0	0	0	0	0	0	3	3	0	0	0	0	1	1	0	1	0	0
P11413;E7EM57;E7EUI8;E9PD92	P11413;E7EM57;E7EUI8;E9PD92	9;7;7;6	9;7;7;6	9;7;7;6	Glucose-6-phosphate 1-dehydrogenase	G6PD	sp|P11413|G6PD_HUMAN Glucose-6-phosphate 1-dehydrogenase OS=Homo sapiens GN=G6PD PE=1 SV=4;tr|E7EM57|E7EM57_HUMAN Glucose-6-phosphate 1-dehydrogenase (Fragment) OS=Homo sapiens GN=G6PD PE=1 SV=1;tr|E7EUI8|E7EUI8_HUMAN Glucose-6-phosphate 1-dehydrogenase (F	4	9	9	9	2	3	1	3	3	3	2	2	1	2	2	2	4	4	3	2	2	3	1	3	3	3	2	2	1	2	2	2	4	4	3	2	2	3	1	3	3	3
P11586;F5H2F4;V9GYY3	P11586;F5H2F4	40;39;3	40;39;3	39;38;3	C-1-tetrahydrofolate synthase, cytoplasmic;Methylenetetrahydrofolate dehydrogenase;Methenyltetrahydrofolate cyclohydrolase;Formyltetrahydrofolate synthetase;C-1-tetrahydrofolate synthase, cytoplasmic, N-terminally processed	MTHFD1	sp|P11586|C1TC_HUMAN C-1-tetrahydrofolate synthase, cytoplasmic OS=Homo sapiens GN=MTHFD1 PE=1 SV=3;tr|F5H2F4|F5H2F4_HUMAN C-1-tetrahydrofolate synthase, cytoplasmic OS=Homo sapiens GN=MTHFD1 PE=1 SV=1	3	40	40	39	27	25	26	25	24	28	21	21	19	22	28	27	24	27	26	31	27	25	26	25	24	28	21	21	19	22	28	27	24	27	26	31	27	25	26	25	24	28
P11766;H0YAG8;D6RAY0;D6R9G2;D6RFE4	P11766	7;2;1;1;1	7;2;1;1;1	7;2;1;1;1	Alcohol dehydrogenase class-3	ADH5	sp|P11766|ADHX_HUMAN Alcohol dehydrogenase class-3 OS=Homo sapiens GN=ADH5 PE=1 SV=4	5	7	7	7	0	0	1	2	1	1	0	2	3	2	0	1	1	0	1	0	0	0	1	2	1	1	0	2	3	2	0	1	1	0	1	0	0	0	1	2	1	1
P11802;F8VYH9;F8VTV8;F8VWX7;F8VZ51;F8VZ13;F8VYY1;Q96BE9;F8W1L8	P11802	5;2;2;2;2;1;1;1;1	4;1;1;1;1;1;1;1;1	4;1;1;1;1;1;1;1;1	Cyclin-dependent kinase 4	CDK4	sp|P11802|CDK4_HUMAN Cyclin-dependent kinase 4 OS=Homo sapiens GN=CDK4 PE=1 SV=2	9	5	4	4	2	1	1	1	2	3	1	1	1	1	1	2	0	1	1	1	1	0	0	0	1	2	0	0	0	0	0	1	0	1	0	0	1	0	0	0	1	2
P11908;B7ZB02;H7C540;A6NMS2;D3YTJ7	P11908	9;4;3;2;2	1;0;0;0;0	1;0;0;0;0	Ribose-phosphate pyrophosphokinase 2	PRPS2	sp|P11908|PRPS2_HUMAN Ribose-phosphate pyrophosphokinase 2 OS=Homo sapiens GN=PRPS2 PE=1 SV=2	5	9	1	1	5	6	5	3	6	6	4	5	5	5	8	6	4	5	6	5	0	0	0	0	0	1	0	0	0	0	0	0	0	0	0	0	0	0	0	0	0	1
P11940;E7EQV3;A0A087WTT1;E7ERJ7;H0YAR2;Q9H361;H0YBN4;H0YAP2;H0YB86;Q4VXU2;H0YAS6;H0YB75;E5RGH3;E5RH24;E5RJB9;H0YAS7;H0YC10;E5RHG7;Q96DU9;E5RGC4;E5RFD8;H0YER0;H0YAW6;H0Y6X6	P11940;E7EQV3;A0A087WTT1;E7ERJ7;H0YAR2;Q9H361	30;29;28;28;17;15;11;8;7;7;6;6;5;5;5;4;2;2;2;1;1;1;1;1	30;29;28;28;17;15;11;8;7;7;6;6;5;5;5;4;2;2;2;1;1;1;1;1	21;21;19;19;12;12;5;8;5;4;5;5;3;2;2;3;2;0;2;0;0;0;1;0	Polyadenylate-binding protein 1;Polyadenylate-binding protein;Polyadenylate-binding protein 3	PABPC1;PABPC3	sp|P11940|PABP1_HUMAN Polyadenylate-binding protein 1 OS=Homo sapiens GN=PABPC1 PE=1 SV=2;tr|E7EQV3|E7EQV3_HUMAN Polyadenylate-binding protein OS=Homo sapiens GN=PABPC1 PE=1 SV=1;tr|A0A087WTT1|A0A087WTT1_HUMAN Polyadenylate-binding protein OS=Homo sapiens	24	30	30	21	14	15	14	16	14	15	22	21	23	20	16	18	10	9	11	11	14	15	14	16	14	15	22	21	23	20	16	18	10	9	11	11	8	9	8	10	7	8
P12004	P12004	11	11	11	Proliferating cell nuclear antigen	PCNA	sp|P12004|PCNA_HUMAN Proliferating cell nuclear antigen OS=Homo sapiens GN=PCNA PE=1 SV=1	1	11	11	11	4	2	9	8	5	5	7	9	9	9	6	4	5	5	4	5	4	2	9	8	5	5	7	9	9	9	6	4	5	5	4	5	4	2	9	8	5	5
P12236;P12235;V9GYG0	P12236;P12235	15;10;6	5;1;1	5;1;1	ADP/ATP translocase 3;ADP/ATP translocase 3, N-terminally processed;ADP/ATP translocase 1	SLC25A6;SLC25A4	sp|P12236|ADT3_HUMAN ADP/ATP translocase 3 OS=Homo sapiens GN=SLC25A6 PE=1 SV=4;sp|P12235|ADT1_HUMAN ADP/ATP translocase 1 OS=Homo sapiens GN=SLC25A4 PE=1 SV=4	3	15	5	5	10	9	9	9	9	10	8	10	8	9	8	9	10	10	11	10	2	2	1	2	2	2	1	3	2	3	2	2	1	2	2	2	2	2	1	2	2	2
P12270;Q5SWX9	P12270	8;1	8;1	8;1	Nucleoprotein TPR	TPR	sp|P12270|TPR_HUMAN Nucleoprotein TPR OS=Homo sapiens GN=TPR PE=1 SV=3	2	8	8	8	1	0	1	0	1	2	1	2	1	3	2	2	2	0	1	2	1	0	1	0	1	2	1	2	1	3	2	2	2	0	1	2	1	0	1	0	1	2
P12277;G3V4N7;H0YJG0;G3V461;G3V2I1;H0YJK0;P06732	P12277;G3V4N7	18;10;8;5;1;1;1	18;10;8;5;1;1;1	18;10;8;5;1;1;1	Creatine kinase B-type	CKB	sp|P12277|KCRB_HUMAN Creatine kinase B-type OS=Homo sapiens GN=CKB PE=1 SV=1;tr|G3V4N7|G3V4N7_HUMAN Creatine kinase B-type (Fragment) OS=Homo sapiens GN=CKB PE=1 SV=1	7	18	18	18	14	15	15	14	16	15	15	15	13	15	15	15	16	15	16	17	14	15	15	14	16	15	15	15	13	15	15	15	16	15	16	17	14	15	15	14	16	15
P12532;F8WCN3;C9JSQ1;C9J8F6;C9J6W7;C9JT96;P17540;C9J995;D6RHV3;D6R998;C9JJX8	P12532;F8WCN3	11;8;5;4;3;3;3;2;2;2;1	11;8;5;4;3;3;3;2;2;2;1	11;8;5;4;3;3;3;2;2;2;1	Creatine kinase U-type, mitochondrial	CKMT1A;CKMT1B	sp|P12532|KCRU_HUMAN Creatine kinase U-type, mitochondrial OS=Homo sapiens GN=CKMT1A PE=1 SV=1;tr|F8WCN3|F8WCN3_HUMAN Creatine kinase U-type, mitochondrial OS=Homo sapiens GN=CKMT1B PE=1 SV=1	11	11	11	11	8	4	6	5	5	5	6	6	3	4	5	6	6	4	7	6	8	4	6	5	5	5	6	6	3	4	5	6	6	4	7	6	8	4	6	5	5	5
P12814;H9KV75;H0YJ11;H7C5W8;H0YJW3	P12814;H9KV75	13;12;6;6;4	3;3;3;2;1	3;3;3;2;1	Alpha-actinin-1	ACTN1	sp|P12814|ACTN1_HUMAN Alpha-actinin-1 OS=Homo sapiens GN=ACTN1 PE=1 SV=2;tr|H9KV75|H9KV75_HUMAN Alpha-actinin-1 OS=Homo sapiens GN=ACTN1 PE=1 SV=1	5	13	3	3	0	1	2	2	6	7	11	8	1	1	1	1	7	6	6	9	0	0	0	0	1	1	3	1	0	0	0	0	1	1	1	2	0	0	0	0	1	1
P12956;B1AHC9	P12956;B1AHC9	32;31	32;31	32;31	X-ray repair cross-complementing protein 6	XRCC6	sp|P12956|XRCC6_HUMAN X-ray repair cross-complementing protein 6 OS=Homo sapiens GN=XRCC6 PE=1 SV=2;tr|B1AHC9|B1AHC9_HUMAN X-ray repair cross-complementing protein 6 OS=Homo sapiens GN=XRCC6 PE=1 SV=1	2	32	32	32	25	22	21	21	24	23	20	19	19	17	22	21	21	23	22	24	25	22	21	21	24	23	20	19	19	17	22	21	21	23	22	24	25	22	21	21	24	23
P13010;C9JZ81;H7C0H9	P13010	29;6;2	29;6;2	29;6;2	X-ray repair cross-complementing protein 5	XRCC5	sp|P13010|XRCC5_HUMAN X-ray repair cross-complementing protein 5 OS=Homo sapiens GN=XRCC5 PE=1 SV=3	3	29	29	29	15	15	18	17	16	15	11	12	14	11	18	19	19	21	23	21	15	15	18	17	16	15	11	12	14	11	18	19	19	21	23	21	15	15	18	17	16	15
P13073;Q86WV2;H3BN72;H3BNV9;H3BPG0;H3BNI5	P13073;Q86WV2;H3BN72;H3BNV9;H3BPG0	6;5;5;5;3;2	6;5;5;5;3;2	6;5;5;5;3;2	Cytochrome c oxidase subunit 4 isoform 1, mitochondrial	COX4I1	sp|P13073|COX41_HUMAN Cytochrome c oxidase subunit 4 isoform 1, mitochondrial OS=Homo sapiens GN=COX4I1 PE=1 SV=1;tr|Q86WV2|Q86WV2_HUMAN COX4I1 protein OS=Homo sapiens GN=COX4I1 PE=1 SV=1;tr|H3BN72|H3BN72_HUMAN Cytochrome c oxidase subunit 4 isoform 1, mit	6	6	6	6	2	3	6	6	1	0	3	4	4	4	3	4	0	1	0	1	2	3	6	6	1	0	3	4	4	4	3	4	0	1	0	1	2	3	6	6	1	0
P13489;E9PMA9;E9PMN0;E9PIK5;E9PMJ3;E9PLZ3;E9PIM9;H0YCR7	P13489;E9PMA9;E9PMN0;E9PIK5;E9PMJ3;E9PLZ3;E9PIM9	3;2;2;2;2;2;2;1	3;2;2;2;2;2;2;1	3;2;2;2;2;2;2;1	Ribonuclease inhibitor	RNH1	sp|P13489|RINI_HUMAN Ribonuclease inhibitor OS=Homo sapiens GN=RNH1 PE=1 SV=2;tr|E9PMA9|E9PMA9_HUMAN Ribonuclease inhibitor OS=Homo sapiens GN=RNH1 PE=1 SV=1;tr|E9PMN0|E9PMN0_HUMAN Ribonuclease inhibitor OS=Homo sapiens GN=RNH1 PE=1 SV=1;tr|E9PIK5|E9PIK5_H	8	3	3	3	1	1	1	1	1	1	1	1	0	1	1	1	1	1	2	1	1	1	1	1	1	1	1	1	0	1	1	1	1	1	2	1	1	1	1	1	1	1
P13639	P13639	38	38	37	Elongation factor 2	EEF2	sp|P13639|EF2_HUMAN Elongation factor 2 OS=Homo sapiens GN=EEF2 PE=1 SV=4	1	38	38	37	30	30	30	31	33	29	26	27	27	27	30	29	31	31	31	30	30	30	30	31	33	29	26	27	27	27	30	29	31	31	31	30	30	29	29	30	32	29
P13667	P13667	10	10	10	Protein disulfide-isomerase A4	PDIA4	sp|P13667|PDIA4_HUMAN Protein disulfide-isomerase A4 OS=Homo sapiens GN=PDIA4 PE=1 SV=2	1	10	10	10	0	0	0	0	3	3	0	1	0	0	0	0	5	5	5	4	0	0	0	0	3	3	0	1	0	0	0	0	5	5	5	4	0	0	0	0	3	3
P13797;A0A0A0MSQ0;H7C4N2;U3KQI3;P13796;Q5TBN3;Q14651;F2Z2Z9;C9JAM8	P13797;A0A0A0MSQ0	28;26;8;7;4;3;3;2;2	28;26;8;7;4;3;3;2;2	28;26;8;7;4;3;3;2;2	Plastin-3	PLS3	sp|P13797|PLST_HUMAN Plastin-3 OS=Homo sapiens GN=PLS3 PE=1 SV=4;tr|A0A0A0MSQ0|A0A0A0MSQ0_HUMAN Plastin-3 OS=Homo sapiens GN=PLS3 PE=1 SV=1	9	28	28	28	20	20	22	22	19	15	21	23	16	17	21	19	21	21	22	22	20	20	22	22	19	15	21	23	16	17	21	19	21	21	22	22	20	20	22	22	19	15
P13804;H0YK49;H0YNX6;H0YLU7;H0YL12;H0YKF0;H0YL83;H0YM12	P13804;H0YK49;H0YNX6;H0YLU7;H0YL12;H0YKF0	10;8;8;8;7;5;2;1	10;8;8;8;7;5;2;1	10;8;8;8;7;5;2;1	Electron transfer flavoprotein subunit alpha, mitochondrial	ETFA	sp|P13804|ETFA_HUMAN Electron transfer flavoprotein subunit alpha, mitochondrial OS=Homo sapiens GN=ETFA PE=1 SV=1;tr|H0YK49|H0YK49_HUMAN Electron transfer flavoprotein subunit alpha, mitochondrial OS=Homo sapiens GN=ETFA PE=1 SV=1;tr|H0YNX6|H0YNX6_HUMAN E	8	10	10	10	6	8	6	7	6	7	3	3	4	3	6	5	7	4	8	7	6	8	6	7	6	7	3	3	4	3	6	5	7	4	8	7	6	8	6	7	6	7
P13861;H7C330;H7C4A9;C9J830;H7C1L0;P31323	P13861	7;2;2;2;2;1	7;2;2;2;2;1	7;2;2;2;2;1	cAMP-dependent protein kinase type II-alpha regulatory subunit	PRKAR2A	sp|P13861|KAP2_HUMAN cAMP-dependent protein kinase type II-alpha regulatory subunit OS=Homo sapiens GN=PRKAR2A PE=1 SV=2	6	7	7	7	2	4	4	4	3	3	1	2	0	0	3	3	1	0	1	2	2	4	4	4	3	3	1	2	0	0	3	3	1	0	1	2	2	4	4	4	3	3
P13995;B9A062;B8ZZU9;A0A0C4DG60;F8W7P9;Q9H903	P13995;B9A062	7;4;3;1;1;1	7;4;3;1;1;1	7;4;3;1;1;1	Bifunctional methylenetetrahydrofolate dehydrogenase/cyclohydrolase, mitochondrial;NAD-dependent methylenetetrahydrofolate dehydrogenase;Methenyltetrahydrofolate cyclohydrolase	MTHFD2	sp|P13995|MTDC_HUMAN Bifunctional methylenetetrahydrofolate dehydrogenase/cyclohydrolase, mitochondrial OS=Homo sapiens GN=MTHFD2 PE=1 SV=2;tr|B9A062|B9A062_HUMAN Bifunctional methylenetetrahydrofolate dehydrogenase/cyclohydrolase, mitochondrial OS=Homo sa	6	7	7	7	2	1	0	0	1	3	0	0	3	3	2	2	2	1	3	1	2	1	0	0	1	3	0	0	3	3	2	2	2	1	3	1	2	1	0	0	1	3
P14174	P14174	4	4	4	Macrophage migration inhibitory factor	MIF	sp|P14174|MIF_HUMAN Macrophage migration inhibitory factor OS=Homo sapiens GN=MIF PE=1 SV=4	1	4	4	4	2	3	4	4	2	2	2	2	3	3	3	3	2	3	3	3	2	3	4	4	2	2	2	2	3	3	3	3	2	3	3	3	2	3	4	4	2	2
P14324;A0A087X1D8;A0A087WVN4;A0A087WTP2;A0A087X090	P14324;A0A087X1D8;A0A087WVN4	5;3;3;2;2	5;3;3;2;2	5;3;3;2;2	Farnesyl pyrophosphate synthase	FDPS	sp|P14324|FPPS_HUMAN Farnesyl pyrophosphate synthase OS=Homo sapiens GN=FDPS PE=1 SV=4;tr|A0A087X1D8|A0A087X1D8_HUMAN Farnesyl pyrophosphate synthase (Fragment) OS=Homo sapiens GN=FDPS PE=1 SV=1;tr|A0A087WVN4|A0A087WVN4_HUMAN Farnesyl pyrophosphate synthas	5	5	5	5	3	3	1	1	2	3	2	1	2	2	2	2	3	2	2	1	3	3	1	1	2	3	2	1	2	2	2	2	3	2	2	1	3	3	1	1	2	3
V9GYG2;V9GYP9;Q5T621;P14550	V9GYG2;V9GYP9;Q5T621;P14550	1;1;1;1	1;1;1;1	1;1;1;1	Alcohol dehydrogenase [NADP(+)]	AKR1A1	tr|V9GYG2|V9GYG2_HUMAN Alcohol dehydrogenase [NADP(+)] OS=Homo sapiens GN=AKR1A1 PE=1 SV=1;tr|V9GYP9|V9GYP9_HUMAN Alcohol dehydrogenase [NADP(+)] (Fragment) OS=Homo sapiens GN=AKR1A1 PE=1 SV=1;tr|Q5T621|Q5T621_HUMAN Alcohol dehydrogenase [NADP(+)] (Fragmen	4	1	1	1	0	1	1	1	1	1	1	1	0	0	0	0	1	1	1	1	0	1	1	1	1	1	1	1	0	0	0	0	1	1	1	1	0	1	1	1	1	1
P14618;B4DNK4;H3BTN5;H3BQ34;H3BR70;H3BT25;H3BUW1;H3BTJ2;H3BU13;H3BN34;H3BQZ3;P30613	P14618;B4DNK4;H3BTN5;H3BQ34;H3BR70	35;28;26;19;19;10;10;10;3;1;1;1	35;28;26;19;19;10;10;10;3;1;1;1	35;28;26;19;19;10;10;10;3;1;1;1	Pyruvate kinase PKM;Pyruvate kinase	PKM	sp|P14618|KPYM_HUMAN Pyruvate kinase PKM OS=Homo sapiens GN=PKM PE=1 SV=4;tr|B4DNK4|B4DNK4_HUMAN Pyruvate kinase OS=Homo sapiens GN=PKM PE=1 SV=1;tr|H3BTN5|H3BTN5_HUMAN Pyruvate kinase (Fragment) OS=Homo sapiens GN=PKM PE=1 SV=1;tr|H3BQ34|H3BQ34_HUMAN Pyru	12	35	35	35	29	29	28	30	27	29	29	29	25	27	29	27	29	28	27	26	29	29	28	30	27	29	29	29	25	27	29	27	29	28	27	26	29	29	28	30	27	29
P14625;Q96GW1;A0A1W2PRR1;Q58FF3;H0YIV0;F8W026;F8VPC7	P14625	31;11;11;5;4;3;1	29;9;9;5;4;1;1	29;9;9;5;4;1;1	Endoplasmin	HSP90B1	sp|P14625|ENPL_HUMAN Endoplasmin OS=Homo sapiens GN=HSP90B1 PE=1 SV=1	7	31	29	29	14	17	23	22	18	19	21	16	20	15	19	18	15	20	18	17	14	16	22	21	16	18	20	16	19	14	18	17	14	18	17	16	14	16	22	21	16	18
P14635;D6RHI0;E9PC90	P14635;D6RHI0;E9PC90	2;1;1	2;1;1	2;1;1	G2/mitotic-specific cyclin-B1	CCNB1	sp|P14635|CCNB1_HUMAN G2/mitotic-specific cyclin-B1 OS=Homo sapiens GN=CCNB1 PE=1 SV=1;tr|D6RHI0|D6RHI0_HUMAN G2/mitotic-specific cyclin-B1 (Fragment) OS=Homo sapiens GN=CCNB1 PE=1 SV=1;tr|E9PC90|E9PC90_HUMAN G2/mitotic-specific cyclin-B1 (Fragment) OS=Hom	3	2	2	2	0	0	0	0	0	0	1	0	0	0	0	1	0	0	0	0	0	0	0	0	0	0	1	0	0	0	0	1	0	0	0	0	0	0	0	0	0	0
P14735;Q5T5N3	P14735;Q5T5N3	2;1	2;1	2;1	Insulin-degrading enzyme	IDE	sp|P14735|IDE_HUMAN Insulin-degrading enzyme OS=Homo sapiens GN=IDE PE=1 SV=4;tr|Q5T5N3|Q5T5N3_HUMAN Insulin-degrading enzyme (Fragment) OS=Homo sapiens GN=IDE PE=1 SV=1	2	2	2	2	0	0	0	0	2	1	0	0	0	0	0	0	1	1	1	1	0	0	0	0	2	1	0	0	0	0	0	0	1	1	1	1	0	0	0	0	2	1
P14866;M0QXS5;M0QYT0;M0R1W6;M0R076;M0QYL7;B4DVF8	P14866;M0QXS5	11;9;4;3;2;2;1	11;9;4;3;2;2;1	11;9;4;3;2;2;1	Heterogeneous nuclear ribonucleoprotein L	HNRNPL	sp|P14866|HNRPL_HUMAN Heterogeneous nuclear ribonucleoprotein L OS=Homo sapiens GN=HNRNPL PE=1 SV=2;tr|M0QXS5|M0QXS5_HUMAN Heterogeneous nuclear ribonucleoprotein L (Fragment) OS=Homo sapiens GN=HNRNPL PE=1 SV=1	7	11	11	11	7	8	4	4	7	8	6	7	2	1	4	5	3	5	6	3	7	8	4	4	7	8	6	7	2	1	4	5	3	5	6	3	7	8	4	4	7	8
P14868;H7BZ35;C9J7S3;C9JLC1;H7C278;C9JQM9	P14868	20;9;5;5;4;3	20;9;5;5;4;3	20;9;5;5;4;3	Aspartate--tRNA ligase, cytoplasmic	DARS	sp|P14868|SYDC_HUMAN Aspartate--tRNA ligase, cytoplasmic OS=Homo sapiens GN=DARS PE=1 SV=2	6	20	20	20	7	9	3	4	8	9	2	3	0	0	8	5	10	10	8	6	7	9	3	4	8	9	2	3	0	0	8	5	10	10	8	6	7	9	3	4	8	9
P15104	P15104	2	2	2	Glutamine synthetase	GLUL	sp|P15104|GLNA_HUMAN Glutamine synthetase OS=Homo sapiens GN=GLUL PE=1 SV=4	1	2	2	2	0	0	0	0	0	1	1	1	2	0	0	0	0	0	0	0	0	0	0	0	0	1	1	1	2	0	0	0	0	0	0	0	0	0	0	0	0	1
P15531	P15531	9	1	1	Nucleoside diphosphate kinase A	NME1	sp|P15531|NDKA_HUMAN Nucleoside diphosphate kinase A OS=Homo sapiens GN=NME1 PE=1 SV=1	1	9	1	1	9	9	8	9	8	6	9	9	9	9	8	8	9	9	8	8	1	1	1	1	1	0	1	1	1	1	1	1	1	1	0	1	1	1	1	1	1	0
P15880;H0YEN5;E9PMM9;E9PQD7;E9PPT0;I3L404;E9PM36;H3BNG3;H0YE27	P15880;H0YEN5;E9PMM9;E9PQD7;E9PPT0;I3L404	12;10;8;8;7;6;5;1;1	12;10;8;8;7;6;5;1;1	12;10;8;8;7;6;5;1;1	40S ribosomal protein S2	RPS2	sp|P15880|RS2_HUMAN 40S ribosomal protein S2 OS=Homo sapiens GN=RPS2 PE=1 SV=2;tr|H0YEN5|H0YEN5_HUMAN 40S ribosomal protein S2 (Fragment) OS=Homo sapiens GN=RPS2 PE=1 SV=1;tr|E9PMM9|E9PMM9_HUMAN 40S ribosomal protein S2 (Fragment) OS=Homo sapiens GN=RPS2 P	9	12	12	12	9	10	8	7	9	8	7	7	5	4	8	10	9	9	9	7	9	10	8	7	9	8	7	7	5	4	8	10	9	9	9	7	9	10	8	7	9	8
P15924	P15924	3	3	3	Desmoplakin	DSP	sp|P15924|DESP_HUMAN Desmoplakin OS=Homo sapiens GN=DSP PE=1 SV=3	1	3	3	3	0	0	1	1	0	1	0	0	0	0	1	0	0	0	0	2	0	0	1	1	0	1	0	0	0	0	1	0	0	0	0	2	0	0	1	1	0	1
P15927;Q5TEJ7;Q5TEJ0	P15927;Q5TEJ7	4;3;1	4;3;1	4;3;1	Replication protein A 32 kDa subunit	RPA2	sp|P15927|RFA2_HUMAN Replication protein A 32 kDa subunit OS=Homo sapiens GN=RPA2 PE=1 SV=1;tr|Q5TEJ7|Q5TEJ7_HUMAN Replication protein A 32 kDa subunit (Fragment) OS=Homo sapiens GN=RPA2 PE=1 SV=1	3	4	4	4	1	1	1	2	2	1	3	4	1	1	0	0	1	2	1	1	1	1	1	2	2	1	3	4	1	1	0	0	1	2	1	1	1	1	1	2	2	1
P16403	P16403	10	3	3	Histone H1.2	HIST1H1C	sp|P16403|H12_HUMAN Histone H1.2 OS=Homo sapiens GN=HIST1H1C PE=1 SV=2	1	10	3	3	3	5	6	4	5	3	6	6	6	7	6	6	4	3	5	4	1	2	1	1	1	1	1	1	1	1	1	1	0	1	1	1	1	2	1	1	1	1
P16615;H7C5W9;O14983	P16615;H7C5W9	6;4;1	6;4;1	6;4;1	Sarcoplasmic/endoplasmic reticulum calcium ATPase 2	ATP2A2	sp|P16615|AT2A2_HUMAN Sarcoplasmic/endoplasmic reticulum calcium ATPase 2 OS=Homo sapiens GN=ATP2A2 PE=1 SV=1;tr|H7C5W9|H7C5W9_HUMAN Sarcoplasmic/endoplasmic reticulum calcium ATPase 2 (Fragment) OS=Homo sapiens GN=ATP2A2 PE=1 SV=1	3	6	6	6	1	1	2	2	2	2	1	1	0	1	3	3	1	2	2	2	1	1	2	2	2	2	1	1	0	1	3	3	1	2	2	2	1	1	2	2	2	2
P16989;A0A0D9SEI8	P16989	15;3	10;1	10;1	Y-box-binding protein 3	YBX3	sp|P16989|YBOX3_HUMAN Y-box-binding protein 3 OS=Homo sapiens GN=YBX3 PE=1 SV=4	2	15	10	10	2	2	11	9	0	0	11	11	11	11	7	5	0	0	0	1	0	0	7	5	0	0	7	7	7	8	3	1	0	0	0	0	0	0	7	5	0	0
P17066;P48741	P17066;P48741	6;4	1;1	1;1	Heat shock 70 kDa protein 6;Putative heat shock 70 kDa protein 7	HSPA6;HSPA7	sp|P17066|HSP76_HUMAN Heat shock 70 kDa protein 6 OS=Homo sapiens GN=HSPA6 PE=1 SV=2;sp|P48741|HSP77_HUMAN Putative heat shock 70 kDa protein 7 OS=Homo sapiens GN=HSPA7 PE=5 SV=2	2	6	1	1	4	4	5	5	4	3	3	4	5	5	5	6	5	5	5	6	1	1	1	1	1	1	1	1	1	1	1	1	1	1	1	1	1	1	1	1	1	1
P17174	P17174	4	4	4	Aspartate aminotransferase, cytoplasmic	GOT1	sp|P17174|AATC_HUMAN Aspartate aminotransferase, cytoplasmic OS=Homo sapiens GN=GOT1 PE=1 SV=3	1	4	4	4	0	0	0	1	0	0	1	1	2	3	1	0	0	0	0	0	0	0	0	1	0	0	1	1	2	3	1	0	0	0	0	0	0	0	0	1	0	0
P17655	P17655	2	2	2	Calpain-2 catalytic subunit	CAPN2	sp|P17655|CAN2_HUMAN Calpain-2 catalytic subunit OS=Homo sapiens GN=CAPN2 PE=1 SV=6	1	2	2	2	0	0	0	0	1	0	0	0	0	0	0	1	0	0	0	0	0	0	0	0	1	0	0	0	0	0	0	1	0	0	0	0	0	0	0	0	1	0
P17812;Q9NRF8	P17812	17;3	17;3	17;3	CTP synthase 1	CTPS1	sp|P17812|PYRG1_HUMAN CTP synthase 1 OS=Homo sapiens GN=CTPS1 PE=1 SV=2	2	17	17	17	11	6	7	7	8	4	4	6	2	2	8	6	10	9	10	11	11	6	7	7	8	4	4	6	2	2	8	6	10	9	10	11	11	6	7	7	8	4
P17858	P17858	5	3	3	ATP-dependent 6-phosphofructokinase, liver type	PFKL	sp|P17858|PFKAL_HUMAN ATP-dependent 6-phosphofructokinase, liver type OS=Homo sapiens GN=PFKL PE=1 SV=6	1	5	3	3	3	2	0	1	0	1	0	0	0	0	0	2	4	2	1	1	1	1	0	0	0	0	0	0	0	0	0	1	2	1	0	0	1	1	0	0	0	0
R4GNH3;P17980;E9PKD5;E9PM69;E9PMD8;E9PN50;E9PLG2	R4GNH3;P17980;E9PKD5;E9PM69;E9PMD8;E9PN50	12;12;11;11;8;7;5	12;12;11;11;8;7;5	12;12;11;11;8;7;5	26S protease regulatory subunit 6A	PSMC3	tr|R4GNH3|R4GNH3_HUMAN 26S protease regulatory subunit 6A OS=Homo sapiens GN=PSMC3 PE=1 SV=1;sp|P17980|PRS6A_HUMAN 26S proteasome regulatory subunit 6A OS=Homo sapiens GN=PSMC3 PE=1 SV=3;tr|E9PKD5|E9PKD5_HUMAN 26S protease regulatory subunit 6A (Fragment)	7	12	12	12	7	6	6	7	6	9	5	5	3	5	6	6	6	4	5	7	7	6	6	7	6	9	5	5	3	5	6	6	6	4	5	7	7	6	6	7	6	9
P17987;E7ERF2;E7EQR6;F5H282;F5GZI8;F5H136;F5GZ03;F5H676;F5GYL4;F5H726;F5H7Y1	P17987;E7ERF2;E7EQR6;F5H282	23;15;14;12;6;6;6;5;4;4;1	23;15;14;12;6;6;6;5;4;4;1	23;15;14;12;6;6;6;5;4;4;1	T-complex protein 1 subunit alpha	TCP1	sp|P17987|TCPA_HUMAN T-complex protein 1 subunit alpha OS=Homo sapiens GN=TCP1 PE=1 SV=1;tr|E7ERF2|E7ERF2_HUMAN T-complex protein 1 subunit alpha OS=Homo sapiens GN=TCP1 PE=1 SV=1;tr|E7EQR6|E7EQR6_HUMAN T-complex protein 1 subunit alpha OS=Homo sapiens GN=	11	23	23	23	13	15	17	13	17	18	16	14	15	15	13	14	13	12	18	18	13	15	17	13	17	18	16	14	15	15	13	14	13	12	18	18	13	15	17	13	17	18
P18031;B4DSN5	P18031;B4DSN5	3;2	3;2	3;2	Tyrosine-protein phosphatase non-receptor type 1;Tyrosine-protein phosphatase non-receptor type	PTPN1	sp|P18031|PTN1_HUMAN Tyrosine-protein phosphatase non-receptor type 1 OS=Homo sapiens GN=PTPN1 PE=1 SV=1;tr|B4DSN5|B4DSN5_HUMAN Tyrosine-protein phosphatase non-receptor type OS=Homo sapiens GN=PTPN1 PE=1 SV=1	2	3	3	3	0	0	1	0	0	1	0	0	0	0	0	0	1	1	1	1	0	0	1	0	0	1	0	0	0	0	0	0	1	1	1	1	0	0	1	0	0	1
P18077;C9K025;F8WBS5;F8WB72	P18077;C9K025;F8WBS5;F8WB72	8;7;4;4	8;7;4;4	8;7;4;4	60S ribosomal protein L35a	RPL35A	sp|P18077|RL35A_HUMAN 60S ribosomal protein L35a OS=Homo sapiens GN=RPL35A PE=1 SV=2;tr|C9K025|C9K025_HUMAN 60S ribosomal protein L35a (Fragment) OS=Homo sapiens GN=RPL35A PE=1 SV=1;tr|F8WBS5|F8WBS5_HUMAN 60S ribosomal protein L35a OS=Homo sapiens GN=RPL35	4	8	8	8	6	6	6	5	6	5	5	4	3	2	7	6	8	5	7	6	6	6	6	5	6	5	5	4	3	2	7	6	8	5	7	6	6	6	6	5	6	5
P18085;C9JPM4;C9JAK5;U3KQF2	P18085;C9JPM4;C9JAK5;U3KQF2	7;5;5;4	5;3;5;4	5;3;5;4	ADP-ribosylation factor 4	ARF4	sp|P18085|ARF4_HUMAN ADP-ribosylation factor 4 OS=Homo sapiens GN=ARF4 PE=1 SV=3;tr|C9JPM4|C9JPM4_HUMAN ADP-ribosylation factor 4 (Fragment) OS=Homo sapiens GN=ARF4 PE=1 SV=1;tr|C9JAK5|C9JAK5_HUMAN ADP-ribosylation factor 4 OS=Homo sapiens GN=ARF4 PE=1 SV=	4	7	5	5	2	3	5	5	4	3	5	6	3	3	5	4	4	4	4	6	0	1	3	3	2	2	4	4	2	1	3	2	2	2	3	4	0	1	3	3	2	2
P18124;A8MUD9;C9JIJ5;C9JZ88	P18124;A8MUD9	15;12;5;4	15;12;5;4	15;12;5;4	60S ribosomal protein L7	RPL7	sp|P18124|RL7_HUMAN 60S ribosomal protein L7 OS=Homo sapiens GN=RPL7 PE=1 SV=1;tr|A8MUD9|A8MUD9_HUMAN 60S ribosomal protein L7 OS=Homo sapiens GN=RPL7 PE=1 SV=1	4	15	15	15	7	9	9	11	7	9	6	5	0	1	10	6	7	8	8	6	7	9	9	11	7	9	6	5	0	1	10	6	7	8	8	6	7	9	9	11	7	9
P18206;A0A096LPE1	P18206	39;2	39;2	39;2	Vinculin	VCL	sp|P18206|VINC_HUMAN Vinculin OS=Homo sapiens GN=VCL PE=1 SV=4	2	39	39	39	8	9	15	17	6	9	21	25	18	20	14	12	7	8	6	8	8	9	15	17	6	9	21	25	18	20	14	12	7	8	6	8	8	9	15	17	6	9
P18669;P15259;Q8N0Y7	P18669	9;4;4	9;4;4	9;4;4	Phosphoglycerate mutase 1	PGAM1	sp|P18669|PGAM1_HUMAN Phosphoglycerate mutase 1 OS=Homo sapiens GN=PGAM1 PE=1 SV=2	3	9	9	9	0	0	1	1	4	4	3	3	1	1	0	0	7	6	4	5	0	0	1	1	4	4	3	3	1	1	0	0	7	6	4	5	0	0	1	1	4	4
V9GY63;P19174	V9GY63;P19174	1;1	1;1	1;1	Phosphoinositide phospholipase C;1-phosphatidylinositol 4,5-bisphosphate phosphodiesterase gamma-1	PLCG1	tr|V9GY63|V9GY63_HUMAN Phosphoinositide phospholipase C (Fragment) OS=Homo sapiens GN=PLCG1 PE=1 SV=1;sp|P19174|PLCG1_HUMAN 1-phosphatidylinositol 4,5-bisphosphate phosphodiesterase gamma-1 OS=Homo sapiens GN=PLCG1 PE=1 SV=1	2	1	1	1	0	0	0	0	0	0	0	0	0	0	0	0	0	0	1	0	0	0	0	0	0	0	0	0	0	0	0	0	0	0	1	0	0	0	0	0	0	0
P19338;H7BY16;C9JYW2;C9JLB1;C9J1H7;C9JWL1	P19338;H7BY16	18;9;4;4;4;4	18;9;4;4;4;4	18;9;4;4;4;4	Nucleolin	NCL	sp|P19338|NUCL_HUMAN Nucleolin OS=Homo sapiens GN=NCL PE=1 SV=3;tr|H7BY16|H7BY16_HUMAN Nucleolin (Fragment) OS=Homo sapiens GN=NCL PE=1 SV=8	6	18	18	18	8	10	13	11	10	8	7	8	8	10	12	12	9	10	9	10	8	10	13	11	10	8	7	8	8	10	12	12	9	10	9	10	8	10	13	11	10	8
P19367;B1AR62;B1AR61;B1AR63;Q2TB90;P52790	P19367	9;2;2;2;2;1	9;2;2;2;2;1	6;1;1;1;1;0	Hexokinase-1	HK1	sp|P19367|HXK1_HUMAN Hexokinase-1 OS=Homo sapiens GN=HK1 PE=1 SV=3	6	9	9	6	2	1	1	0	5	4	2	1	0	0	3	2	4	5	5	3	2	1	1	0	5	4	2	1	0	0	3	2	4	5	5	3	2	1	1	0	3	4
P19387	P19387	1	1	1	DNA-directed RNA polymerase II subunit RPB3	POLR2C	sp|P19387|RPB3_HUMAN DNA-directed RNA polymerase II subunit RPB3 OS=Homo sapiens GN=POLR2C PE=1 SV=2	1	1	1	1	1	0	0	0	1	0	0	0	0	0	0	0	0	0	0	0	1	0	0	0	1	0	0	0	0	0	0	0	0	0	0	0	1	0	0	0	1	0
P19623;K7EL89;K7EQ47;K7EKM4;K7ESL0	P19623	6;2;2;1;1	6;2;2;1;1	6;2;2;1;1	Spermidine synthase	SRM	sp|P19623|SPEE_HUMAN Spermidine synthase OS=Homo sapiens GN=SRM PE=1 SV=1	5	6	6	6	4	3	3	4	5	5	3	2	1	3	4	3	5	5	6	5	4	3	3	4	5	5	3	2	1	3	4	3	5	5	6	5	4	3	3	4	5	5
P19784;H3BSA1;H3BNI9;H3BV19	P19784;H3BSA1	3;2;1;1	3;2;1;1	3;2;1;1	Casein kinase II subunit alpha	CSNK2A2	sp|P19784|CSK22_HUMAN Casein kinase II subunit alpha OS=Homo sapiens GN=CSNK2A2 PE=1 SV=1;tr|H3BSA1|H3BSA1_HUMAN Casein kinase II subunit alpha (Fragment) OS=Homo sapiens GN=CSNK2A2 PE=1 SV=2	4	3	3	3	1	1	1	0	2	1	0	0	0	0	0	2	1	1	1	1	1	1	1	0	2	1	0	0	0	0	0	2	1	1	1	1	1	1	1	0	2	1
P19838;D6RF93	P19838;D6RF93	2;1	2;1	2;1	Nuclear factor NF-kappa-B p105 subunit;Nuclear factor NF-kappa-B p50 subunit	NFKB1	sp|P19838|NFKB1_HUMAN Nuclear factor NF-kappa-B p105 subunit OS=Homo sapiens GN=NFKB1 PE=1 SV=2;tr|D6RF93|D6RF93_HUMAN Nuclear factor NF-kappa-B p105 subunit (Fragment) OS=Homo sapiens GN=NFKB1 PE=1 SV=1	2	2	2	2	0	0	0	0	0	0	0	0	0	1	1	1	0	0	0	0	0	0	0	0	0	0	0	0	0	1	1	1	0	0	0	0	0	0	0	0	0	0
P20042	P20042	6	6	6	Eukaryotic translation initiation factor 2 subunit 2	EIF2S2	sp|P20042|IF2B_HUMAN Eukaryotic translation initiation factor 2 subunit 2 OS=Homo sapiens GN=EIF2S2 PE=1 SV=2	1	6	6	6	3	3	3	2	2	3	1	0	0	0	2	4	1	3	2	2	3	3	3	2	2	3	1	0	0	0	2	4	1	3	2	2	3	3	3	2	2	3
P20073	P20073	7	7	7	Annexin A7	ANXA7	sp|P20073|ANXA7_HUMAN Annexin A7 OS=Homo sapiens GN=ANXA7 PE=1 SV=3	1	7	7	7	0	0	0	0	0	0	6	7	0	0	0	0	0	0	0	0	0	0	0	0	0	0	6	7	0	0	0	0	0	0	0	0	0	0	0	0	0	0
P20674;H3BRM5;H3BV69;H3BNX8;H3BRI0	P20674;H3BRM5;H3BV69;H3BNX8	4;3;3;3;1	4;3;3;3;1	4;3;3;3;1	Cytochrome c oxidase subunit 5A, mitochondrial	COX5A	sp|P20674|COX5A_HUMAN Cytochrome c oxidase subunit 5A, mitochondrial OS=Homo sapiens GN=COX5A PE=1 SV=2;tr|H3BRM5|H3BRM5_HUMAN Cytochrome c oxidase subunit 5A, mitochondrial OS=Homo sapiens GN=COX5A PE=1 SV=1;tr|H3BV69|H3BV69_HUMAN Cytochrome c oxidase sub	5	4	4	4	1	2	2	2	1	1	3	3	1	2	3	1	1	0	1	1	1	2	2	2	1	1	3	3	1	2	3	1	1	0	1	1	1	2	2	2	1	1
P20700;E9PBF6;A0A0D9SFE5;A0A0D9SFY5	P20700;E9PBF6;A0A0D9SFE5	12;10;9;3	12;10;9;3	11;10;9;3	Lamin-B1	LMNB1	sp|P20700|LMNB1_HUMAN Lamin-B1 OS=Homo sapiens GN=LMNB1 PE=1 SV=2;tr|E9PBF6|E9PBF6_HUMAN Lamin-B1 OS=Homo sapiens GN=LMNB1 PE=1 SV=1;tr|A0A0D9SFE5|A0A0D9SFE5_HUMAN Lamin B1, isoform CRA_a OS=Homo sapiens GN=LMNB1 PE=1 SV=1	4	12	12	11	1	4	3	2	2	1	5	2	3	4	2	1	0	0	2	0	1	4	3	2	2	1	5	2	3	4	2	1	0	0	2	0	1	4	3	2	2	1
P21281;C9JL73;P15313;H0YC04;C9J5E3;C9JNS9	P21281;C9JL73;P15313	3;2;2;1;1;1	3;2;2;1;1;1	3;2;2;1;1;1	V-type proton ATPase subunit B, brain isoform;V-type proton ATPase subunit B, kidney isoform	ATP6V1B2;ATP6V1B1	sp|P21281|VATB2_HUMAN V-type proton ATPase subunit B, brain isoform OS=Homo sapiens GN=ATP6V1B2 PE=1 SV=3;tr|C9JL73|C9JL73_HUMAN V-type proton ATPase subunit B, kidney isoform OS=Homo sapiens GN=ATP6V1B1 PE=1 SV=1;sp|P15313|VATB1_HUMAN V-type proton ATPase	6	3	3	3	0	0	1	0	1	0	0	0	1	1	0	0	0	0	0	0	0	0	1	0	1	0	0	0	1	1	0	0	0	0	0	0	0	0	1	0	1	0
Q5HY54;Q60FE5;P21333;A0A087WWY3;F8WE98;H0Y5F3;H0Y5C6;H7C2E7	Q5HY54;Q60FE5;P21333;A0A087WWY3	49;49;49;44;12;4;3;1	49;49;49;44;12;4;3;1	45;45;45;41;9;4;2;1	Filamin-A	FLNA	tr|Q5HY54|Q5HY54_HUMAN Filamin-A OS=Homo sapiens GN=FLNA PE=1 SV=1;tr|Q60FE5|Q60FE5_HUMAN Filamin A OS=Homo sapiens GN=FLNA PE=1 SV=1;sp|P21333|FLNA_HUMAN Filamin-A OS=Homo sapiens GN=FLNA PE=1 SV=4;tr|A0A087WWY3|A0A087WWY3_HUMAN Filamin-A OS=Homo sapiens	8	49	49	45	30	28	20	23	27	27	12	10	1	0	23	26	25	20	27	20	30	28	20	23	27	27	12	10	1	0	23	26	25	20	27	20	29	27	18	21	26	25
P21399	P21399	2	2	2	Cytoplasmic aconitate hydratase	ACO1	sp|P21399|ACOC_HUMAN Cytoplasmic aconitate hydratase OS=Homo sapiens GN=ACO1 PE=1 SV=3	1	2	2	2	1	1	0	1	1	2	0	1	0	0	0	1	1	1	2	1	1	1	0	1	1	2	0	1	0	0	0	1	1	1	2	1	1	1	0	1	1	2
P21796;C9JI87	P21796;C9JI87	14;8	14;8	14;8	Voltage-dependent anion-selective channel protein 1	VDAC1	sp|P21796|VDAC1_HUMAN Voltage-dependent anion-selective channel protein 1 OS=Homo sapiens GN=VDAC1 PE=1 SV=2;tr|C9JI87|C9JI87_HUMAN Voltage-dependent anion-selective channel protein 1 (Fragment) OS=Homo sapiens GN=VDAC1 PE=1 SV=6	2	14	14	14	3	4	6	7	2	3	10	13	9	13	6	6	3	5	3	4	3	4	6	7	2	3	10	13	9	13	6	6	3	5	3	4	3	4	6	7	2	3
P22059;H0YCV6;H7C1R2;H7C368;H7C428;A0A0A0MSB4;Q6ZN50;Q969R2	P22059;H0YCV6	4;2;1;1;1;1;1;1	4;2;1;1;1;1;1;1	4;2;1;1;1;1;1;1	Oxysterol-binding protein 1	OSBP	sp|P22059|OSBP1_HUMAN Oxysterol-binding protein 1 OS=Homo sapiens GN=OSBP PE=1 SV=1;tr|H0YCV6|H0YCV6_HUMAN Oxysterol-binding protein 1 (Fragment) OS=Homo sapiens GN=OSBP PE=1 SV=1	8	4	4	4	1	3	1	1	1	1	1	1	0	0	1	1	2	1	1	1	1	3	1	1	1	1	1	1	0	0	1	1	2	1	1	1	1	3	1	1	1	1
P22087	P22087	1	1	1	rRNA 2-O-methyltransferase fibrillarin	FBL	sp|P22087|FBRL_HUMAN rRNA 2-O-methyltransferase fibrillarin OS=Homo sapiens GN=FBL PE=1 SV=2	1	1	1	1	0	1	0	0	0	0	0	0	0	0	0	0	0	0	0	0	0	1	0	0	0	0	0	0	0	0	0	0	0	0	0	0	0	1	0	0	0	0
P22102;F8WD69;C9JBJ1;C9JTV6;C9JZG2;C9JKQ7;A0A140TA71;H7C366	P22102	26;8;7;7;5;5;4;2	26;8;7;7;5;5;4;2	26;8;7;7;5;5;4;2	Trifunctional purine biosynthetic protein adenosine-3;Phosphoribosylamine--glycine ligase;Phosphoribosylformylglycinamidine cyclo-ligase;Phosphoribosylglycinamide formyltransferase	GART	sp|P22102|PUR2_HUMAN Trifunctional purine biosynthetic protein adenosine-3 OS=Homo sapiens GN=GART PE=1 SV=1	8	26	26	26	14	14	16	12	17	17	17	15	17	12	11	13	13	11	14	12	14	14	16	12	17	17	17	15	17	12	11	13	13	11	14	12	14	14	16	12	17	17
P22234;E9PBS1;D6RF62	P22234;E9PBS1;D6RF62	18;17;13	18;17;13	18;17;13	Multifunctional protein ADE2;Phosphoribosylaminoimidazole-succinocarboxamide synthase;Phosphoribosylaminoimidazole carboxylase	PAICS	sp|P22234|PUR6_HUMAN Multifunctional protein ADE2 OS=Homo sapiens GN=PAICS PE=1 SV=3;tr|E9PBS1|E9PBS1_HUMAN Multifunctional protein ADE2 (Fragment) OS=Homo sapiens GN=PAICS PE=1 SV=1;tr|D6RF62|D6RF62_HUMAN Multifunctional protein ADE2 OS=Homo sapiens GN=PA	3	18	18	18	5	4	6	6	9	8	16	13	9	9	6	5	6	5	8	9	5	4	6	6	9	8	16	13	9	9	6	5	6	5	8	9	5	4	6	6	9	8
P22314;Q5JRR6;Q5JRS1;Q5JRS3;Q5JRS2;Q5JRR9;Q5JRS0	P22314	34;11;7;7;7;7;7	34;11;7;7;7;7;7	34;11;7;7;7;7;7	Ubiquitin-like modifier-activating enzyme 1	UBA1	sp|P22314|UBA1_HUMAN Ubiquitin-like modifier-activating enzyme 1 OS=Homo sapiens GN=UBA1 PE=1 SV=3	7	34	34	34	21	19	24	24	19	20	24	26	27	27	25	22	22	22	21	23	21	19	24	24	19	20	24	26	27	27	25	22	22	22	21	23	21	19	24	24	19	20
P22626;A0A087WUI2	P22626;A0A087WUI2	19;12	19;12	18;11	Heterogeneous nuclear ribonucleoproteins A2/B1	HNRNPA2B1	sp|P22626|ROA2_HUMAN Heterogeneous nuclear ribonucleoproteins A2/B1 OS=Homo sapiens GN=HNRNPA2B1 PE=1 SV=2;tr|A0A087WUI2|A0A087WUI2_HUMAN Heterogeneous nuclear ribonucleoproteins A2/B1 OS=Homo sapiens GN=HNRNPA2B1 PE=1 SV=1	2	19	19	18	9	9	13	13	13	11	17	17	16	16	12	12	11	11	13	12	9	9	13	13	13	11	17	17	16	16	12	12	11	11	13	12	8	8	12	12	12	10
P22695;H3BRG4;H3BSJ9;H3BP04;H3BUE4;H3BUI9;A0A087WVZ4	P22695;H3BRG4;H3BSJ9	14;12;11;6;3;3;2	14;12;11;6;3;3;2	14;12;11;6;3;3;2	Cytochrome b-c1 complex subunit 2, mitochondrial	UQCRC2	sp|P22695|QCR2_HUMAN Cytochrome b-c1 complex subunit 2, mitochondrial OS=Homo sapiens GN=UQCRC2 PE=1 SV=3;tr|H3BRG4|H3BRG4_HUMAN Cytochrome b-c1 complex subunit 2, mitochondrial OS=Homo sapiens GN=UQCRC2 PE=1 SV=1;tr|H3BSJ9|H3BSJ9_HUMAN Cytochrome b-c1 com	7	14	14	14	8	8	8	7	8	8	4	3	2	2	6	5	11	9	5	8	8	8	8	7	8	8	4	3	2	2	6	5	11	9	5	8	8	8	8	7	8	8
P23246;H0Y9K7;H0Y9U2	P23246	27;8;3	27;8;3	26;8;3	Splicing factor, proline- and glutamine-rich	SFPQ	sp|P23246|SFPQ_HUMAN Splicing factor, proline- and glutamine-rich OS=Homo sapiens GN=SFPQ PE=1 SV=2	3	27	27	26	18	18	23	24	15	12	17	16	15	16	20	17	12	12	12	12	18	18	23	24	15	12	17	16	15	16	20	17	12	12	12	12	17	17	22	23	14	11
P23258;Q9NRH3	P23258;Q9NRH3	3;2	3;2	3;2	Tubulin gamma-1 chain;Tubulin gamma-2 chain	TUBG1;TUBG2	sp|P23258|TBG1_HUMAN Tubulin gamma-1 chain OS=Homo sapiens GN=TUBG1 PE=1 SV=2;sp|Q9NRH3|TBG2_HUMAN Tubulin gamma-2 chain OS=Homo sapiens GN=TUBG2 PE=2 SV=1	2	3	3	3	0	0	0	1	2	0	0	0	0	0	0	2	0	0	1	1	0	0	0	1	2	0	0	0	0	0	0	2	0	0	1	1	0	0	0	1	2	0
P23284	P23284	5	5	5	Peptidyl-prolyl cis-trans isomerase B	PPIB	sp|P23284|PPIB_HUMAN Peptidyl-prolyl cis-trans isomerase B OS=Homo sapiens GN=PPIB PE=1 SV=2	1	5	5	5	0	0	0	1	2	1	1	1	0	0	0	0	5	4	3	2	0	0	0	1	2	1	1	1	0	0	0	0	5	4	3	2	0	0	0	1	2	1
P23381;H0YJP3;G3V277;G3V3H8;G3V3Y5;G3V423;G3V3P2;G3V227;G3V5U1;G3V456;G3V2Y7;G3V5H5;P78534;G3V4A3;G3V4Q0;G3V2F2;G3V3R3;G3V4S4;G3V313;G3V339;G3V2C0;G3V4C7;G3V4N8;G3V4N0;G3V5W1;G3V3S7;G3V3X0	P23381	10;3;3;3;3;2;2;2;2;2;2;1;1;1;1;1;1;1;1;1;1;1;1;1;1;1;1	10;3;3;3;3;2;2;2;2;2;2;1;1;1;1;1;1;1;1;1;1;1;1;1;1;1;1	10;3;3;3;3;2;2;2;2;2;2;1;1;1;1;1;1;1;1;1;1;1;1;1;1;1;1	Tryptophan--tRNA ligase, cytoplasmic;T1-TrpRS;T2-TrpRS	WARS	sp|P23381|SYWC_HUMAN Tryptophan--tRNA ligase, cytoplasmic OS=Homo sapiens GN=WARS PE=1 SV=2	27	10	10	10	3	3	3	4	6	6	3	4	4	2	4	4	5	4	2	5	3	3	3	4	6	6	3	4	4	2	4	4	5	4	2	5	3	3	3	4	6	6
P23396;E9PL09;E9PPU1;F2Z2S8;H0YCJ7;H0YEU2;E9PQ96;E9PJH4;H0YF32;E9PK82;E9PSF4;E9PQX2;H0YES8	P23396;E9PL09;E9PPU1;F2Z2S8;H0YCJ7;H0YEU2;E9PQ96;E9PJH4;H0YF32;E9PK82	16;15;13;10;10;9;8;8;8;8;4;3;1	16;15;13;10;10;9;8;8;8;8;4;3;1	16;15;13;10;10;9;8;8;8;8;4;3;1	40S ribosomal protein S3	RPS3	sp|P23396|RS3_HUMAN 40S ribosomal protein S3 OS=Homo sapiens GN=RPS3 PE=1 SV=2;tr|E9PL09|E9PL09_HUMAN 40S ribosomal protein S3 OS=Homo sapiens GN=RPS3 PE=1 SV=1;tr|E9PPU1|E9PPU1_HUMAN 40S ribosomal protein S3 OS=Homo sapiens GN=RPS3 PE=1 SV=1;tr|F2Z2S8|F2Z	13	16	16	16	13	12	9	9	10	12	12	12	12	11	12	13	13	13	13	12	13	12	9	9	10	12	12	12	12	11	12	13	13	13	13	12	13	12	9	9	10	12
P23526	P23526	18	18	18	Adenosylhomocysteinase	AHCY	sp|P23526|SAHH_HUMAN Adenosylhomocysteinase OS=Homo sapiens GN=AHCY PE=1 SV=4	1	18	18	18	10	10	10	12	11	12	11	11	12	12	11	11	13	10	12	12	10	10	10	12	11	12	11	11	12	12	11	11	13	10	12	12	10	10	10	12	11	12
P23528;G3V1A4;E9PP50;E9PK25;E9PQB7;E9PLJ3;E9PS23;Q9Y281	P23528;G3V1A4;E9PP50;E9PK25;E9PQB7;E9PLJ3;E9PS23	10;9;9;9;8;6;6;3	10;9;9;9;8;6;6;3	9;8;8;8;7;6;6;2	Cofilin-1	CFL1	sp|P23528|COF1_HUMAN Cofilin-1 OS=Homo sapiens GN=CFL1 PE=1 SV=3;tr|G3V1A4|G3V1A4_HUMAN Cofilin 1 (Non-muscle), isoform CRA_a OS=Homo sapiens GN=CFL1 PE=1 SV=1;tr|E9PP50|E9PP50_HUMAN Cofilin-1 (Fragment) OS=Homo sapiens GN=CFL1 PE=1 SV=8;tr|E9PK25|E9PK25_H	8	10	10	9	9	10	7	7	7	7	9	8	6	7	7	8	8	9	7	9	9	10	7	7	7	7	9	8	6	7	7	8	8	9	7	9	8	9	6	6	6	7
P23921;E9PL69	P23921;E9PL69	16;9	16;9	16;9	Ribonucleoside-diphosphate reductase large subunit	RRM1	sp|P23921|RIR1_HUMAN Ribonucleoside-diphosphate reductase large subunit OS=Homo sapiens GN=RRM1 PE=1 SV=1;tr|E9PL69|E9PL69_HUMAN Ribonucleoside-diphosphate reductase large subunit OS=Homo sapiens GN=RRM1 PE=1 SV=1	2	16	16	16	5	4	6	8	5	6	4	5	5	5	5	6	8	8	6	7	5	4	6	8	5	6	4	5	5	5	5	6	8	8	6	7	5	4	6	8	5	6
P24534;C9JZW3;F8WF65;F2Z2G2	P24534	8;2;1;1	6;2;1;1	6;2;1;1	Elongation factor 1-beta	EEF1B2	sp|P24534|EF1B_HUMAN Elongation factor 1-beta OS=Homo sapiens GN=EEF1B2 PE=1 SV=3	4	8	6	6	6	5	4	5	4	4	5	4	5	4	4	5	5	3	7	5	5	4	3	4	3	4	4	2	3	2	4	4	3	2	5	4	5	4	3	4	3	4
P24539;Q5QNZ2	P24539;Q5QNZ2	4;3	4;3	4;3	ATP synthase F(0) complex subunit B1, mitochondrial	ATP5F1	sp|P24539|AT5F1_HUMAN ATP synthase F(0) complex subunit B1, mitochondrial OS=Homo sapiens GN=ATP5F1 PE=1 SV=2;tr|Q5QNZ2|Q5QNZ2_HUMAN ATP synthase F(0) complex subunit B1, mitochondrial OS=Homo sapiens GN=ATP5F1 PE=1 SV=1	2	4	4	4	2	1	1	0	1	1	1	0	0	1	2	3	4	4	4	3	2	1	1	0	1	1	1	0	0	1	2	3	4	4	4	3	2	1	1	0	1	1
P24666;G5E9R5;F2Z2Q9	P24666;G5E9R5;F2Z2Q9	4;3;2	4;3;2	3;2;1	Low molecular weight phosphotyrosine protein phosphatase	ACP1	sp|P24666|PPAC_HUMAN Low molecular weight phosphotyrosine protein phosphatase OS=Homo sapiens GN=ACP1 PE=1 SV=3;tr|G5E9R5|G5E9R5_HUMAN Acid phosphatase 1, soluble, isoform CRA_d OS=Homo sapiens GN=ACP1 PE=1 SV=1;tr|F2Z2Q9|F2Z2Q9_HUMAN Low molecular weight	3	4	4	3	1	2	1	1	2	2	1	1	1	1	1	1	1	2	2	2	1	2	1	1	2	2	1	1	1	1	1	1	1	2	2	2	0	1	0	0	1	1
P24752;H0YEL7;E9PRQ6	P24752	14;4;4	14;4;4	14;4;4	Acetyl-CoA acetyltransferase, mitochondrial	ACAT1	sp|P24752|THIL_HUMAN Acetyl-CoA acetyltransferase, mitochondrial OS=Homo sapiens GN=ACAT1 PE=1 SV=1	3	14	14	14	9	9	8	7	4	3	8	9	8	8	8	7	8	6	6	5	9	9	8	7	4	3	8	9	8	8	8	7	8	6	6	5	9	9	8	7	4	3
P25205;J3KQ69;Q7Z6P5	P25205;J3KQ69	19;17;6	19;17;6	19;17;6	DNA replication licensing factor MCM3	MCM3	sp|P25205|MCM3_HUMAN DNA replication licensing factor MCM3 OS=Homo sapiens GN=MCM3 PE=1 SV=3;tr|J3KQ69|J3KQ69_HUMAN DNA replication licensing factor MCM3 OS=Homo sapiens GN=MCM3 PE=1 SV=2	3	19	19	19	9	8	6	8	9	9	3	4	1	1	3	4	8	8	10	6	9	8	6	8	9	9	3	4	1	1	3	4	8	8	10	6	9	8	6	8	9	9
P25398	P25398	3	3	3	40S ribosomal protein S12	RPS12	sp|P25398|RS12_HUMAN 40S ribosomal protein S12 OS=Homo sapiens GN=RPS12 PE=1 SV=3	1	3	3	3	3	3	3	3	3	2	2	2	3	2	3	3	3	3	3	2	3	3	3	3	3	2	2	2	3	2	3	3	3	3	3	2	3	3	3	3	3	2
P25490;H0YJV7;O15391;Q96MM3	P25490;H0YJV7	5;3;2;1	5;3;2;1	5;3;2;1	Transcriptional repressor protein YY1	YY1	sp|P25490|TYY1_HUMAN Transcriptional repressor protein YY1 OS=Homo sapiens GN=YY1 PE=1 SV=2;tr|H0YJV7|H0YJV7_HUMAN Transcriptional repressor protein YY1 (Fragment) OS=Homo sapiens GN=YY1 PE=1 SV=1	4	5	5	5	3	3	1	2	3	3	0	0	0	0	1	1	2	3	3	5	3	3	1	2	3	3	0	0	0	0	1	1	2	3	3	5	3	3	1	2	3	3
P25685;M0R080;M0R128;A0A1B0GX60;M0R1D6;M0QZD0;M0QYT3;M0QXK0	P25685;M0R080	7;5;2;2;2;2;2;2	7;5;2;2;2;2;2;2	7;5;2;2;2;2;2;2	DnaJ homolog subfamily B member 1	DNAJB1	sp|P25685|DNJB1_HUMAN DnaJ homolog subfamily B member 1 OS=Homo sapiens GN=DNAJB1 PE=1 SV=4;tr|M0R080|M0R080_HUMAN DnaJ homolog subfamily B member 1 (Fragment) OS=Homo sapiens GN=DNAJB1 PE=1 SV=1	8	7	7	7	5	1	1	2	2	2	1	2	2	1	2	3	3	0	2	2	5	1	1	2	2	2	1	2	2	1	2	3	3	0	2	2	5	1	1	2	2	2
P25705;K7EK77;K7ENJ4;K7ERX7;K7EJP1;K7EQH4;K7ESA0	P25705	27;12;11;10;8;6;2	27;12;11;10;8;6;2	27;12;11;10;8;6;2	ATP synthase subunit alpha, mitochondrial	ATP5A1	sp|P25705|ATPA_HUMAN ATP synthase subunit alpha, mitochondrial OS=Homo sapiens GN=ATP5A1 PE=1 SV=1	7	27	27	27	16	18	14	15	19	22	11	14	13	11	16	17	19	19	17	21	16	18	14	15	19	22	11	14	13	11	16	17	19	19	17	21	16	18	14	15	19	22
P25788	P25788	1	1	1	Proteasome subunit alpha type-3	PSMA3	sp|P25788|PSA3_HUMAN Proteasome subunit alpha type-3 OS=Homo sapiens GN=PSMA3 PE=1 SV=2	1	1	1	1	0	0	0	0	1	1	0	0	0	1	0	0	1	1	0	1	0	0	0	0	1	1	0	0	0	1	0	0	1	1	0	1	0	0	0	0	1	1
P26196;Q8IV96	P26196	5;2	5;2	5;2	Probable ATP-dependent RNA helicase DDX6	DDX6	sp|P26196|DDX6_HUMAN Probable ATP-dependent RNA helicase DDX6 OS=Homo sapiens GN=DDX6 PE=1 SV=2	2	5	5	5	4	3	2	2	0	1	1	0	0	1	2	3	3	2	0	0	4	3	2	2	0	1	1	0	0	1	2	3	3	2	0	0	4	3	2	2	0	1
P26358;K7ENW7;K7EMU8;K7EJL0	P26358;K7ENW7	7;4;1;1	7;4;1;1	7;4;1;1	DNA (cytosine-5)-methyltransferase 1	DNMT1	sp|P26358|DNMT1_HUMAN DNA (cytosine-5)-methyltransferase 1 OS=Homo sapiens GN=DNMT1 PE=1 SV=2;tr|K7ENW7|K7ENW7_HUMAN DNA (cytosine-5)-methyltransferase 1 (Fragment) OS=Homo sapiens GN=DNMT1 PE=1 SV=1	4	7	7	7	2	3	1	1	3	2	1	1	0	0	1	2	4	2	3	2	2	3	1	1	3	2	1	1	0	0	1	2	4	2	3	2	2	3	1	1	3	2
[truncated: 789 more rows]
[truncated: 98 more columns]

## Sheet: cleaned data
Protein IDs	Majority protein IDs	Peptide counts (all)	Peptide counts (razor+unique)	Peptide counts (unique)	Protein names	Gene names	Fasta headers	LFQ intensity 1_DMSO_+MST2_DMSO_a	LFQ intensity 1_DMSO_+MST2_DMSO_b	LFQ intensity 2_DMSO_-MST2_DMSO_a	LFQ intensity 2_DMSO_-MST2_DMSO_b	LFQ intensity 3_DMSO_+MST2_FSBA_a	LFQ intensity 3_DMSO_+MST2_FSBA_b	LFQ intensity 4_DMSO_-MST2_FSBA_a	LFQ intensity 4_DMSO_-MST2_FSBA_b	LFQ intensity 5_MST2inhibitor_+MST2_DMSO_a	LFQ intensity 5_MST2inhibitor_+MST2_DMSO_b	LFQ intensity 6_MST2inhibitor_-MST2_DMSO_a	LFQ intensity 6_MST2inhibitor_-MST2_DMSO_b	LFQ intensity 7_MST2inhibitor_+MST2_FSBA_a	LFQ intensity 7_MST2inhibitor_+MST2_FSBA_b	LFQ intensity 8_MST2inhibitor_-MST2_FSBA_a	LFQ intensity 8_MST2inhibitor_-MST2_FSBA_b	Average DMSO_+MST2_DMSO_a	Average DMSO_-MST2_DMSO_a	Average DMSO_+MST2_FSBA_a	Average DMSO_-MST2_FSBA_a	Average MST2inhibitor_+MST2_DMSO_a	Average MST2inhibitor_-MST2_DMSO_a	Average MST2inhibitor_+MST2_FSBA_b	Average MST2inhibitor_-MST2_FSBA_a		Indirect MST2	Direct MST2
[truncated: 1,708 more rows]

[truncated: 2 more sheets: direct, indirect]
