# Supplementary material for: Accurate prediction of kinase-substrate networks using knowledge graphs
Source: PLoS Comput Biol. 2020 Dec 3;16(12):e1007578. doi: 10.1371/journal.pcbi.1007578 (PMC7738173; doi:10.1371/journal.pcbi.1007578)
Supplement: S7 Table — (XLSX) [file pcbi.1007578.s007.xlsx]

## Sheet: Legend
Experimental Design:	Cells were treated with FLAG-LATS and FLAG-EV and then treated with MST inhibitor and DMSO. Lysates were collected and treated with FSBA or DMSO, after the incubation period and filtration the samples were incubated with recombinant LATS and ATP-biotin. As a negative control the DMSO and FSBA lysates were incubated without LATS, to determine what was non-specifically binds to the resin. The sampl…
	The samples were only treated with on-bead digestion.
	The only samples used were the FLAG-EV and the DMSO treated cells.
Samples:	FLAG-EV DMSO+DMSO – LATS
	FLAG-EV DMSO+DMSO + LATS
	FLAG-EV DMSO+FSBA – LATS
	FLAG-EV DMSO+FSBA + LATS
Description:	FLAG-EV – cells transfected with FLAG-EV
	DMSO the cells were treated with DMSO
	+LATS: with LATS expressed
	-LATS: no LATS protein present
	2nd DMSO: treatment of the lysates with DMSO
	FSBA: treatment of the lysates with the kinase inhibitor FSBA
Sheets:	1: raw data
	2: contanimants removed. Missing value imputation; changed 0 to 1.
	Direct LATS Substrates is FLAG-EV DMSO+FSBA + LATS divided by FLAG-EV DMSO+FSBA - LATS
	Indirect and Direct Substrates of LATS is FLAG-EV DMSO+DMSO + LATS divided by FLAG-EV DMSO+DMSO - LATS
	3: final list of LATS substrates
	obtained by threshold: (Direct LATS Substrates) / (Indirect and Direct Substrates) > 2

## Sheet: raw data
Protein IDs	Majority protein IDs	Peptide counts (all)	Peptide counts (razor+unique)	Peptide counts (unique)	Protein names	Gene names	Fasta headers	Number of proteins	Peptides	Razor + unique peptides	Unique peptides	Peptides 2019_02_28_Atletico_01	Peptides 2019_02_28_Atletico_02	Peptides 2019_02_28_Atletico_03	Peptides 2019_02_28_Atletico_04	Peptides 2019_02_28_Atletico_05	Peptides 2019_02_28_Atletico_06	Peptides 2019_02_28_Atletico_07	Peptides 2019_02_28_Atletico_08	Peptides 2019_02_28_Atletico_09	Peptides 2019_02_28_Atletico_10	Peptides 2019_02_28_Atletico_11	Peptides 2019_02_28_Atletico_12	Peptides 2019_02_28_Atletico_13	Peptides 2019_02_28_Atletico_14	Peptides 2019_02_28_Atletico_15	Peptides 2019_02_28_Atletico_16	Razor + unique peptides 2019_02_28_Atletico_01	Razor + unique peptides 2019_02_28_Atletico_02	Razor + unique peptides 2019_02_28_Atletico_03	Razor + unique peptides 2019_02_28_Atletico_04	Razor + unique peptides 2019_02_28_Atletico_05	Razor + unique peptides 2019_02_28_Atletico_06	Razor + unique peptides 2019_02_28_Atletico_07	Razor + unique peptides 2019_02_28_Atletico_08	Razor + unique peptides 2019_02_28_Atletico_09	Razor + unique peptides 2019_02_28_Atletico_10	Razor + unique peptides 2019_02_28_Atletico_11	Razor + unique peptides 2019_02_28_Atletico_12	Razor + unique peptides 2019_02_28_Atletico_13	Razor + unique peptides 2019_02_28_Atletico_14	Razor + unique peptides 2019_02_28_Atletico_15	Razor + unique peptides 2019_02_28_Atletico_16	Unique peptides 2019_02_28_Atletico_01	Unique peptides 2019_02_28_Atletico_02	Unique peptides 2019_02_28_Atletico_03	Unique peptides 2019_02_28_Atletico_04	Unique peptides 2019_02_28_Atletico_05	Unique peptides 2019_02_28_Atletico_06
A0A024QZP7;P06493;E5RIU6;A0A087WZZ9	A0A024QZP7;P06493;E5RIU6;A0A087WZZ9	3;3;2;2	3;3;2;2	3;3;2;2	Cyclin-dependent kinase 1	CDC2;CDK1	tr|A0A024QZP7|A0A024QZP7_HUMAN Cell division cycle 2, G1 to S and G2 to M, isoform CRA_a OS=Homo sapiens GN=CDC2 PE=1 SV=1;sp|P06493|CDK1_HUMAN Cyclin-dependent kinase 1 OS=Homo sapiens GN=CDK1 PE=1 SV=3;tr|E5RIU6|E5RIU6_HUMAN Cyclin-dependent kinase 1 (Fr	4	3	3	3	2	0	0	0	1	3	0	0	2	1	1	0	1	1	0	0	2	0	0	0	1	3	0	0	2	1	1	0	1	1	0	0	2	0	0	0	1	3
A0A024QZX5;A0A087X1N8;P35237	A0A024QZX5;A0A087X1N8;P35237	1;1;1	1;1;1	1;1;1	Serpin B6	SERPINB6	tr|A0A024QZX5|A0A024QZX5_HUMAN Serpin B6 OS=Homo sapiens GN=SERPINB6 PE=1 SV=1;tr|A0A087X1N8|A0A087X1N8_HUMAN Serpin B6 OS=Homo sapiens GN=SERPINB6 PE=1 SV=1;sp|P35237|SPB6_HUMAN Serpin B6 OS=Homo sapiens GN=SERPINB6 PE=1 SV=3	3	1	1	1	1	1	0	0	0	0	0	0	0	0	0	0	0	0	0	0	1	1	0	0	0	0	0	0	0	0	0	0	0	0	0	0	1	1	0	0	0	0
A0A024R4E5;Q00341;H0Y394;C9JMQ6;C9JQ82;C9JBS3;C9JEJ8;C9JHN6;C9JT62;H7C3D0;C9JHS7;C9JK79;C9JHZ8;C9JES8;C9JZI8;C9J5E5;C9JIZ1;H7C0A4	A0A024R4E5;Q00341;H0Y394	5;5;3;1;1;1;1;1;1;1;1;1;1;1;1;1;1;1	5;5;3;1;1;1;1;1;1;1;1;1;1;1;1;1;1;1	5;5;3;1;1;1;1;1;1;1;1;1;1;1;1;1;1;1	Vigilin	HDLBP	tr|A0A024R4E5|A0A024R4E5_HUMAN High density lipoprotein binding protein (Vigilin), isoform CRA_a OS=Homo sapiens GN=HDLBP PE=1 SV=1;sp|Q00341|VIGLN_HUMAN Vigilin OS=Homo sapiens GN=HDLBP PE=1 SV=2;tr|H0Y394|H0Y394_HUMAN Vigilin (Fragment) OS=Homo sapiens G	18	5	5	5	1	0	0	0	2	1	0	0	3	0	3	0	1	2	1	0	1	0	0	0	2	1	0	0	3	0	3	0	1	2	1	0	1	0	0	0	2	1
A0A024R4M0;P46781;B5MCT8;C9JM19;F2Z3C0;A8MXK4	A0A024R4M0;P46781;B5MCT8;C9JM19	8;8;7;7;3;3	8;8;7;7;3;3	8;8;7;7;3;3	40S ribosomal protein S9	RPS9	tr|A0A024R4M0|A0A024R4M0_HUMAN 40S ribosomal protein S9 OS=Homo sapiens GN=RPS9 PE=1 SV=1;sp|P46781|RS9_HUMAN 40S ribosomal protein S9 OS=Homo sapiens GN=RPS9 PE=1 SV=3;tr|B5MCT8|B5MCT8_HUMAN 40S ribosomal protein S9 OS=Homo sapiens GN=RPS9 PE=1 SV=1;tr|C9	6	8	8	8	2	2	2	1	7	6	2	4	6	3	4	1	5	4	3	2	2	2	2	1	7	6	2	4	6	3	4	1	5	4	3	2	2	2	2	1	7	6
A0A0G2JRN3;A0A024R6I7;P01009	A0A0G2JRN3;A0A024R6I7;P01009	7;7;7	7;7;7	7;7;7	Alpha-1-antitrypsin;Short peptide from AAT	SERPINA1	tr|A0A0G2JRN3|A0A0G2JRN3_HUMAN Alpha-1-antitrypsin OS=Homo sapiens GN=SERPINA1 PE=1 SV=1;tr|A0A024R6I7|A0A024R6I7_HUMAN Alpha-1-antitrypsin OS=Homo sapiens GN=SERPINA1 PE=1 SV=1;sp|P01009|A1AT_HUMAN Alpha-1-antitrypsin OS=Homo sapiens GN=SERPINA1 PE=1 SV=3	3	7	7	7	4	4	4	3	6	4	4	5	4	3	3	4	3	3	2	3	4	4	4	3	6	4	4	5	4	3	3	4	3	3	2	3	4	4	4	3	6	4
H7C402;H3BT36;A0A024RA52;P25787	H7C402;H3BT36;A0A024RA52;P25787	1;1;1;1	1;1;1;1	1;1;1;1	Proteasome subunit alpha type;Proteasome subunit alpha type-2	PSMA2	tr|H7C402|H7C402_HUMAN Proteasome subunit alpha type-2 (Fragment) OS=Homo sapiens GN=PSMA2 PE=1 SV=1;tr|H3BT36|H3BT36_HUMAN Uncharacterized protein OS=Homo sapiens PE=1 SV=1;tr|A0A024RA52|A0A024RA52_HUMAN Proteasome subunit alpha type OS=Homo sapiens GN=PS	4	1	1	1	1	1	0	1	0	0	0	0	0	0	0	0	0	0	0	0	1	1	0	1	0	0	0	0	0	0	0	0	0	0	0	0	1	1	0	1	0	0
A0A024RCR6;A0A0G2JK23;P46379	A0A024RCR6;A0A0G2JK23;P46379	1;1;1	1;1;1	1;1;1	Large proline-rich protein BAG6	BAT3;BAG6	tr|A0A024RCR6|A0A024RCR6_HUMAN BAG6 OS=Homo sapiens GN=BAT3 PE=1 SV=1;tr|A0A0G2JK23|A0A0G2JK23_HUMAN Large proline-rich protein BAG6 OS=Homo sapiens GN=BAG6 PE=1 SV=1;sp|P46379|BAG6_HUMAN Large proline-rich protein BAG6 OS=Homo sapiens GN=BAG6 PE=1 SV=2	3	1	1	1	0	1	0	0	0	0	0	0	0	1	1	0	1	0	0	0	0	1	0	0	0	0	0	0	0	1	1	0	1	0	0	0	0	1	0	0	0	0
A0A0C4DH90;A0A075B6H7;A0A0C4DH55;P01624	A0A0C4DH90;A0A075B6H7;A0A0C4DH55;P01624	1;1;1;1	1;1;1;1	1;1;1;1	Ig kappa chain V-III region POM	IGKV3OR2-268;IGKV3-7;IGKV3D-7	tr|A0A0C4DH90|A0A0C4DH90_HUMAN Immunoglobulin kappa variable 3/OR2-268 (non-functional) (Fragment) OS=Homo sapiens GN=IGKV3OR2-268 PE=4 SV=5;tr|A0A075B6H7|A0A075B6H7_HUMAN Immunoglobulin kappa variable 3-7 (non-functional) (Fragment) OS=Homo sapiens GN=IGK	4	1	1	1	1	1	1	1	0	1	1	1	1	0	1	1	1	1	1	1	1	1	1	1	0	1	1	1	1	0	1	1	1	1	1	1	1	1	1	1	0	1
A0A075B6K5;P80748	A0A075B6K5;P80748	1;1	1;1	1;1	Ig lambda chain V-III region LOI	IGLV3-9	tr|A0A075B6K5|A0A075B6K5_HUMAN HCG2043239 (Fragment) OS=Homo sapiens GN=IGLV3-9 PE=1 SV=1;sp|P80748|LV321_HUMAN Immunoglobulin lambda variable 3-21 OS=Homo sapiens GN=IGLV3-21 PE=1 SV=2	2	1	1	1	1	1	1	0	0	0	0	0	1	1	0	0	0	0	0	0	1	1	1	0	0	0	0	0	1	1	0	0	0	0	0	0	1	1	1	0	0	0
A0A087X0Q4;A2NJV5;A0A0A0MRZ7;A0A075B6S6;A0A075B6S2;A0A075B6P5;A0A087WW87;P06310;P01615;P01614	A0A087X0Q4;A2NJV5;A0A0A0MRZ7;A0A075B6S6;A0A075B6S2;A0A075B6P5;A0A087WW87;P06310;P01615;P01614	1;1;1;1;1;1;1;1;1;1	1;1;1;1;1;1;1;1;1;1	1;1;1;1;1;1;1;1;1;1	Ig kappa chain V-II region RPMI 6410;Ig kappa chain V-II region FR;Ig kappa chain V-II region Cum	IGKV2-40;IGKV A18;IGKV2D-26;IGKV2D-30;IGKV2D-29;IGKV2D-28	tr|A0A087X0Q4|A0A087X0Q4_HUMAN Immunoglobulin kappa variable 2-40 OS=Homo sapiens GN=IGKV2-40 PE=1 SV=1;sp|A2NJV5|KV229_HUMAN Immunoglobulin kappa variable 2-29 OS=Homo sapiens GN=IGKV2-29 PE=3 SV=2;sp|A0A0A0MRZ7|KVD26_HUMAN Immunoglobulin kappa variable 2	10	1	1	1	0	0	1	1	0	1	1	1	1	0	0	0	0	0	0	0	0	0	1	1	0	1	1	1	1	0	0	0	0	0	0	0	0	0	1	1	0	1
A0A0C4DH68;A0A075B6R9	A0A0C4DH68;A0A075B6R9	1;1	1;1	1;1		IGKV2-24;IGKV2D-24	sp|A0A0C4DH68|KV224_HUMAN Immunoglobulin kappa variable 2-24 OS=Homo sapiens GN=IGKV2-24 PE=3 SV=1;tr|A0A075B6R9|A0A075B6R9_HUMAN Immunoglobulin kappa variable 2D-24 (non-functional) (Fragment) OS=Homo sapiens GN=IGKV2D-24 PE=4 SV=1	2	1	1	1	0	0	0	0	0	0	0	0	0	0	0	0	1	0	0	1	0	0	0	0	0	0	0	0	0	0	0	0	1	0	0	1	0	0	0	0	0	0
A0A075B7B8	A0A075B7B8	2	2	1		IGHV3OR16-12	tr|A0A075B7B8|A0A075B7B8_HUMAN Immunoglobulin heavy variable 3/OR16-12 (non-functional) (Fragment) OS=Homo sapiens GN=IGHV3OR16-12 PE=1 SV=1	1	2	2	1	0	0	0	1	1	0	0	1	0	0	1	1	1	1	0	0	0	0	0	1	1	0	0	1	0	0	1	1	1	1	0	0	0	0	0	0	0	0
K7EM73;K7EIV0;A0A075B7C0;K7ELJ7;A0A0C4DGQ5;P04632	K7EM73;K7EIV0;A0A075B7C0;K7ELJ7;A0A0C4DGQ5;P04632	1;1;1;1;1;1	1;1;1;1;1;1	1;1;1;1;1;1	Calpain small subunit 1	CAPNS1	tr|K7EM73|K7EM73_HUMAN Calpain small subunit 1 (Fragment) OS=Homo sapiens GN=CAPNS1 PE=1 SV=1;tr|K7EIV0|K7EIV0_HUMAN Calpain small subunit 1 (Fragment) OS=Homo sapiens GN=CAPNS1 PE=1 SV=2;tr|A0A075B7C0|A0A075B7C0_HUMAN Calpain small subunit 1 (Fragment) OS	6	1	1	1	1	0	0	0	0	0	0	0	0	0	0	0	0	0	0	0	1	0	0	0	0	0	0	0	0	0	0	0	0	0	0	0	1	0	0	0	0	0
A0A075B7D9;Q92804	A0A075B7D9;Q92804	2;2	1;1	1;1	TATA-binding protein-associated factor 2N	TAF15	tr|A0A075B7D9|A0A075B7D9_HUMAN TATA-binding protein-associated factor 2N OS=Homo sapiens GN=TAF15 PE=1 SV=1;sp|Q92804|RBP56_HUMAN TATA-binding protein-associated factor 2N OS=Homo sapiens GN=TAF15 PE=1 SV=1	2	2	1	1	2	2	0	1	1	1	0	0	1	1	1	1	1	1	1	1	1	1	0	0	0	0	0	0	0	0	0	0	0	0	0	0	1	1	0	0	0	0
E9PIR7;F8W809;A0A087WSW9;A0A182DWI3;A0A087WSY9;Q16881;E9PQI3;E9PLT3;E9PKI4;A0A0B4J225;E9PIZ5;E9PKD3;E2QRB9	E9PIR7;F8W809;A0A087WSW9;A0A182DWI3;A0A087WSY9;Q16881;E9PQI3;E9PLT3;E9PKI4;A0A0B4J225;E9PIZ5;E9PKD3	3;3;3;3;3;3;2;2;2;2;2;2;1	3;3;3;3;3;3;2;2;2;2;2;2;1	3;3;3;3;3;3;2;2;2;2;2;2;1	Thioredoxin reductase 1, cytoplasmic	TXNRD1	tr|E9PIR7|E9PIR7_HUMAN Thioredoxin reductase 1, cytoplasmic OS=Homo sapiens GN=TXNRD1 PE=1 SV=1;tr|F8W809|F8W809_HUMAN Thioredoxin reductase 1, cytoplasmic OS=Homo sapiens GN=TXNRD1 PE=1 SV=1;tr|A0A087WSW9|A0A087WSW9_HUMAN Thioredoxin reductase 1, cytoplas	13	3	3	3	2	1	0	0	0	0	0	0	0	0	1	0	0	1	0	0	2	1	0	0	0	0	0	0	0	0	1	0	0	1	0	0	2	1	0	0	0	0
A0A087WT48;O60884	A0A087WT48;O60884	1;1	1;1	1;1	DnaJ homolog subfamily A member 2	DNAJA2	tr|A0A087WT48|A0A087WT48_HUMAN DnaJ homolog subfamily A member 2 (Fragment) OS=Homo sapiens GN=DNAJA2 PE=1 SV=1;sp|O60884|DNJA2_HUMAN DnaJ homolog subfamily A member 2 OS=Homo sapiens GN=DNAJA2 PE=1 SV=1	2	1	1	1	0	0	0	0	0	1	0	0	0	0	0	0	0	0	0	0	0	0	0	0	0	1	0	0	0	0	0	0	0	0	0	0	0	0	0	0	0	1
A0A087X0U3;A0A087WT87;P43003	A0A087X0U3;A0A087WT87;P43003	1;1;1	1;1;1	1;1;1	Amino acid transporter;Excitatory amino acid transporter 1	SLC1A3	tr|A0A087X0U3|A0A087X0U3_HUMAN Amino acid transporter OS=Homo sapiens GN=SLC1A3 PE=1 SV=1;tr|A0A087WT87|A0A087WT87_HUMAN Amino acid transporter OS=Homo sapiens GN=SLC1A3 PE=1 SV=1;sp|P43003|EAA1_HUMAN Excitatory amino acid transporter 1 OS=Homo sapiens GN=	3	1	1	1	1	1	1	0	1	1	1	1	1	1	1	1	1	1	0	1	1	1	1	0	1	1	1	1	1	1	1	1	1	1	0	1	1	1	1	0	1	1
A0A087WTB8;P15374;Q5TBK7	A0A087WTB8;P15374;Q5TBK7	2;2;1	2;2;1	2;2;1	Ubiquitin carboxyl-terminal hydrolase;Ubiquitin carboxyl-terminal hydrolase isozyme L3	UCHL3	tr|A0A087WTB8|A0A087WTB8_HUMAN Ubiquitin carboxyl-terminal hydrolase OS=Homo sapiens GN=UCHL3 PE=1 SV=1;sp|P15374|UCHL3_HUMAN Ubiquitin carboxyl-terminal hydrolase isozyme L3 OS=Homo sapiens GN=UCHL3 PE=1 SV=1;tr|Q5TBK7|Q5TBK7_HUMAN Ubiquitin carboxyl-term	3	2	2	2	0	0	0	1	0	0	0	0	0	0	1	0	0	0	0	0	0	0	0	1	0	0	0	0	0	0	1	0	0	0	0	0	0	0	0	1	0	0
H7BYX6;A0A087WTE4;A0A087WTF6;A0A087WX77;A0A087WWD4;A0A087WV75;P13591;A0A087WZS4;A0A087X1V2;A0A087WVU1;A0A0D9SF98;A0A087WWJ5	H7BYX6;A0A087WTE4;A0A087WTF6;A0A087WX77;A0A087WWD4;A0A087WV75;P13591;A0A087WZS4;A0A087X1V2;A0A087WVU1;A0A0D9SF98;A0A087WWJ5	2;2;2;2;2;2;2;1;1;1;1;1	2;2;2;2;2;2;2;1;1;1;1;1	2;2;2;2;2;2;2;1;1;1;1;1	Neural cell adhesion molecule 1	NCAM1	tr|H7BYX6|H7BYX6_HUMAN Neural cell adhesion molecule 1 OS=Homo sapiens GN=NCAM1 PE=1 SV=2;tr|A0A087WTE4|A0A087WTE4_HUMAN Neural cell adhesion molecule 1 OS=Homo sapiens GN=NCAM1 PE=1 SV=1;tr|A0A087WTF6|A0A087WTF6_HUMAN Neural cell adhesion molecule 1 OS=Ho	12	2	2	2	0	1	0	0	2	0	1	1	1	2	0	0	0	1	0	2	0	1	0	0	2	0	1	1	1	2	0	0	0	1	0	2	0	1	0	0	2	0
A0A087WTP3;Q92945;M0R0I5;M0QYH3;M0QXW7;M0R3J3;M0QYG1;M0R0C6	A0A087WTP3;Q92945;M0R0I5	20;20;12;4;3;2;1;1	20;20;12;4;3;2;1;1	20;20;12;4;3;2;1;1	Far upstream element-binding protein 2	KHSRP	tr|A0A087WTP3|A0A087WTP3_HUMAN Far upstream element-binding protein 2 OS=Homo sapiens GN=KHSRP PE=1 SV=1;sp|Q92945|FUBP2_HUMAN Far upstream element-binding protein 2 OS=Homo sapiens GN=KHSRP PE=1 SV=4;tr|M0R0I5|M0R0I5_HUMAN Far upstream element-binding pro	8	20	20	20	3	5	7	10	5	6	8	11	7	7	16	12	5	4	14	8	3	5	7	10	5	6	8	11	7	7	16	12	5	4	14	8	3	5	7	10	5	6
Q1JUQ3;A0A087WTS4;A0A087WV48;A0A087WZM5;P62942	Q1JUQ3;A0A087WTS4;A0A087WV48;A0A087WZM5;P62942	1;1;1;1;1	1;1;1;1;1	1;1;1;1;1	Peptidyl-prolyl cis-trans isomerase;Peptidyl-prolyl cis-trans isomerase FKBP1A	FKBP12-Exin;FKBP1A	tr|Q1JUQ3|Q1JUQ3_HUMAN FK506 binding protein12 OS=Homo sapiens GN=FKBP12-Exin PE=2 SV=1;tr|A0A087WTS4|A0A087WTS4_HUMAN Peptidyl-prolyl cis-trans isomerase FKBP1A OS=Homo sapiens GN=FKBP1A PE=4 SV=1;tr|A0A087WV48|A0A087WV48_HUMAN Uncharacterized protein OS=	5	1	1	1	1	1	1	0	1	1	1	1	1	1	0	1	0	0	0	0	1	1	1	0	1	1	1	1	1	1	0	1	0	0	0	0	1	1	1	0	1	1
A0A087WTT1;E7EQV3;E7ERJ7;P11940;H0YAR2;H0YBN4;Q9H361;H0YAP2;E5RGH3;E5RH24;E5RJB9;B1ANR1;H0YB86;H0YC10;E5RHG7;H0YEQ8;H0YAS7;H0YAS6;H0YB75;H0YCC8;Q4VXU2	A0A087WTT1;E7EQV3;E7ERJ7;P11940;H0YAR2;H0YBN4;Q9H361	12;12;12;12;9;6;6;4;3;2;2;2;2;1;1;1;1;1;1;1;1	12;12;12;12;9;6;6;4;3;2;2;2;2;1;1;1;1;1;1;1;1	9;9;9;9;8;3;6;4;1;0;0;0;2;1;0;0;1;1;1;0;1	Polyadenylate-binding protein;Polyadenylate-binding protein 1;Polyadenylate-binding protein 3	PABPC1;PABPC3	tr|A0A087WTT1|A0A087WTT1_HUMAN Polyadenylate-binding protein OS=Homo sapiens GN=PABPC1 PE=1 SV=1;tr|E7EQV3|E7EQV3_HUMAN Polyadenylate-binding protein OS=Homo sapiens GN=PABPC1 PE=1 SV=1;tr|E7ERJ7|E7ERJ7_HUMAN Polyadenylate-binding protein OS=Homo sapiens G	21	12	12	9	6	2	4	5	4	5	2	4	5	3	8	4	5	5	8	3	6	2	4	5	4	5	2	4	5	3	8	4	5	5	8	3	4	1	3	4	2	4
A0A087WTV6;A0A087WZR9;Q96C36	A0A087WTV6;A0A087WZR9;Q96C36	1;1;1	1;1;1	1;1;1	Pyrroline-5-carboxylate reductase;Pyrroline-5-carboxylate reductase 2	PYCR2	tr|A0A087WTV6|A0A087WTV6_HUMAN Pyrroline-5-carboxylate reductase 2 OS=Homo sapiens GN=PYCR2 PE=1 SV=1;tr|A0A087WZR9|A0A087WZR9_HUMAN Pyrroline-5-carboxylate reductase OS=Homo sapiens GN=PYCR2 PE=1 SV=1;sp|Q96C36|P5CR2_HUMAN Pyrroline-5-carboxylate reductas	3	1	1	1	1	0	0	0	1	1	0	0	1	0	1	0	1	1	1	0	1	0	0	0	1	1	0	0	1	0	1	0	1	1	1	0	1	0	0	0	1	1
A0A087WUD3;Q9NRP0	A0A087WUD3;Q9NRP0	1;1	1;1	1;1	Oligosaccharyltransferase complex subunit OSTC	OSTC	tr|A0A087WUD3|A0A087WUD3_HUMAN Oligosaccharyltransferase complex subunit OSTC OS=Homo sapiens GN=OSTC PE=1 SV=1;sp|Q9NRP0|OSTC_HUMAN Oligosaccharyltransferase complex subunit OSTC OS=Homo sapiens GN=OSTC PE=1 SV=1	2	1	1	1	0	0	0	1	0	0	0	0	0	0	0	0	0	0	0	0	0	0	0	1	0	0	0	0	0	0	0	0	0	0	0	0	0	0	0	1	0	0
A0A087WUK2;O14979	A0A087WUK2;O14979	3;3	2;2	2;2	Heterogeneous nuclear ribonucleoprotein D-like	HNRNPDL	tr|A0A087WUK2|A0A087WUK2_HUMAN Heterogeneous nuclear ribonucleoprotein D-like OS=Homo sapiens GN=HNRNPDL PE=1 SV=1;sp|O14979|HNRDL_HUMAN Heterogeneous nuclear ribonucleoprotein D-like OS=Homo sapiens GN=HNRNPDL PE=1 SV=3	2	3	2	2	3	1	1	0	1	1	1	1	0	0	1	0	0	0	1	0	2	0	1	0	1	1	1	1	0	0	1	0	0	0	1	0	2	0	1	0	1	1
J3KNQ3;A0A087WUL9;Q9UNM6;H0YD73;E9PL38	J3KNQ3;A0A087WUL9;Q9UNM6;H0YD73;E9PL38	3;3;3;2;2	3;3;3;2;2	3;3;3;2;2	26S proteasome non-ATPase regulatory subunit 13	PSMD13	tr|J3KNQ3|J3KNQ3_HUMAN 26S proteasome non-ATPase regulatory subunit 13 OS=Homo sapiens GN=PSMD13 PE=1 SV=1;tr|A0A087WUL9|A0A087WUL9_HUMAN 26S proteasome non-ATPase regulatory subunit 13 OS=Homo sapiens GN=PSMD13 PE=1 SV=1;sp|Q9UNM6|PSD13_HUMAN 26S proteaso	5	3	3	3	1	0	0	0	1	3	0	0	0	2	1	0	1	1	0	0	1	0	0	0	1	3	0	0	0	2	1	0	1	1	0	0	1	0	0	0	1	3
E7ETK0;A0A087WUS0;P62847	E7ETK0;A0A087WUS0;P62847	3;3;3	3;3;3	3;3;3	40S ribosomal protein S24	RPS24	tr|E7ETK0|E7ETK0_HUMAN 40S ribosomal protein S24 OS=Homo sapiens GN=RPS24 PE=1 SV=1;tr|A0A087WUS0|A0A087WUS0_HUMAN 40S ribosomal protein S24 OS=Homo sapiens GN=RPS24 PE=1 SV=1;sp|P62847|RS24_HUMAN 40S ribosomal protein S24 OS=Homo sapiens GN=RPS24 PE=1 SV=	3	3	3	3	2	1	3	2	2	1	1	1	2	1	1	1	1	2	2	1	2	1	3	2	2	1	1	1	2	1	1	1	1	2	2	1	2	1	3	2	2	1
A0A087WUT6;O60841	A0A087WUT6;O60841	2;2	2;2	2;2	Eukaryotic translation initiation factor 5B	EIF5B	tr|A0A087WUT6|A0A087WUT6_HUMAN Eukaryotic translation initiation factor 5B OS=Homo sapiens GN=EIF5B PE=1 SV=1;sp|O60841|IF2P_HUMAN Eukaryotic translation initiation factor 5B OS=Homo sapiens GN=EIF5B PE=1 SV=4	2	2	2	2	0	0	0	0	1	1	0	0	0	0	1	0	1	1	0	0	0	0	0	0	1	1	0	0	0	0	1	0	1	1	0	0	0	0	0	0	1	1
A0A087WUZ3;Q01082;F8W6C1	A0A087WUZ3;Q01082	10;10;4	10;10;4	10;10;4	Spectrin beta chain, non-erythrocytic 1	SPTBN1	tr|A0A087WUZ3|A0A087WUZ3_HUMAN Spectrin beta chain OS=Homo sapiens GN=SPTBN1 PE=1 SV=1;sp|Q01082|SPTB2_HUMAN Spectrin beta chain, non-erythrocytic 1 OS=Homo sapiens GN=SPTBN1 PE=1 SV=2	3	10	10	10	2	3	5	2	4	1	1	2	3	1	3	0	3	3	3	2	2	3	5	2	4	1	1	2	3	1	3	0	3	3	3	2	2	3	5	2	4	1
A0A087WVM4;B7ZM99;Q6UB35;Q4VXM0;H0Y327	A0A087WVM4;B7ZM99;Q6UB35	3;3;3;1;1	3;3;3;1;1	3;3;3;1;1	Monofunctional C1-tetrahydrofolate synthase, mitochondrial	MTHFD1L	tr|A0A087WVM4|A0A087WVM4_HUMAN Monofunctional C1-tetrahydrofolate synthase, mitochondrial OS=Homo sapiens GN=MTHFD1L PE=1 SV=1;tr|B7ZM99|B7ZM99_HUMAN MTHFD1L protein OS=Homo sapiens GN=MTHFD1L PE=1 SV=1;sp|Q6UB35|C1TM_HUMAN Monofunctional C1-tetrahydrofola	5	3	3	3	1	0	0	0	1	2	0	0	0	0	0	0	1	1	0	0	1	0	0	0	1	2	0	0	0	0	0	0	1	1	0	0	1	0	0	0	1	2
A0A087WVQ6;Q00610;J3KS13;A0A087WX41;P53675;K7EJJ5;J3KSQ2;J3QL20;J3KRF5;F5H5N6	A0A087WVQ6;Q00610	35;35;11;10;10;4;3;2;1;1	35;35;11;10;10;4;3;2;1;1	35;35;11;10;10;4;3;2;1;1	Clathrin heavy chain;Clathrin heavy chain 1	CLTC	tr|A0A087WVQ6|A0A087WVQ6_HUMAN Clathrin heavy chain OS=Homo sapiens GN=CLTC PE=1 SV=1;sp|Q00610|CLH1_HUMAN Clathrin heavy chain 1 OS=Homo sapiens GN=CLTC PE=1 SV=5	10	35	35	35	22	16	14	15	13	16	14	18	18	9	18	16	18	17	14	14	22	16	14	15	13	16	14	18	18	9	18	16	18	17	14	14	22	16	14	15	13	16
A0A087WVV2;A0A0A0MRV0;Q9P2E9;F8W7S5;V9GY78	A0A087WVV2;A0A0A0MRV0;Q9P2E9;F8W7S5	5;5;5;3;2	5;5;5;3;2	5;5;5;3;2	Ribosome-binding protein 1	RRBP1	tr|A0A087WVV2|A0A087WVV2_HUMAN Ribosome-binding protein 1 OS=Homo sapiens GN=RRBP1 PE=1 SV=1;tr|A0A0A0MRV0|A0A0A0MRV0_HUMAN Ribosome-binding protein 1 OS=Homo sapiens GN=RRBP1 PE=1 SV=1;sp|Q9P2E9|RRBP1_HUMAN Ribosome-binding protein 1 OS=Homo sapiens GN=RR	5	5	5	5	1	0	0	0	1	3	0	0	0	0	0	0	0	1	0	0	1	0	0	0	1	3	0	0	0	0	0	0	0	1	0	0	1	0	0	0	1	3
A0A087WW66;Q99460;H7C378	A0A087WW66;Q99460	4;4;1	4;4;1	4;4;1	26S proteasome non-ATPase regulatory subunit 1	PSMD1	tr|A0A087WW66|A0A087WW66_HUMAN 26S proteasome non-ATPase regulatory subunit 1 OS=Homo sapiens GN=PSMD1 PE=1 SV=1;sp|Q99460|PSMD1_HUMAN 26S proteasome non-ATPase regulatory subunit 1 OS=Homo sapiens GN=PSMD1 PE=1 SV=2	3	4	4	4	1	0	0	0	0	0	0	0	0	0	2	0	1	0	0	0	1	0	0	0	0	0	0	0	0	0	2	0	1	0	0	0	1	0	0	0	0	0
A0A087X2E3;A0A087WW96;Q92777	A0A087X2E3;A0A087WW96;Q92777	2;2;2	1;1;1	1;1;1	Synapsin-2	SYN2	tr|A0A087X2E3|A0A087X2E3_HUMAN Synapsin-2 OS=Homo sapiens GN=SYN2 PE=1 SV=1;tr|A0A087WW96|A0A087WW96_HUMAN Synapsin-2 OS=Homo sapiens GN=SYN2 PE=1 SV=1;sp|Q92777|SYN2_HUMAN Synapsin-2 OS=Homo sapiens GN=SYN2 PE=2 SV=3	3	2	1	1	2	2	2	1	1	1	1	2	2	2	2	1	1	1	1	2	1	1	1	0	1	1	1	1	1	1	1	1	1	1	1	1	1	1	1	0	1	1
A0A087WWJ1;P52701	A0A087WWJ1;P52701	1;1	1;1	1;1	DNA mismatch repair protein Msh6	MSH6	tr|A0A087WWJ1|A0A087WWJ1_HUMAN DNA mismatch repair protein Msh6 OS=Homo sapiens GN=MSH6 PE=1 SV=1;sp|P52701|MSH6_HUMAN DNA mismatch repair protein Msh6 OS=Homo sapiens GN=MSH6 PE=1 SV=2	2	1	1	1	1	0	0	0	0	1	0	0	0	0	0	0	0	0	0	0	1	0	0	0	0	1	0	0	0	0	0	0	0	0	0	0	1	0	0	0	0	1
A0A087WWJ2;B0AZT5;C9J5D1;E7EQ69;Q9GZZ1;C9J5J3;A0A0D9SF32	A0A087WWJ2;B0AZT5;C9J5D1;E7EQ69;Q9GZZ1	3;3;3;3;3;1;1	3;3;3;3;3;1;1	3;3;3;3;3;1;1	N-alpha-acetyltransferase 50	NAA50	tr|A0A087WWJ2|A0A087WWJ2_HUMAN N-alpha-acetyltransferase 50 OS=Homo sapiens GN=NAA50 PE=1 SV=1;tr|B0AZT5|B0AZT5_HUMAN N-alpha-acetyltransferase 50 OS=Homo sapiens GN=NAA50 PE=1 SV=1;tr|C9J5D1|C9J5D1_HUMAN N-alpha-acetyltransferase 50 OS=Homo sapiens GN=NAA	7	3	3	3	0	0	1	2	0	0	0	0	0	0	1	1	0	0	1	0	0	0	1	2	0	0	0	0	0	0	1	1	0	0	1	0	0	0	1	2	0	0
A0A087WYS5;A0A087WWM0;O43617	A0A087WYS5;A0A087WWM0;O43617	1;1;1	1;1;1	1;1;1	Trafficking protein particle complex subunit 3	TRAPPC3	tr|A0A087WYS5|A0A087WYS5_HUMAN Trafficking protein particle complex subunit 3 OS=Homo sapiens GN=TRAPPC3 PE=1 SV=1;tr|A0A087WWM0|A0A087WWM0_HUMAN Trafficking protein particle complex subunit OS=Homo sapiens GN=TRAPPC3 PE=1 SV=1;sp|O43617|TPPC3_HUMAN Traffi	3	1	1	1	0	1	0	0	0	0	0	0	0	0	1	0	0	1	0	0	0	1	0	0	0	0	0	0	0	0	1	0	0	1	0	0	0	1	0	0	0	0
A0A087WXX8;A0A087WWT1;P21912	A0A087WXX8;A0A087WWT1;P21912	2;2;2	2;2;2	2;2;2	Succinate dehydrogenase [ubiquinone] iron-sulfur subunit, mitochondrial	SDHB	tr|A0A087WXX8|A0A087WXX8_HUMAN Succinate dehydrogenase [ubiquinone] iron-sulfur subunit, mitochondrial (Fragment) OS=Homo sapiens GN=SDHB PE=1 SV=1;tr|A0A087WWT1|A0A087WWT1_HUMAN Succinate dehydrogenase [ubiquinone] iron-sulfur subunit, mitochondrial (Frag	3	2	2	2	0	1	1	1	0	1	0	1	1	2	2	1	1	1	1	2	0	1	1	1	0	1	0	1	1	2	2	1	1	1	1	2	0	1	1	1	0	1
A0A087WWU8;D6R904;Q5HYB6;J3KN67;H0YL80;K7EP68;P06753;Q5VU61;D6RFM2	A0A087WWU8;D6R904;Q5HYB6;J3KN67;H0YL80;K7EP68;P06753	11;10;10;7;6;6;6;5;2	11;10;10;7;6;6;6;5;2	5;4;5;1;0;0;0;3;2	Tropomyosin alpha-3 chain	TPM3;DKFZp686J1372;TPM1;TPM4	tr|A0A087WWU8|A0A087WWU8_HUMAN Tropomyosin alpha-3 chain OS=Homo sapiens GN=TPM3 PE=1 SV=1;tr|D6R904|D6R904_HUMAN Tropomyosin alpha-3 chain OS=Homo sapiens GN=TPM3 PE=1 SV=1;tr|Q5HYB6|Q5HYB6_HUMAN Epididymis luminal protein 189 OS=Homo sapiens GN=DKFZp686J	9	11	11	5	5	6	7	6	6	4	5	6	5	2	4	5	3	4	5	2	5	6	7	6	6	4	5	6	5	2	4	5	3	4	5	2	1	2	3	3	3	1
A0A087WX59;Q16186	A0A087WX59;Q16186	2;2	2;2	2;2	Proteasomal ubiquitin receptor ADRM1	ADRM1	tr|A0A087WX59|A0A087WX59_HUMAN Proteasomal ubiquitin receptor ADRM1 OS=Homo sapiens GN=ADRM1 PE=1 SV=1;sp|Q16186|ADRM1_HUMAN Proteasomal ubiquitin receptor ADRM1 OS=Homo sapiens GN=ADRM1 PE=1 SV=2	2	2	2	2	0	1	1	1	1	2	1	1	1	0	2	1	2	1	1	1	0	1	1	1	1	2	1	1	1	0	2	1	2	1	1	1	0	1	1	1	1	2
A0A087WXM6;J3QQT2;J3KRX5;A0A0A6YYL6;P18621;J3KRB3;A0A087WWH0;J3QS96;J3QLC8;A0A0A0MRF8;J3KSJ0;A0A087WY81	A0A087WXM6;J3QQT2;J3KRX5;A0A0A6YYL6;P18621;J3KRB3;A0A087WWH0;J3QS96;J3QLC8;A0A0A0MRF8	6;6;6;6;6;4;4;4;4;4;2;2	6;6;6;6;6;4;4;4;4;4;2;2	6;6;6;6;6;4;4;4;4;4;2;2	60S ribosomal protein L17	RPL17;RPL17-C18orf32	tr|A0A087WXM6|A0A087WXM6_HUMAN 60S ribosomal protein L17 (Fragment) OS=Homo sapiens GN=RPL17 PE=3 SV=1;tr|J3QQT2|J3QQT2_HUMAN 60S ribosomal protein L17 (Fragment) OS=Homo sapiens GN=RPL17 PE=3 SV=1;tr|J3KRX5|J3KRX5_HUMAN 60S ribosomal protein L17 (Fragment	12	6	6	6	5	2	0	1	4	4	0	0	3	2	3	1	3	3	3	2	5	2	0	1	4	4	0	0	3	2	3	1	3	3	3	2	5	2	0	1	4	4
A0A087WXR6;E5RHZ0;A0A087WYQ3;H0YB26;O75131	A0A087WXR6;E5RHZ0;A0A087WYQ3;H0YB26;O75131	1;1;1;1;1	1;1;1;1;1	1;1;1;1;1	Copine-3	CPNE3	tr|A0A087WXR6|A0A087WXR6_HUMAN Copine-3 (Fragment) OS=Homo sapiens GN=CPNE3 PE=1 SV=1;tr|E5RHZ0|E5RHZ0_HUMAN Copine-3 (Fragment) OS=Homo sapiens GN=CPNE3 PE=1 SV=1;tr|A0A087WYQ3|A0A087WYQ3_HUMAN Copine-3 (Fragment) OS=Homo sapiens GN=CPNE3 PE=1 SV=1;tr|H0Y	5	1	1	1	0	0	0	0	0	0	0	0	0	0	1	0	0	0	1	0	0	0	0	0	0	0	0	0	0	0	1	0	0	0	1	0	0	0	0	0	0	0
A0A087WY73;Q16378	A0A087WY73;Q16378	1;1	1;1	1;1	Proline-rich protein 4	PRR4	tr|A0A087WY73|A0A087WY73_HUMAN Proline-rich protein 4 OS=Homo sapiens GN=PRR4 PE=4 SV=1;sp|Q16378|PROL4_HUMAN Proline-rich protein 4 OS=Homo sapiens GN=PRR4 PE=1 SV=3	2	1	1	1	0	0	1	0	0	0	0	0	0	0	0	0	0	0	0	0	0	0	1	0	0	0	0	0	0	0	0	0	0	0	0	0	0	0	1	0	0	0
A0A087WYB4;Q9UJZ1;F2Z2I8	A0A087WYB4;Q9UJZ1;F2Z2I8	6;6;3	6;6;3	6;6;3	Stomatin-like protein 2, mitochondrial	STOML2	tr|A0A087WYB4|A0A087WYB4_HUMAN Stomatin-like protein 2, mitochondrial OS=Homo sapiens GN=STOML2 PE=1 SV=1;sp|Q9UJZ1|STML2_HUMAN Stomatin-like protein 2, mitochondrial OS=Homo sapiens GN=STOML2 PE=1 SV=1;tr|F2Z2I8|F2Z2I8_HUMAN Stomatin-like protein 2, mitoc	3	6	6	6	3	2	3	1	1	2	4	3	5	2	5	2	2	4	4	1	3	2	3	1	1	2	4	3	5	2	5	2	2	4	4	1	3	2	3	1	1	2
A0A087WYF8;A0A0A0MQY0;Q53GG5	A0A087WYF8;A0A0A0MQY0;Q53GG5	1;1;1	1;1;1	1;1;1	PDZ and LIM domain protein 3	PDLIM3	tr|A0A087WYF8|A0A087WYF8_HUMAN PDZ and LIM domain protein 3 OS=Homo sapiens GN=PDLIM3 PE=1 SV=1;tr|A0A0A0MQY0|A0A0A0MQY0_HUMAN PDZ and LIM domain protein 3 OS=Homo sapiens GN=PDLIM3 PE=1 SV=1;sp|Q53GG5|PDLI3_HUMAN PDZ and LIM domain protein 3 OS=Homo sapie	3	1	1	1	0	0	0	0	0	0	0	0	0	0	1	0	0	0	0	0	0	0	0	0	0	0	0	0	0	0	1	0	0	0	0	0	0	0	0	0	0	0
A0A087WZ51;A0A087WYR3;O43399	A0A087WZ51;A0A087WYR3;O43399	2;2;2	2;2;2	2;2;2	Tumor protein D54	TPD52L2	tr|A0A087WZ51|A0A087WZ51_HUMAN Tumor protein D54 OS=Homo sapiens GN=TPD52L2 PE=1 SV=1;tr|A0A087WYR3|A0A087WYR3_HUMAN Tumor protein D54 OS=Homo sapiens GN=TPD52L2 PE=1 SV=1;sp|O43399|TPD54_HUMAN Tumor protein D54 OS=Homo sapiens GN=TPD52L2 PE=1 SV=2	3	2	2	2	1	1	1	1	0	0	0	0	1	0	1	1	0	0	2	1	1	1	1	1	0	0	0	0	1	0	1	1	0	0	2	1	1	1	1	1	0	0
C9JWG0;C9JVG3;C9JQU9;C9JNZ1;A0A087WYS1;E7EUC7;Q16851;C9JTZ5;C9JUW1	C9JWG0;C9JVG3;C9JQU9;C9JNZ1;A0A087WYS1;E7EUC7;Q16851;C9JTZ5;C9JUW1	2;2;2;2;2;2;2;1;1	2;2;2;2;2;2;2;1;1	2;2;2;2;2;2;2;1;1	UTP--glucose-1-phosphate uridylyltransferase	UGP2	tr|C9JWG0|C9JWG0_HUMAN UTP--glucose-1-phosphate uridylyltransferase (Fragment) OS=Homo sapiens GN=UGP2 PE=1 SV=1;tr|C9JVG3|C9JVG3_HUMAN UTP--glucose-1-phosphate uridylyltransferase (Fragment) OS=Homo sapiens GN=UGP2 PE=1 SV=8;tr|C9JQU9|C9JQU9_HUMAN UTP--gl	9	2	2	2	0	1	0	0	0	0	0	0	0	0	0	1	0	0	0	0	0	1	0	0	0	0	0	0	0	0	0	1	0	0	0	0	0	1	0	0	0	0
A0A087WYT3;Q15185;B4DDC6	A0A087WYT3;Q15185	3;3;1	3;3;1	3;3;1	Prostaglandin E synthase 3	PTGES3	tr|A0A087WYT3|A0A087WYT3_HUMAN Prostaglandin E synthase 3 OS=Homo sapiens GN=PTGES3 PE=1 SV=1;sp|Q15185|TEBP_HUMAN Prostaglandin E synthase 3 OS=Homo sapiens GN=PTGES3 PE=1 SV=1	3	3	3	3	1	2	1	1	2	2	1	1	1	1	2	1	2	2	0	0	1	2	1	1	2	2	1	1	1	1	2	1	2	2	0	0	1	2	1	1	2	2
A0A087WYT5;P20338	A0A087WYT5;P20338	2;2	2;2	2;2	Ras-related protein Rab-4A	RAB4A	tr|A0A087WYT5|A0A087WYT5_HUMAN Ras-related protein Rab-4A OS=Homo sapiens GN=RAB4A PE=1 SV=1;sp|P20338|RAB4A_HUMAN Ras-related protein Rab-4A OS=Homo sapiens GN=RAB4A PE=1 SV=3	2	2	2	2	0	0	1	2	0	0	1	2	0	0	1	1	0	0	2	1	0	0	1	2	0	0	1	2	0	0	1	1	0	0	2	1	0	0	1	2	0	0
A0A087WZ13;E9PAU2;Q8IY67;K7EKR9	A0A087WZ13;E9PAU2;Q8IY67;K7EKR9	4;4;3;2	4;4;3;2	4;4;3;2	Ribonucleoprotein PTB-binding 1	RAVER1	tr|A0A087WZ13|A0A087WZ13_HUMAN Ribonucleoprotein PTB-binding 1 OS=Homo sapiens GN=RAVER1 PE=1 SV=1;tr|E9PAU2|E9PAU2_HUMAN Ribonucleoprotein PTB-binding 1 OS=Homo sapiens GN=RAVER1 PE=1 SV=1;sp|Q8IY67|RAVR1_HUMAN Ribonucleoprotein PTB-binding 1 OS=Homo sapi	4	4	4	4	3	2	2	1	1	1	1	1	2	1	2	1	1	3	0	0	3	2	2	1	1	1	1	1	2	1	2	1	1	3	0	0	3	2	2	1	1	1
A0A087WZ31;A6NGN6;B1AJZ5;Q9NR34	A0A087WZ31;A6NGN6;B1AJZ5;Q9NR34	1;1;1;1	1;1;1;1	1;1;1;1	alpha-1,2-Mannosidase;Mannosyl-oligosaccharide 1,2-alpha-mannosidase IC	MAN1C1	tr|A0A087WZ31|A0A087WZ31_HUMAN alpha-1,2-Mannosidase OS=Homo sapiens GN=MAN1C1 PE=1 SV=1;tr|A6NGN6|A6NGN6_HUMAN alpha-1,2-Mannosidase OS=Homo sapiens GN=MAN1C1 PE=1 SV=1;tr|B1AJZ5|B1AJZ5_HUMAN alpha-1,2-Mannosidase OS=Homo sapiens GN=MAN1C1 PE=1 SV=1;sp|Q9	4	1	1	1	0	0	0	0	0	0	1	1	0	0	0	0	0	1	0	0	0	0	0	0	0	0	1	1	0	0	0	0	0	1	0	0	0	0	0	0	0	0
A0A087WZK9;B3KS98;O15372;E5RHC7;E5RH59;E5RFW7;E5RFH0;E5RGU4	A0A087WZK9;B3KS98;O15372;E5RHC7;E5RH59;E5RFW7;E5RFH0;E5RGU4	2;2;2;1;1;1;1;1	2;2;2;1;1;1;1;1	2;2;2;1;1;1;1;1	Eukaryotic translation initiation factor 3 subunit H	EIF3H	tr|A0A087WZK9|A0A087WZK9_HUMAN Eukaryotic translation initiation factor 3 subunit H OS=Homo sapiens GN=EIF3H PE=1 SV=1;tr|B3KS98|B3KS98_HUMAN Eukaryotic translation initiation factor 3 subunit H OS=Homo sapiens GN=EIF3S3 PE=1 SV=1;sp|O15372|EIF3H_HUMAN Euk	8	2	2	2	0	0	0	0	1	1	0	1	0	1	2	0	1	2	1	0	0	0	0	0	1	1	0	1	0	1	2	0	1	2	1	0	0	0	0	0	1	1
A0A087WZN1;O43837;A0A087X2E5;A0A0D9SG66	A0A087WZN1;O43837;A0A087X2E5	3;3;2;1	3;3;2;1	3;3;2;1	Isocitrate dehydrogenase [NAD] subunit, mitochondrial;Isocitrate dehydrogenase [NAD] subunit beta, mitochondrial	IDH3B	tr|A0A087WZN1|A0A087WZN1_HUMAN Isocitrate dehydrogenase [NAD] subunit, mitochondrial OS=Homo sapiens GN=IDH3B PE=1 SV=1;sp|O43837|IDH3B_HUMAN Isocitrate dehydrogenase [NAD] subunit beta, mitochondrial OS=Homo sapiens GN=IDH3B PE=1 SV=2;tr|A0A087X2E5|A0A087	4	3	3	3	1	0	1	0	0	2	0	0	1	0	1	0	0	2	0	1	1	0	1	0	0	2	0	0	1	0	1	0	0	2	0	1	1	0	1	0	0	2
H3BV85;H3BTW0;A0A0B4J295;A0A087WZT3;H3BVE0;Q9H3K6	H3BV85;H3BTW0;A0A0B4J295;A0A087WZT3;H3BVE0;Q9H3K6	1;1;1;1;1;1	1;1;1;1;1;1	1;1;1;1;1;1	BolA-like protein 2	BOLA2B;BOLA2	tr|H3BV85|H3BV85_HUMAN BolA-like protein 2 (Fragment) OS=Homo sapiens GN=BOLA2B PE=1 SV=1;tr|H3BTW0|H3BTW0_HUMAN Uncharacterized protein (Fragment) OS=Homo sapiens PE=3 SV=1;tr|A0A0B4J295|A0A0B4J295_HUMAN Uncharacterized protein OS=Homo sapiens PE=3 SV=1;t	6	1	1	1	0	0	1	1	0	0	1	1	1	1	1	1	0	0	1	0	0	0	1	1	0	0	1	1	1	1	1	1	0	0	1	0	0	0	1	1	0	0
A0A087X054;Q9Y4L1;E9PJ21;A0A087WWI4;K7EQK2;J3KTF1	A0A087X054;Q9Y4L1;E9PJ21;A0A087WWI4;K7EQK2	4;4;2;2;2;1	4;4;2;2;2;1	4;4;2;2;2;1	Hypoxia up-regulated protein 1	HYOU1	tr|A0A087X054|A0A087X054_HUMAN Hypoxia up-regulated protein 1 OS=Homo sapiens GN=HYOU1 PE=1 SV=1;sp|Q9Y4L1|HYOU1_HUMAN Hypoxia up-regulated protein 1 OS=Homo sapiens GN=HYOU1 PE=1 SV=1;tr|E9PJ21|E9PJ21_HUMAN Hypoxia up-regulated protein 1 (Fragment) OS=Hom	6	4	4	4	4	1	0	1	0	0	1	1	0	0	1	1	1	0	1	1	4	1	0	1	0	0	1	1	0	0	1	1	1	0	1	1	4	1	0	1	0	0
A0A087X0H9;Q5T8P6	A0A087X0H9;Q5T8P6	1;1	1;1	1;1	RNA-binding protein 26	RBM26	tr|A0A087X0H9|A0A087X0H9_HUMAN RNA-binding protein 26 OS=Homo sapiens GN=RBM26 PE=1 SV=1;sp|Q5T8P6|RBM26_HUMAN RNA-binding protein 26 OS=Homo sapiens GN=RBM26 PE=1 SV=3	2	1	1	1	0	0	0	0	1	1	0	0	0	0	1	0	1	0	0	0	0	0	0	0	1	1	0	0	0	0	1	0	1	0	0	0	0	0	0	0	1	1
B4DIB3;A0A087X0I6;Q9P0L2;K7EK17;K7EKG8;F5H6N2;H0YKJ3;F5H4F6;H0YNV4;A0A0A0MST9;E7ETY4;A0A0A0MQR8;A0A0A0MSZ1;A0A0A0MT23;J3KNR0;E9PC69;Q96L34;P27448;Q7KZI7	B4DIB3;A0A087X0I6;Q9P0L2;K7EK17;K7EKG8;F5H6N2;H0YKJ3;F5H4F6;H0YNV4;A0A0A0MST9;E7ETY4;A0A0A0MQR8;A0A0A0MSZ1;A0A0A0MT23;J3KNR0;E9PC69;Q96L34;P27448;Q7KZI7	2;2;2;1;1;1;1;1;1;1;1;1;1;1;1;1;1;1;1	2;2;2;1;1;1;1;1;1;1;1;1;1;1;1;1;1;1;1	2;2;2;1;1;1;1;1;1;1;1;1;1;1;1;1;1;1;1	Serine/threonine-protein kinase MARK1;MAP/microtubule affinity-regulating kinase 4;MAP/microtubule affinity-regulating kinase 3;Serine/threonine-protein kinase MARK2	MARK1;MARK4;MARK2;MARK3	tr|B4DIB3|B4DIB3_HUMAN Non-specific serine/threonine protein kinase OS=Homo sapiens GN=MARK1 PE=1 SV=1;tr|A0A087X0I6|A0A087X0I6_HUMAN Non-specific serine/threonine protein kinase OS=Homo sapiens GN=MARK1 PE=1 SV=1;sp|Q9P0L2|MARK1_HUMAN Serine/threonine-pro	19	2	2	2	1	0	0	0	1	0	0	0	0	0	0	0	0	0	0	0	1	0	0	0	1	0	0	0	0	0	0	0	0	0	0	0	1	0	0	0	1	0
A0A087X0Q1;Q7Z739;A0A087X0C3;S4R373	A0A087X0Q1;Q7Z739;A0A087X0C3;S4R373	2;2;1;1	1;1;1;1	1;1;1;1	YTH domain-containing family protein 3	YTHDF3	tr|A0A087X0Q1|A0A087X0Q1_HUMAN YTH domain-containing family protein 3 OS=Homo sapiens GN=YTHDF3 PE=1 SV=1;sp|Q7Z739|YTHD3_HUMAN YTH domain-containing family protein 3 OS=Homo sapiens GN=YTHDF3 PE=1 SV=1;tr|A0A087X0C3|A0A087X0C3_HUMAN YTH domain-containing	4	2	1	1	1	1	2	2	0	1	0	2	1	1	1	2	1	1	1	2	0	0	1	1	0	0	0	1	0	0	0	1	0	0	0	1	0	0	1	1	0	0
A0A087X0X3;P52272;M0R019;M0R2T0;M0R0N3;M0QYQ7;M0R0Y6;M0R2I7;M0QY96	A0A087X0X3;P52272;M0R019	17;17;9;8;7;6;5;5;4	17;17;9;8;7;6;5;5;4	11;11;8;7;6;5;5;2;2	Heterogeneous nuclear ribonucleoprotein M	HNRNPM	tr|A0A087X0X3|A0A087X0X3_HUMAN Heterogeneous nuclear ribonucleoprotein M OS=Homo sapiens GN=HNRNPM PE=1 SV=1;sp|P52272|HNRPM_HUMAN Heterogeneous nuclear ribonucleoprotein M OS=Homo sapiens GN=HNRNPM PE=1 SV=3;tr|M0R019|M0R019_HUMAN Heterogeneous nuclear ri	9	17	17	11	10	3	2	2	6	10	1	3	4	4	6	1	10	6	4	0	10	3	2	2	6	10	1	3	4	4	6	1	10	6	4	0	9	2	2	2	3	7
A0A087X106;CON__O43790;CON__Q14533;O43790;Q14533	A0A087X106;CON__O43790;CON__Q14533;O43790;Q14533	2;2;2;2;2	1;1;1;1;1	1;1;1;1;1	Keratin, type II cuticular Hb6;Keratin, type II cuticular Hb1	KRT81;KRT86	tr|A0A087X106|A0A087X106_HUMAN Keratin, type II cuticular Hb1 OS=Homo sapiens GN=KRT81 PE=1 SV=1;;;sp|O43790|KRT86_HUMAN Keratin, type II cuticular Hb6 OS=Homo sapiens GN=KRT86 PE=1 SV=1;sp|Q14533|KRT81_HUMAN Keratin, type II cuticular Hb1 OS=Homo sapiens	5	2	1	1	0	1	1	2	1	0	0	0	1	1	1	0	1	1	1	0	0	0	0	1	0	0	0	0	0	1	1	0	1	1	1	0	0	0	0	1	0	0
F5H079;A0A087X114;S4R3Z1;F5H4Z7;Q96EY8	F5H079;A0A087X114;S4R3Z1;F5H4Z7;Q96EY8	1;1;1;1;1	1;1;1;1;1	1;1;1;1;1	Cob(I)yrinic acid a,c-diamide adenosyltransferase, mitochondrial	MMAB	tr|F5H079|F5H079_HUMAN Cob(I)yrinic acid a,c-diamide adenosyltransferase, mitochondrial OS=Homo sapiens GN=MMAB PE=1 SV=1;tr|A0A087X114|A0A087X114_HUMAN Cob(I)yrinic acid a,c-diamide adenosyltransferase, mitochondrial OS=Homo sapiens GN=MMAB PE=1 SV=1;tr|S	5	1	1	1	0	0	0	0	0	0	0	0	0	0	1	0	0	0	0	0	0	0	0	0	0	0	0	0	0	0	1	0	0	0	0	0	0	0	0	0	0	0
Q5JW28;A0A087X1A5;Q5JW30;O95793	Q5JW28;A0A087X1A5;Q5JW30;O95793	1;1;1;1	1;1;1;1	1;1;1;1	Double-stranded RNA-binding protein Staufen homolog 1	STAU1	tr|Q5JW28|Q5JW28_HUMAN Double-stranded RNA-binding protein Staufen homolog 1 (Fragment) OS=Homo sapiens GN=STAU1 PE=1 SV=1;tr|A0A087X1A5|A0A087X1A5_HUMAN Double-stranded RNA-binding protein Staufen homolog 1 OS=Homo sapiens GN=STAU1 PE=1 SV=1;tr|Q5JW30|Q5J	4	1	1	1	0	0	0	0	0	1	0	0	0	0	1	0	0	0	0	0	0	0	0	0	0	1	0	0	0	0	1	0	0	0	0	0	0	0	0	0	0	1
A0A087X253;P63010;A0A087WYD1;A0A087WU93;A0A087WZQ6;C9J1E7;Q10567	A0A087X253;P63010;A0A087WYD1;A0A087WU93;A0A087WZQ6	6;6;4;4;4;2;2	6;6;4;4;4;2;2	6;6;4;4;4;2;2	AP-2 complex subunit beta	AP2B1	tr|A0A087X253|A0A087X253_HUMAN AP complex subunit beta OS=Homo sapiens GN=AP2B1 PE=1 SV=1;sp|P63010|AP2B1_HUMAN AP-2 complex subunit beta OS=Homo sapiens GN=AP2B1 PE=1 SV=1;tr|A0A087WYD1|A0A087WYD1_HUMAN AP-2 complex subunit beta (Fragment) OS=Homo sapiens	7	6	6	6	2	3	2	1	1	1	1	2	3	0	0	1	0	1	0	0	2	3	2	1	1	1	1	2	3	0	0	1	0	1	0	0	2	3	2	1	1	1
A0A087X2D0;P84103	A0A087X2D0;P84103	4;4	4;4	4;4	Serine/arginine-rich splicing factor 3	SRSF3	tr|A0A087X2D0|A0A087X2D0_HUMAN Serine/arginine-rich-splicing factor 3 OS=Homo sapiens GN=SRSF3 PE=1 SV=1;sp|P84103|SRSF3_HUMAN Serine/arginine-rich splicing factor 3 OS=Homo sapiens GN=SRSF3 PE=1 SV=1	2	4	4	4	1	1	1	1	3	1	2	2	2	2	1	1	0	0	2	2	1	1	1	1	3	1	2	2	2	2	1	1	0	0	2	2	1	1	1	1	3	1
A0A087X2D8;O60271;H0YBS5	A0A087X2D8;O60271	3;3;1	3;3;1	3;3;1	C-Jun-amino-terminal kinase-interacting protein 4	SPAG9	tr|A0A087X2D8|A0A087X2D8_HUMAN C-Jun-amino-terminal kinase-interacting protein 4 OS=Homo sapiens GN=SPAG9 PE=1 SV=1;sp|O60271|JIP4_HUMAN C-Jun-amino-terminal kinase-interacting protein 4 OS=Homo sapiens GN=SPAG9 PE=1 SV=4	3	3	3	3	0	0	0	0	0	0	2	0	0	0	1	0	0	0	0	0	0	0	0	0	0	0	2	0	0	0	1	0	0	0	0	0	0	0	0	0	0	0
F1T0B3;A0A087X2G1;Q92499	F1T0B3;A0A087X2G1;Q92499	1;1;1	1;1;1	1;1;1	ATP-dependent RNA helicase DDX1	DDX1	tr|F1T0B3|F1T0B3_HUMAN ATP-dependent RNA helicase DDX1 OS=Homo sapiens GN=DDX1 PE=1 SV=1;tr|A0A087X2G1|A0A087X2G1_HUMAN ATP-dependent RNA helicase DDX1 OS=Homo sapiens GN=DDX1 PE=1 SV=1;sp|Q92499|DDX1_HUMAN ATP-dependent RNA helicase DDX1 OS=Homo sapiens G	3	1	1	1	0	0	0	0	0	0	0	0	0	0	0	0	0	1	1	0	0	0	0	0	0	0	0	0	0	0	0	0	0	1	1	0	0	0	0	0	0	0
A0A087X2I1;P62333;H0YJX2;H0YJS8;H0YJC0	A0A087X2I1;P62333	4;4;1;1;1	4;4;1;1;1	4;4;1;1;1	26S protease regulatory subunit 10B	PSMC6	tr|A0A087X2I1|A0A087X2I1_HUMAN 26S protease regulatory subunit 10B OS=Homo sapiens GN=PSMC6 PE=1 SV=1;sp|P62333|PRS10_HUMAN 26S proteasome regulatory subunit 10B OS=Homo sapiens GN=PSMC6 PE=1 SV=1	5	4	4	4	0	1	0	0	0	1	0	0	0	1	3	0	1	0	0	0	0	1	0	0	0	1	0	0	0	1	3	0	1	0	0	0	0	1	0	0	0	1
A0A096LNH5;H7C2G3;A0A0B4J2D5;A0A096LPI6;P30042;A0A096LP73;F2Z2Q0;A0A096LP12;A0A0B4J2H4;H7C1F6	A0A096LNH5;H7C2G3;A0A0B4J2D5;A0A096LPI6;P30042;A0A096LP73;F2Z2Q0;A0A096LP12;A0A0B4J2H4;H7C1F6	2;2;2;2;2;1;1;1;1;1	2;2;2;2;2;1;1;1;1;1	2;2;2;2;2;1;1;1;1;1	ES1 protein homolog, mitochondrial	C21orf33	tr|A0A096LNH5|A0A096LNH5_HUMAN Uncharacterized protein OS=Homo sapiens GN=LOC102724023 PE=4 SV=1;tr|H7C2G3|H7C2G3_HUMAN ES1 protein homolog, mitochondrial (Fragment) OS=Homo sapiens GN=C21orf33 PE=4 SV=1;tr|A0A0B4J2D5|A0A0B4J2D5_HUMAN Uncharacterized prote	10	2	2	2	0	0	0	1	0	1	1	0	1	1	1	1	0	0	0	0	0	0	0	1	0	1	1	0	1	1	1	1	0	0	0	0	0	0	0	1	0	1
A0A096LP34;A0A096LP22;C9J7Z1;Q86Y79	A0A096LP34;A0A096LP22;C9J7Z1;Q86Y79	1;1;1;1	1;1;1;1	1;1;1;1	Probable peptidyl-tRNA hydrolase	PTRH1	tr|A0A096LP34|A0A096LP34_HUMAN Probable peptidyl-tRNA hydrolase (Fragment) OS=Homo sapiens GN=PTRH1 PE=1 SV=1;tr|A0A096LP22|A0A096LP22_HUMAN Probable peptidyl-tRNA hydrolase (Fragment) OS=Homo sapiens GN=PTRH1 PE=1 SV=1;tr|C9J7Z1|C9J7Z1_HUMAN Probable pept	4	1	1	1	1	0	0	0	0	0	0	0	0	0	0	0	0	0	0	0	1	0	0	0	0	0	0	0	0	0	0	0	0	0	0	0	1	0	0	0	0	0
A0A096LPE2;P35542	A0A096LPE2;P35542	1;1	1;1	1;1	Serum amyloid A-4 protein	SAA2-SAA4;SAA4	tr|A0A096LPE2|A0A096LPE2_HUMAN SAA2-SAA4 readthrough OS=Homo sapiens GN=SAA2-SAA4 PE=4 SV=1;sp|P35542|SAA4_HUMAN Serum amyloid A-4 protein OS=Homo sapiens GN=SAA4 PE=1 SV=2	2	1	1	1	0	1	0	1	0	0	0	1	1	1	0	1	1	0	0	1	0	1	0	1	0	0	0	1	1	1	0	1	1	0	0	1	0	1	0	1	0	0
C9JP00;A0A0A0MQX8;Q9NR56	C9JP00;A0A0A0MQX8;Q9NR56	1;1;1	1;1;1	1;1;1	Muscleblind-like protein 1	MBNL1	tr|C9JP00|C9JP00_HUMAN Muscleblind-like protein 1 OS=Homo sapiens GN=MBNL1 PE=1 SV=1;tr|A0A0A0MQX8|A0A0A0MQX8_HUMAN Muscleblind-like protein 1 OS=Homo sapiens GN=MBNL1 PE=1 SV=1;sp|Q9NR56|MBNL1_HUMAN Muscleblind-like protein 1 OS=Homo sapiens GN=MBNL1 PE=1	3	1	1	1	1	1	0	1	1	0	0	0	0	1	0	0	1	1	0	0	1	1	0	1	1	0	0	0	0	1	0	0	1	1	0	0	1	1	0	1	1	0
A0A0A0MR02;P45880;Q5JSD2;Q5JSD1;A2A3S1	A0A0A0MR02;P45880;Q5JSD2;Q5JSD1	10;10;7;7;3	10;10;7;7;3	10;10;7;7;3	Voltage-dependent anion-selective channel protein 2	VDAC2	tr|A0A0A0MR02|A0A0A0MR02_HUMAN Voltage-dependent anion-selective channel protein 2 (Fragment) OS=Homo sapiens GN=VDAC2 PE=1 SV=1;sp|P45880|VDAC2_HUMAN Voltage-dependent anion-selective channel protein 2 OS=Homo sapiens GN=VDAC2 PE=1 SV=2;tr|Q5JSD2|Q5JSD2_H	5	10	10	10	5	3	4	4	4	2	2	1	4	0	3	3	5	3	3	3	5	3	4	4	4	2	2	1	4	0	3	3	5	3	3	3	5	3	4	4	4	2
Q5T093;Q5T092;A0A0A0MR06;Q5T091;O15258	Q5T093;Q5T092;A0A0A0MR06;Q5T091;O15258	1;1;1;1;1	1;1;1;1;1	1;1;1;1;1	Protein RER1	RER1	tr|Q5T093|Q5T093_HUMAN Protein RER1 OS=Homo sapiens GN=RER1 PE=1 SV=1;tr|Q5T092|Q5T092_HUMAN Protein RER1 (Fragment) OS=Homo sapiens GN=RER1 PE=1 SV=1;tr|A0A0A0MR06|A0A0A0MR06_HUMAN Protein RER1 (Fragment) OS=Homo sapiens GN=RER1 PE=1 SV=1;tr|Q5T091|Q5T091	5	1	1	1	0	0	0	0	1	0	0	0	0	0	0	0	0	0	0	0	0	0	0	0	1	0	0	0	0	0	0	0	0	0	0	0	0	0	0	0	1	0
A0A0J9YY18;A8K968;A0A0A0MRA8;A0A0A0MSA4;Q9Y2J2	A0A0J9YY18;A8K968;A0A0A0MRA8;A0A0A0MSA4;Q9Y2J2	1;1;1;1;1	1;1;1;1;1	1;1;1;1;1	Band 4.1-like protein 3;Band 4.1-like protein 3, N-terminally processed	EPB41L3	tr|A0A0J9YY18|A0A0J9YY18_HUMAN Band 4.1-like protein 3 (Fragment) OS=Homo sapiens GN=EPB41L3 PE=1 SV=1;tr|A8K968|A8K968_HUMAN Band 4.1-like protein 3 OS=Homo sapiens GN=EPB41L3 PE=1 SV=1;tr|A0A0A0MRA8|A0A0A0MRA8_HUMAN Band 4.1-like protein 3 OS=Homo sapien	5	1	1	1	0	0	0	0	0	0	0	0	0	0	1	0	0	0	0	0	0	0	0	0	0	0	0	0	0	0	1	0	0	0	0	0	0	0	0	0	0	0
A0A0A0MRH6;Q5JRA6	A0A0A0MRH6;Q5JRA6	1;1	1;1	1;1	Melanoma inhibitory activity protein 3	MIA3	tr|A0A0A0MRH6|A0A0A0MRH6_HUMAN Melanoma inhibitory activity protein 3 (Fragment) OS=Homo sapiens GN=MIA3 PE=1 SV=6;sp|Q5JRA6|MIA3_HUMAN Melanoma inhibitory activity protein 3 OS=Homo sapiens GN=MIA3 PE=1 SV=1	2	1	1	1	0	0	0	0	0	0	0	0	0	1	0	0	0	0	0	0	0	0	0	0	0	0	0	0	0	1	0	0	0	0	0	0	0	0	0	0	0	0
A0A0A0MRI2;Q9UNH7;G3V2U1;H0YJF8;G3V4Z5;G3V5X9	A0A0A0MRI2;Q9UNH7;G3V2U1;H0YJF8;G3V4Z5;G3V5X9	2;2;1;1;1;1	2;2;1;1;1;1	2;2;1;1;1;1	Sorting nexin-6;Sorting nexin-6, N-terminally processed	SNX6	tr|A0A0A0MRI2|A0A0A0MRI2_HUMAN Sorting nexin OS=Homo sapiens GN=SNX6 PE=1 SV=1;sp|Q9UNH7|SNX6_HUMAN Sorting nexin-6 OS=Homo sapiens GN=SNX6 PE=1 SV=1;tr|G3V2U1|G3V2U1_HUMAN Sorting nexin-6 OS=Homo sapiens GN=SNX6 PE=1 SV=1;tr|H0YJF8|H0YJF8_HUMAN Sorting ne	6	2	2	2	0	0	0	0	0	0	0	0	0	0	1	0	0	2	0	0	0	0	0	0	0	0	0	0	0	0	1	0	0	2	0	0	0	0	0	0	0	0
F6S8N6;A0A0A0MRJ6;H7BY58;P22061	F6S8N6;A0A0A0MRJ6;H7BY58;P22061	2;2;2;2	2;2;2;2	2;2;2;2	Protein-L-isoaspartate O-methyltransferase;Protein-L-isoaspartate(D-aspartate) O-methyltransferase	PCMT1	tr|F6S8N6|F6S8N6_HUMAN Protein-L-isoaspartate(D-aspartate) O-methyltransferase OS=Homo sapiens GN=PCMT1 PE=1 SV=1;tr|A0A0A0MRJ6|A0A0A0MRJ6_HUMAN Protein-L-isoaspartate O-methyltransferase OS=Homo sapiens GN=PCMT1 PE=1 SV=1;tr|H7BY58|H7BY58_HUMAN Protein-L-	4	2	2	2	0	0	0	0	0	0	1	0	0	0	1	0	0	0	2	1	0	0	0	0	0	0	1	0	0	0	1	0	0	0	2	1	0	0	0	0	0	0
S4R402;S4R341;S4R349;A0A0A0MRM9;Q14978	S4R402;S4R341;S4R349;A0A0A0MRM9;Q14978	1;1;1;1;1	1;1;1;1;1	1;1;1;1;1	Nucleolar and coiled-body phosphoprotein 1	NOLC1	tr|S4R402|S4R402_HUMAN Nucleolar and coiled-body phosphoprotein 1 OS=Homo sapiens GN=NOLC1 PE=1 SV=1;tr|S4R341|S4R341_HUMAN Nucleolar and coiled-body phosphoprotein 1 OS=Homo sapiens GN=NOLC1 PE=1 SV=1;tr|S4R349|S4R349_HUMAN Nucleolar and coiled-body phosp	5	1	1	1	0	0	0	0	0	0	0	0	0	0	0	0	1	0	0	0	0	0	0	0	0	0	0	0	0	0	0	0	1	0	0	0	0	0	0	0	0	0
A0A0A0MRX2;Q96HY6	A0A0A0MRX2;Q96HY6	1;1	1;1	1;1	DDRGK domain-containing protein 1	DDRGK1	tr|A0A0A0MRX2|A0A0A0MRX2_HUMAN DDRGK domain-containing protein 1 OS=Homo sapiens GN=DDRGK1 PE=1 SV=1;sp|Q96HY6|DDRGK_HUMAN DDRGK domain-containing protein 1 OS=Homo sapiens GN=DDRGK1 PE=1 SV=2	2	1	1	1	0	0	0	0	0	0	0	0	0	0	1	0	1	1	0	0	0	0	0	0	0	0	0	0	0	0	1	0	1	1	0	0	0	0	0	0	0	0
A0A0A0MRZ8;P04433	A0A0A0MRZ8;P04433	1;1	1;1	1;1	Ig kappa chain V-III region VG	IGKV3D-11	sp|A0A0A0MRZ8|KVD11_HUMAN Immunoglobulin kappa variable 3D-11 OS=Homo sapiens GN=IGKV3D-11 PE=3 SV=6;sp|P04433|KV311_HUMAN Immunoglobulin kappa variable 3-11 OS=Homo sapiens GN=IGKV3-11 PE=1 SV=1	2	1	1	1	1	1	1	1	1	1	1	1	1	1	1	1	1	1	1	1	1	1	1	1	1	1	1	1	1	1	1	1	1	1	1	1	1	1	1	1	1	1
A0A0A0MS07;A0A0A0MS08;P01857	A0A0A0MS07;A0A0A0MS08;P01857	10;10;10	10;10;10	5;5;5	Ig gamma-1 chain C region	IGHG1	tr|A0A0A0MS07|A0A0A0MS07_HUMAN Immunoglobulin heavy constant gamma 1 (Fragment) OS=Homo sapiens GN=IGHG1 PE=1 SV=1;tr|A0A0A0MS08|A0A0A0MS08_HUMAN Immunoglobulin heavy constant gamma 1 (Fragment) OS=Homo sapiens GN=IGHG1 PE=1 SV=1;sp|P01857|IGHG1_HUMAN Immu	3	10	10	5	9	9	9	9	9	9	8	10	10	7	9	8	10	9	10	10	9	9	9	9	9	9	8	10	10	7	9	8	10	9	10	10	4	4	4	4	4	4
A0A0A0MS51;A0A0A0MT01;P06396;CON__Q3SX14;Q5T0I0;A0A0U1RQL8;REV__H0YJM7;REV__Q6TDU7;REV__F8W8F9	A0A0A0MS51;A0A0A0MT01;P06396;CON__Q3SX14	9;9;9;6;3;2;1;1;1	9;9;9;6;3;2;1;1;1	9;9;9;6;3;2;1;1;1	Gelsolin	GSN	tr|A0A0A0MS51|A0A0A0MS51_HUMAN Gelsolin OS=Homo sapiens GN=GSN PE=1 SV=1;tr|A0A0A0MT01|A0A0A0MT01_HUMAN Gelsolin OS=Homo sapiens GN=GSN PE=1 SV=1;sp|P06396|GELS_HUMAN Gelsolin OS=Homo sapiens GN=GSN PE=1 SV=1;	9	9	9	9	3	4	4	3	2	2	2	3	2	2	2	2	5	4	2	3	3	4	4	3	2	2	2	3	2	2	2	2	5	4	2	3	3	4	4	3	2	2
Q5SWX3;A0A0A0MS52;A0A0A0MT11;Q13555;Q8WU40;H0Y6G2	Q5SWX3;A0A0A0MS52;A0A0A0MT11;Q13555;Q8WU40	4;4;4;4;2;1	1;1;1;1;0;0	1;1;1;1;0;0	Calcium/calmodulin-dependent protein kinase type II subunit gamma	CAMK2G	tr|Q5SWX3|Q5SWX3_HUMAN Calcium/calmodulin-dependent protein kinase (CaM kinase) II gamma, isoform CRA_n OS=Homo sapiens GN=CAMK2G PE=1 SV=1;tr|A0A0A0MS52|A0A0A0MS52_HUMAN Calcium/calmodulin-dependent protein kinase (CaM kinase) II gamma, isoform CRA_a OS=H	6	4	1	1	1	1	2	1	2	4	2	3	2	2	2	1	1	2	2	1	0	0	0	0	0	1	0	1	0	0	0	0	0	0	0	0	0	0	0	0	0	1
A0A0A0MSA7;A0A0U1RQK7;O43432	A0A0A0MSA7;A0A0U1RQK7;O43432	1;1;1	1;1;1	1;1;1	Eukaryotic translation initiation factor 4 gamma 3	EIF4G3	tr|A0A0A0MSA7|A0A0A0MSA7_HUMAN Eukaryotic translation initiation factor 4 gamma 3 OS=Homo sapiens GN=EIF4G3 PE=1 SV=1;tr|A0A0U1RQK7|A0A0U1RQK7_HUMAN Eukaryotic translation initiation factor 4 gamma 3 OS=Homo sapiens GN=EIF4G3 PE=1 SV=1;sp|O43432|IF4G3_HUMA	3	1	1	1	0	0	0	0	0	0	0	0	1	0	0	0	1	0	0	0	0	0	0	0	0	0	0	0	1	0	0	0	1	0	0	0	0	0	0	0	0	0
A0A0A0MSI0;Q06830;A0A0A0MRQ5	A0A0A0MSI0;Q06830	15;15;6	15;15;6	11;11;2	Peroxiredoxin-1	PRDX1	tr|A0A0A0MSI0|A0A0A0MSI0_HUMAN Peroxiredoxin-1 (Fragment) OS=Homo sapiens GN=PRDX1 PE=1 SV=1;sp|Q06830|PRDX1_HUMAN Peroxiredoxin-1 OS=Homo sapiens GN=PRDX1 PE=1 SV=1	3	15	15	11	8	7	6	7	6	6	10	10	6	4	10	8	6	8	9	7	8	7	6	7	6	6	10	10	6	4	10	8	6	8	9	7	5	4	4	4	3	3
H0YD16;A0A0A0MSK5;J3KN66;Q5JTV8	H0YD16;A0A0A0MSK5;J3KN66;Q5JTV8	1;1;1;1	1;1;1;1	1;1;1;1	Torsin-1A-interacting protein 1	TOR1AIP1	tr|H0YD16|H0YD16_HUMAN Torsin-1A-interacting protein 1 (Fragment) OS=Homo sapiens GN=TOR1AIP1 PE=1 SV=1;tr|A0A0A0MSK5|A0A0A0MSK5_HUMAN Torsin-1A-interacting protein 1 OS=Homo sapiens GN=TOR1AIP1 PE=1 SV=1;tr|J3KN66|J3KN66_HUMAN Torsin-1A-interacting protei	4	1	1	1	0	0	0	0	0	1	0	0	0	0	1	0	1	1	0	0	0	0	0	0	0	1	0	0	0	0	1	0	1	1	0	0	0	0	0	0	0	1
A2ABK4;A0A0G2JI50;E9PD43;A0A0A0MT02;A0A0A0MSN9;P18615	A2ABK4;A0A0G2JI50;E9PD43;A0A0A0MT02;A0A0A0MSN9;P18615	1;1;1;1;1;1	1;1;1;1;1;1	1;1;1;1;1;1	Negative elongation factor E	NELFE	tr|A2ABK4|A2ABK4_HUMAN Negative elongation factor E (Fragment) OS=Homo sapiens GN=NELFE PE=1 SV=1;tr|A0A0G2JI50|A0A0G2JI50_HUMAN Negative elongation factor E (Fragment) OS=Homo sapiens GN=NELFE PE=1 SV=1;tr|E9PD43|E9PD43_HUMAN Negative elongation factor E	6	1	1	1	0	0	0	0	0	0	0	0	0	0	1	0	0	0	0	0	0	0	0	0	0	0	0	0	0	0	1	0	0	0	0	0	0	0	0	0	0	0
A0A0A0MSQ0;P13797;H7C4N2;U3KQI3;Q5TBN3;P13796;Q14651	A0A0A0MSQ0;P13797;H7C4N2	6;6;3;2;1;1;1	6;6;3;2;1;1;1	6;6;3;2;1;1;1	Plastin-3	PLS3	tr|A0A0A0MSQ0|A0A0A0MSQ0_HUMAN Plastin-3 OS=Homo sapiens GN=PLS3 PE=1 SV=1;sp|P13797|PLST_HUMAN Plastin-3 OS=Homo sapiens GN=PLS3 PE=1 SV=4;tr|H7C4N2|H7C4N2_HUMAN Plastin-3 (Fragment) OS=Homo sapiens GN=PLS3 PE=1 SV=1	7	6	6	6	0	0	1	0	2	2	2	3	3	1	4	2	2	2	4	1	0	0	1	0	2	2	2	3	3	1	4	2	2	2	4	1	0	0	1	0	2	2
A0A0A0MSR2;H0Y9H2;E7EV99;E7ENY0;P35612;P35611	A0A0A0MSR2;H0Y9H2;E7EV99;E7ENY0;P35612;P35611	1;1;1;1;1;1	1;1;1;1;1;1	1;1;1;1;1;1	Beta-adducin;Alpha-adducin	ADD1;ADD2	tr|A0A0A0MSR2|A0A0A0MSR2_HUMAN Alpha-adducin OS=Homo sapiens GN=ADD1 PE=1 SV=1;tr|H0Y9H2|H0Y9H2_HUMAN Alpha-adducin (Fragment) OS=Homo sapiens GN=ADD1 PE=1 SV=1;tr|E7EV99|E7EV99_HUMAN Alpha-adducin OS=Homo sapiens GN=ADD1 PE=1 SV=1;tr|E7ENY0|E7ENY0_HUMAN A	6	1	1	1	0	0	0	0	0	0	1	0	0	0	1	0	1	1	0	0	0	0	0	0	0	0	1	0	0	0	1	0	1	1	0	0	0	0	0	0	0	0
A0A0A0MSV6;D6R934;P02746;D6RGJ1	A0A0A0MSV6;D6R934;P02746;D6RGJ1	2;2;2;1	2;2;2;1	2;2;2;1	Complement C1q subcomponent subunit B	C1QB	tr|A0A0A0MSV6|A0A0A0MSV6_HUMAN Complement C1q subcomponent subunit B (Fragment) OS=Homo sapiens GN=C1QB PE=1 SV=6;tr|D6R934|D6R934_HUMAN Complement C1q subcomponent subunit B OS=Homo sapiens GN=C1QB PE=1 SV=1;sp|P02746|C1QB_HUMAN Complement C1q subcomponen	4	2	2	2	0	0	1	1	1	1	0	2	2	1	1	0	0	1	1	0	0	0	1	1	1	1	0	2	2	1	1	0	0	1	1	0	0	0	1	1	1	1
A0A0A0MSW4;P48739;B3KYB6;B3KYB7	A0A0A0MSW4;P48739;B3KYB6;B3KYB7	2;2;1;1	2;2;1;1	2;2;1;1	Phosphatidylinositol transfer protein beta isoform	PITPNB	tr|A0A0A0MSW4|A0A0A0MSW4_HUMAN Phosphatidylinositol transfer protein beta isoform OS=Homo sapiens GN=PITPNB PE=1 SV=1;sp|P48739|PIPNB_HUMAN Phosphatidylinositol transfer protein beta isoform OS=Homo sapiens GN=PITPNB PE=1 SV=2;tr|B3KYB6|B3KYB6_HUMAN Phosph	4	2	2	2	0	0	1	1	0	0	2	1	1	0	1	0	0	0	0	0	0	0	1	1	0	0	2	1	1	0	1	0	0	0	0	0	0	0	1	1	0	0
J3KR24;A0A0A0MSX9;P41252;Q5TCC6;Q5TCD1	J3KR24;A0A0A0MSX9;P41252	6;6;6;2;1	6;6;6;2;1	6;6;6;2;1	Isoleucine--tRNA ligase, cytoplasmic	IARS	tr|J3KR24|J3KR24_HUMAN Isoleucine--tRNA ligase, cytoplasmic OS=Homo sapiens GN=IARS PE=1 SV=1;tr|A0A0A0MSX9|A0A0A0MSX9_HUMAN Isoleucine--tRNA ligase, cytoplasmic OS=Homo sapiens GN=IARS PE=1 SV=1;sp|P41252|SYIC_HUMAN Isoleucine--tRNA ligase, cytoplasmic OS	5	6	6	6	2	2	0	1	2	2	0	0	0	0	0	0	0	0	0	0	2	2	0	1	2	2	0	0	0	0	0	0	0	0	0	0	2	2	0	1	2	2
A0A0A0MT26;P13637;M0R116;M0QXF2;P54707	A0A0A0MT26;P13637;M0R116	28;28;27;8;4	28;28;27;8;4	12;12;11;6;0	Sodium/potassium-transporting ATPase subunit alpha-3	ATP1A3	tr|A0A0A0MT26|A0A0A0MT26_HUMAN Sodium/potassium-transporting ATPase subunit alpha-3 OS=Homo sapiens GN=ATP1A3 PE=1 SV=1;sp|P13637|AT1A3_HUMAN Sodium/potassium-transporting ATPase subunit alpha-3 OS=Homo sapiens GN=ATP1A3 PE=1 SV=3;tr|M0R116|M0R116_HUMAN So	5	28	28	12	17	19	17	18	20	17	20	24	24	20	20	17	20	19	15	18	17	19	17	18	20	17	20	24	24	20	20	17	20	19	15	18	5	8	9	8	7	6
A0A0A0MT55;Q9UL12;Q5SYV2;Q5SYV1;Q5SYU9	A0A0A0MT55;Q9UL12;Q5SYV2;Q5SYV1	4;4;2;2;1	4;4;2;2;1	3;3;1;2;1	Sarcosine dehydrogenase, mitochondrial	SARDH	tr|A0A0A0MT55|A0A0A0MT55_HUMAN Sarcosine dehydrogenase, mitochondrial OS=Homo sapiens GN=SARDH PE=1 SV=1;sp|Q9UL12|SARDH_HUMAN Sarcosine dehydrogenase, mitochondrial OS=Homo sapiens GN=SARDH PE=1 SV=1;tr|Q5SYV2|Q5SYV2_HUMAN Sarcosine dehydrogenase, mitocho	5	4	4	3	1	0	0	1	1	0	0	0	0	0	0	0	2	0	0	0	1	0	0	1	1	0	0	0	0	0	0	0	2	0	0	0	1	0	0	1	1	0
A0A0A0MTI6;Q9NYP7	A0A0A0MTI6;Q9NYP7	1;1	1;1	1;1	Elongation of very long chain fatty acids protein;Elongation of very long chain fatty acids protein 5	ELOVL5	tr|A0A0A0MTI6|A0A0A0MTI6_HUMAN Elongation of very long chain fatty acids protein OS=Homo sapiens GN=ELOVL5 PE=1 SV=1;sp|Q9NYP7|ELOV5_HUMAN Elongation of very long chain fatty acids protein 5 OS=Homo sapiens GN=ELOVL5 PE=1 SV=1	2	1	1	1	1	0	0	0	0	0	0	0	0	0	0	0	0	0	0	0	1	0	0	0	0	0	0	0	0	0	0	0	0	0	0	0	1	0	0	0	0	0
A0A0A0MTS2;P06744;K7EQ48;A0A0J9YXP8;A0A0J9YX90;A0A0J9YYH3;CON__Q3ZBD7;K7EIL4;K7ERK8;K7ELR7;K7EP41;K7ERC6;K7ENA0;K7EPY4;Q8N196	A0A0A0MTS2;P06744;K7EQ48;A0A0J9YXP8;A0A0J9YX90;A0A0J9YYH3	5;5;4;3;3;3;2;1;1;1;1;1;1;1;1	5;5;4;3;3;3;2;1;1;1;1;1;1;1;1	5;5;4;3;3;3;2;1;1;1;1;1;1;1;1	Glucose-6-phosphate isomerase	GPI	tr|A0A0A0MTS2|A0A0A0MTS2_HUMAN Glucose-6-phosphate isomerase (Fragment) OS=Homo sapiens GN=GPI PE=1 SV=1;sp|P06744|G6PI_HUMAN Glucose-6-phosphate isomerase OS=Homo sapiens GN=GPI PE=1 SV=4;tr|K7EQ48|K7EQ48_HUMAN Glucose-6-phosphate isomerase OS=Homo sapien	15	5	5	5	2	4	3	3	3	0	2	2	2	1	2	2	1	2	3	1	2	4	3	3	3	0	2	2	2	1	2	2	1	2	3	1	2	4	3	3	3	0
A0A1B0GTG9;A0A1B0GWF8;A0A1B0GWJ0;A0A1B0GTJ7;A0A0A6YY92;P30566;B4DEP1;A0A096LPA2;A0A096LP72;A0A096LNY4;A0A096LNY5;A0A096LNY6	A0A1B0GTG9;A0A1B0GWF8;A0A1B0GWJ0;A0A1B0GTJ7;A0A0A6YY92;P30566;B4DEP1;A0A096LPA2;A0A096LP72;A0A096LNY4;A0A096LNY5;A0A096LNY6	2;2;2;2;2;2;1;1;1;1;1;1	2;2;2;2;2;2;1;1;1;1;1;1	2;2;2;2;2;2;1;1;1;1;1;1	Adenylosuccinate lyase	ADSL	tr|A0A1B0GTG9|A0A1B0GTG9_HUMAN Adenylosuccinate lyase (Fragment) OS=Homo sapiens GN=ADSL PE=1 SV=1;tr|A0A1B0GWF8|A0A1B0GWF8_HUMAN Adenylosuccinate lyase (Fragment) OS=Homo sapiens GN=ADSL PE=1 SV=1;tr|A0A1B0GWJ0|A0A1B0GWJ0_HUMAN Adenylosuccinate lyase OS=H	12	2	2	2	0	0	0	0	0	1	0	0	0	0	0	0	0	1	0	0	0	0	0	0	0	1	0	0	0	0	0	0	0	1	0	0	0	0	0	0	0	1
A0A0A6YYA0;Q9Y3B3	A0A0A6YYA0;Q9Y3B3	1;1	1;1	1;1	Transmembrane emp24 domain-containing protein 7	TMED7-TICAM2;TMED7	tr|A0A0A6YYA0|A0A0A6YYA0_HUMAN Protein TMED7-TICAM2 OS=Homo sapiens GN=TMED7-TICAM2 PE=3 SV=1;sp|Q9Y3B3|TMED7_HUMAN Transmembrane emp24 domain-containing protein 7 OS=Homo sapiens GN=TMED7 PE=1 SV=2	2	1	1	1	1	0	0	0	0	0	0	0	0	0	0	0	0	0	0	0	1	0	0	0	0	0	0	0	0	0	0	0	0	0	0	0	1	0	0	0	0	0
F8WDD7;F8WCF6;A0A0A6YYG9;P59998;F8WDW3;F8WE39;R4GN08;H7C0A3	F8WDD7;F8WCF6;A0A0A6YYG9;P59998	3;3;3;3;1;1;1;1	3;3;3;3;1;1;1;1	3;3;3;3;1;1;1;1	Actin-related protein 2/3 complex subunit 4	ARPC4;ARPC4-TTLL3	tr|F8WDD7|F8WDD7_HUMAN Actin-related protein 2/3 complex subunit 4 OS=Homo sapiens GN=ARPC4 PE=4 SV=1;tr|F8WCF6|F8WCF6_HUMAN Actin-related protein 2/3 complex subunit 4 OS=Homo sapiens GN=ARPC4-TTLL3 PE=3 SV=1;tr|A0A0A6YYG9|A0A0A6YYG9_HUMAN Protein ARPC4-T	8	3	3	3	2	1	2	0	2	1	1	1	3	0	1	2	1	0	1	1	2	1	2	0	2	1	1	1	3	0	1	2	1	0	1	1	2	1	2	0	2	1
A0A0A6YYJ8;Q9Y383;B8ZZ10;A8MYV2;Q9NQ29	A0A0A6YYJ8;Q9Y383	3;3;1;1;1	3;3;1;1;1	3;3;1;1;1	Putative RNA-binding protein Luc7-like 2	LUC7L2	tr|A0A0A6YYJ8|A0A0A6YYJ8_HUMAN Putative RNA-binding protein Luc7-like 2 OS=Homo sapiens GN=LUC7L2 PE=4 SV=1;sp|Q9Y383|LC7L2_HUMAN Putative RNA-binding protein Luc7-like 2 OS=Homo sapiens GN=LUC7L2 PE=1 SV=2	5	3	3	3	0	0	0	0	0	0	0	0	0	0	2	0	0	0	1	0	0	0	0	0	0	0	0	0	0	0	2	0	0	0	1	0	0	0	0	0	0	0
A0A0B4J1R4;P32754	A0A0B4J1R4;P32754	2;2	2;2	2;2	4-hydroxyphenylpyruvate dioxygenase	HPD	tr|A0A0B4J1R4|A0A0B4J1R4_HUMAN 4-hydroxyphenylpyruvate dioxygenase OS=Homo sapiens GN=HPD PE=1 SV=1;sp|P32754|HPPD_HUMAN 4-hydroxyphenylpyruvate dioxygenase OS=Homo sapiens GN=HPD PE=1 SV=2	2	2	2	2	0	0	0	0	0	0	0	1	1	0	0	1	1	0	0	0	0	0	0	0	0	0	0	1	1	0	0	1	1	0	0	0	0	0	0	0	0	0
A0A0B4J1V9;Q9NRZ9;B1ALG6;A0A087WSW7;F6XU50	A0A0B4J1V9;Q9NRZ9;B1ALG6;A0A087WSW7;F6XU50	2;2;1;1;1	2;2;1;1;1	2;2;1;1;1	Lymphoid-specific helicase	HELLS	tr|A0A0B4J1V9|A0A0B4J1V9_HUMAN Helicase, lymphoid-specific, isoform CRA_b OS=Homo sapiens GN=HELLS PE=1 SV=1;sp|Q9NRZ9|HELLS_HUMAN Lymphoid-specific helicase OS=Homo sapiens GN=HELLS PE=1 SV=1;tr|B1ALG6|B1ALG6_HUMAN Lymphoid-specific helicase (Fragment) OS	5	2	2	2	1	0	0	0	1	1	0	0	0	0	0	0	0	0	0	0	1	0	0	0	1	1	0	0	0	0	0	0	0	0	0	0	1	0	0	0	1	1
A0A0B4J1W3;Q9BXJ9	A0A0B4J1W3;Q9BXJ9	2;2	2;2	2;2	N-alpha-acetyltransferase 15, NatA auxiliary subunit	NAA15	tr|A0A0B4J1W3|A0A0B4J1W3_HUMAN N-alpha-acetyltransferase 15, NatA auxiliary subunit OS=Homo sapiens GN=NAA15 PE=1 SV=1;sp|Q9BXJ9|NAA15_HUMAN N-alpha-acetyltransferase 15, NatA auxiliary subunit OS=Homo sapiens GN=NAA15 PE=1 SV=1	2	2	2	2	1	0	0	0	0	1	0	0	0	0	1	0	0	0	0	0	1	0	0	0	0	1	0	0	0	0	1	0	0	0	0	0	1	0	0	0	0	1
A0A0B4J1Z1;C9JAB2;Q16629	A0A0B4J1Z1;C9JAB2;Q16629	5;5;5	5;5;5	5;5;5	Serine/arginine-rich splicing factor 7	SRSF7	tr|A0A0B4J1Z1|A0A0B4J1Z1_HUMAN Serine/arginine-rich-splicing factor 7 OS=Homo sapiens GN=SRSF7 PE=1 SV=1;tr|C9JAB2|C9JAB2_HUMAN Serine/arginine-rich-splicing factor 7 OS=Homo sapiens GN=SRSF7 PE=1 SV=1;sp|Q16629|SRSF7_HUMAN Serine/arginine-rich splicing fa	3	5	5	5	1	1	1	2	3	2	2	4	2	1	2	1	1	1	2	1	1	1	1	2	3	2	2	4	2	1	2	1	1	1	2	1	1	1	1	2	3	2
A0A0B4J269;Q13509;G3V2A3;G3V5W4;G3V2R8;G3V3R4;G3V2N6	A0A0B4J269;Q13509	16;16;6;2;2;2;2	5;5;1;1;1;1;1	3;3;1;1;1;1;1	Tubulin beta-3 chain	TUBB3	tr|A0A0B4J269|A0A0B4J269_HUMAN Uncharacterized protein OS=Homo sapiens PE=1 SV=1;sp|Q13509|TBB3_HUMAN Tubulin beta-3 chain OS=Homo sapiens GN=TUBB3 PE=1 SV=2	7	16	5	3	10	13	14	14	10	11	12	14	10	11	12	12	9	10	8	10	3	4	5	4	2	4	4	5	1	4	4	3	2	2	1	2	2	3	3	2	2	2
A0A0B4J2A4;P42765;K7EME0	A0A0B4J2A4;P42765;K7EME0	5;5;3	5;5;3	5;5;3	3-ketoacyl-CoA thiolase, mitochondrial	ACAA2	tr|A0A0B4J2A4|A0A0B4J2A4_HUMAN 3-ketoacyl-CoA thiolase, mitochondrial OS=Homo sapiens GN=ACAA2 PE=1 SV=1;sp|P42765|THIM_HUMAN 3-ketoacyl-CoA thiolase, mitochondrial OS=Homo sapiens GN=ACAA2 PE=1 SV=2;tr|K7EME0|K7EME0_HUMAN 3-ketoacyl-CoA thiolase, mitochon	3	5	5	5	1	2	3	1	0	2	0	2	2	1	1	1	0	1	1	1	1	2	3	1	0	2	0	2	2	1	1	1	0	1	1	1	1	2	3	1	0	2
S4R456;K7EM56;A0A0B4J2B4;K7EJ78;S4R417;K7EQJ5;K7ELC2;P62841	S4R456;K7EM56;A0A0B4J2B4;K7EJ78;S4R417;K7EQJ5;K7ELC2;P62841	2;2;2;2;2;2;2;2	2;2;2;2;2;2;2;2	2;2;2;2;2;2;2;2	40S ribosomal protein S15	RPS15	tr|S4R456|S4R456_HUMAN 40S ribosomal protein S15 (Fragment) OS=Homo sapiens GN=RPS15 PE=1 SV=1;tr|K7EM56|K7EM56_HUMAN 40S ribosomal protein S15 OS=Homo sapiens GN=RPS15 PE=1 SV=2;tr|A0A0B4J2B4|A0A0B4J2B4_HUMAN 40S ribosomal protein S15 OS=Homo sapiens GN=R	8	2	2	2	2	0	0	0	1	1	0	0	1	0	1	0	1	1	1	0	2	0	0	0	1	1	0	0	1	0	1	0	1	1	1	0	2	0	0	0	1	1
S4R460;A0A0B4J2B5;A0A075B7F0;A0A0C4DH32;A0A0B4J1V1;P0DP04;A0A0B4J1X8;P01766;P01780;P01763;P01762;P01782	S4R460;A0A0B4J2B5;A0A075B7F0;A0A0C4DH32;A0A0B4J1V1;P0DP04;A0A0B4J1X8;P01766;P01780;P01763;P01762;P01782	2;2;1;1;1;1;1;1;1;1;1;1	2;2;1;1;1;1;1;1;1;1;1;1	2;2;1;1;1;1;1;1;1;1;1;1	Ig heavy chain V-III region BRO;Ig heavy chain V-III region JON;Ig heavy chain V-III region WEA;Ig heavy chain V-III region TRO;Ig heavy chain V-III region DOB	IGHV3OR16-9;IGHV3OR16-10;IGHV3-20;IGHV3-21;IGHV3-43	tr|S4R460|S4R460_HUMAN Immunoglobulin heavy variable 3/OR16-9 (non-functional) OS=Homo sapiens GN=IGHV3OR16-9 PE=1 SV=2;tr|A0A0B4J2B5|A0A0B4J2B5_HUMAN Immunoglobulin heavy variable 3/OR16-9 (non-functional) (Fragment) OS=Homo sapiens GN=IGHV3OR16-9 PE=1 SV	12	2	2	2	1	1	2	0	2	1	1	2	2	0	2	2	2	0	0	2	1	1	2	0	2	1	1	2	2	0	2	2	2	0	0	2	1	1	2	0	2	1
Q5W0H4;A0A0B4J2C3;P13693	Q5W0H4;A0A0B4J2C3;P13693	1;1;1	1;1;1	1;1;1	Translationally-controlled tumor protein	TPT1	tr|Q5W0H4|Q5W0H4_HUMAN Translationally-controlled tumor protein OS=Homo sapiens GN=TPT1 PE=1 SV=1;tr|A0A0B4J2C3|A0A0B4J2C3_HUMAN Translationally-controlled tumor protein OS=Homo sapiens GN=TPT1 PE=1 SV=1;sp|P13693|TCTP_HUMAN Translationally-controlled tumo	3	1	1	1	0	0	0	0	0	0	0	0	0	0	1	0	0	0	0	0	0	0	0	0	0	0	0	0	0	0	1	0	0	0	0	0	0	0	0	0	0	0
A0A0C4DFL7;Q16850	A0A0C4DFL7;Q16850	1;1	1;1	1;1	Lanosterol 14-alpha demethylase	CYP51A1	tr|A0A0C4DFL7|A0A0C4DFL7_HUMAN Lanosterol 14-alpha demethylase OS=Homo sapiens GN=CYP51A1 PE=1 SV=1;sp|Q16850|CP51A_HUMAN Lanosterol 14-alpha demethylase OS=Homo sapiens GN=CYP51A1 PE=1 SV=3	2	1	1	1	0	0	0	0	0	1	0	0	1	0	1	0	1	1	0	0	0	0	0	0	0	1	0	0	1	0	1	0	1	1	0	0	0	0	0	0	0	1
Q5T4F6;A0A0C4DFP6;Q9NQ79	Q5T4F6;A0A0C4DFP6;Q9NQ79	1;1;1	1;1;1	1;1;1	Cartilage acidic protein 1	CRTAC1	tr|Q5T4F6|Q5T4F6_HUMAN Cartilage acidic protein 1 (Fragment) OS=Homo sapiens GN=CRTAC1 PE=1 SV=1;tr|A0A0C4DFP6|A0A0C4DFP6_HUMAN Cartilage acidic protein 1 OS=Homo sapiens GN=CRTAC1 PE=1 SV=1;sp|Q9NQ79|CRAC1_HUMAN Cartilage acidic protein 1 OS=Homo sapiens	3	1	1	1	1	1	1	0	1	0	0	0	1	0	0	1	1	0	0	0	1	1	1	0	1	0	0	0	1	0	0	1	1	0	0	0	1	1	1	0	1	0
A0A0C4DFU1;A0A0C4DFU2;P04179;F5H3C5;A0A0C4DG56;F5H4R2;F5GYZ5	A0A0C4DFU1;A0A0C4DFU2;P04179;F5H3C5;A0A0C4DG56;F5H4R2;F5GYZ5	2;2;2;1;1;1;1	2;2;2;1;1;1;1	2;2;2;1;1;1;1	Superoxide dismutase;Superoxide dismutase [Mn], mitochondrial	SOD2	tr|A0A0C4DFU1|A0A0C4DFU1_HUMAN Superoxide dismutase OS=Homo sapiens GN=SOD2 PE=1 SV=1;tr|A0A0C4DFU2|A0A0C4DFU2_HUMAN Superoxide dismutase OS=Homo sapiens GN=SOD2 PE=1 SV=1;sp|P04179|SODM_HUMAN Superoxide dismutase [Mn], mitochondrial OS=Homo sapiens GN=SOD	7	2	2	2	1	0	0	0	0	0	0	0	0	0	0	1	0	0	0	0	1	0	0	0	0	0	0	0	0	0	0	1	0	0	0	0	1	0	0	0	0	0
A0A0C4DFV9;Q01105;A0A087X027;P0DME0	A0A0C4DFV9;Q01105;A0A087X027;P0DME0	6;6;4;4	6;6;4;4	6;6;4;4	Protein SET;Protein SETSIP	SET;SETSIP	tr|A0A0C4DFV9|A0A0C4DFV9_HUMAN Protein SET OS=Homo sapiens GN=SET PE=1 SV=1;sp|Q01105|SET_HUMAN Protein SET OS=Homo sapiens GN=SET PE=1 SV=3;tr|A0A087X027|A0A087X027_HUMAN Protein SETSIP OS=Homo sapiens GN=SETSIP PE=3 SV=1;sp|P0DME0|SETLP_HUMAN Protein SET	4	6	6	6	3	3	4	4	2	4	2	4	4	3	3	2	4	2	3	5	3	3	4	4	2	4	2	4	4	3	3	2	4	2	3	5	3	3	4	4	2	4
C9J9K3;A0A0C4DG17;P08865;F8WD59	C9J9K3;A0A0C4DG17;P08865;F8WD59	11;11;11;6	11;11;11;6	11;11;11;6	40S ribosomal protein SA	RPSA	tr|C9J9K3|C9J9K3_HUMAN 40S ribosomal protein SA (Fragment) OS=Homo sapiens GN=RPSA PE=1 SV=8;tr|A0A0C4DG17|A0A0C4DG17_HUMAN 40S ribosomal protein SA OS=Homo sapiens GN=RPSA PE=1 SV=1;sp|P08865|RSSA_HUMAN 40S ribosomal protein SA OS=Homo sapiens GN=RPSA PE=	4	11	11	11	2	3	5	4	1	3	5	7	4	3	7	5	4	5	5	1	2	3	5	4	1	3	5	7	4	3	7	5	4	5	5	1	2	3	5	4	1	3
E7ENN3;A0A0C4DG40;Q8NF91	E7ENN3;A0A0C4DG40;Q8NF91	1;1;1	1;1;1	1;1;1	Nesprin-1	SYNE1	tr|E7ENN3|E7ENN3_HUMAN Nesprin-1 OS=Homo sapiens GN=SYNE1 PE=1 SV=2;tr|A0A0C4DG40|A0A0C4DG40_HUMAN Nesprin-1 OS=Homo sapiens GN=SYNE1 PE=1 SV=1;sp|Q8NF91|SYNE1_HUMAN Nesprin-1 OS=Homo sapiens GN=SYNE1 PE=1 SV=4	3	1	1	1	1	1	1	1	1	1	1	1	1	1	1	1	1	1	1	1	1	1	1	1	1	1	1	1	1	1	1	1	1	1	1	1	1	1	1	1	1	1
A0A0C4DG88;P14859	A0A0C4DG88;P14859	1;1	1;1	1;1	POU domain protein;POU domain, class 2, transcription factor 1	POU2F1	tr|A0A0C4DG88|A0A0C4DG88_HUMAN POU domain protein (Fragment) OS=Homo sapiens GN=POU2F1 PE=1 SV=1;sp|P14859|PO2F1_HUMAN POU domain, class 2, transcription factor 1 OS=Homo sapiens GN=POU2F1 PE=1 SV=2	2	1	1	1	0	0	0	0	0	0	0	0	0	0	0	0	0	1	1	0	0	0	0	0	0	0	0	0	0	0	0	0	0	1	1	0	0	0	0	0	0	0
A0A0C4DG89;Q7L014	A0A0C4DG89;Q7L014	3;2	3;2	3;2	Probable ATP-dependent RNA helicase DDX46	DDX46	tr|A0A0C4DG89|A0A0C4DG89_HUMAN Probable ATP-dependent RNA helicase DDX46 OS=Homo sapiens GN=DDX46 PE=1 SV=1;sp|Q7L014|DDX46_HUMAN Probable ATP-dependent RNA helicase DDX46 OS=Homo sapiens GN=DDX46 PE=1 SV=2	2	3	3	3	1	0	0	0	0	1	0	0	0	0	2	0	0	0	0	0	1	0	0	0	0	1	0	0	0	0	2	0	0	0	0	0	1	0	0	0	0	1
F5GWX5;A0A0C4DGG9;Q14839	F5GWX5;A0A0C4DGG9;Q14839	1;1;1	1;1;1	1;1;1	Chromodomain-helicase-DNA-binding protein 4	CHD4	tr|F5GWX5|F5GWX5_HUMAN Chromodomain-helicase-DNA-binding protein 4 OS=Homo sapiens GN=CHD4 PE=1 SV=1;tr|A0A0C4DGG9|A0A0C4DGG9_HUMAN Chromodomain-helicase-DNA-binding protein 4 OS=Homo sapiens GN=CHD4 PE=1 SV=1;sp|Q14839|CHD4_HUMAN Chromodomain-helicase-DNA	3	1	1	1	0	0	0	0	0	1	0	0	0	0	1	0	0	0	0	0	0	0	0	0	0	1	0	0	0	0	1	0	0	0	0	0	0	0	0	0	0	1
I3L191;A0A0C4DGH1;Q5XG92	I3L191;A0A0C4DGH1;Q5XG92	1;1;1	1;1;1	1;1;1	Carboxylic ester hydrolase;Carboxylesterase 4A	CES4A	tr|I3L191|I3L191_HUMAN Carboxylesterase 4A (Fragment) OS=Homo sapiens GN=CES4A PE=4 SV=2;tr|A0A0C4DGH1|A0A0C4DGH1_HUMAN Carboxylic ester hydrolase (Fragment) OS=Homo sapiens GN=CES4A PE=3 SV=1;sp|Q5XG92|EST4A_HUMAN Carboxylesterase 4A OS=Homo sapiens GN=CE	3	1	1	1	1	0	0	0	1	0	0	0	0	0	0	1	0	0	0	0	1	0	0	0	1	0	0	0	0	0	0	1	0	0	0	0	1	0	0	0	1	0
A0A0C4DGI3;B4DJV2;O75390;H0YIC4;F8W642;F8VZK9;F8VX07;F8VRP1;F8VX68;F8VPF9;F8VPA1;F8VTT8;F8W1S4;F8W4S1;H0YH82	A0A0C4DGI3;B4DJV2;O75390;H0YIC4	3;3;3;2;1;1;1;1;1;1;1;1;1;1;1	3;3;3;2;1;1;1;1;1;1;1;1;1;1;1	3;3;3;2;1;1;1;1;1;1;1;1;1;1;1	Citrate synthase;Citrate synthase, mitochondrial	CS	tr|A0A0C4DGI3|A0A0C4DGI3_HUMAN Citrate synthase OS=Homo sapiens GN=CS PE=1 SV=1;tr|B4DJV2|B4DJV2_HUMAN Citrate synthase OS=Homo sapiens GN=CS PE=1 SV=1;sp|O75390|CISY_HUMAN Citrate synthase, mitochondrial OS=Homo sapiens GN=CS PE=1 SV=2;tr|H0YIC4|H0YIC4_HU	15	3	3	3	1	1	1	1	2	1	1	1	1	1	1	1	1	1	2	2	1	1	1	1	2	1	1	1	1	1	1	1	1	1	2	2	1	1	1	1	2	1
F8VRL4;F8VRR0;A0A0C4DGJ4;Q96G61;Q8NFP7;Q9NZJ9	F8VRL4;F8VRR0;A0A0C4DGJ4;Q96G61;Q8NFP7;Q9NZJ9	1;1;1;1;1;1	1;1;1;1;1;1	1;1;1;1;1;1	Diphosphoinositol polyphosphate phosphohydrolase 3-beta;Diphosphoinositol polyphosphate phosphohydrolase 3-alpha;Diphosphoinositol polyphosphate phosphohydrolase 2	NUDT4;NUDT11;NUDT10	tr|F8VRL4|F8VRL4_HUMAN Diphosphoinositol polyphosphate phosphohydrolase 2 (Fragment) OS=Homo sapiens GN=NUDT4 PE=1 SV=1;tr|F8VRR0|F8VRR0_HUMAN Diphosphoinositol polyphosphate phosphohydrolase 2 (Fragment) OS=Homo sapiens GN=NUDT4 PE=1 SV=1;tr|A0A0C4DGJ4|A0	6	1	1	1	0	0	0	0	0	1	0	0	0	0	1	0	1	1	0	0	0	0	0	0	0	1	0	0	0	0	1	0	1	1	0	0	0	0	0	0	0	1
A0A0C4DGL3;H0YNW5;H0YKC5;P33316	A0A0C4DGL3;H0YNW5;H0YKC5;P33316	1;1;1;1	1;1;1;1	1;1;1;1	Deoxyuridine 5-triphosphate nucleotidohydrolase, mitochondrial	DUT	tr|A0A0C4DGL3|A0A0C4DGL3_HUMAN DUTP pyrophosphatase, isoform CRA_c OS=Homo sapiens GN=DUT PE=1 SV=1;tr|H0YNW5|H0YNW5_HUMAN Deoxyuridine 5-triphosphate nucleotidohydrolase, mitochondrial OS=Homo sapiens GN=DUT PE=1 SV=1;tr|H0YKC5|H0YKC5_HUMAN Deoxyuridine	4	1	1	1	0	0	0	0	0	0	0	0	0	0	1	0	0	0	0	0	0	0	0	0	0	0	0	0	0	0	1	0	0	0	0	0	0	0	0	0	0	0
U3KQ84;A0A0C4DGS1;P39656	U3KQ84;A0A0C4DGS1;P39656	2;2;2	2;2;2	2;2;2	Dolichyl-diphosphooligosaccharide--protein glycosyltransferase 48 kDa subunit	DDOST	tr|U3KQ84|U3KQ84_HUMAN Dolichyl-diphosphooligosaccharide--protein glycosyltransferase 48 kDa subunit (Fragment) OS=Homo sapiens GN=DDOST PE=1 SV=8;tr|A0A0C4DGS1|A0A0C4DGS1_HUMAN Dolichyl-diphosphooligosaccharide--protein glycosyltransferase 48 kDa subunit	3	2	2	2	1	1	2	2	1	0	0	0	1	0	1	1	0	0	0	0	1	1	2	2	1	0	0	0	1	0	1	1	0	0	0	0	1	1	2	2	1	0
A0A0J9YWU9;P0DP08;P0DP06;A0A0C4DH41;P01825;P06331;P01824	A0A0J9YWU9;P0DP08;P0DP06;A0A0C4DH41;P01825;P06331;P01824	1;1;1;1;1;1;1	1;1;1;1;1;1;1	1;1;1;1;1;1;1	Ig heavy chain V-II region NEWM;Ig heavy chain V-II region ARH-77;Ig heavy chain V-II region WAH	IGHV4-61	tr|A0A0J9YWU9|A0A0J9YWU9_HUMAN Uncharacterized protein (Fragment) OS=Homo sapiens PE=1 SV=1;sp|P0DP08|HVD82_HUMAN Immunoglobulin heavy variable 4-38-2 OS=Homo sapiens GN=IGHV4-38-2 PE=3 SV=1;sp|P0DP06|HVD34_HUMAN Immunoglobulin heavy variable 4-30-4 OS=Hom	7	1	1	1	1	0	1	1	0	0	1	1	1	0	0	0	0	0	0	0	1	0	1	1	0	0	1	1	1	0	0	0	0	0	0	0	1	0	1	1	0	0
K4DIB6;K4DIB3;K4DIB8;K4DIA8;E9PS95;A0A0D9SEI9;A0A0D9SFE1;E9PJH7;Q9H1K4;Q9H936;A0A0D9SFA8;K4DIB0;K4DIA2;A0A0D9SG84;E9PI74;E9PQ36	K4DIB6;K4DIB3;K4DIB8;K4DIA8;E9PS95;A0A0D9SEI9;A0A0D9SFE1;E9PJH7;Q9H1K4;Q9H936;A0A0D9SFA8;K4DIB0;K4DIA2;A0A0D9SG84;E9PI74;E9PQ36	2;2;2;2;2;2;2;2;2;2;1;1;1;1;1;1	2;2;2;2;2;2;2;2;2;2;1;1;1;1;1;1	2;2;2;2;2;2;2;2;2;2;1;1;1;1;1;1	Mitochondrial glutamate carrier 2;Mitochondrial glutamate carrier 1	SLC25A22;SLC25A18	tr|K4DIB6|K4DIB6_HUMAN Mitochondrial glutamate carrier 1 (Fragment) OS=Homo sapiens GN=SLC25A22 PE=1 SV=5;tr|K4DIB3|K4DIB3_HUMAN Mitochondrial glutamate carrier 1 (Fragment) OS=Homo sapiens GN=SLC25A22 PE=1 SV=5;tr|K4DIB8|K4DIB8_HUMAN Mitochondrial glutama	16	2	2	2	0	1	0	0	0	0	0	1	1	1	0	0	1	1	0	0	0	1	0	0	0	0	0	1	1	1	0	0	1	1	0	0	0	1	0	0	0	0
B4DJK0;B4DUA4;A0A0D9SEM4;Q13243;Q13247;Q08170	B4DJK0;B4DUA4;A0A0D9SEM4;Q13243;Q13247;Q08170	1;1;1;1;1;1	1;1;1;1;1;1	1;1;1;1;1;1	Serine/arginine-rich splicing factor 5;Serine/arginine-rich splicing factor 6;Serine/arginine-rich splicing factor 4	SRSF5;SRSF4;SRSF6	tr|B4DJK0|B4DJK0_HUMAN Serine/arginine-rich-splicing factor 5 OS=Homo sapiens GN=SRSF5 PE=1 SV=1;tr|B4DUA4|B4DUA4_HUMAN Serine/arginine-rich-splicing factor 5 OS=Homo sapiens GN=SRSF5 PE=1 SV=1;tr|A0A0D9SEM4|A0A0D9SEM4_HUMAN Serine/arginine-rich-splicing f	6	1	1	1	0	1	1	1	0	1	1	1	0	0	0	0	0	0	0	0	0	1	1	1	0	1	1	1	0	0	0	0	0	0	0	0	0	1	1	1	0	1
H0YKH0;H0YLW9;H0YLI3;F5H7D6;H0YNT2;A0A0D9SES8;H0YKT5;H0YKN8;H0YL70;Q04726	H0YKH0;H0YLW9;H0YLI3;F5H7D6;H0YNT2;A0A0D9SES8;H0YKT5;H0YKN8;H0YL70;Q04726	1;1;1;1;1;1;1;1;1;1	1;1;1;1;1;1;1;1;1;1	1;1;1;1;1;1;1;1;1;1	Transducin-like enhancer protein 3	TLE3	tr|H0YKH0|H0YKH0_HUMAN Transducin-like enhancer protein 3 OS=Homo sapiens GN=TLE3 PE=1 SV=1;tr|H0YLW9|H0YLW9_HUMAN Transducin-like enhancer protein 3 OS=Homo sapiens GN=TLE3 PE=1 SV=1;tr|H0YLI3|H0YLI3_HUMAN Transducin-like enhancer protein 3 (Fragment) OS=	10	1	1	1	0	0	0	0	0	0	0	0	0	0	1	0	0	0	0	0	0	0	0	0	0	0	0	0	0	0	1	0	0	0	0	0	0	0	0	0	0	0
A0A0D9SFB3;A0A0D9SG12;A0A0D9SF53;O00571;O15523;A0A087WVZ1;A0A0J9YVQ7;B4DLA0;A0A0J9YYH6;D6RCM4;Q9NQI0	A0A0D9SFB3;A0A0D9SG12;A0A0D9SF53;O00571;O15523	7;7;7;7;4;2;2;1;1;1;1	6;6;6;6;3;2;2;1;1;1;1	6;6;6;6;3;2;2;1;1;1;1	ATP-dependent RNA helicase DDX3X;ATP-dependent RNA helicase DDX3Y	DDX3X;DDX3Y	tr|A0A0D9SFB3|A0A0D9SFB3_HUMAN ATP-dependent RNA helicase DDX3X OS=Homo sapiens GN=DDX3X PE=1 SV=1;tr|A0A0D9SG12|A0A0D9SG12_HUMAN ATP-dependent RNA helicase DDX3X OS=Homo sapiens GN=DDX3X PE=1 SV=1;tr|A0A0D9SF53|A0A0D9SF53_HUMAN ATP-dependent RNA helicase	11	7	6	6	3	1	1	1	3	5	0	1	3	0	2	0	3	2	0	0	3	1	1	1	3	4	0	0	3	0	2	0	3	2	0	0	3	1	1	1	3	4
A0A0D9SF54;A0A0D9SGF6;A0A1B0GTB7;A0A1B0GUH3;A0A0D9SFH4;A0A0D9SFF6	A0A0D9SF54;A0A0D9SGF6	32;31;1;1;1;1	1;1;0;0;0;0	1;1;0;0;0;0		SPTAN1	tr|A0A0D9SF54|A0A0D9SF54_HUMAN Spectrin alpha chain, non-erythrocytic 1 OS=Homo sapiens GN=SPTAN1 PE=1 SV=1;tr|A0A0D9SGF6|A0A0D9SGF6_HUMAN Spectrin alpha chain, non-erythrocytic 1 OS=Homo sapiens GN=SPTAN1 PE=1 SV=1	6	32	1	1	16	11	10	6	14	7	6	12	12	4	7	5	11	10	7	10	0	0	1	0	1	0	0	0	0	0	0	0	0	0	0	0	0	0	1	0	1	0
A0A0D9SG53;A0A0D9SGB2;Q5JXI0;A0A0D9SFI6;A0A0D9SFB0;Q5JXH9;A0A0D9SFZ9;Q5JXH8;Q5JXH7;Q5JXI3;Q5JXI2;Q5JXI8;Q13642	A0A0D9SG53;A0A0D9SGB2;Q5JXI0;A0A0D9SFI6;A0A0D9SFB0;Q5JXH9;A0A0D9SFZ9;Q5JXH8;Q5JXH7;Q5JXI3;Q5JXI2;Q5JXI8;Q13642	1;1;1;1;1;1;1;1;1;1;1;1;1	1;1;1;1;1;1;1;1;1;1;1;1;1	1;1;1;1;1;1;1;1;1;1;1;1;1	Four and a half LIM domains protein 1	FHL1	tr|A0A0D9SG53|A0A0D9SG53_HUMAN Four and a half LIM domains protein 1 (Fragment) OS=Homo sapiens GN=FHL1 PE=1 SV=1;tr|A0A0D9SGB2|A0A0D9SGB2_HUMAN Four and a half LIM domains protein 1 (Fragment) OS=Homo sapiens GN=FHL1 PE=1 SV=1;tr|Q5JXI0|Q5JXI0_HUMAN Four	13	1	1	1	0	0	0	0	1	0	0	0	0	0	0	0	0	1	0	0	0	0	0	0	1	0	0	0	0	0	0	0	0	1	0	0	0	0	0	0	1	0
A0A0D9SFB1;A0A0U1RQP1;A0A0D9SFE4;Q05193;A0A1B0GUX5;A0A1B0GU67;E5RHK8;Q9UQ16;E5RIK2	A0A0D9SFB1;A0A0U1RQP1;A0A0D9SFE4;Q05193;A0A1B0GUX5;A0A1B0GU67	12;12;12;12;9;7;2;2;1	12;12;12;12;9;7;2;2;1	8;8;8;8;5;4;0;0;0	Dynamin-1	DNM1	tr|A0A0D9SFB1|A0A0D9SFB1_HUMAN Dynamin-1 OS=Homo sapiens GN=DNM1 PE=1 SV=1;tr|A0A0U1RQP1|A0A0U1RQP1_HUMAN Dynamin-1 OS=Homo sapiens GN=DNM1 PE=1 SV=1;tr|A0A0D9SFE4|A0A0D9SFE4_HUMAN Dynamin-1 OS=Homo sapiens GN=DNM1 PE=1 SV=1;sp|Q05193|DYN1_HUMAN Dynamin-1	9	12	12	8	1	2	2	3	4	4	2	5	5	3	4	6	7	4	2	5	1	2	2	3	4	4	2	5	5	3	4	6	7	4	2	5	1	1	1	1	2	2
H7BY36;A0A0D9SFL3;B0QYK0;C9JGE3;Q01844	H7BY36;A0A0D9SFL3;B0QYK0;C9JGE3;Q01844	2;2;2;2;2	2;2;2;2;2	2;2;2;2;2	RNA-binding protein EWS	EWSR1	tr|H7BY36|H7BY36_HUMAN RNA-binding protein EWS (Fragment) OS=Homo sapiens GN=EWSR1 PE=1 SV=1;tr|A0A0D9SFL3|A0A0D9SFL3_HUMAN RNA-binding protein EWS OS=Homo sapiens GN=EWSR1 PE=1 SV=1;tr|B0QYK0|B0QYK0_HUMAN RNA-binding protein EWS OS=Homo sapiens GN=EWSR1 P	5	2	2	2	1	1	1	1	1	1	1	1	1	1	1	1	1	1	2	1	1	1	1	1	1	1	1	1	1	1	1	1	1	1	2	1	1	1	1	1	1	1
A0A0D9SFP2;E9PF18;Q16836;A0A1W2PQ55;A0A1W2PP40;A0A1W2PQC2;A0A1W2PRT2;A0A1W2PQV5;A0A1W2PNM1;A0A0A0MSE2;A0A1W2PQ78	A0A0D9SFP2;E9PF18;Q16836;A0A1W2PQ55;A0A1W2PP40;A0A1W2PQC2;A0A1W2PRT2;A0A1W2PQV5;A0A1W2PNM1;A0A0A0MSE2	3;3;3;2;2;2;2;2;2;2;1	3;3;3;2;2;2;2;2;2;2;1	3;3;3;2;2;2;2;2;2;2;1	Hydroxyacyl-coenzyme A dehydrogenase, mitochondrial	HADH	tr|A0A0D9SFP2|A0A0D9SFP2_HUMAN Hydroxyacyl-coenzyme A dehydrogenase, mitochondrial OS=Homo sapiens GN=HADH PE=1 SV=1;tr|E9PF18|E9PF18_HUMAN Hydroxyacyl-coenzyme A dehydrogenase, mitochondrial OS=Homo sapiens GN=HADH PE=1 SV=2;sp|Q16836|HCDH_HUMAN Hydroxyac	11	3	3	3	0	0	0	0	1	1	0	0	0	0	1	0	2	0	1	0	0	0	0	0	1	1	0	0	0	0	1	0	2	0	1	0	0	0	0	0	1	1
A0A1B0GWF2;A0A1B0GVQ5;A0A0D9SG72;A0A1B0GTP9;P61764;A0A1B0GW76;A0A0D9SFQ7;A0A0D9SFW6;A0A0D9SEP9;A0A0D9SEH5;A0A1B0GTD8;A0A096LP33;A0A1B0GVV9;A0A096LP52	A0A1B0GWF2;A0A1B0GVQ5;A0A0D9SG72;A0A1B0GTP9;P61764;A0A1B0GW76	13;13;13;13;13;8;3;3;2;2;1;1;1;1	13;13;13;13;13;8;3;3;2;2;1;1;1;1	13;13;13;13;13;8;3;3;2;2;1;1;1;1	Syntaxin-binding protein 1	STXBP1	tr|A0A1B0GWF2|A0A1B0GWF2_HUMAN Syntaxin-binding protein 1 OS=Homo sapiens GN=STXBP1 PE=1 SV=1;tr|A0A1B0GVQ5|A0A1B0GVQ5_HUMAN Syntaxin-binding protein 1 OS=Homo sapiens GN=STXBP1 PE=1 SV=1;tr|A0A0D9SG72|A0A0D9SG72_HUMAN Syntaxin-binding protein 1 OS=Homo sa	14	13	13	13	6	9	10	9	8	9	8	12	11	10	6	9	9	7	8	9	6	9	10	9	8	9	8	12	11	10	6	9	9	7	8	9	6	9	10	9	8	9
A0A1W2PS56;A0A1W2PRX1;A0A1W2PRU9;A0A1W2PP77;Q5SRN7;A0A140T975;A0A140T955;A0A140T941;A0A140T933;A0A140T8W8;A0A0G2JI36;A0A1W2PS24;A0A1W2PRZ0;A0A1W2PR61;A0A1W2PR11;A0A1W2PQS8;Q9GJ45;A0A1W2PS39;A0A1W2PQD0;A0A1W2PPQ2;A0A1W2PPF8;A0A140T937;A0A140T9Z6;A0A1W2PRT9;B0UXQ0;A0A140T9I0;O19617;A0A1W2PSE7;A0A140T962;A0A140T921;A0A0G2JIF0;Q5SRN5;A0A140T9X5;A0A140T913;A0A140T8Y4;A0A0G2JIF2;A2AEA2;A0A140T9J9;A0A14…	A0A1W2PS56;A0A1W2PRX1;A0A1W2PRU9;A0A1W2PP77;Q5SRN7;A0A140T975;A0A140T955;A0A140T941;A0A140T933;A0A140T8W8;A0A0G2JI36;A0A1W2PS24;A0A1W2PRZ0;A0A1W2PR61;A0A1W2PR11;A0A1W2PQS8;Q9GJ45;A0A1W2PS39;A0A1W2PQD0;A0A1W2PPQ2;A0A1W2PPF8;A0A140T937;A0A140T9Z6;A0A1W2PRT9;B0UXQ0;A0A140T9I0;O19617;A0A1W2PSE7;A0A140T962;A0A140T921;A0A0G2JIF0;Q5SRN5;A0A140T9X5;A0A140T913;A0A140T8Y4;A0A0G2JIF2;A2AEA2;A0A140T9J9;A0A14…	1;1;1;1;1;1;1;1;1;1;1;1;1;1;1;1;1;1;1;1;1;1;1;1;1;1;1;1;1;1;1;1;1;1;1;1;1;1;1;1;1;1;1;1;1;1;1;1;1;1;1;1;1;1;1;1;1;1;1;1;1;1;1;1;1;1;1;1;1;1;1;1;1;1;1;1;1;1;1	1;1;1;1;1;1;1;1;1;1;1;1;1;1;1;1;1;1;1;1;1;1;1;1;1;1;1;1;1;1;1;1;1;1;1;1;1;1;1;1;1;1;1;1;1;1;1;1;1;1;1;1;1;1;1;1;1;1;1;1;1;1;1;1;1;1;1;1;1;1;1;1;1;1;1;1;1;1;1	1;1;1;1;1;1;1;1;1;1;1;1;1;1;1;1;1;1;1;1;1;1;1;1;1;1;1;1;1;1;1;1;1;1;1;1;1;1;1;1;1;1;1;1;1;1;1;1;1;1;1;1;1;1;1;1;1;1;1;1;1;1;1;1;1;1;1;1;1;1;1;1;1;1;1;1;1;1;1	Putative HLA class I histocompatibility antigen, alpha chain H;HLA class I histocompatibility antigen, B-73 alpha chain;HLA class I histocompatibility antigen, A-80 alpha chain;HLA class I histocompatibility antigen, A-29 alpha chain;HLA class I histocompatibility antigen, A-74 alpha chain;HLA class I histocompatibility antigen, A-66 alpha chain;HLA class I histocompatibility antigen, A-43 alpha …	HLA-A;HLA-C;HLA-H;HLA-B	tr|A0A1W2PS56|A0A1W2PS56_HUMAN HLA class I histocompatibility antigen, Cw-6 alpha chain OS=Homo sapiens GN=HLA-C PE=1 SV=1;tr|A0A1W2PRX1|A0A1W2PRX1_HUMAN HLA class I histocompatibility antigen, Cw-6 alpha chain OS=Homo sapiens GN=HLA-C PE=1 SV=1;tr|A0A1W2P	79	1	1	1	0	0	0	0	1	1	0	0	0	0	1	0	0	1	0	0	0	0	0	0	1	1	0	0	0	0	1	0	0	1	0	0	0	0	0	0	1	1
A0A140T8Z0;A0A0G2JH68;O60610;B4E2I7;H9KV28	A0A140T8Z0;A0A0G2JH68;O60610;B4E2I7;H9KV28	2;2;2;1;1	2;2;2;1;1	2;2;2;1;1	Protein diaphanous homolog 1	DIAPH1	tr|A0A140T8Z0|A0A140T8Z0_HUMAN Protein diaphanous homolog 1 OS=Homo sapiens GN=DIAPH1 PE=1 SV=1;tr|A0A0G2JH68|A0A0G2JH68_HUMAN Protein diaphanous homolog 1 OS=Homo sapiens GN=DIAPH1 PE=1 SV=1;sp|O60610|DIAP1_HUMAN Protein diaphanous homolog 1 OS=Homo sapie	5	2	2	2	1	1	0	0	1	2	0	0	1	0	1	0	1	1	0	0	1	1	0	0	1	2	0	0	1	0	1	0	1	1	0	0	1	1	0	0	1	2
A0A1W2PQ17;A0A0G2JHB7;C9JTE0;A0A0G2JHM8;Q16653	A0A1W2PQ17;A0A0G2JHB7;C9JTE0;A0A0G2JHM8;Q16653	1;1;1;1;1	1;1;1;1;1	1;1;1;1;1	Myelin-oligodendrocyte glycoprotein	MOG	tr|A0A1W2PQ17|A0A1W2PQ17_HUMAN Myelin-oligodendrocyte glycoprotein OS=Homo sapiens GN=MOG PE=1 SV=1;tr|A0A0G2JHB7|A0A0G2JHB7_HUMAN Myelin-oligodendrocyte glycoprotein OS=Homo sapiens GN=MOG PE=1 SV=1;tr|C9JTE0|C9JTE0_HUMAN Myelin-oligodendrocyte glycoprote	5	1	1	1	0	1	0	1	0	0	0	0	0	0	0	0	0	0	0	1	0	1	0	1	0	0	0	0	0	0	0	0	0	0	0	1	0	1	0	1	0	0
A0A0G2JHN8;A0A140T9I1;H0Y6K2;A0A140T9E9;A0A0G2JK44;P25440;U3KQA6;A0A0G2JHL0;A0A140T9F7;A0A140T9V2	A0A0G2JHN8;A0A140T9I1;H0Y6K2;A0A140T9E9;A0A0G2JK44;P25440;U3KQA6;A0A0G2JHL0;A0A140T9F7;A0A140T9V2	2;2;2;2;2;2;1;1;1;1	2;2;2;2;2;2;1;1;1;1	2;2;2;2;2;2;1;1;1;1	Bromodomain-containing protein 2	BRD2	tr|A0A0G2JHN8|A0A0G2JHN8_HUMAN Bromodomain-containing protein 2 (Fragment) OS=Homo sapiens GN=BRD2 PE=1 SV=1;tr|A0A140T9I1|A0A140T9I1_HUMAN Bromodomain-containing protein 2 (Fragment) OS=Homo sapiens GN=BRD2 PE=1 SV=1;tr|H0Y6K2|H0Y6K2_HUMAN Bromodomain-con	10	2	2	2	0	0	0	0	1	1	0	0	0	0	0	0	0	0	0	0	0	0	0	0	1	1	0	0	0	0	0	0	0	0	0	0	0	0	0	0	1	1
A0A0G2JIW1;P0DMV9;P0DMV8;V9GZ37	A0A0G2JIW1;P0DMV9;P0DMV8;V9GZ37	30;30;30;19	27;27;27;17	15;15;15;8	Heat shock 70 kDa protein 1B;Heat shock 70 kDa protein 1A	HSPA1B;HSPA1A	tr|A0A0G2JIW1|A0A0G2JIW1_HUMAN Heat shock 70 kDa protein 1B OS=Homo sapiens GN=HSPA1B PE=1 SV=1;sp|P0DMV9|HS71B_HUMAN Heat shock 70 kDa protein 1B OS=Homo sapiens GN=HSPA1B PE=1 SV=1;sp|P0DMV8|HS71A_HUMAN Heat shock 70 kDa protein 1A OS=Homo sapiens GN=HSP	4	30	27	15	12	14	18	17	9	11	19	20	13	9	22	18	13	12	22	12	10	11	15	14	6	8	16	17	10	8	19	15	10	10	19	10	6	8	10	11	4	4
F5GXS0;A0A140TA44;A0A140TA32;A0A140TA29;A0A0G2JL54;P0C0L5;P0C0L4;A0A140TA49;A0A0G2JPR0	F5GXS0;A0A140TA44;A0A140TA32;A0A140TA29;A0A0G2JL54;P0C0L5;P0C0L4;A0A140TA49;A0A0G2JPR0	24;24;24;24;24;24;24;22;22	24;24;24;24;24;24;24;22;22	20;20;20;20;20;20;20;18;18	Complement C4-B;Complement C4 beta chain;Complement C4-B alpha chain;C4a anaphylatoxin;C4b-B;C4d-B;Complement C4 gamma chain;Complement C4-A;Complement C4 beta chain;Complement C4-A alpha chain;C4a anaphylatoxin;C4b-A;C4d-A;Complement C4 gamma chain	C4B;C4A	tr|F5GXS0|F5GXS0_HUMAN Complement C4-B OS=Homo sapiens GN=C4B PE=1 SV=1;tr|A0A140TA44|A0A140TA44_HUMAN Complement C4-A OS=Homo sapiens GN=C4A PE=1 SV=1;tr|A0A140TA32|A0A140TA32_HUMAN Complement C4-A OS=Homo sapiens GN=C4A PE=1 SV=1;tr|A0A140TA29|A0A140TA29	9	24	24	20	12	13	14	13	12	14	12	17	14	11	11	17	15	15	14	17	12	13	14	13	12	14	12	17	14	11	11	17	15	15	14	17	10	11	12	11	10	13
I3L170;A0A0G2JQJ7;A0A0G2JPD5;A0A0G2JS76;A0A0G2JMX7;P10636	I3L170;A0A0G2JQJ7;A0A0G2JPD5;A0A0G2JS76;A0A0G2JMX7;P10636	2;2;2;2;2;2	2;2;2;2;2;2	2;2;2;2;2;2	Microtubule-associated protein;Microtubule-associated protein tau	MAPT	tr|I3L170|I3L170_HUMAN Microtubule-associated protein OS=Homo sapiens GN=MAPT PE=1 SV=1;tr|A0A0G2JQJ7|A0A0G2JQJ7_HUMAN Microtubule-associated protein OS=Homo sapiens GN=MAPT PE=1 SV=1;tr|A0A0G2JPD5|A0A0G2JPD5_HUMAN Microtubule-associated protein OS=Homo sa	6	2	2	2	0	1	0	0	1	0	0	1	1	0	1	0	0	0	0	0	0	1	0	0	1	0	0	1	1	0	1	0	0	0	0	0	0	1	0	0	1	0
H0YA26;A0A0G2JR38;E9PHT6;Q9NVE7	H0YA26;A0A0G2JR38;E9PHT6;Q9NVE7	1;1;1;1	1;1;1;1	1;1;1;1	Pantothenate kinase 4	PANK4	tr|H0YA26|H0YA26_HUMAN Pantothenate kinase 4 (Fragment) OS=Homo sapiens GN=PANK4 PE=1 SV=1;tr|A0A0G2JR38|A0A0G2JR38_HUMAN Pantothenate kinase 4 OS=Homo sapiens GN=PANK4 PE=1 SV=1;tr|E9PHT6|E9PHT6_HUMAN Pantothenate kinase 4 (Fragment) OS=Homo sapiens GN=PA	4	1	1	1	0	0	0	0	0	1	0	0	0	0	0	0	0	0	0	0	0	0	0	0	0	1	0	0	0	0	0	0	0	0	0	0	0	0	0	0	0	1
A0A0J9YWF7;A0A1B0GTY9;A0A1B0GUA1;A0A1B0GTG2;A0A1B0GW82;A0A1B0GW77;P49419;F8WDY6;H0YHM6;A0A1B0GUY0;A0A1B0GV49;A0A1B0GTJ4	A0A0J9YWF7;A0A1B0GTY9;A0A1B0GUA1;A0A1B0GTG2;A0A1B0GW82;A0A1B0GW77;P49419;F8WDY6;H0YHM6;A0A1B0GUY0;A0A1B0GV49;A0A1B0GTJ4	2;2;2;2;2;2;2;1;1;1;1;1	2;2;2;2;2;2;2;1;1;1;1;1	2;2;2;2;2;2;2;1;1;1;1;1	Alpha-aminoadipic semialdehyde dehydrogenase	ALDH7A1	tr|A0A0J9YWF7|A0A0J9YWF7_HUMAN Alpha-aminoadipic semialdehyde dehydrogenase OS=Homo sapiens GN=ALDH7A1 PE=1 SV=1;tr|A0A1B0GTY9|A0A1B0GTY9_HUMAN Alpha-aminoadipic semialdehyde dehydrogenase OS=Homo sapiens GN=ALDH7A1 PE=1 SV=1;tr|A0A1B0GUA1|A0A1B0GUA1_HUMAN	12	2	2	2	1	2	0	0	0	0	0	0	0	0	1	0	0	1	0	0	1	2	0	0	0	0	0	0	0	0	1	0	0	1	0	0	1	2	0	0	0	0
C9J2C4;A0A0J9YX62;O75190;C9JDR7;C9JDX6;F8WCZ4;C9J2P2;E9PH18;C9JB42;C9JN01;C9JRD2;C9JXB9;Q8WWF6;Q8NHS0;P25686	C9J2C4;A0A0J9YX62;O75190;C9JDR7;C9JDX6;F8WCZ4;C9J2P2;E9PH18;C9JB42	5;5;5;4;4;4;4;4;3;2;1;1;1;1;1	5;5;5;4;4;4;4;4;3;2;1;1;1;1;1	5;5;5;4;4;4;4;4;3;2;1;1;1;1;1	DnaJ homolog subfamily B member 6	DNAJB6	tr|C9J2C4|C9J2C4_HUMAN DnaJ homolog subfamily B member 6 (Fragment) OS=Homo sapiens GN=DNAJB6 PE=1 SV=1;tr|A0A0J9YX62|A0A0J9YX62_HUMAN DnaJ homolog subfamily B member 6 OS=Homo sapiens GN=DNAJB6 PE=1 SV=1;sp|O75190|DNJB6_HUMAN DnaJ homolog subfamily B memb	15	5	5	5	1	2	1	1	2	1	1	1	2	0	2	2	2	2	1	1	1	2	1	1	2	1	1	1	2	0	2	2	2	2	1	1	1	2	1	1	2	1
C9JMH6;A0A0J9YY65;P08697;A0A0G2JPA8;C9JPV4;A0A0J9YWQ3;CON__P28800	C9JMH6;A0A0J9YY65;P08697;A0A0G2JPA8;C9JPV4;A0A0J9YWQ3;CON__P28800	4;4;4;3;2;2;2	4;4;4;3;2;2;2	4;4;4;3;2;2;2	Alpha-2-antiplasmin	SERPINF2	tr|C9JMH6|C9JMH6_HUMAN Alpha-2-antiplasmin (Fragment) OS=Homo sapiens GN=SERPINF2 PE=1 SV=1;tr|A0A0J9YY65|A0A0J9YY65_HUMAN Alpha-2-antiplasmin (Fragment) OS=Homo sapiens GN=SERPINF2 PE=1 SV=1;sp|P08697|A2AP_HUMAN Alpha-2-antiplasmin OS=Homo sapiens GN=SERP	7	4	4	4	0	2	2	2	1	2	2	3	2	2	2	2	1	2	0	2	0	2	2	2	1	2	2	3	2	2	2	2	1	2	0	2	0	2	2	2	1	2
P0DP03;A0A0J9YY99;P01768;P01764;A0A0C4DH42;P0DP02;A0A0J9YVT0;A0A0B4J1X5;A0A075B7E8;P01767;P01772	P0DP03;A0A0J9YY99;P01768;P01764;A0A0C4DH42;P0DP02;A0A0J9YVT0;A0A0B4J1X5;A0A075B7E8;P01767;P01772	2;2;2;2;1;1;1;1;1;1;1	1;1;1;1;0;0;0;0;0;0;0	1;1;1;1;0;0;0;0;0;0;0	Ig heavy chain V-III region CAM;Ig heavy chain V-III region 23;Ig heavy chain V-III region BUT;Ig heavy chain V-III region KOL	IGHV3-23;IGHV3-66;IGHV3-74;IGHV3OR16-13	sp|P0DP03|HV335_HUMAN Immunoglobulin heavy variable 3-30-5 OS=Homo sapiens GN=IGHV3-30-5 PE=3 SV=1;tr|A0A0J9YY99|A0A0J9YY99_HUMAN Uncharacterized protein (Fragment) OS=Homo sapiens PE=1 SV=1;sp|P01768|HV330_HUMAN Immunoglobulin heavy variable 3-30 OS=Homo	11	2	1	1	0	0	1	1	1	0	1	1	0	1	1	2	1	1	0	1	0	0	1	0	0	0	1	1	0	1	0	1	1	0	0	1	0	0	1	0	0	0
D6R991;D6REM6;A0A0R4J2E8;A8MXP9;P43243;D6RAM9;D6RAY2;D6RBI2;D6RE02;D6RIA2;H0Y8T4;B3KM87	D6R991;D6REM6;A0A0R4J2E8;A8MXP9;P43243	3;3;3;3;3;1;1;1;1;1;1;1	3;3;3;3;3;1;1;1;1;1;1;1	3;3;3;3;3;1;1;1;1;1;1;1	Matrin-3	MATR3	tr|D6R991|D6R991_HUMAN Matrin-3 (Fragment) OS=Homo sapiens GN=MATR3 PE=1 SV=1;tr|D6REM6|D6REM6_HUMAN Matrin-3 OS=Homo sapiens GN=MATR3 PE=1 SV=1;tr|A0A0R4J2E8|A0A0R4J2E8_HUMAN Matrin-3 OS=Homo sapiens GN=MATR3 PE=1 SV=1;tr|A8MXP9|A8MXP9_HUMAN Matrin-3 OS=H	12	3	3	3	1	0	0	0	1	2	0	1	0	1	1	0	1	1	0	0	1	0	0	0	1	2	0	1	0	1	1	0	1	1	0	0	1	0	0	0	1	2
A0A0U1RQF0;P49327	A0A0U1RQF0;P49327	19;19	19;19	19;19	Fatty acid synthase;[Acyl-carrier-protein] S-acetyltransferase;[Acyl-carrier-protein] S-malonyltransferase;3-oxoacyl-[acyl-carrier-protein] synthase;3-oxoacyl-[acyl-carrier-protein] reductase;3-hydroxyacyl-[acyl-carrier-protein] dehydratase;Enoyl-[acyl-carrier-protein] reductase;Oleoyl-[acyl-carrier-protein] hydrolase	FASN	tr|A0A0U1RQF0|A0A0U1RQF0_HUMAN Fatty acid synthase OS=Homo sapiens GN=FASN PE=1 SV=1;sp|P49327|FAS_HUMAN Fatty acid synthase OS=Homo sapiens GN=FASN PE=1 SV=3	2	19	19	19	5	0	0	1	7	7	1	2	7	4	7	0	6	10	3	0	5	0	0	1	7	7	1	2	7	4	7	0	6	10	3	0	5	0	0	1	7	7
A0A0U1RQH7;H0Y4X3;G3XAC6;Q14498;A0A0U1RQW2;Q5QP22;Q5QP23	A0A0U1RQH7;H0Y4X3;G3XAC6;Q14498;A0A0U1RQW2;Q5QP22;Q5QP23	2;2;2;2;1;1;1	2;2;2;2;1;1;1	2;2;2;2;1;1;1	RNA-binding protein 39	RBM39	tr|A0A0U1RQH7|A0A0U1RQH7_HUMAN RNA-binding protein 39 (Fragment) OS=Homo sapiens GN=RBM39 PE=1 SV=1;tr|H0Y4X3|H0Y4X3_HUMAN RNA-binding protein 39 (Fragment) OS=Homo sapiens GN=RBM39 PE=1 SV=8;tr|G3XAC6|G3XAC6_HUMAN RNA-binding protein 39 OS=Homo sapiens GN	7	2	2	2	0	1	1	0	2	1	0	0	1	0	1	0	0	1	0	0	0	1	1	0	2	1	0	0	1	0	1	0	0	1	0	0	0	1	1	0	2	1
H7C4X8;E3W994;J3KR49;A0A0U1RQI6;E7ERI8;E7EW49;O75122	H7C4X8;E3W994;J3KR49;A0A0U1RQI6;E7ERI8;E7EW49;O75122	1;1;1;1;1;1;1	1;1;1;1;1;1;1	1;1;1;1;1;1;1	CLIP-associating protein 2	CLASP2	tr|H7C4X8|H7C4X8_HUMAN CLIP-associating protein 2 (Fragment) OS=Homo sapiens GN=CLASP2 PE=1 SV=1;tr|E3W994|E3W994_HUMAN CLIP-associating protein 2 OS=Homo sapiens GN=CLASP2 PE=1 SV=2;tr|J3KR49|J3KR49_HUMAN CLIP-associating protein 2 OS=Homo sapiens GN=CLAS	7	1	1	1	0	0	0	0	0	1	0	0	0	0	0	0	0	0	0	0	0	0	0	0	0	1	0	0	0	0	0	0	0	0	0	0	0	0	0	0	0	1
K7EPD6;A0A0U1RQN0;X6RM00;G8JLD3;X6RLX0;Q8IUD2	K7EPD6;A0A0U1RQN0;X6RM00;G8JLD3;X6RLX0;Q8IUD2	1;1;1;1;1;1	1;1;1;1;1;1	1;1;1;1;1;1	ELKS/Rab6-interacting/CAST family member 1	ERC1	tr|K7EPD6|K7EPD6_HUMAN ELKS/Rab6-interacting/CAST family member 1 (Fragment) OS=Homo sapiens GN=ERC1 PE=1 SV=1;tr|A0A0U1RQN0|A0A0U1RQN0_HUMAN ELKS/Rab6-interacting/CAST family member 1 (Fragment) OS=Homo sapiens GN=ERC1 PE=1 SV=1;tr|X6RM00|X6RM00_HUMAN ELK	6	1	1	1	0	1	0	0	0	0	0	0	0	0	0	0	0	0	0	0	0	1	0	0	0	0	0	0	0	0	0	0	0	0	0	0	0	1	0	0	0	0
A0A0U1RQT0;P47897;C9J165;A0A1B0GVU9;A0A0U1RQM8;A0A0U1RR66;A0A0U1RQU2;B4DDN1;A0A0U1RQJ6;F2Z2V6;A0A0U1RRI9;A0A0U1RQE9;A0A0U1RQL2	A0A0U1RQT0;P47897;C9J165;A0A1B0GVU9;A0A0U1RQM8;A0A0U1RR66;A0A0U1RQU2;B4DDN1	4;4;3;3;2;2;2;2;1;1;1;1;1	3;3;3;2;2;1;2;1;1;1;1;1;1	3;3;3;2;2;1;2;1;1;1;1;1;1	Glutamine--tRNA ligase	QARS	tr|A0A0U1RQT0|A0A0U1RQT0_HUMAN Glutamine--tRNA ligase (Fragment) OS=Homo sapiens GN=QARS PE=1 SV=1;sp|P47897|SYQ_HUMAN Glutamine--tRNA ligase OS=Homo sapiens GN=QARS PE=1 SV=1;tr|C9J165|C9J165_HUMAN Glutamine--tRNA ligase (Fragment) OS=Homo sapiens GN=QARS	13	4	3	3	1	0	0	0	0	1	0	0	1	0	1	0	0	1	0	0	1	0	0	0	0	0	0	0	1	0	1	0	0	1	0	0	1	0	0	0	0	0
A0A0U1RR30;A0A0U1RRM1;Q8WXI9;Q86YP4	A0A0U1RR30;A0A0U1RRM1;Q8WXI9;Q86YP4	1;1;1;1	1;1;1;1	1;1;1;1	Transcriptional repressor p66-beta;Transcriptional repressor p66-alpha	GATAD2B;GATAD2A	tr|A0A0U1RR30|A0A0U1RR30_HUMAN Transcriptional repressor p66-beta (Fragment) OS=Homo sapiens GN=GATAD2B PE=1 SV=1;tr|A0A0U1RRM1|A0A0U1RRM1_HUMAN Transcriptional repressor p66-beta OS=Homo sapiens GN=GATAD2B PE=1 SV=1;sp|Q8WXI9|P66B_HUMAN Transcriptional re	4	1	1	1	0	0	0	0	0	1	0	0	0	0	1	0	1	1	0	0	0	0	0	0	0	1	0	0	0	0	1	0	1	1	0	0	0	0	0	0	0	1
A0A0U1RR32;A0A0U1RRH7;Q99878;Q96KK5;Q9BTM1;Q16777;Q6FI13;P20671;P0C0S8;H0YFX9;Q96QV6;P16104	A0A0U1RR32;A0A0U1RRH7;Q99878;Q96KK5;Q9BTM1;Q16777;Q6FI13;P20671;P0C0S8;H0YFX9	5;5;5;5;5;5;5;5;5;4;2;2	5;5;5;5;5;5;5;5;5;4;2;2	2;2;2;2;2;2;2;2;2;2;0;0	Histone H2A type 1-J;Histone H2A type 1-H;Histone H2A.J;Histone H2A type 2-C;Histone H2A type 2-A;Histone H2A type 1-D;Histone H2A type 1;Histone H2A	HIST1H2AJ;HIST1H2AH;H2AFJ;HIST2H2AC;HIST2H2AA3;HIST1H2AD;HIST1H2AG	tr|A0A0U1RR32|A0A0U1RR32_HUMAN Histone H2A OS=Homo sapiens GN=HIST1H3D PE=3 SV=1;tr|A0A0U1RRH7|A0A0U1RRH7_HUMAN Histone H2A OS=Homo sapiens GN=HIST1H3D PE=3 SV=1;sp|Q99878|H2A1J_HUMAN Histone H2A type 1-J OS=Homo sapiens GN=HIST1H2AJ PE=1 SV=3;sp|Q96KK5|H2	12	5	5	2	5	5	5	5	4	4	4	4	4	4	4	5	5	5	5	4	5	5	5	5	4	4	4	4	4	4	4	5	5	5	5	4	2	2	2	2	2	1
A6NLN1;A0A0U1RRM4;P26599;K7EKJ7;K7ES59;A0A087WU68;K7EK45;A0A087WUW5;K7ELW5;A0A0D9SF20;O95758	A6NLN1;A0A0U1RRM4;P26599;K7EKJ7;K7ES59	6;6;6;4;3;2;2;1;1;1;1	6;6;6;4;3;2;2;1;1;1;1	6;6;6;4;3;2;2;1;1;1;1	Polypyrimidine tract-binding protein 1	PTBP1	tr|A6NLN1|A6NLN1_HUMAN Polypyrimidine tract binding protein 1, isoform CRA_b OS=Homo sapiens GN=PTBP1 PE=1 SV=4;tr|A0A0U1RRM4|A0A0U1RRM4_HUMAN Polypyrimidine tract-binding protein 1 OS=Homo sapiens GN=PTBP1 PE=1 SV=1;sp|P26599|PTBP1_HUMAN Polypyrimidine tr	11	6	6	6	2	3	0	2	0	0	2	1	1	2	0	2	0	1	2	1	2	3	0	2	0	0	2	1	1	2	0	2	0	1	2	1	2	3	0	2	0	0
A0A0U1RRM6;Q8N8S7;A0A075B6E5;A0A0U1RQP7	A0A0U1RRM6;Q8N8S7;A0A075B6E5;A0A0U1RQP7	3;3;2;2	3;3;2;2	3;3;2;2	Protein enabled homolog	ENAH	tr|A0A0U1RRM6|A0A0U1RRM6_HUMAN Protein enabled homolog OS=Homo sapiens GN=ENAH PE=1 SV=1;sp|Q8N8S7|ENAH_HUMAN Protein enabled homolog OS=Homo sapiens GN=ENAH PE=1 SV=2;tr|A0A075B6E5|A0A075B6E5_HUMAN Protein enabled homolog (Fragment) OS=Homo sapiens GN=ENA	4	3	3	3	0	0	1	1	0	0	1	2	0	0	1	1	1	0	2	1	0	0	1	1	0	0	1	2	0	0	1	1	1	0	2	1	0	0	1	1	0	0
A0A140T936;P26640	A0A140T936;P26640	3;3	3;3	3;3	Valine--tRNA ligase	VARS	tr|A0A140T936|A0A140T936_HUMAN Valine--tRNA ligase (Fragment) OS=Homo sapiens GN=VARS PE=1 SV=1;sp|P26640|SYVC_HUMAN Valine--tRNA ligase OS=Homo sapiens GN=VARS PE=1 SV=4	2	3	3	3	2	0	0	0	2	1	0	0	1	1	1	0	2	2	1	1	2	0	0	0	2	1	0	0	1	1	1	0	2	2	1	1	2	0	0	0	2	1
A0A1B0GTF3;O43301;K7ENF6	A0A1B0GTF3;O43301;K7ENF6	2;2;1	2;2;1	2;2;1	Heat shock 70 kDa protein 12A	HSPA12A	tr|A0A1B0GTF3|A0A1B0GTF3_HUMAN Heat shock 70 kDa protein 12A OS=Homo sapiens GN=HSPA12A PE=1 SV=1;sp|O43301|HS12A_HUMAN Heat shock 70 kDa protein 12A OS=Homo sapiens GN=HSPA12A PE=1 SV=2;tr|K7ENF6|K7ENF6_HUMAN Heat shock 70 kDa protein 12A (Fragment) OS=Ho	3	2	2	2	0	1	1	0	1	0	0	0	1	0	0	1	0	0	0	0	0	1	1	0	1	0	0	0	1	0	0	1	0	0	0	0	0	1	1	0	1	0
A0A1B0GUL7;P36507	A0A1B0GUL7;P36507	1;1	1;1	1;1	Dual specificity mitogen-activated protein kinase kinase 2	MAP2K2	tr|A0A1B0GUL7|A0A1B0GUL7_HUMAN Uncharacterized protein OS=Homo sapiens PE=1 SV=1;sp|P36507|MP2K2_HUMAN Dual specificity mitogen-activated protein kinase kinase 2 OS=Homo sapiens GN=MAP2K2 PE=1 SV=1	2	1	1	1	0	0	0	0	0	1	0	0	0	1	1	0	1	1	0	0	0	0	0	0	0	1	0	0	0	1	1	0	1	1	0	0	0	0	0	0	0	1
A0A1B0GUU9;P01871;P04220	A0A1B0GUU9;P01871;P04220	3;3;2	3;3;2	3;3;2	Ig mu chain C region;Ig mu heavy chain disease protein	IGHM	tr|A0A1B0GUU9|A0A1B0GUU9_HUMAN Immunoglobulin heavy constant mu (Fragment) OS=Homo sapiens GN=IGHM PE=1 SV=1;sp|P01871|IGHM_HUMAN Immunoglobulin heavy constant mu OS=Homo sapiens GN=IGHM PE=1 SV=4;sp|P04220|MUCB_HUMAN Ig mu heavy chain disease protein OS=H	3	3	3	3	0	1	2	0	0	2	2	1	1	1	0	1	1	0	1	1	0	1	2	0	0	2	2	1	1	1	0	1	1	0	1	1	0	1	2	0	0	2
Q5T446;H0Y5R6;A0A1B0GVN9;A0A1B0GVZ4;P06132	Q5T446;H0Y5R6;A0A1B0GVN9;A0A1B0GVZ4;P06132	1;1;1;1;1	1;1;1;1;1	1;1;1;1;1	Uroporphyrinogen decarboxylase	UROD	tr|Q5T446|Q5T446_HUMAN Uroporphyrinogen decarboxylase (Fragment) OS=Homo sapiens GN=UROD PE=1 SV=1;tr|H0Y5R6|H0Y5R6_HUMAN Uroporphyrinogen decarboxylase (Fragment) OS=Homo sapiens GN=UROD PE=1 SV=1;tr|A0A1B0GVN9|A0A1B0GVN9_HUMAN Uroporphyrinogen decarboxyl	5	1	1	1	0	0	0	1	0	0	0	0	0	0	0	1	0	0	0	0	0	0	0	1	0	0	0	0	0	0	0	1	0	0	0	0	0	0	0	1	0	0
A0A1B0GWA2;O00116	A0A1B0GWA2;O00116	3;3	3;3	3;3	Alkyldihydroxyacetonephosphate synthase, peroxisomal	AGPS	tr|A0A1B0GWA2|A0A1B0GWA2_HUMAN Alkylglycerone-phosphate synthase (Fragment) OS=Homo sapiens GN=AGPS PE=1 SV=1;sp|O00116|ADAS_HUMAN Alkyldihydroxyacetonephosphate synthase, peroxisomal OS=Homo sapiens GN=AGPS PE=1 SV=1	2	3	3	3	1	0	0	0	0	1	0	0	0	0	1	0	0	0	0	0	1	0	0	0	0	1	0	0	0	0	1	0	0	0	0	0	1	0	0	0	0	1
J3KTF9;F6WST4;A0A1B0GXE7;F8VXD5;J3QRM9;Q9P0S3;Q8N138;Q53FV1	J3KTF9;F6WST4;A0A1B0GXE7;F8VXD5;J3QRM9;Q9P0S3;Q8N138;Q53FV1	1;1;1;1;1;1;1;1	1;1;1;1;1;1;1;1	1;1;1;1;1;1;1;1	ORM1-like protein 1;ORM1-like protein 3;ORM1-like protein 2	ORMDL3;ORMDL1;ORMDL2	tr|J3KTF9|J3KTF9_HUMAN ORM1-like protein 3 (Fragment) OS=Homo sapiens GN=ORMDL3 PE=1 SV=1;tr|F6WST4|F6WST4_HUMAN ORM1-like protein 1 (Fragment) OS=Homo sapiens GN=ORMDL1 PE=1 SV=7;tr|A0A1B0GXE7|A0A1B0GXE7_HUMAN ORM1-like protein 1 OS=Homo sapiens GN=ORMDL1	8	1	1	1	0	0	0	0	1	1	0	0	1	0	0	0	1	0	0	0	0	0	0	0	1	1	0	0	1	0	0	0	1	0	0	0	0	0	0	0	1	1
A0A1C7CYX9;Q16555;E5RFU4	A0A1C7CYX9;Q16555	14;14;3	14;14;3	11;11;2	Dihydropyrimidinase-related protein 2	DPYSL2	tr|A0A1C7CYX9|A0A1C7CYX9_HUMAN Dihydropyrimidinase-related protein 2 OS=Homo sapiens GN=DPYSL2 PE=1 SV=1;sp|Q16555|DPYL2_HUMAN Dihydropyrimidinase-related protein 2 OS=Homo sapiens GN=DPYSL2 PE=1 SV=1	3	14	14	11	9	9	9	10	10	11	10	10	7	8	7	10	7	9	11	11	9	9	9	10	10	11	10	10	7	8	7	10	7	9	11	11	8	7	7	9	8	9
A0A1W2PNX8;Q9H3U1	A0A1W2PNX8;Q9H3U1	1;1	1;1	1;1	Protein unc-45 homolog A	UNC45A	tr|A0A1W2PNX8|A0A1W2PNX8_HUMAN Protein unc-45 homolog A OS=Homo sapiens GN=UNC45A PE=1 SV=1;sp|Q9H3U1|UN45A_HUMAN Protein unc-45 homolog A OS=Homo sapiens GN=UNC45A PE=1 SV=1	2	1	1	1	0	0	0	0	1	1	0	0	1	1	1	0	1	1	0	0	0	0	0	0	1	1	0	0	1	1	1	0	1	1	0	0	0	0	0	0	1	1
A0A1W2PR68;A0A1W2PQT3;A0A1W2PPH1;A0A1W2PQH3;A0A1W2PQY8;P23368	A0A1W2PR68;A0A1W2PQT3;A0A1W2PPH1;A0A1W2PQH3;A0A1W2PQY8;P23368	1;1;1;1;1;1	1;1;1;1;1;1	1;1;1;1;1;1	NAD-dependent malic enzyme, mitochondrial	ME2	tr|A0A1W2PR68|A0A1W2PR68_HUMAN Malic enzyme OS=Homo sapiens GN=ME2 PE=1 SV=1;tr|A0A1W2PQT3|A0A1W2PQT3_HUMAN Malic enzyme OS=Homo sapiens GN=ME2 PE=1 SV=1;tr|A0A1W2PPH1|A0A1W2PPH1_HUMAN Malic enzyme OS=Homo sapiens GN=ME2 PE=1 SV=1;tr|A0A1W2PQH3|A0A1W2PQH3_	6	1	1	1	0	0	0	0	0	0	0	0	0	0	0	1	0	0	0	0	0	0	0	0	0	0	0	0	0	0	0	1	0	0	0	0	0	0	0	0	0	0
A0A1W2PPS1;Q00839;A0A1W2PP35;A0A1X7SBS1;Q5RI18;A0A1W2PQL0;A0A1W2PP34;A0A1W2PPL4;A0A1W2PPH7;A0A1W2PRZ7;A0A1W2PQ74;A0A1W2PQD4;A0A1W2PRI6;A0A1W2PPE9;A0A1W2PP22	A0A1W2PPS1;Q00839;A0A1W2PP35;A0A1X7SBS1;Q5RI18;A0A1W2PQL0;A0A1W2PP34;A0A1W2PPL4;A0A1W2PPH7;A0A1W2PRZ7;A0A1W2PQ74	18;18;15;15;14;11;11;11;11;9;9;7;3;1;1	18;18;15;15;14;11;11;11;11;9;9;7;3;1;1	18;18;15;15;14;11;11;11;11;9;9;7;3;1;1	Heterogeneous nuclear ribonucleoprotein U	HNRNPU	tr|A0A1W2PPS1|A0A1W2PPS1_HUMAN Heterogeneous nuclear ribonucleoprotein U OS=Homo sapiens GN=HNRNPU PE=1 SV=1;sp|Q00839|HNRPU_HUMAN Heterogeneous nuclear ribonucleoprotein U OS=Homo sapiens GN=HNRNPU PE=1 SV=6;tr|A0A1W2PP35|A0A1W2PP35_HUMAN Heterogeneous nu	15	18	18	18	6	7	3	5	9	6	5	7	5	2	5	2	5	7	8	2	6	7	3	5	9	6	5	7	5	2	5	2	5	7	8	2	6	7	3	5	9	6
A0A1W2PQ43;E9PK09;E9PQN2;E9PKI6;E9PK91;Q9NYF8;E9PJA7;H0YF00	A0A1W2PQ43;E9PK09;E9PQN2;E9PKI6;E9PK91;Q9NYF8;E9PJA7	5;5;5;5;5;5;3;2	5;5;5;5;5;5;3;2	5;5;5;5;5;5;3;2	Bcl-2-associated transcription factor 1	BCLAF1	tr|A0A1W2PQ43|A0A1W2PQ43_HUMAN Bcl-2-associated transcription factor 1 OS=Homo sapiens GN=BCLAF1 PE=1 SV=1;tr|E9PK09|E9PK09_HUMAN Bcl-2-associated transcription factor 1 (Fragment) OS=Homo sapiens GN=BCLAF1 PE=1 SV=8;tr|E9PQN2|E9PQN2_HUMAN Bcl-2-associated	8	5	5	5	0	0	0	0	2	4	0	0	0	0	1	0	0	2	0	0	0	0	0	0	2	4	0	0	0	0	1	0	0	2	0	0	0	0	0	0	2	4
E9PNM1;A0A1W2PQ47;P37268	E9PNM1;A0A1W2PQ47;P37268	1;1;1	1;1;1	1;1;1	Squalene synthase	FDFT1	tr|E9PNM1|E9PNM1_HUMAN Squalene synthase OS=Homo sapiens GN=FDFT1 PE=1 SV=1;tr|A0A1W2PQ47|A0A1W2PQ47_HUMAN Squalene synthase OS=Homo sapiens GN=FDFT1 PE=1 SV=1;sp|P37268|FDFT_HUMAN Squalene synthase OS=Homo sapiens GN=FDFT1 PE=1 SV=1	3	1	1	1	0	0	0	0	0	1	0	0	0	0	0	0	0	1	0	0	0	0	0	0	0	1	0	0	0	0	0	0	0	1	0	0	0	0	0	0	0	1
A0A1X7SBZ2;A0A1W2PQ51;Q92841;A0A0U1RQJ0	A0A1X7SBZ2;A0A1W2PQ51;Q92841	8;8;8;1	8;8;8;1	5;5;5;0	Probable ATP-dependent RNA helicase DDX17	DDX17	tr|A0A1X7SBZ2|A0A1X7SBZ2_HUMAN Probable ATP-dependent RNA helicase DDX17 OS=Homo sapiens GN=DDX17 PE=4 SV=1;tr|A0A1W2PQ51|A0A1W2PQ51_HUMAN Probable ATP-dependent RNA helicase DDX17 OS=Homo sapiens GN=DDX17 PE=1 SV=1;sp|Q92841|DDX17_HUMAN Probable ATP-depen	4	8	8	5	4	0	0	0	3	5	0	2	3	2	5	1	3	2	1	3	4	0	0	0	3	5	0	2	3	2	5	1	3	2	1	3	4	0	0	0	2	3
A0A1W2PQG6;P04080	A0A1W2PQG6;P04080	2;2	2;2	2;2	Cystatin-B	CSTB	tr|A0A1W2PQG6|A0A1W2PQG6_HUMAN Cystatin-B (Fragment) OS=Homo sapiens GN=CSTB PE=1 SV=1;sp|P04080|CYTB_HUMAN Cystatin-B OS=Homo sapiens GN=CSTB PE=1 SV=2	2	2	2	2	1	0	0	0	0	0	0	0	0	0	1	1	0	0	1	0	1	0	0	0	0	0	0	0	0	0	1	1	0	0	1	0	1	0	0	0	0	0
F6U211;A0A1W2PQS6;P46783;Q9NQ39;S4R435	F6U211;A0A1W2PQS6;P46783;Q9NQ39	3;3;3;2;1	3;3;3;2;1	2;2;2;1;1	40S ribosomal protein S10;Putative 40S ribosomal protein S10-like	RPS10;RPS10P5	tr|F6U211|F6U211_HUMAN 40S ribosomal protein S10 OS=Homo sapiens GN=RPS10 PE=4 SV=1;tr|A0A1W2PQS6|A0A1W2PQS6_HUMAN RPS10-NUDT3 readthrough OS=Homo sapiens GN=RPS10-NUDT3 PE=4 SV=1;sp|P46783|RS10_HUMAN 40S ribosomal protein S10 OS=Homo sapiens GN=RPS10 PE=1	5	3	3	2	2	1	1	1	1	1	0	0	0	0	0	0	1	0	0	0	2	1	1	1	1	1	0	0	0	0	0	0	1	0	0	0	1	1	1	1	1	1
K7EMP8;A0A1X7SBR3;A0A1W2PR46;P14136;K7EJU1;A0A1X7SCE1;K7ELP4;K7EKH9;B4DIR1;A0A1W2PRT3;A0A1W2PQU7;A0A1W2PS58;A0A1W2PPA3;K7EPT8;K7EPI4	K7EMP8;A0A1X7SBR3;A0A1W2PR46;P14136;K7EJU1;A0A1X7SCE1;K7ELP4;K7EKH9;B4DIR1;A0A1W2PRT3	8;8;8;8;7;7;6;6;4;4;1;1;1;1;1	7;7;7;7;6;6;5;5;3;4;1;1;1;1;1	7;7;7;7;6;6;5;5;3;4;1;1;1;1;1	Glial fibrillary acidic protein	GFAP	tr|K7EMP8|K7EMP8_HUMAN Glial fibrillary acidic protein OS=Homo sapiens GN=GFAP PE=1 SV=2;tr|A0A1X7SBR3|A0A1X7SBR3_HUMAN Glial fibrillary acidic protein OS=Homo sapiens GN=GFAP PE=4 SV=1;tr|A0A1W2PR46|A0A1W2PR46_HUMAN Glial fibrillary acidic protein OS=Homo	15	8	7	7	3	5	2	4	5	3	4	5	2	1	2	2	1	2	2	2	3	4	1	3	4	3	4	5	1	1	2	2	1	2	2	2	3	4	1	3	4	3
A0A1W2PRU0;A6NMQ3;Q5T5H1;O43768	A0A1W2PRU0;A6NMQ3;Q5T5H1;O43768	3;3;3;3	3;3;3;3	3;3;3;3	Alpha-endosulfine	ENSA	tr|A0A1W2PRU0|A0A1W2PRU0_HUMAN Alpha-endosulfine OS=Homo sapiens GN=ENSA PE=1 SV=1;tr|A6NMQ3|A6NMQ3_HUMAN Alpha-endosulfine OS=Homo sapiens GN=ENSA PE=1 SV=2;tr|Q5T5H1|Q5T5H1_HUMAN Alpha-endosulfine OS=Homo sapiens GN=ENSA PE=1 SV=1;sp|O43768|ENSA_HUMAN Al	4	3	3	3	0	0	0	2	0	0	1	2	0	0	1	3	0	0	3	2	0	0	0	2	0	0	1	2	0	0	1	3	0	0	3	2	0	0	0	2	0	0
A2A274;Q99798	A2A274;Q99798	12;12	12;12	12;12	Aconitate hydratase, mitochondrial	ACO2	tr|A2A274|A2A274_HUMAN Aconitate hydratase, mitochondrial OS=Homo sapiens GN=ACO2 PE=1 SV=1;sp|Q99798|ACON_HUMAN Aconitate hydratase, mitochondrial OS=Homo sapiens GN=ACO2 PE=1 SV=2	2	12	12	12	3	5	4	4	5	3	2	5	3	3	2	4	4	2	2	3	3	5	4	4	5	3	2	5	3	3	2	4	4	2	2	3	3	5	4	4	5	3
A2A2D0;P16949	A2A2D0;P16949	3;3	3;3	2;2	Stathmin	STMN1	tr|A2A2D0|A2A2D0_HUMAN Stathmin (Fragment) OS=Homo sapiens GN=STMN1 PE=1 SV=8;sp|P16949|STMN1_HUMAN Stathmin OS=Homo sapiens GN=STMN1 PE=1 SV=3	2	3	3	2	1	1	1	0	2	1	2	2	1	0	1	1	1	1	0	0	1	1	1	0	2	1	2	2	1	0	1	1	1	1	0	0	1	1	1	0	1	1
A2AB27;P36915	A2AB27;P36915	1;1	1;1	1;1	Guanine nucleotide-binding protein-like 1	GNL1	tr|A2AB27|A2AB27_HUMAN Guanine nucleotide-binding protein-like 1 (Fragment) OS=Homo sapiens GN=GNL1 PE=1 SV=1;sp|P36915|GNL1_HUMAN Guanine nucleotide-binding protein-like 1 OS=Homo sapiens GN=GNL1 PE=1 SV=2	2	1	1	1	0	0	0	0	0	1	0	0	0	0	0	0	0	0	0	0	0	0	0	0	0	1	0	0	0	0	0	0	0	0	0	0	0	0	0	0	0	1
H3BVC9;A5YKK6	H3BVC9;A5YKK6	1;1	1;1	1;1	CCR4-NOT transcription complex subunit 1	CNOT1	tr|H3BVC9|H3BVC9_HUMAN CCR4-NOT transcription complex subunit 1 (Fragment) OS=Homo sapiens GN=CNOT1 PE=1 SV=1;sp|A5YKK6|CNOT1_HUMAN CCR4-NOT transcription complex subunit 1 OS=Homo sapiens GN=CNOT1 PE=1 SV=2	2	1	1	1	1	0	0	0	1	1	0	0	1	0	0	0	1	1	0	0	1	0	0	0	1	1	0	0	1	0	0	0	1	1	0	0	1	0	0	0	1	1
A6NDF3;Q9BVG4	A6NDF3;Q9BVG4	1;1	1;1	1;1	Protein PBDC1	PBDC1	tr|A6NDF3|A6NDF3_HUMAN Protein PBDC1 OS=Homo sapiens GN=PBDC1 PE=1 SV=2;sp|Q9BVG4|PBDC1_HUMAN Protein PBDC1 OS=Homo sapiens GN=PBDC1 PE=1 SV=1	2	1	1	1	0	0	0	0	0	1	0	0	1	0	0	0	0	1	1	0	0	0	0	0	0	1	0	0	1	0	0	0	0	1	1	0	0	0	0	0	0	1
A6NDG6	A6NDG6	2	2	2	Phosphoglycolate phosphatase	PGP	sp|A6NDG6|PGP_HUMAN Glycerol-3-phosphate phosphatase OS=Homo sapiens GN=PGP PE=1 SV=1	1	2	2	2	1	0	0	0	1	2	0	0	1	0	0	0	0	0	0	0	1	0	0	0	1	2	0	0	1	0	0	0	0	0	0	0	1	0	0	0	1	2
E9PJY4;E9PPD4;E9PP11;E9PLK3;A6NEC2;P55786	E9PJY4;E9PPD4;E9PP11;E9PLK3;A6NEC2;P55786	1;1;1;1;1;1	1;1;1;1;1;1	1;1;1;1;1;1	Puromycin-sensitive aminopeptidase-like protein;Puromycin-sensitive aminopeptidase	NPEPPS;NPEPPSL1	tr|E9PJY4|E9PJY4_HUMAN Puromycin-sensitive aminopeptidase (Fragment) OS=Homo sapiens GN=NPEPPS PE=1 SV=2;tr|E9PPD4|E9PPD4_HUMAN Puromycin-sensitive aminopeptidase OS=Homo sapiens GN=NPEPPS PE=1 SV=1;tr|E9PP11|E9PP11_HUMAN Puromycin-sensitive aminopeptidase	6	1	1	1	1	0	0	0	1	0	0	0	1	0	0	0	1	1	0	0	1	0	0	0	1	0	0	0	1	0	0	0	1	1	0	0	1	0	0	0	1	0
A6NJU6;A6NFX8;Q9UKK9	A6NJU6;A6NFX8;Q9UKK9	1;1;1	1;1;1	1;1;1	ADP-sugar pyrophosphatase	NUDT5	tr|A6NJU6|A6NJU6_HUMAN ADP-sugar pyrophosphatase OS=Homo sapiens GN=NUDT5 PE=1 SV=2;tr|A6NFX8|A6NFX8_HUMAN ADP-sugar pyrophosphatase OS=Homo sapiens GN=NUDT5 PE=1 SV=1;sp|Q9UKK9|NUDT5_HUMAN ADP-sugar pyrophosphatase OS=Homo sapiens GN=NUDT5 PE=1 SV=1	3	1	1	1	0	0	0	0	0	0	0	0	0	0	0	1	0	0	1	0	0	0	0	0	0	0	0	0	0	0	0	1	0	0	1	0	0	0	0	0	0	0
K7EIN1;K7ESN4;K7EIJ0;K7EIK1;K7ENL2;A6NG10;K7EMC9;Q969T9	K7EIN1;K7ESN4;K7EIJ0;K7EIK1;K7ENL2;A6NG10;K7EMC9;Q969T9	1;1;1;1;1;1;1;1	1;1;1;1;1;1;1;1	1;1;1;1;1;1;1;1	WW domain-binding protein 2	WBP2	tr|K7EIN1|K7EIN1_HUMAN WW domain-binding protein 2 (Fragment) OS=Homo sapiens GN=WBP2 PE=1 SV=1;tr|K7ESN4|K7ESN4_HUMAN WW domain-binding protein 2 (Fragment) OS=Homo sapiens GN=WBP2 PE=1 SV=1;tr|K7EIJ0|K7EIJ0_HUMAN WW domain-binding protein 2 (Fragment) OS	8	1	1	1	0	0	0	0	0	0	0	0	0	0	1	0	0	0	1	0	0	0	0	0	0	0	0	0	0	0	1	0	0	0	1	0	0	0	0	0	0	0
H3BU16;A6NGP5;Q9H910;H3BMT0;H3BTV5;H3BMV3	H3BU16;A6NGP5;Q9H910;H3BMT0;H3BTV5;H3BMV3	2;2;2;1;1;1	2;2;2;1;1;1	2;2;2;1;1;1	Hematological and neurological expressed 1-like protein	HN1L	tr|H3BU16|H3BU16_HUMAN Jupiter microtubule-associated homolog 2 (Fragment) OS=Homo sapiens GN=JPT2 PE=1 SV=1;tr|A6NGP5|A6NGP5_HUMAN Jupiter microtubule-associated homolog 2 OS=Homo sapiens GN=JPT2 PE=1 SV=2;sp|Q9H910|JUPI2_HUMAN Jupiter microtubule associa	6	2	2	2	0	0	0	0	0	0	0	0	0	0	1	2	0	0	1	0	0	0	0	0	0	0	0	0	0	0	1	2	0	0	1	0	0	0	0	0	0	0
A6NHL2	A6NHL2	5	1	1	Tubulin alpha chain-like 3	TUBAL3	sp|A6NHL2|TBAL3_HUMAN Tubulin alpha chain-like 3 OS=Homo sapiens GN=TUBAL3 PE=1 SV=2	1	5	1	1	3	4	3	5	3	4	2	4	3	2	3	3	3	3	4	3	0	0	0	1	0	1	0	1	0	0	0	0	0	0	0	0	0	0	0	1	0	1
H7C1Q9;C9JXC6;H7C069;A6NK38;F2Z2C7;A6NIF9;C9JJV4;F8W776;Q8TC24;B4DR61;Q9H9S3;P61619	H7C1Q9;C9JXC6;H7C069;A6NK38;F2Z2C7;A6NIF9;C9JJV4;F8W776;Q8TC24;B4DR61;Q9H9S3;P61619	1;1;1;1;1;1;1;1;1;1;1;1	1;1;1;1;1;1;1;1;1;1;1;1	1;1;1;1;1;1;1;1;1;1;1;1	Protein transport protein Sec61 subunit alpha isoform 2;Protein transport protein Sec61 subunit alpha isoform 1	SEC61A2;SEC61A1	tr|H7C1Q9|H7C1Q9_HUMAN Protein transport protein Sec61 subunit alpha isoform 2 (Fragment) OS=Homo sapiens GN=SEC61A2 PE=3 SV=1;tr|C9JXC6|C9JXC6_HUMAN Protein transport protein Sec61 subunit alpha isoform 1 (Fragment) OS=Homo sapiens GN=SEC61A1 PE=1 SV=1;tr	12	1	1	1	0	0	0	0	1	1	0	0	1	0	0	0	1	1	0	0	0	0	0	0	1	1	0	0	1	0	0	0	1	1	0	0	0	0	0	0	1	1
A6NJA2;P54578	A6NJA2;P54578	2;2	2;2	2;2	Ubiquitin carboxyl-terminal hydrolase;Ubiquitin carboxyl-terminal hydrolase 14	USP14	tr|A6NJA2|A6NJA2_HUMAN Ubiquitin carboxyl-terminal hydrolase 14 OS=Homo sapiens GN=USP14 PE=1 SV=2;sp|P54578|UBP14_HUMAN Ubiquitin carboxyl-terminal hydrolase 14 OS=Homo sapiens GN=USP14 PE=1 SV=3	2	2	2	2	1	1	0	1	0	0	0	0	0	0	1	0	0	0	0	0	1	1	0	1	0	0	0	0	0	0	1	0	0	0	0	0	1	1	0	1	0	0
A6NLM8;P51571	A6NLM8;P51571	2;2	2;2	2;2	Translocon-associated protein subunit delta	SSR4	tr|A6NLM8|A6NLM8_HUMAN Translocon-associated protein subunit delta OS=Homo sapiens GN=SSR4 PE=1 SV=1;sp|P51571|SSRD_HUMAN Translocon-associated protein subunit delta OS=Homo sapiens GN=SSR4 PE=1 SV=1	2	2	2	2	1	1	1	1	1	1	1	1	1	1	1	1	0	2	1	0	1	1	1	1	1	1	1	1	1	1	1	1	0	2	1	0	1	1	1	1	1	1
A6NMU3;Q92783	A6NMU3;Q92783	1;1	1;1	1;1	Signal transducing adapter molecule 1	STAM	tr|A6NMU3|A6NMU3_HUMAN Signal transducing adapter molecule 1 (Fragment) OS=Homo sapiens GN=STAM PE=1 SV=2;sp|Q92783|STAM1_HUMAN Signal transducing adapter molecule 1 OS=Homo sapiens GN=STAM PE=1 SV=3	2	1	1	1	0	0	1	1	0	0	0	0	0	0	0	1	0	0	1	0	0	0	1	1	0	0	0	0	0	0	0	1	0	0	1	0	0	0	1	1	0	0
A6NNI4;G8JLH6;P21926	A6NNI4;G8JLH6;P21926	2;2;2	2;2;2	2;2;2	Tetraspanin;CD9 antigen	CD9	tr|A6NNI4|A6NNI4_HUMAN Tetraspanin OS=Homo sapiens GN=CD9 PE=1 SV=1;tr|G8JLH6|G8JLH6_HUMAN Tetraspanin (Fragment) OS=Homo sapiens GN=CD9 PE=1 SV=1;sp|P21926|CD9_HUMAN CD9 antigen OS=Homo sapiens GN=CD9 PE=1 SV=4	3	2	2	2	0	0	1	1	0	0	0	0	0	0	0	0	0	0	0	0	0	0	1	1	0	0	0	0	0	0	0	0	0	0	0	0	0	0	1	1	0	0
A6PVC9;Q9UGP8	A6PVC9;Q9UGP8	1;1	1;1	1;1	Translocation protein SEC63 homolog	SEC63	tr|A6PVC9|A6PVC9_HUMAN Translocation protein SEC63 homolog (Fragment) OS=Homo sapiens GN=SEC63 PE=1 SV=1;sp|Q9UGP8|SEC63_HUMAN Translocation protein SEC63 homolog OS=Homo sapiens GN=SEC63 PE=1 SV=2	2	1	1	1	0	0	0	0	0	0	0	0	0	0	0	0	0	1	0	0	0	0	0	0	0	0	0	0	0	0	0	0	0	1	0	0	0	0	0	0	0	0
A6PVX3;Q5VWC4;P55036;A2A3N6	A6PVX3;Q5VWC4;P55036;A2A3N6	3;3;3;2	3;3;3;2	3;3;3;2	26S proteasome non-ATPase regulatory subunit 4;Putative PIP5K1A and PSMD4-like protein	PSMD4;PIPSL	tr|A6PVX3|A6PVX3_HUMAN 26S proteasome non-ATPase regulatory subunit 4 (Fragment) OS=Homo sapiens GN=PSMD4 PE=1 SV=1;tr|Q5VWC4|Q5VWC4_HUMAN 26S proteasome non-ATPase regulatory subunit 4 OS=Homo sapiens GN=PSMD4 PE=1 SV=1;sp|P55036|PSMD4_HUMAN 26S proteasom	4	3	3	3	1	1	0	0	0	0	0	0	1	0	1	0	0	0	0	0	1	1	0	0	0	0	0	0	1	0	1	0	0	0	0	0	1	1	0	0	0	0
H0Y8D1;A6XGL3;CON__P07477;E7EQ64;P07477	H0Y8D1;A6XGL3;CON__P07477;E7EQ64;P07477	1;1;1;1;1	1;1;1;1;1	1;1;1;1;1	Trypsin-1;Alpha-trypsin chain 1;Alpha-trypsin chain 2	PRSS1	tr|H0Y8D1|H0Y8D1_HUMAN Trypsin-1 (Fragment) OS=Homo sapiens GN=PRSS1 PE=1 SV=1;tr|A6XGL3|A6XGL3_HUMAN Protease serine 1 OS=Homo sapiens GN=PRSS1 PE=1 SV=1;;tr|E7EQ64|E7EQ64_HUMAN Trypsin-1 OS=Homo sapiens GN=PRSS1 PE=1 SV=1;sp|P07477|TRY1_HUMAN Trypsin-1 O	5	1	1	1	0	0	0	1	0	0	0	0	0	1	1	1	1	1	1	0	0	0	0	1	0	0	0	0	0	1	1	1	1	1	1	0	0	0	0	1	0	0
E9PQ63;A8MTM1;P16152;O75828	E9PQ63;A8MTM1;P16152;O75828	2;2;2;1	2;2;2;1	2;2;2;1	Carbonyl reductase [NADPH] 1;Carbonyl reductase [NADPH] 3	CBR1;CBR3	tr|E9PQ63|E9PQ63_HUMAN Carbonyl reductase [NADPH] 1 OS=Homo sapiens GN=CBR1 PE=1 SV=1;tr|A8MTM1|A8MTM1_HUMAN Carbonyl reductase [NADPH] 1 OS=Homo sapiens GN=CBR1 PE=1 SV=1;sp|P16152|CBR1_HUMAN Carbonyl reductase [NADPH] 1 OS=Homo sapiens GN=CBR1 PE=1 SV=3;	4	2	2	2	1	0	0	1	0	0	0	0	0	0	1	1	0	0	0	0	1	0	0	1	0	0	0	0	0	0	1	1	0	0	0	0	1	0	0	1	0	0
A8MU39;H0YDU8;P53041	A8MU39;H0YDU8;P53041	2;2;2	2;2;2	2;2;2	Serine/threonine-protein phosphatase;Serine/threonine-protein phosphatase 5	PPP5C	tr|A8MU39|A8MU39_HUMAN Serine/threonine-protein phosphatase OS=Homo sapiens GN=PPP5C PE=1 SV=1;tr|H0YDU8|H0YDU8_HUMAN Serine/threonine-protein phosphatase (Fragment) OS=Homo sapiens GN=PPP5C PE=1 SV=1;sp|P53041|PPP5_HUMAN Serine/threonine-protein phosphata	3	2	2	2	0	0	0	0	0	1	1	1	0	0	2	2	0	0	1	0	0	0	0	0	0	1	1	1	0	0	2	2	0	0	1	0	0	0	0	0	0	1
B0I1T2	B0I1T2	2	2	2	Unconventional myosin-Ig;Minor histocompatibility antigen HA-2	MYO1G	sp|B0I1T2|MYO1G_HUMAN Unconventional myosin-Ig OS=Homo sapiens GN=MYO1G PE=1 SV=2	1	2	2	2	2	0	0	0	0	0	0	0	0	0	0	0	0	0	0	0	2	0	0	0	0	0	0	0	0	0	0	0	0	0	0	0	2	0	0	0	0	0
B0QY89;Q9Y262;B0QY90;C9JHP4;C9K0Q7;H7C3A0	B0QY89;Q9Y262;B0QY90	7;7;5;3;3;2	7;7;5;3;3;2	7;7;5;3;3;2	Eukaryotic translation initiation factor 3 subunit L	EIF3L	tr|B0QY89|B0QY89_HUMAN Eukaryotic translation initiation factor 3 subunit L OS=Homo sapiens GN=EIF3L PE=1 SV=1;sp|Q9Y262|EIF3L_HUMAN Eukaryotic translation initiation factor 3 subunit L OS=Homo sapiens GN=EIF3L PE=1 SV=1;tr|B0QY90|B0QY90_HUMAN Eukaryotic t	6	7	7	7	0	0	0	0	1	2	0	0	5	0	1	0	1	2	2	0	0	0	0	0	1	2	0	0	5	0	1	0	1	2	2	0	0	0	0	0	1	2
B0QZ43;E5RHW4;O94905;O75477	B0QZ43;E5RHW4;O94905;O75477	1;1;1;1	1;1;1;1	1;1;1;1	Erlin-2;Erlin-1	ERLIN1;ERLIN2	tr|B0QZ43|B0QZ43_HUMAN Erlin-1 (Fragment) OS=Homo sapiens GN=ERLIN1 PE=1 SV=1;tr|E5RHW4|E5RHW4_HUMAN Erlin-2 (Fragment) OS=Homo sapiens GN=ERLIN2 PE=1 SV=1;sp|O94905|ERLN2_HUMAN Erlin-2 OS=Homo sapiens GN=ERLIN2 PE=1 SV=1;sp|O75477|ERLN1_HUMAN Erlin-1 OS=H	4	1	1	1	0	0	0	0	0	1	0	0	1	0	1	0	1	0	0	0	0	0	0	0	0	1	0	0	1	0	1	0	1	0	0	0	0	0	0	0	0	1
B0YIW2;P02656	B0YIW2;P02656	1;1	1;1	1;1	Apolipoprotein C-III	APOC3	tr|B0YIW2|B0YIW2_HUMAN Apolipoprotein C-III OS=Homo sapiens GN=APOC3 PE=1 SV=1;sp|P02656|APOC3_HUMAN Apolipoprotein C-III OS=Homo sapiens GN=APOC3 PE=1 SV=1	2	1	1	1	1	1	1	1	1	1	1	1	1	1	1	1	1	1	1	1	1	1	1	1	1	1	1	1	1	1	1	1	1	1	1	1	1	1	1	1	1	1
B0YIW6;P48444;Q6P1Q5	B0YIW6;P48444	6;6;2	6;6;2	6;6;2	Coatomer subunit delta	ARCN1	tr|B0YIW6|B0YIW6_HUMAN Archain 1, isoform CRA_a OS=Homo sapiens GN=ARCN1 PE=1 SV=1;sp|P48444|COPD_HUMAN Coatomer subunit delta OS=Homo sapiens GN=ARCN1 PE=1 SV=1	3	6	6	6	4	0	0	0	0	2	0	0	0	0	1	0	2	0	0	0	4	0	0	0	0	2	0	0	0	0	1	0	2	0	0	0	4	0	0	0	0	2
B1AJY6;B1AJY5;B1AJY7;O75832	B1AJY6;B1AJY5;B1AJY7;O75832	1;1;1;1	1;1;1;1	1;1;1;1	26S proteasome non-ATPase regulatory subunit 10	PSMD10	tr|B1AJY6|B1AJY6_HUMAN 26S proteasome non-ATPase regulatory subunit 10 OS=Homo sapiens GN=PSMD10 PE=1 SV=1;tr|B1AJY5|B1AJY5_HUMAN 26S proteasome non-ATPase regulatory subunit 10 OS=Homo sapiens GN=PSMD10 PE=1 SV=1;tr|B1AJY7|B1AJY7_HUMAN 26S proteasome non-	4	1	1	1	0	0	1	1	0	0	0	0	0	0	0	1	0	0	1	0	0	0	1	1	0	0	0	0	0	0	0	1	0	0	1	0	0	0	1	1	0	0
B1AKY9;P50993;H0Y7C1	B1AKY9;P50993;H0Y7C1	21;21;16	7;7;4	7;7;4	Sodium/potassium-transporting ATPase subunit alpha-2	ATP1A2	tr|B1AKY9|B1AKY9_HUMAN Sodium/potassium-transporting ATPase subunit alpha OS=Homo sapiens GN=ATP1A2 PE=1 SV=1;sp|P50993|AT1A2_HUMAN Sodium/potassium-transporting ATPase subunit alpha-2 OS=Homo sapiens GN=ATP1A2 PE=1 SV=1;tr|H0Y7C1|H0Y7C1_HUMAN Sodium/potas	3	21	7	7	13	15	12	11	17	12	12	17	18	12	14	15	13	16	13	13	4	4	4	2	5	4	3	6	5	4	4	6	3	5	4	5	4	4	4	2	5	4
B1AKZ5;Q15121	B1AKZ5;Q15121	1;1	1;1	1;1	Astrocytic phosphoprotein PEA-15	PEA15	tr|B1AKZ5|B1AKZ5_HUMAN Astrocytic phosphoprotein PEA-15 OS=Homo sapiens GN=PEA15 PE=1 SV=1;sp|Q15121|PEA15_HUMAN Astrocytic phosphoprotein PEA-15 OS=Homo sapiens GN=PEA15 PE=1 SV=2	2	1	1	1	0	0	0	0	1	1	1	0	1	1	1	0	1	1	1	0	0	0	0	0	1	1	1	0	1	1	1	0	1	1	1	0	0	0	0	0	1	1
H0Y5C0;B1ALU1;B1ALU3;O95490	H0Y5C0;B1ALU1;B1ALU3;O95490	1;1;1;1	1;1;1;1	1;1;1;1	Latrophilin-2	ADGRL2;LPHN2	tr|H0Y5C0|H0Y5C0_HUMAN Adhesion G protein-coupled receptor L2 (Fragment) OS=Homo sapiens GN=ADGRL2 PE=1 SV=1;tr|B1ALU1|B1ALU1_HUMAN Adhesion G protein-coupled receptor L2 OS=Homo sapiens GN=ADGRL2 PE=1 SV=1;tr|B1ALU3|B1ALU3_HUMAN Adhesion G protein-coupled	4	1	1	1	0	0	1	0	1	1	0	1	1	1	1	1	1	1	1	1	0	0	1	0	1	1	0	1	1	1	1	1	1	1	1	1	0	0	1	0	1	1
B1ANR0;Q13310;H0Y5F5;H0YEU6;P0CB38	B1ANR0;Q13310;H0Y5F5	5;5;3;2;2	2;2;2;2;2	2;2;2;2;2	Polyadenylate-binding protein;Polyadenylate-binding protein 4	PABPC4	tr|B1ANR0|B1ANR0_HUMAN Polyadenylate-binding protein OS=Homo sapiens GN=PABPC4 PE=1 SV=1;sp|Q13310|PABP4_HUMAN Polyadenylate-binding protein 4 OS=Homo sapiens GN=PABPC4 PE=1 SV=1;tr|H0Y5F5|H0Y5F5_HUMAN Polyadenylate-binding protein (Fragment) OS=Homo sapie	5	5	2	2	2	1	1	1	3	3	1	2	2	1	3	1	1	2	3	1	0	0	0	0	1	2	0	0	1	0	1	0	0	0	0	0	0	0	0	0	1	2
H3BLV0;B1AP13;H7BY55;P08174;B1AP15	H3BLV0;B1AP13;H7BY55;P08174;B1AP15	3;3;3;3;2	3;3;3;3;2	3;3;3;3;2	Complement decay-accelerating factor	CD55	tr|H3BLV0|H3BLV0_HUMAN Complement decay-accelerating factor (Fragment) OS=Homo sapiens GN=CD55 PE=1 SV=1;tr|B1AP13|B1AP13_HUMAN Complement decay-accelerating factor OS=Homo sapiens GN=CD55 PE=1 SV=1;tr|H7BY55|H7BY55_HUMAN Complement decay-accelerating fact	5	3	3	3	1	0	0	0	1	0	0	1	0	0	0	0	0	0	0	0	1	0	0	0	1	0	0	1	0	0	0	0	0	0	0	0	1	0	0	0	1	0
G3V4W0;B4DY08;B2R5W2;G3V4C1;G3V2Q1;P07910;G3V576;G3V5X6;G3V3K6;G3V251;G3V555;G3V575;B4DSU6;G3V4M8;G3V2D6;G3V2H6;G3V5V7;A0A0G2JPF8;A0A0G2JNQ3;P0DMR1;O60812;B7ZW38;B2RXH8	G3V4W0;B4DY08;B2R5W2;G3V4C1;G3V2Q1;P07910;G3V576;G3V5X6;G3V3K6;G3V251;G3V555;G3V575;B4DSU6	11;11;11;11;10;10;9;7;7;7;7;7;6;5;5;4;4;4;4;4;4;4;4	11;11;11;11;10;10;9;7;7;7;7;7;6;5;5;4;4;4;4;4;4;4;4	11;11;11;11;10;10;9;7;7;7;7;7;6;5;5;4;4;4;4;4;4;4;4	Heterogeneous nuclear ribonucleoproteins C1/C2	HNRNPC	tr|G3V4W0|G3V4W0_HUMAN Heterogeneous nuclear ribonucleoproteins C1/C2 (Fragment) OS=Homo sapiens GN=HNRNPC PE=1 SV=1;tr|B4DY08|B4DY08_HUMAN Heterogeneous nuclear ribonucleoproteins C1/C2 OS=Homo sapiens GN=HNRNPC PE=1 SV=1;tr|B2R5W2|B2R5W2_HUMAN Heterogene	23	11	11	11	6	5	5	6	8	6	3	3	5	2	4	3	2	3	4	2	6	5	5	6	8	6	3	3	5	2	4	3	2	3	4	2	6	5	5	6	8	6
M0QX65;B3KNJ4;Q9UBE0;M0QYM8;M0R054;M0QZS6;M0R286	M0QX65;B3KNJ4;Q9UBE0;M0QYM8;M0R054;M0QZS6	5;5;5;3;3;3;1	5;5;5;3;3;3;1	5;5;5;3;3;3;1	SUMO-activating enzyme subunit 1;SUMO-activating enzyme subunit 1, N-terminally processed	SAE1	tr|M0QX65|M0QX65_HUMAN SUMO-activating enzyme subunit 1 (Fragment) OS=Homo sapiens GN=SAE1 PE=1 SV=1;tr|B3KNJ4|B3KNJ4_HUMAN SUMO-1 activating enzyme subunit 1, isoform CRA_a OS=Homo sapiens GN=SAE1 PE=1 SV=1;sp|Q9UBE0|SAE1_HUMAN SUMO-activating enzyme subu	7	5	5	5	0	0	0	1	0	0	0	0	1	1	2	1	1	2	1	1	0	0	0	1	0	0	0	0	1	1	2	1	1	2	1	1	0	0	0	1	0	0
K7ENH2;B3KQ25;K7ESG5;K9J957;P61289;K7EMD0;K7EPX6;K7EKR3;A0A087WTV2	K7ENH2;B3KQ25;K7ESG5;K9J957;P61289;K7EMD0;K7EPX6;K7EKR3;A0A087WTV2	2;2;2;2;2;1;1;1;1	2;2;2;2;2;1;1;1;1	2;2;2;2;2;1;1;1;1	Proteasome activator complex subunit 3	PSME3	tr|K7ENH2|K7ENH2_HUMAN Proteasome activator complex subunit 3 (Fragment) OS=Homo sapiens GN=PSME3 PE=1 SV=1;tr|B3KQ25|B3KQ25_HUMAN Proteasome activator complex subunit 3 OS=Homo sapiens GN=PSME3 PE=1 SV=1;tr|K7ESG5|K7ESG5_HUMAN Proteasome activator complex	9	2	2	2	1	0	0	0	0	0	0	0	0	0	2	1	1	1	2	1	1	0	0	0	0	0	0	0	0	0	2	1	1	1	2	1	1	0	0	0	0	0
D6RF05;E7ETE2;B4E1C5;B4DDD8;P12081	D6RF05;E7ETE2;B4E1C5;B4DDD8;P12081	1;1;1;1;1	1;1;1;1;1	1;1;1;1;1	Histidine--tRNA ligase, cytoplasmic	HARS	tr|D6RF05|D6RF05_HUMAN Histidine--tRNA ligase, cytoplasmic OS=Homo sapiens GN=HARS PE=1 SV=1;tr|E7ETE2|E7ETE2_HUMAN Histidine--tRNA ligase, cytoplasmic (Fragment) OS=Homo sapiens GN=HARS PE=1 SV=1;tr|B4E1C5|B4E1C5_HUMAN Histidine--tRNA ligase, cytoplasmic	5	1	1	1	0	0	0	0	0	0	0	0	0	0	1	0	0	0	0	0	0	0	0	0	0	0	0	0	0	0	1	0	0	0	0	0	0	0	0	0	0	0
B4DEH8;G3V4T2;Q86U42;H0YJH9	B4DEH8;G3V4T2;Q86U42	3;3;3;1	3;3;3;1	3;3;3;1	Polyadenylate-binding protein 2	PABPN1	tr|B4DEH8|B4DEH8_HUMAN Polyadenylate-binding protein 2 OS=Homo sapiens GN=PABPN1 PE=1 SV=1;tr|G3V4T2|G3V4T2_HUMAN Polyadenylate-binding protein 2 OS=Homo sapiens GN=PABPN1 PE=1 SV=1;sp|Q86U42|PABP2_HUMAN Polyadenylate-binding protein 2 OS=Homo sapiens GN=P	4	3	3	3	1	0	1	0	0	0	1	1	0	0	1	0	0	0	1	2	1	0	1	0	0	0	1	1	0	0	1	0	0	0	1	2	1	0	1	0	0	0
B4DEZ3;K7EJE1;E7ENQ6;Q9P0J0	B4DEZ3;K7EJE1;E7ENQ6;Q9P0J0	1;1;1;1	1;1;1;1	1;1;1;1	NADH dehydrogenase [ubiquinone] 1 alpha subcomplex subunit 13	NDUFA13	tr|B4DEZ3|B4DEZ3_HUMAN NADH dehydrogenase [ubiquinone] 1 alpha subcomplex subunit 13 OS=Homo sapiens GN=NDUFA13 PE=2 SV=1;tr|K7EJE1|K7EJE1_HUMAN NADH dehydrogenase [ubiquinone] 1 alpha subcomplex subunit 13 OS=Homo sapiens GN=NDUFA13 PE=4 SV=1;tr|E7ENQ6|E7	4	1	1	1	0	0	0	0	1	0	0	0	0	0	0	0	0	1	0	0	0	0	0	0	1	0	0	0	0	0	0	0	0	1	0	0	0	0	0	0	1	0
B4DGU4;P35222	B4DGU4;P35222	1;1	1;1	1;1	Catenin beta-1	CTNNB1	tr|B4DGU4|B4DGU4_HUMAN Catenin beta-1 OS=Homo sapiens GN=CTNNB1 PE=1 SV=1;sp|P35222|CTNB1_HUMAN Catenin beta-1 OS=Homo sapiens GN=CTNNB1 PE=1 SV=1	2	1	1	1	1	0	1	0	0	0	1	1	0	0	1	1	0	0	0	0	1	0	1	0	0	0	1	1	0	0	1	1	0	0	0	0	1	0	1	0	0	0
B4DM51;B4DHE8;Q96DH6	B4DM51;B4DHE8;Q96DH6	1;1;1	1;1;1	1;1;1	RNA-binding protein Musashi homolog 2	MSI2	tr|B4DM51|B4DM51_HUMAN RNA-binding protein Musashi homolog 2 OS=Homo sapiens GN=MSI2 PE=1 SV=1;tr|B4DHE8|B4DHE8_HUMAN RNA-binding protein Musashi homolog 2 OS=Homo sapiens GN=MSI2 PE=1 SV=1;sp|Q96DH6|MSI2H_HUMAN RNA-binding protein Musashi homolog 2 OS=Hom	3	1	1	1	0	0	0	0	0	0	0	0	0	0	0	0	0	0	1	0	0	0	0	0	0	0	0	0	0	0	0	0	0	0	1	0	0	0	0	0	0	0
B4DJ81;P28331	B4DJ81;P28331	5;5	5;5	5;5	NADH-ubiquinone oxidoreductase 75 kDa subunit, mitochondrial	NDUFS1	tr|B4DJ81|B4DJ81_HUMAN NADH-ubiquinone oxidoreductase 75 kDa subunit, mitochondrial OS=Homo sapiens GN=NDUFS1 PE=1 SV=1;sp|P28331|NDUS1_HUMAN NADH-ubiquinone oxidoreductase 75 kDa subunit, mitochondrial OS=Homo sapiens GN=NDUFS1 PE=1 SV=3	2	5	5	5	0	1	0	3	1	1	2	3	1	0	0	0	0	1	0	2	0	1	0	3	1	1	2	3	1	0	0	0	0	1	0	2	0	1	0	3	1	1
I3L1E8;F6RGN5;B4DLN1;Q9UBX3	I3L1E8;F6RGN5;B4DLN1;Q9UBX3	1;1;1;1	1;1;1;1	1;1;1;1	Mitochondrial dicarboxylate carrier	SLC25A10	tr|I3L1E8|I3L1E8_HUMAN Mitochondrial dicarboxylate carrier (Fragment) OS=Homo sapiens GN=SLC25A10 PE=3 SV=1;tr|F6RGN5|F6RGN5_HUMAN Mitochondrial dicarboxylate carrier OS=Homo sapiens GN=SLC25A10 PE=1 SV=1;tr|B4DLN1|B4DLN1_HUMAN cDNA FLJ60124, highly simila	4	1	1	1	1	0	0	0	0	0	0	0	0	0	0	0	0	0	0	0	1	0	0	0	0	0	0	0	0	0	0	0	0	0	0	0	1	0	0	0	0	0
J3QS39;J3QTR3;F5H6Q2;F5GYU3;F5H2Z3;F5H265;B4DV12;F5H388;F5H747;F5GXK7;J3QKN0;Q5PY61;Q96C32;P62987;P62979;P0CG47;P0CG48;M0R1V7;Q49A90;M0R1M6;M0R2S1;J3QSA3;F5GZ39	J3QS39;J3QTR3;F5H6Q2;F5GYU3;F5H2Z3;F5H265;B4DV12;F5H388;F5H747;F5GXK7;J3QKN0;Q5PY61;Q96C32;P62987;P62979;P0CG47;P0CG48;M0R1V7;Q49A90;M0R1M6;M0R2S1;J3QSA3;F5GZ39	4;4;4;4;4;4;4;4;4;4;4;4;4;4;4;4;4;3;3;3;3;2;2	4;4;4;4;4;4;4;4;4;4;4;4;4;4;4;4;4;3;3;3;3;2;2	4;4;4;4;4;4;4;4;4;4;4;4;4;4;4;4;4;3;3;3;3;2;2	Ubiquitin-60S ribosomal protein L40;Ubiquitin;60S ribosomal protein L40;Ubiquitin-40S ribosomal protein S27a;Ubiquitin;40S ribosomal protein S27a;Polyubiquitin-B;Ubiquitin;Polyubiquitin-C;Ubiquitin	UBB;RPS27A;UBC;UBA52	tr|J3QS39|J3QS39_HUMAN Polyubiquitin-B (Fragment) OS=Homo sapiens GN=UBB PE=1 SV=1;tr|J3QTR3|J3QTR3_HUMAN Ubiquitin-40S ribosomal protein S27a (Fragment) OS=Homo sapiens GN=RPS27A PE=1 SV=1;tr|F5H6Q2|F5H6Q2_HUMAN Polyubiquitin-C (Fragment) OS=Homo sapiens	23	4	4	4	2	2	4	4	3	3	3	3	3	3	2	2	2	3	3	2	2	2	4	4	3	3	3	3	3	3	2	2	2	3	3	2	2	2	4	4	3	3
B4DXW1;P61158;F8WDR7	B4DXW1;P61158;F8WDR7	2;2;1	2;2;1	2;2;1	Actin-related protein 3	ACTR3	tr|B4DXW1|B4DXW1_HUMAN Actin-related protein 3 OS=Homo sapiens GN=ACTR3 PE=1 SV=1;sp|P61158|ARP3_HUMAN Actin-related protein 3 OS=Homo sapiens GN=ACTR3 PE=1 SV=3;tr|F8WDR7|F8WDR7_HUMAN Actin-related protein 3 (Fragment) OS=Homo sapiens GN=ACTR3 PE=1 SV=2	3	2	2	2	0	0	0	0	0	0	0	0	0	2	0	0	0	2	1	0	0	0	0	0	0	0	0	0	0	2	0	0	0	2	1	0	0	0	0	0	0	0
C9IZ22;C9JZE0;C9JY20;E7EU85;E9PFF5;B4DXZ6;P51114	C9IZ22;C9JZE0;C9JY20;E7EU85;E9PFF5;B4DXZ6;P51114	1;1;1;1;1;1;1	1;1;1;1;1;1;1	1;1;1;1;1;1;1	Fragile X mental retardation syndrome-related protein 1	FXR1	tr|C9IZ22|C9IZ22_HUMAN Fragile X mental retardation syndrome-related protein 1 (Fragment) OS=Homo sapiens GN=FXR1 PE=1 SV=1;tr|C9JZE0|C9JZE0_HUMAN Fragile X mental retardation syndrome-related protein 1 (Fragment) OS=Homo sapiens GN=FXR1 PE=1 SV=1;tr|C9JY2	7	1	1	1	1	0	0	0	0	0	0	0	0	0	0	0	0	0	0	0	1	0	0	0	0	0	0	0	0	0	0	0	0	0	0	0	1	0	0	0	0	0
B4DY09;Q12905;X6R6Z1;A0A0A0MRL0	B4DY09;Q12905;X6R6Z1	4;4;2;1	4;4;2;1	4;4;2;1	Interleukin enhancer-binding factor 2	ILF2	tr|B4DY09|B4DY09_HUMAN Interleukin enhancer-binding factor 2 OS=Homo sapiens GN=ILF2 PE=1 SV=1;sp|Q12905|ILF2_HUMAN Interleukin enhancer-binding factor 2 OS=Homo sapiens GN=ILF2 PE=1 SV=2;tr|X6R6Z1|X6R6Z1_HUMAN Interleukin enhancer-binding factor 2 (Fragme	4	4	4	4	0	1	0	0	0	1	2	2	2	1	3	2	0	1	1	0	0	1	0	0	0	1	2	2	2	1	3	2	0	1	1	0	0	1	0	0	0	1
B4E1Z4;P00751;E7ETN3;H7C5H1;A0A0G2JH38;H7C526;C9JRT3;E9PDZ0;B4DQI1;A0A0G2JIE7;H0Y3H6;A0A0G2JL69;P06681	B4E1Z4;P00751;E7ETN3;H7C5H1	15;14;13;10;4;2;2;1;1;1;1;1;1	15;14;13;10;4;2;2;1;1;1;1;1;1	15;14;13;10;4;2;2;1;1;1;1;1;1	Complement factor B;Complement factor B Ba fragment;Complement factor B Bb fragment	CFB	tr|B4E1Z4|B4E1Z4_HUMAN cDNA FLJ55673, highly similar to Complement factor B (EC 3.4.21.47) OS=Homo sapiens PE=1 SV=1;sp|P00751|CFAB_HUMAN Complement factor B OS=Homo sapiens GN=CFB PE=1 SV=2;tr|E7ETN3|E7ETN3_HUMAN Uncharacterized protein OS=Homo sapiens PE	13	15	15	15	4	8	10	8	7	8	9	9	9	6	9	9	8	10	6	11	4	8	10	8	7	8	9	9	9	6	9	9	8	10	6	11	4	8	10	8	7	8
B4E3S0;Q9ULV4;H0YHL7	B4E3S0;Q9ULV4;H0YHL7	2;2;1	2;2;1	2;2;1	Coronin;Coronin-1C	CORO1C	tr|B4E3S0|B4E3S0_HUMAN Coronin OS=Homo sapiens GN=CORO1C PE=1 SV=1;sp|Q9ULV4|COR1C_HUMAN Coronin-1C OS=Homo sapiens GN=CORO1C PE=1 SV=1;tr|H0YHL7|H0YHL7_HUMAN Coronin-1C (Fragment) OS=Homo sapiens GN=CORO1C PE=1 SV=1	3	2	2	2	0	1	0	0	0	0	0	0	1	0	0	0	0	0	0	0	0	1	0	0	0	0	0	0	1	0	0	0	0	0	0	0	0	1	0	0	0	0
B5MBZ0;Q9HC35	B5MBZ0;Q9HC35	2;2	2;2	2;2	Echinoderm microtubule-associated protein-like 4	EML4	tr|B5MBZ0|B5MBZ0_HUMAN Echinoderm microtubule-associated protein-like 4 OS=Homo sapiens GN=EML4 PE=1 SV=3;sp|Q9HC35|EMAL4_HUMAN Echinoderm microtubule-associated protein-like 4 OS=Homo sapiens GN=EML4 PE=1 SV=3	2	2	2	2	1	0	0	0	1	2	0	0	1	0	1	0	1	1	0	0	1	0	0	0	1	2	0	0	1	0	1	0	1	1	0	0	1	0	0	0	1	2
B5MCD7;O43759;A2A283;F8WCE4	B5MCD7;O43759;A2A283;F8WCE4	2;2;1;1	2;2;1;1	2;2;1;1	Synaptogyrin-1	SYNGR1	tr|B5MCD7|B5MCD7_HUMAN Synaptogyrin-1 OS=Homo sapiens GN=SYNGR1 PE=1 SV=1;sp|O43759|SNG1_HUMAN Synaptogyrin-1 OS=Homo sapiens GN=SYNGR1 PE=1 SV=2;tr|A2A283|A2A283_HUMAN Synaptogyrin-1 OS=Homo sapiens GN=SYNGR1 PE=1 SV=1;tr|F8WCE4|F8WCE4_HUMAN Synaptogyrin-	4	2	2	2	0	1	0	2	0	1	0	1	2	1	1	1	1	0	1	1	0	1	0	2	0	1	0	1	2	1	1	1	1	0	1	1	0	1	0	2	0	1
B5MCE7;B5MCH7;E7ETZ4;Q9Y6E2	B5MCE7;B5MCH7;E7ETZ4;Q9Y6E2	1;1;1;1	1;1;1;1	1;1;1;1	Basic leucine zipper and W2 domain-containing protein 2	BZW2	tr|B5MCE7|B5MCE7_HUMAN Basic leucine zipper and W2 domain-containing protein 2 OS=Homo sapiens GN=BZW2 PE=1 SV=1;tr|B5MCH7|B5MCH7_HUMAN Basic leucine zipper and W2 domain-containing protein 2 OS=Homo sapiens GN=BZW2 PE=1 SV=1;tr|E7ETZ4|E7ETZ4_HUMAN Basic l	4	1	1	1	0	0	0	0	0	1	0	0	0	0	0	0	0	0	0	0	0	0	0	0	0	1	0	0	0	0	0	0	0	0	0	0	0	0	0	0	0	1
B5MCX3;Q15019;C9J2Q4;H7C2Y0	B5MCX3;Q15019;C9J2Q4;H7C2Y0	2;2;1;1	2;2;1;1	2;2;1;1	Septin-2	2002-09-01	tr|B5MCX3|B5MCX3_HUMAN Septin-2 OS=Homo sapiens GN=SEPT2 PE=1 SV=1;sp|Q15019|SEPT2_HUMAN Septin-2 OS=Homo sapiens GN=SEPT2 PE=1 SV=1;tr|C9J2Q4|C9J2Q4_HUMAN Septin-2 (Fragment) OS=Homo sapiens GN=SEPT2 PE=1 SV=1;tr|H7C2Y0|H7C2Y0_HUMAN Septin-2 (Fragment) OS	4	2	2	2	0	0	0	1	0	0	0	0	0	0	1	1	0	0	1	0	0	0	0	1	0	0	0	0	0	0	1	1	0	0	1	0	0	0	0	1	0	0
B5MDF5;P62826;J3KQE5;F5H018;H0YFC6;B4DV51;A0A087X0W0	B5MDF5;P62826;J3KQE5;F5H018;H0YFC6	9;9;8;7;5;3;1	9;9;8;7;5;3;1	9;9;8;7;5;3;1	GTP-binding nuclear protein Ran	RAN	tr|B5MDF5|B5MDF5_HUMAN GTP-binding nuclear protein Ran OS=Homo sapiens GN=RAN PE=1 SV=1;sp|P62826|RAN_HUMAN GTP-binding nuclear protein Ran OS=Homo sapiens GN=RAN PE=1 SV=3;tr|J3KQE5|J3KQE5_HUMAN GTP-binding nuclear protein Ran (Fragment) OS=Homo sapiens G	7	9	9	9	4	5	5	4	4	5	6	3	4	2	4	6	4	4	7	4	4	5	5	4	4	5	6	3	4	2	4	6	4	4	7	4	4	5	5	4	4	5
Q99613;B5ME19;H3BPE4;H3BTY8;H3BPE3	Q99613;B5ME19	8;8;2;1;1	8;8;2;1;1	8;8;2;1;1	Eukaryotic translation initiation factor 3 subunit C;Eukaryotic translation initiation factor 3 subunit C-like protein	EIF3C;EIF3CL	sp|Q99613|EIF3C_HUMAN Eukaryotic translation initiation factor 3 subunit C OS=Homo sapiens GN=EIF3C PE=1 SV=1;sp|B5ME19|EIFCL_HUMAN Eukaryotic translation initiation factor 3 subunit C-like protein OS=Homo sapiens GN=EIF3CL PE=3 SV=1	5	8	8	8	1	0	0	0	3	3	0	1	6	0	2	0	2	3	1	0	1	0	0	0	3	3	0	1	6	0	2	0	2	3	1	0	1	0	0	0	3	3
B7WP74;Q9HCG8	B7WP74;Q9HCG8	1;1	1;1	1;1	Pre-mRNA-splicing factor CWC22 homolog	CWC22	tr|B7WP74|B7WP74_HUMAN Pre-mRNA-splicing factor CWC22 homolog (Fragment) OS=Homo sapiens GN=CWC22 PE=1 SV=1;sp|Q9HCG8|CWC22_HUMAN Pre-mRNA-splicing factor CWC22 homolog OS=Homo sapiens GN=CWC22 PE=1 SV=3	2	1	1	1	0	0	0	0	0	1	0	0	0	0	0	0	0	0	0	0	0	0	0	0	0	1	0	0	0	0	0	0	0	0	0	0	0	0	0	0	0	1
B7Z225	B7Z225	1	1	1		SLC27A1	tr|B7Z225|B7Z225_HUMAN Long-chain fatty acid transport protein 1 OS=Homo sapiens GN=SLC27A1 PE=1 SV=1	1	1	1	1	0	1	0	0	0	0	0	0	0	0	0	0	0	0	0	0	0	1	0	0	0	0	0	0	0	0	0	0	0	0	0	0	0	1	0	0	0	0
H0YHC3;F8W020;F8W118;F8VXI6;F8VUX1;F8VY35;F8VV59;B7Z9C2;F8W0J6;F5H4R6;H0YIV4;P55209;F8VRJ2;H0YH88;F8W543;F8VVB5	H0YHC3;F8W020;F8W118;F8VXI6;F8VUX1;F8VY35;F8VV59;B7Z9C2;F8W0J6;F5H4R6;H0YIV4;P55209;F8VRJ2;H0YH88;F8W543	3;3;3;3;3;3;3;3;3;3;3;3;2;2;2;1	3;3;3;3;3;3;3;3;3;3;3;3;2;2;2;1	3;3;3;3;3;3;3;3;3;3;3;3;2;2;2;1	Nucleosome assembly protein 1-like 1	NAP1L1	tr|H0YHC3|H0YHC3_HUMAN Nucleosome assembly protein 1-like 1 (Fragment) OS=Homo sapiens GN=NAP1L1 PE=1 SV=1;tr|F8W020|F8W020_HUMAN Nucleosome assembly protein 1-like 1 (Fragment) OS=Homo sapiens GN=NAP1L1 PE=1 SV=1;tr|F8W118|F8W118_HUMAN Nucleosome assembly	16	3	3	3	1	2	1	3	2	1	1	3	2	0	3	2	2	3	1	2	1	2	1	3	2	1	1	3	2	0	3	2	2	3	1	2	1	2	1	3	2	1
B7Z9I1;Q5T4U5;P11310;E9PJM9;H0YDT5;E9PRX4	B7Z9I1;Q5T4U5;P11310	9;9;9;2;1;1	9;9;9;2;1;1	9;9;9;2;1;1	Medium-chain specific acyl-CoA dehydrogenase, mitochondrial	ACADM	tr|B7Z9I1|B7Z9I1_HUMAN Medium-chain-specific acyl-CoA dehydrogenase, mitochondrial OS=Homo sapiens GN=ACADM PE=1 SV=1;tr|Q5T4U5|Q5T4U5_HUMAN Acyl-Coenzyme A dehydrogenase, C-4 to C-12 straight chain, isoform CRA_a OS=Homo sapiens GN=ACADM PE=1 SV=1;sp|P113	6	9	9	9	2	3	2	4	1	1	4	2	1	2	4	3	2	2	8	3	2	3	2	4	1	1	4	2	1	2	4	3	2	2	8	3	2	3	2	4	1	1
B7ZAR1;E9PCA1;P48643;E7ENZ3	B7ZAR1;E9PCA1;P48643;E7ENZ3	15;15;15;13	15;15;15;13	15;15;15;13	T-complex protein 1 subunit epsilon	CCT5	tr|B7ZAR1|B7ZAR1_HUMAN T-complex protein 1 subunit epsilon OS=Homo sapiens GN=CCT5 PE=1 SV=1;tr|E9PCA1|E9PCA1_HUMAN T-complex protein 1 subunit epsilon OS=Homo sapiens GN=CCT5 PE=1 SV=1;sp|P48643|TCPE_HUMAN T-complex protein 1 subunit epsilon OS=Homo sapie	4	15	15	15	6	4	2	2	6	5	1	1	6	3	4	1	2	5	3	1	6	4	2	2	6	5	1	1	6	3	4	1	2	5	3	1	6	4	2	2	6	5
B7ZKJ8;Q14624;H7C0L5	B7ZKJ8;Q14624;H7C0L5	12;12;9	12;12;9	10;10;8	Inter-alpha-trypsin inhibitor heavy chain H4;70 kDa inter-alpha-trypsin inhibitor heavy chain H4;35 kDa inter-alpha-trypsin inhibitor heavy chain H4	ITIH4	tr|B7ZKJ8|B7ZKJ8_HUMAN ITIH4 protein OS=Homo sapiens GN=ITIH4 PE=1 SV=1;sp|Q14624|ITIH4_HUMAN Inter-alpha-trypsin inhibitor heavy chain H4 OS=Homo sapiens GN=ITIH4 PE=1 SV=4;tr|H7C0L5|H7C0L5_HUMAN Inter-alpha-trypsin inhibitor heavy chain H4 (Fragment) OS=	3	12	12	10	4	3	4	6	4	4	5	7	6	6	9	7	7	3	5	6	4	3	4	6	4	4	5	7	6	6	9	7	7	3	5	6	4	3	4	5	4	4
B8ZZ19;H0Y3U0;P20472	B8ZZ19;H0Y3U0;P20472	1;1;1	1;1;1	1;1;1	Parvalbumin alpha	PVALB	tr|B8ZZ19|B8ZZ19_HUMAN Parvalbumin alpha (Fragment) OS=Homo sapiens GN=PVALB PE=1 SV=1;tr|H0Y3U0|H0Y3U0_HUMAN Parvalbumin alpha (Fragment) OS=Homo sapiens GN=PVALB PE=1 SV=1;sp|P20472|PRVA_HUMAN Parvalbumin alpha OS=Homo sapiens GN=PVALB PE=1 SV=2	3	1	1	1	0	1	1	1	0	0	0	1	1	0	1	1	0	0	0	0	0	1	1	1	0	0	0	1	1	0	1	1	0	0	0	0	0	1	1	1	0	0
B8ZZQ6;P06454;B8ZZA1;B8ZZW7;H7C2N1	B8ZZQ6;P06454;B8ZZA1;B8ZZW7;H7C2N1	4;4;3;3;3	4;4;3;3;3	4;4;3;3;3	Prothymosin alpha;Prothymosin alpha, N-terminally processed;Thymosin alpha-1	PTMA	tr|B8ZZQ6|B8ZZQ6_HUMAN Prothymosin alpha OS=Homo sapiens GN=PTMA PE=1 SV=1;sp|P06454|PTMA_HUMAN Prothymosin alpha OS=Homo sapiens GN=PTMA PE=1 SV=2;tr|B8ZZA1|B8ZZA1_HUMAN Prothymosin alpha OS=Homo sapiens GN=PTMA PE=1 SV=1;tr|B8ZZW7|B8ZZW7_HUMAN Prothymosi	5	4	4	4	2	4	3	3	1	1	3	2	2	2	2	2	1	1	2	3	2	4	3	3	1	1	3	2	2	2	2	2	1	1	2	3	2	4	3	3	1	1
C9J2I0;B8ZZY2;P52594	C9J2I0;B8ZZY2;P52594	1;1;1	1;1;1	1;1;1	Arf-GAP domain and FG repeat-containing protein 1	AGFG1	tr|C9J2I0|C9J2I0_HUMAN Arf-GAP domain and FG repeat-containing protein 1 (Fragment) OS=Homo sapiens GN=AGFG1 PE=1 SV=8;tr|B8ZZY2|B8ZZY2_HUMAN Arf-GAP domain and FG repeat-containing protein 1 OS=Homo sapiens GN=AGFG1 PE=1 SV=1;sp|P52594|AGFG1_HUMAN Arf-GAP	3	1	1	1	0	0	1	0	0	0	0	0	0	0	0	1	0	0	0	0	0	0	1	0	0	0	0	0	0	0	0	1	0	0	0	0	0	0	1	0	0	0
B9A041;P40925;C9JRL4;B8ZZ51;C9JF79	B9A041;P40925;C9JRL4;B8ZZ51;C9JF79	4;4;2;2;2	4;4;2;2;2	4;4;2;2;2	Malate dehydrogenase, cytoplasmic;Malate dehydrogenase	MDH1	tr|B9A041|B9A041_HUMAN Malate dehydrogenase, cytoplasmic OS=Homo sapiens GN=MDH1 PE=1 SV=1;sp|P40925|MDHC_HUMAN Malate dehydrogenase, cytoplasmic OS=Homo sapiens GN=MDH1 PE=1 SV=4;tr|C9JRL4|C9JRL4_HUMAN Malate dehydrogenase, cytoplasmic (Fragment) OS=Homo	5	4	4	4	3	2	3	3	3	3	3	3	3	3	4	3	3	3	4	2	3	2	3	3	3	3	3	3	3	3	4	3	3	3	4	2	3	2	3	3	3	3
B9A067;Q16891;C9J406;H7C463;A0A087WYS0;D6RAW4	B9A067;Q16891;C9J406;H7C463	8;8;7;6;3;1	8;8;7;6;3;1	8;8;7;6;3;1	MICOS complex subunit MIC60	IMMT	tr|B9A067|B9A067_HUMAN MICOS complex subunit MIC60 OS=Homo sapiens GN=IMMT PE=1 SV=2;sp|Q16891|MIC60_HUMAN MICOS complex subunit MIC60 OS=Homo sapiens GN=IMMT PE=1 SV=1;tr|C9J406|C9J406_HUMAN MICOS complex subunit MIC60 OS=Homo sapiens GN=IMMT PE=1 SV=1;tr	6	8	8	8	3	1	0	0	2	4	0	1	6	2	4	0	4	4	2	1	3	1	0	0	2	4	0	1	6	2	4	0	4	4	2	1	3	1	0	0	2	4
C9IZ80;Q7L1Q6;H0Y503;C9JFN4	C9IZ80;Q7L1Q6;H0Y503;C9JFN4	2;2;1;1	2;2;1;1	2;2;1;1	Basic leucine zipper and W2 domain-containing protein 1	BZW1	tr|C9IZ80|C9IZ80_HUMAN Basic leucine zipper and W2 domain-containing protein 1 (Fragment) OS=Homo sapiens GN=BZW1 PE=1 SV=1;sp|Q7L1Q6|BZW1_HUMAN Basic leucine zipper and W2 domain-containing protein 1 OS=Homo sapiens GN=BZW1 PE=1 SV=1;tr|H0Y503|H0Y503_HUMA	4	2	2	2	1	0	0	0	0	0	0	0	0	0	1	0	0	0	0	0	1	0	0	0	0	0	0	0	0	0	1	0	0	0	0	0	1	0	0	0	0	0
C9J3L8;C9J5W0;E9PAL7;C9IZQ1;P43307	C9J3L8;C9J5W0;E9PAL7;C9IZQ1;P43307	2;2;2;2;2	2;2;2;2;2	2;2;2;2;2	Translocon-associated protein subunit alpha	SSR1	tr|C9J3L8|C9J3L8_HUMAN Translocon-associated protein subunit alpha OS=Homo sapiens GN=SSR1 PE=1 SV=1;tr|C9J5W0|C9J5W0_HUMAN Translocon-associated protein subunit alpha OS=Homo sapiens GN=SSR1 PE=1 SV=1;tr|E9PAL7|E9PAL7_HUMAN Translocon-associated protein s	5	2	2	2	2	1	0	0	0	0	0	0	0	0	0	0	0	0	0	0	2	1	0	0	0	0	0	0	0	0	0	0	0	0	0	0	2	1	0	0	0	0
C9J0A7;Q9UQN3	C9J0A7;Q9UQN3	1;1	1;1	1;1	Charged multivesicular body protein 2b	CHMP2B	tr|C9J0A7|C9J0A7_HUMAN Charged multivesicular body protein 2b OS=Homo sapiens GN=CHMP2B PE=1 SV=1;sp|Q9UQN3|CHM2B_HUMAN Charged multivesicular body protein 2b OS=Homo sapiens GN=CHMP2B PE=1 SV=1	2	1	1	1	0	0	0	0	0	1	0	0	0	0	1	0	1	0	0	0	0	0	0	0	0	1	0	0	0	0	1	0	1	0	0	0	0	0	0	0	0	1
C9J712;C9J0J7;C9JQ45;G5E9Q6;P35080;C9J2N0	C9J712;C9J0J7;C9JQ45;G5E9Q6;P35080;C9J2N0	3;3;3;3;3;2	3;3;3;3;3;2	3;3;3;3;3;2	Profilin;Profilin-2	PFN2	tr|C9J712|C9J712_HUMAN Profilin OS=Homo sapiens GN=PFN2 PE=1 SV=1;tr|C9J0J7|C9J0J7_HUMAN Profilin OS=Homo sapiens GN=PFN2 PE=1 SV=1;tr|C9JQ45|C9JQ45_HUMAN Profilin OS=Homo sapiens GN=PFN2 PE=1 SV=1;tr|G5E9Q6|G5E9Q6_HUMAN Profilin OS=Homo sapiens GN=PFN2 PE	6	3	3	3	1	1	2	2	1	1	1	2	1	1	1	1	1	1	2	0	1	1	2	2	1	1	1	2	1	1	1	1	1	1	2	0	1	1	2	2	1	1
C9J0K6;P30626	C9J0K6;P30626	2;2	2;2	2;2	Sorcin	SRI	tr|C9J0K6|C9J0K6_HUMAN Sorcin OS=Homo sapiens GN=SRI PE=1 SV=1;sp|P30626|SORCN_HUMAN Sorcin OS=Homo sapiens GN=SRI PE=1 SV=1	2	2	2	2	0	0	1	0	0	0	0	1	1	0	1	1	0	0	2	2	0	0	1	0	0	0	0	1	1	0	1	1	0	0	2	2	0	0	1	0	0	0
C9J0Q4;F8WE49;Q9NS91;F8WFA6	C9J0Q4;F8WE49;Q9NS91;F8WFA6	2;2;2;1	2;2;2;1	2;2;2;1	E3 ubiquitin-protein ligase RAD18	RAD18	tr|C9J0Q4|C9J0Q4_HUMAN E3 ubiquitin-protein ligase RAD18 (Fragment) OS=Homo sapiens GN=RAD18 PE=1 SV=8;tr|F8WE49|F8WE49_HUMAN E3 ubiquitin-protein ligase RAD18 OS=Homo sapiens GN=RAD18 PE=1 SV=1;sp|Q9NS91|RAD18_HUMAN E3 ubiquitin-protein ligase RAD18 OS=Ho	4	2	2	2	0	0	0	0	0	0	1	1	1	0	0	0	0	1	0	0	0	0	0	0	0	0	1	1	1	0	0	0	0	1	0	0	0	0	0	0	0	0
F8WF15;F8W8F0;C9J180;Q96LR5	F8WF15;F8W8F0;C9J180;Q96LR5	1;1;1;1	1;1;1;1	1;1;1;1	Ubiquitin-conjugating enzyme E2 E2	UBE2E2	tr|F8WF15|F8WF15_HUMAN Ubiquitin-conjugating enzyme E2 E2 OS=Homo sapiens GN=UBE2E2 PE=1 SV=1;tr|F8W8F0|F8W8F0_HUMAN Ubiquitin-conjugating enzyme E2 E2 OS=Homo sapiens GN=UBE2E2 PE=1 SV=1;tr|C9J180|C9J180_HUMAN Ubiquitin-conjugating enzyme E2 E2 (Fragment)	4	1	1	1	1	0	0	1	0	0	1	1	0	0	1	1	0	0	1	0	1	0	0	1	0	0	1	1	0	0	1	1	0	0	1	0	1	0	0	1	0	0
E9PKI2;C9J1B1;E9PNW0;E9PJJ2;E9PS34;E9PNJ7;E9PP22;E9PKT8;C9J6D1;C9JZI7;Q99733	E9PKI2;C9J1B1;E9PNW0;E9PJJ2;E9PS34;E9PNJ7;E9PP22;E9PKT8;C9J6D1;C9JZI7;Q99733	1;1;1;1;1;1;1;1;1;1;1	1;1;1;1;1;1;1;1;1;1;1	1;1;1;1;1;1;1;1;1;1;1	Nucleosome assembly protein 1-like 4	NAP1L4	tr|E9PKI2|E9PKI2_HUMAN Nucleosome assembly protein 1-like 4 (Fragment) OS=Homo sapiens GN=NAP1L4 PE=1 SV=1;tr|C9J1B1|C9J1B1_HUMAN Nucleosome assembly protein 1-like 4 (Fragment) OS=Homo sapiens GN=NAP1L4 PE=1 SV=2;tr|E9PNW0|E9PNW0_HUMAN Nucleosome assembly	11	1	1	1	1	0	0	0	0	0	0	0	0	0	1	0	0	0	0	0	1	0	0	0	0	0	0	0	0	0	1	0	0	0	0	0	1	0	0	0	0	0
D6RCQ0;H0YAL7;D6RBD7;C9J1V9;O43324	D6RCQ0;H0YAL7;D6RBD7;C9J1V9;O43324	1;1;1;1;1	1;1;1;1;1	1;1;1;1;1	Eukaryotic translation elongation factor 1 epsilon-1	EEF1E1;EEF1E1-BLOC1S5	tr|D6RCQ0|D6RCQ0_HUMAN Eukaryotic translation elongation factor 1 epsilon-1 (Fragment) OS=Homo sapiens GN=EEF1E1 PE=4 SV=1;tr|H0YAL7|H0YAL7_HUMAN Eukaryotic translation elongation factor 1 epsilon-1 (Fragment) OS=Homo sapiens GN=EEF1E1 PE=4 SV=1;tr|D6RBD7|	5	1	1	1	1	0	0	0	1	0	0	0	0	0	0	0	1	0	0	0	1	0	0	0	1	0	0	0	0	0	0	0	1	0	0	0	1	0	0	0	1	0
C9J1Z8;P84085	C9J1Z8;P84085	5;5	2;2	2;2	ADP-ribosylation factor 5	ARF5	tr|C9J1Z8|C9J1Z8_HUMAN ADP-ribosylation factor 5 (Fragment) OS=Homo sapiens GN=ARF5 PE=1 SV=1;sp|P84085|ARF5_HUMAN ADP-ribosylation factor 5 OS=Homo sapiens GN=ARF5 PE=1 SV=2	2	5	2	2	1	2	3	2	2	2	2	1	1	0	1	0	1	3	3	1	0	1	1	1	1	0	0	1	0	0	1	0	0	2	1	0	0	1	1	1	1	0
C9J352;C9JWD9;F2Z3G4;C9J4U1;C9JYI4;P52294	C9J352;C9JWD9;F2Z3G4;C9J4U1;C9JYI4;P52294	1;1;1;1;1;1	1;1;1;1;1;1	1;1;1;1;1;1	Importin subunit alpha-5;Importin subunit alpha-5, N-terminally processed	KPNA1	tr|C9J352|C9J352_HUMAN Importin subunit alpha-5 (Fragment) OS=Homo sapiens GN=KPNA1 PE=1 SV=1;tr|C9JWD9|C9JWD9_HUMAN Importin subunit alpha-5 (Fragment) OS=Homo sapiens GN=KPNA1 PE=1 SV=1;tr|F2Z3G4|F2Z3G4_HUMAN Importin subunit alpha-5 OS=Homo sapiens GN=K	6	1	1	1	0	0	0	0	0	1	0	0	0	0	0	0	0	0	0	0	0	0	0	0	0	1	0	0	0	0	0	0	0	0	0	0	0	0	0	0	0	1
C9J4Z3;P61513;G5E9R3;M0R0A1;Q6P4E4;E9PEL3;M0R2L6;A6NKH3	C9J4Z3;P61513;G5E9R3;M0R0A1;Q6P4E4;E9PEL3;M0R2L6;A6NKH3	2;2;1;1;1;1;1;1	2;2;1;1;1;1;1;1	2;2;1;1;1;1;1;1	60S ribosomal protein L37a;Putative 60S ribosomal protein L37a-like protein	RPL37A;RPL37AP8	tr|C9J4Z3|C9J4Z3_HUMAN 60S ribosomal protein L37a OS=Homo sapiens GN=RPL37A PE=1 SV=1;sp|P61513|RL37A_HUMAN 60S ribosomal protein L37a OS=Homo sapiens GN=RPL37A PE=1 SV=2;tr|G5E9R3|G5E9R3_HUMAN 60S ribosomal protein L37a OS=Homo sapiens GN=RPL37A PE=1 SV=1	8	2	2	2	1	1	0	1	0	0	0	0	0	0	0	0	0	0	0	0	1	1	0	1	0	0	0	0	0	0	0	0	0	0	0	0	1	1	0	1	0	0
C9J5H8;Q9UBB6	C9J5H8;Q9UBB6	1;1	1;1	1;1	Neurochondrin	NCDN	tr|C9J5H8|C9J5H8_HUMAN Neurochondrin (Fragment) OS=Homo sapiens GN=NCDN PE=1 SV=1;sp|Q9UBB6|NCDN_HUMAN Neurochondrin OS=Homo sapiens GN=NCDN PE=1 SV=1	2	1	1	1	0	0	0	0	0	0	0	0	0	0	0	0	1	0	0	0	0	0	0	0	0	0	0	0	0	0	0	0	1	0	0	0	0	0	0	0	0	0
C9J5W6;Q9UI15	C9J5W6;Q9UI15	2;2	1;1	1;1	Transgelin-3	TAGLN3	tr|C9J5W6|C9J5W6_HUMAN Transgelin-3 OS=Homo sapiens GN=TAGLN3 PE=1 SV=1;sp|Q9UI15|TAGL3_HUMAN Transgelin-3 OS=Homo sapiens GN=TAGLN3 PE=1 SV=2	2	2	1	1	1	0	0	0	0	0	0	2	0	0	0	0	0	0	0	0	0	0	0	0	0	0	0	1	0	0	0	0	0	0	0	0	0	0	0	0	0	0
C9J7Y4;Q8WWK9	C9J7Y4;Q8WWK9	1;1	1;1	1;1	Cytoskeleton-associated protein 2	CKAP2	tr|C9J7Y4|C9J7Y4_HUMAN Cytoskeleton-associated protein 2 (Fragment) OS=Homo sapiens GN=CKAP2 PE=1 SV=1;sp|Q8WWK9|CKAP2_HUMAN Cytoskeleton-associated protein 2 OS=Homo sapiens GN=CKAP2 PE=1 SV=1	2	1	1	1	0	0	0	0	0	1	0	0	0	0	0	0	0	0	0	0	0	0	0	0	0	1	0	0	0	0	0	0	0	0	0	0	0	0	0	0	0	1
C9JTT7;C9J8M3;C9JZI1;P35249;C9JXZ7	C9JTT7;C9J8M3;C9JZI1;P35249;C9JXZ7	2;2;2;2;1	2;2;2;2;1	2;2;2;2;1	Replication factor C subunit 4	RFC4	tr|C9JTT7|C9JTT7_HUMAN Replication factor C subunit 4 (Fragment) OS=Homo sapiens GN=RFC4 PE=1 SV=1;tr|C9J8M3|C9J8M3_HUMAN Replication factor C subunit 4 (Fragment) OS=Homo sapiens GN=RFC4 PE=1 SV=1;tr|C9JZI1|C9JZI1_HUMAN Replication factor C subunit 4 OS=H	5	2	2	2	1	0	0	0	0	1	0	0	0	0	0	0	0	0	0	0	1	0	0	0	0	1	0	0	0	0	0	0	0	0	0	0	1	0	0	0	0	1
C9J931;Q15382	C9J931;Q15382	1;1	1;1	1;1	GTP-binding protein Rheb	RHEB	tr|C9J931|C9J931_HUMAN GTP-binding protein Rheb OS=Homo sapiens GN=RHEB PE=1 SV=1;sp|Q15382|RHEB_HUMAN GTP-binding protein Rheb OS=Homo sapiens GN=RHEB PE=1 SV=1	2	1	1	1	1	1	0	0	0	0	1	0	0	0	0	1	0	0	0	0	1	1	0	0	0	0	1	0	0	0	0	1	0	0	0	0	1	1	0	0	0	0
C9J9W2;Q14847	C9J9W2;Q14847	1;1	1;1	1;1	LIM and SH3 domain protein 1	LASP1	tr|C9J9W2|C9J9W2_HUMAN LIM and SH3 domain protein 1 (Fragment) OS=Homo sapiens GN=LASP1 PE=1 SV=1;sp|Q14847|LASP1_HUMAN LIM and SH3 domain protein 1 OS=Homo sapiens GN=LASP1 PE=1 SV=2	2	1	1	1	0	0	0	0	0	0	0	0	0	0	0	0	0	0	1	1	0	0	0	0	0	0	0	0	0	0	0	0	0	0	1	1	0	0	0	0	0	0
C9JA08;Q96D46	C9JA08;Q96D46	1;1	1;1	1;1	60S ribosomal export protein NMD3	NMD3	tr|C9JA08|C9JA08_HUMAN 60S ribosomal export protein NMD3 OS=Homo sapiens GN=NMD3 PE=1 SV=1;sp|Q96D46|NMD3_HUMAN 60S ribosomal export protein NMD3 OS=Homo sapiens GN=NMD3 PE=1 SV=1	2	1	1	1	0	0	0	0	1	1	0	0	0	0	0	0	0	0	0	0	0	0	0	0	1	1	0	0	0	0	0	0	0	0	0	0	0	0	0	0	1	1
C9JA28;Q9UNL2	C9JA28;Q9UNL2	1;1	1;1	1;1	Translocon-associated protein subunit gamma	SSR3	tr|C9JA28|C9JA28_HUMAN Translocon-associated protein subunit gamma OS=Homo sapiens GN=SSR3 PE=1 SV=1;sp|Q9UNL2|SSRG_HUMAN Translocon-associated protein subunit gamma OS=Homo sapiens GN=SSR3 PE=1 SV=1	2	1	1	1	0	0	0	0	0	0	0	0	0	0	1	0	0	0	0	0	0	0	0	0	0	0	0	0	0	0	1	0	0	0	0	0	0	0	0	0	0	0
C9JAW5;C9JNU6;Q9Y241	C9JAW5;C9JNU6;Q9Y241	1;1;1	1;1;1	1;1;1	HIG1 domain family member 1A, mitochondrial	HIGD1A	tr|C9JAW5|C9JAW5_HUMAN Uncharacterized protein OS=Homo sapiens PE=4 SV=1;tr|C9JNU6|C9JNU6_HUMAN HIG1 domain family member 1A, mitochondrial OS=Homo sapiens GN=HIGD1A PE=4 SV=1;sp|Q9Y241|HIG1A_HUMAN HIG1 domain family member 1A, mitochondrial OS=Homo sapien	3	1	1	1	1	1	0	0	1	1	0	0	1	0	1	0	1	1	1	0	1	1	0	0	1	1	0	0	1	0	1	0	1	1	1	0	1	1	0	0	1	1
C9JBL1;X6R2S6;Q9Y6A9	C9JBL1;X6R2S6;Q9Y6A9	1;1;1	1;1;1	1;1;1	Signal peptidase complex subunit 1	SPCS1	tr|C9JBL1|C9JBL1_HUMAN Signal peptidase complex subunit 1 OS=Homo sapiens GN=SPCS1 PE=1 SV=1;tr|X6R2S6|X6R2S6_HUMAN Signal peptidase complex subunit 1 OS=Homo sapiens GN=SPCS1 PE=1 SV=1;sp|Q9Y6A9|SPCS1_HUMAN Signal peptidase complex subunit 1 OS=Homo sapie	3	1	1	1	0	0	0	1	0	0	0	0	0	0	0	0	0	0	0	0	0	0	0	1	0	0	0	0	0	0	0	0	0	0	0	0	0	0	0	1	0	0
C9JEU5;C9JC84;P02679;C9JPQ9;C9JU00	C9JEU5;C9JC84;P02679	11;11;11;3;3	11;11;11;3;3	11;11;11;3;3	Fibrinogen gamma chain	FGG	tr|C9JEU5|C9JEU5_HUMAN Fibrinogen gamma chain OS=Homo sapiens GN=FGG PE=1 SV=1;tr|C9JC84|C9JC84_HUMAN Fibrinogen gamma chain OS=Homo sapiens GN=FGG PE=1 SV=1;sp|P02679|FIBG_HUMAN Fibrinogen gamma chain OS=Homo sapiens GN=FGG PE=1 SV=3	5	11	11	11	3	5	4	3	2	6	5	7	6	3	3	5	5	7	2	5	3	5	4	3	2	6	5	7	6	3	3	5	5	7	2	5	3	5	4	3	2	6
C9JDZ2;Q9NVQ4	C9JDZ2;Q9NVQ4	1;1	1;1	1;1	Fas apoptotic inhibitory molecule 1	FAIM	tr|C9JDZ2|C9JDZ2_HUMAN Fas apoptotic inhibitory molecule 1 (Fragment) OS=Homo sapiens GN=FAIM PE=1 SV=1;sp|Q9NVQ4|FAIM1_HUMAN Fas apoptotic inhibitory molecule 1 OS=Homo sapiens GN=FAIM PE=1 SV=1	2	1	1	1	0	0	1	0	0	0	0	0	0	0	0	0	0	0	0	0	0	0	1	0	0	0	0	0	0	0	0	0	0	0	0	0	0	0	1	0	0	0
C9JFE4;Q13098;A0A096LP07;A0A096LPJ3;A8K070;J3QQX0	C9JFE4;Q13098;A0A096LP07;A0A096LPJ3;A8K070	3;3;2;2;2;1	3;3;2;2;2;1	3;3;2;2;2;1	COP9 signalosome complex subunit 1	GPS1	tr|C9JFE4|C9JFE4_HUMAN COP9 signalosome complex subunit 1 OS=Homo sapiens GN=GPS1 PE=1 SV=2;sp|Q13098|CSN1_HUMAN COP9 signalosome complex subunit 1 OS=Homo sapiens GN=GPS1 PE=1 SV=4;tr|A0A096LP07|A0A096LP07_HUMAN COP9 signalosome complex subunit 1 OS=Homo	6	3	3	3	1	0	0	0	2	3	0	0	2	2	3	0	2	1	1	0	1	0	0	0	2	3	0	0	2	2	3	0	2	1	1	0	1	0	0	0	2	3
C9JFR7;CON__P62894;P99999	C9JFR7;CON__P62894;P99999	1;1;1	1;1;1	1;1;1	Cytochrome c	CYCS	tr|C9JFR7|C9JFR7_HUMAN Cytochrome c (Fragment) OS=Homo sapiens GN=CYCS PE=1 SV=1;;sp|P99999|CYC_HUMAN Cytochrome c OS=Homo sapiens GN=CYCS PE=1 SV=2	3	1	1	1	1	1	1	1	1	1	0	1	1	1	1	1	0	1	1	1	1	1	1	1	1	1	0	1	1	1	1	1	0	1	1	1	1	1	1	1	1	1
C9JFV4;Q8IZL8;E7EV54	C9JFV4;Q8IZL8;E7EV54	2;2;1	2;2;1	2;2;1	Proline-, glutamic acid- and leucine-rich protein 1	PELP1	tr|C9JFV4|C9JFV4_HUMAN Proline-, glutamic acid- and leucine-rich protein 1 OS=Homo sapiens GN=PELP1 PE=1 SV=2;sp|Q8IZL8|PELP1_HUMAN Proline-, glutamic acid- and leucine-rich protein 1 OS=Homo sapiens GN=PELP1 PE=1 SV=2;tr|E7EV54|E7EV54_HUMAN Proline-, glut	3	2	2	2	1	0	0	0	0	1	0	0	0	0	1	0	0	0	0	0	1	0	0	0	0	1	0	0	0	0	1	0	0	0	0	0	1	0	0	0	0	1
C9JG87;Q9NYK5	C9JG87;Q9NYK5	1;1	1;1	1;1	39S ribosomal protein L39, mitochondrial	MRPL39	tr|C9JG87|C9JG87_HUMAN 39S ribosomal protein L39, mitochondrial (Fragment) OS=Homo sapiens GN=MRPL39 PE=1 SV=1;sp|Q9NYK5|RM39_HUMAN 39S ribosomal protein L39, mitochondrial OS=Homo sapiens GN=MRPL39 PE=1 SV=3	2	1	1	1	0	0	0	0	0	0	0	1	0	1	0	1	0	0	0	0	0	0	0	0	0	0	0	1	0	1	0	1	0	0	0	0	0	0	0	0	0	0
C9JH18;I1E4Y6;Q6Y7W6	C9JH18;I1E4Y6;Q6Y7W6	1;1;1	1;1;1	1;1;1	PERQ amino acid-rich with GYF domain-containing protein 2	GIGYF2	tr|C9JH18|C9JH18_HUMAN GRB10-interacting GYF protein 2 (Fragment) OS=Homo sapiens GN=GIGYF2 PE=1 SV=1;tr|I1E4Y6|I1E4Y6_HUMAN GRB10-interacting GYF protein 2 OS=Homo sapiens GN=GIGYF2 PE=1 SV=1;sp|Q6Y7W6|GGYF2_HUMAN GRB10-interacting GYF protein 2 OS=Homo s	3	1	1	1	1	1	0	0	1	0	0	0	0	0	0	0	0	0	0	0	1	1	0	0	1	0	0	0	0	0	0	0	0	0	0	0	1	1	0	0	1	0
C9JLK2;H7C393;H7C1U0;C9JIF9;P13798	C9JLK2;H7C393;H7C1U0;C9JIF9;P13798	1;1;1;1;1	1;1;1;1;1	1;1;1;1;1	Acylamino-acid-releasing enzyme	APEH	tr|C9JLK2|C9JLK2_HUMAN Acylamino-acid-releasing enzyme (Fragment) OS=Homo sapiens GN=APEH PE=1 SV=1;tr|H7C393|H7C393_HUMAN Acylamino-acid-releasing enzyme (Fragment) OS=Homo sapiens GN=APEH PE=1 SV=1;tr|H7C1U0|H7C1U0_HUMAN Acylamino-acid-releasing enzyme (	5	1	1	1	0	0	0	0	0	0	0	0	0	0	1	0	0	0	0	0	0	0	0	0	0	0	0	0	0	0	1	0	0	0	0	0	0	0	0	0	0	0
C9JIG9;O95747	C9JIG9;O95747	1;1	1;1	1;1	Serine/threonine-protein kinase OSR1	OXSR1	tr|C9JIG9|C9JIG9_HUMAN Serine/threonine-protein kinase OSR1 OS=Homo sapiens GN=OXSR1 PE=1 SV=1;sp|O95747|OXSR1_HUMAN Serine/threonine-protein kinase OSR1 OS=Homo sapiens GN=OXSR1 PE=1 SV=1	2	1	1	1	0	0	0	0	1	1	0	0	1	0	0	0	1	1	0	0	0	0	0	0	1	1	0	0	1	0	0	0	1	1	0	0	0	0	0	0	1	1
C9JJT5;C9JU26;G3V325;P56134	C9JJT5;C9JU26;G3V325;P56134	1;1;1;1	1;1;1;1	1;1;1;1	ATP synthase subunit f, mitochondrial	ATP5J2-PTCD1;ATP5J2	tr|C9JJT5|C9JJT5_HUMAN ATP5J2-PTCD1 readthrough OS=Homo sapiens GN=ATP5J2-PTCD1 PE=4 SV=2;tr|C9JU26|C9JU26_HUMAN ATP synthase subunit f, mitochondrial OS=Homo sapiens GN=ATP5J2 PE=1 SV=1;tr|G3V325|G3V325_HUMAN ATP5J2-PTCD1 readthrough OS=Homo sapiens GN=AT	4	1	1	1	0	0	0	0	0	0	0	1	1	0	1	0	0	0	0	0	0	0	0	0	0	0	0	1	1	0	1	0	0	0	0	0	0	0	0	0	0	0
C9JL85;P58546	C9JL85;P58546	2;2	2;2	2;2	Myotrophin	MTPN	tr|C9JL85|C9JL85_HUMAN Myotrophin OS=Homo sapiens GN=MTPN PE=1 SV=1;sp|P58546|MTPN_HUMAN Myotrophin OS=Homo sapiens GN=MTPN PE=1 SV=2	2	2	2	2	0	0	0	0	0	0	2	0	0	0	1	0	0	0	1	0	0	0	0	0	0	0	2	0	0	0	1	0	0	0	1	0	0	0	0	0	0	0
C9JLU1;P52434	C9JLU1;P52434	1;1	1;1	1;1	DNA-directed RNA polymerases I, II, and III subunit RPABC3	POLR2H	tr|C9JLU1|C9JLU1_HUMAN DNA-directed RNA polymerases I, II, and III subunit RPABC3 (Fragment) OS=Homo sapiens GN=POLR2H PE=1 SV=8;sp|P52434|RPAB3_HUMAN DNA-directed RNA polymerases I, II, and III subunit RPABC3 OS=Homo sapiens GN=POLR2H PE=1 SV=4	2	1	1	1	1	1	0	1	1	1	1	1	1	1	1	1	1	1	1	1	1	1	0	1	1	1	1	1	1	1	1	1	1	1	1	1	1	1	0	1	1	1
C9JXB8;C9JNW5;P83731	C9JXB8;C9JNW5;P83731	5;5;5	5;5;5	5;5;5	60S ribosomal protein L24	RPL24	tr|C9JXB8|C9JXB8_HUMAN 60S ribosomal protein L24 OS=Homo sapiens GN=RPL24 PE=1 SV=1;tr|C9JNW5|C9JNW5_HUMAN 60S ribosomal protein L24 OS=Homo sapiens GN=RPL24 PE=1 SV=1;sp|P83731|RL24_HUMAN 60S ribosomal protein L24 OS=Homo sapiens GN=RPL24 PE=1 SV=1	3	5	5	5	3	2	2	2	1	3	1	2	3	1	2	1	3	2	2	2	3	2	2	2	1	3	1	2	3	1	2	1	3	2	2	2	3	2	2	2	1	3
E7ENC1;F8WBI9;E9PEC3;E7ETT4;E7EUY3;E7ETT1;E9PDR0;C9JQS9;E7EX59;P05166	E7ENC1;F8WBI9;E9PEC3;E7ETT4;E7EUY3;E7ETT1;E9PDR0;C9JQS9;E7EX59;P05166	1;1;1;1;1;1;1;1;1;1	1;1;1;1;1;1;1;1;1;1	1;1;1;1;1;1;1;1;1;1	Propionyl-CoA carboxylase beta chain, mitochondrial	PCCB	tr|E7ENC1|E7ENC1_HUMAN Propionyl-CoA carboxylase beta chain, mitochondrial OS=Homo sapiens GN=PCCB PE=1 SV=1;tr|F8WBI9|F8WBI9_HUMAN Propionyl-CoA carboxylase beta chain, mitochondrial OS=Homo sapiens GN=PCCB PE=1 SV=1;tr|E9PEC3|E9PEC3_HUMAN Propionyl-CoA c	10	1	1	1	1	1	0	0	0	0	0	0	0	0	0	1	1	0	1	0	1	1	0	0	0	0	0	0	0	0	0	1	1	0	1	0	1	1	0	0	0	0
C9JRZ6;F8WAR4;Q9NX63;F8WD73	C9JRZ6;F8WAR4;Q9NX63	4;4;4;1	4;4;4;1	4;4;4;1	MICOS complex subunit MIC19	CHCHD3	tr|C9JRZ6|C9JRZ6_HUMAN MICOS complex subunit OS=Homo sapiens GN=CHCHD3 PE=1 SV=1;tr|F8WAR4|F8WAR4_HUMAN MICOS complex subunit OS=Homo sapiens GN=CHCHD3 PE=1 SV=1;sp|Q9NX63|MIC19_HUMAN MICOS complex subunit MIC19 OS=Homo sapiens GN=CHCHD3 PE=1 SV=1	4	4	4	4	2	0	0	0	2	1	0	1	1	1	2	0	3	2	0	0	2	0	0	0	2	1	0	1	1	1	2	0	3	2	0	0	2	0	0	0	2	1
C9JSZ1	C9JSZ1	5	1	1		FUBP1	tr|C9JSZ1|C9JSZ1_HUMAN Far upstream element-binding protein 1 (Fragment) OS=Homo sapiens GN=FUBP1 PE=1 SV=1	1	5	1	1	0	1	2	2	0	0	1	1	0	0	3	2	0	0	4	2	0	0	0	0	0	0	0	0	0	0	0	0	0	0	1	0	0	0	0	0	0	0
C9JT21;P43897;C9JG32;F8VPA7;F8VS27	C9JT21;P43897;C9JG32;F8VPA7;F8VS27	2;2;1;1;1	2;2;1;1;1	2;2;1;1;1	Elongation factor Ts;Elongation factor Ts, mitochondrial	TSFM	tr|C9JT21|C9JT21_HUMAN Elongation factor Ts, mitochondrial (Fragment) OS=Homo sapiens GN=TSFM PE=1 SV=8;sp|P43897|EFTS_HUMAN Elongation factor Ts, mitochondrial OS=Homo sapiens GN=TSFM PE=1 SV=2;tr|C9JG32|C9JG32_HUMAN Elongation factor Ts, mitochondrial (F	5	2	2	2	1	0	0	0	0	0	0	0	0	0	0	0	0	0	1	0	1	0	0	0	0	0	0	0	0	0	0	0	0	0	1	0	1	0	0	0	0	0
C9JUG7;F8W9N7;P47755;A0A0D9SET8	C9JUG7;F8W9N7;P47755;A0A0D9SET8	3;3;3;2	2;2;2;1	2;2;2;1	F-actin-capping protein subunit alpha-2	CAPZA2	tr|C9JUG7|C9JUG7_HUMAN F-actin-capping protein subunit alpha-2 OS=Homo sapiens GN=CAPZA2 PE=1 SV=1;tr|F8W9N7|F8W9N7_HUMAN F-actin-capping protein subunit alpha-2 OS=Homo sapiens GN=CAPZA2 PE=1 SV=1;sp|P47755|CAZA2_HUMAN F-actin-capping protein subunit alph	4	3	2	2	1	1	2	2	2	1	1	0	1	0	1	0	0	1	0	1	0	0	1	1	1	0	0	0	1	0	1	0	0	1	0	1	0	0	1	1	1	0
C9JV50;E9PGZ4;Q9NTJ5	C9JV50;E9PGZ4;Q9NTJ5	1;1;1	1;1;1	1;1;1	Phosphatidylinositide phosphatase SAC1	SACM1L	tr|C9JV50|C9JV50_HUMAN Phosphatidylinositide phosphatase SAC1 (Fragment) OS=Homo sapiens GN=SACM1L PE=1 SV=1;tr|E9PGZ4|E9PGZ4_HUMAN Phosphatidylinositide phosphatase SAC1 OS=Homo sapiens GN=SACM1L PE=1 SV=1;sp|Q9NTJ5|SAC1_HUMAN Phosphatidylinositide phosph	3	1	1	1	1	1	0	0	1	0	0	1	1	0	0	0	1	1	1	0	1	1	0	0	1	0	0	1	1	0	0	0	1	1	1	0	1	1	0	0	1	0
C9JV77;P02765	C9JV77;P02765	5;5	5;5	5;5	Alpha-2-HS-glycoprotein;Alpha-2-HS-glycoprotein chain A;Alpha-2-HS-glycoprotein chain B	AHSG	tr|C9JV77|C9JV77_HUMAN Alpha-2-HS-glycoprotein OS=Homo sapiens GN=AHSG PE=1 SV=1;sp|P02765|FETUA_HUMAN Alpha-2-HS-glycoprotein OS=Homo sapiens GN=AHSG PE=1 SV=1	2	5	5	5	4	5	4	4	4	3	4	3	4	4	4	3	4	4	3	4	4	5	4	4	4	3	4	3	4	4	4	3	4	4	3	4	4	5	4	4	4	3
C9JVB6;Q7L0Y3	C9JVB6;Q7L0Y3	1;1	1;1	1;1	Mitochondrial ribonuclease P protein 1	TRMT10C	tr|C9JVB6|C9JVB6_HUMAN Mitochondrial ribonuclease P protein 1 (Fragment) OS=Homo sapiens GN=TRMT10C PE=1 SV=1;sp|Q7L0Y3|MRRP1_HUMAN Mitochondrial ribonuclease P protein 1 OS=Homo sapiens GN=TRMT10C PE=1 SV=2	2	1	1	1	0	0	0	0	0	1	0	0	0	0	0	0	0	0	0	0	0	0	0	0	0	1	0	0	0	0	0	0	0	0	0	0	0	0	0	0	0	1
C9JW69;P18754;C9JRH2;C9JMJ4;C9J3R0;C9JQZ4	C9JW69;P18754;C9JRH2;C9JMJ4;C9J3R0;C9JQZ4	2;2;1;1;1;1	2;2;1;1;1;1	2;2;1;1;1;1	Regulator of chromosome condensation	RCC1	tr|C9JW69|C9JW69_HUMAN Regulator of chromosome condensation (Fragment) OS=Homo sapiens GN=RCC1 PE=1 SV=1;sp|P18754|RCC1_HUMAN Regulator of chromosome condensation OS=Homo sapiens GN=RCC1 PE=1 SV=1;tr|C9JRH2|C9JRH2_HUMAN Regulator of chromosome condensation	6	2	2	2	1	0	0	0	1	1	0	0	0	0	1	0	1	2	2	0	1	0	0	0	1	1	0	0	0	0	1	0	1	2	2	0	1	0	0	0	1	1
C9JXC1;P31350	C9JXC1;P31350	2;2	2;2	2;2	Ribonucleoside-diphosphate reductase subunit M2	RRM2	tr|C9JXC1|C9JXC1_HUMAN Ribonucleoside-diphosphate reductase subunit M2 (Fragment) OS=Homo sapiens GN=RRM2 PE=1 SV=1;sp|P31350|RIR2_HUMAN Ribonucleoside-diphosphate reductase subunit M2 OS=Homo sapiens GN=RRM2 PE=1 SV=1	2	2	2	2	0	0	0	0	0	0	0	0	0	0	1	2	0	0	2	0	0	0	0	0	0	0	0	0	0	0	1	2	0	0	2	0	0	0	0	0	0	0
C9JY17;Q9HBI5	C9JY17;Q9HBI5	1;1	1;1	1;1	Uncharacterized protein C3orf14	C3orf14	tr|C9JY17|C9JY17_HUMAN Uncharacterized protein C3orf14 (Fragment) OS=Homo sapiens GN=C3orf14 PE=1 SV=8;sp|Q9HBI5|CC014_HUMAN Uncharacterized protein C3orf14 OS=Homo sapiens GN=C3orf14 PE=2 SV=1	2	1	1	1	0	0	0	0	0	0	0	0	1	0	0	0	0	0	0	0	0	0	0	0	0	0	0	0	1	0	0	0	0	0	0	0	0	0	0	0	0	0
H7C2W1;C9K0G7;E9PCG9;Q02338	H7C2W1;C9K0G7;E9PCG9;Q02338	1;1;1;1	1;1;1;1	1;1;1;1	D-beta-hydroxybutyrate dehydrogenase, mitochondrial	BDH1	tr|H7C2W1|H7C2W1_HUMAN D-beta-hydroxybutyrate dehydrogenase, mitochondrial (Fragment) OS=Homo sapiens GN=BDH1 PE=1 SV=1;tr|C9K0G7|C9K0G7_HUMAN D-beta-hydroxybutyrate dehydrogenase, mitochondrial (Fragment) OS=Homo sapiens GN=BDH1 PE=1 SV=1;tr|E9PCG9|E9PCG9	4	1	1	1	0	0	0	0	0	0	1	0	0	0	0	0	0	0	1	0	0	0	0	0	0	0	1	0	0	0	0	0	0	0	1	0	0	0	0	0	0	0
CON__REFSEQ:XP_001252647;CON__A2I7N3	CON__REFSEQ:XP_001252647;CON__A2I7N3	2;2	2;2	2;2			;	2	2	2	2	1	1	0	0	0	0	0	1	0	0	0	0	0	0	0	0	1	1	0	0	0	0	0	1	0	0	0	0	0	0	0	0	1	1	0	0	0	0
CON__ENSEMBL:ENSBTAP00000007350;CON__P01030	CON__ENSEMBL:ENSBTAP00000007350;CON__P01030	6;4	2;1	2;1			;	2	6	2	2	4	2	2	2	2	1	2	3	2	1	1	2	0	1	1	1	2	0	0	0	0	0	0	0	0	0	0	0	0	0	0	0	2	0	0	0	0	0
CON__ENSEMBL:ENSBTAP00000024146	CON__ENSEMBL:ENSBTAP00000024146	11	6	6				1	11	6	6	6	7	6	4	2	7	4	3	5	4	3	2	4	2	5	3	5	4	3	1	0	3	2	1	2	0	1	0	2	1	0	1	5	4	3	1	0	3
CON__ENSEMBL:ENSBTAP00000024466;CON__ENSEMBL:ENSBTAP00000024462	CON__ENSEMBL:ENSBTAP00000024466;CON__ENSEMBL:ENSBTAP00000024462	2;2	2;2	2;2			;	2	2	2	2	2	2	2	2	2	2	2	2	2	2	2	2	2	2	2	2	2	2	2	2	2	2	2	2	2	2	2	2	2	2	2	2	2	2	2	2	2	2
CON__ENSEMBL:ENSBTAP00000037665	CON__ENSEMBL:ENSBTAP00000037665	1	1	1				1	1	1	1	1	0	0	0	0	0	0	0	0	0	0	0	0	0	0	0	1	0	0	0	0	0	0	0	0	0	0	0	0	0	0	0	1	0	0	0	0	0
CON__P00761	CON__P00761	6	6	6				1	6	6	6	4	5	5	5	4	4	5	5	5	4	5	5	4	5	6	6	4	5	5	5	4	4	5	5	5	4	5	5	4	5	6	6	4	5	5	5	4	4
CON__P01966;P02008	CON__P01966	7;1	7;1	3;0				2	7	7	3	4	7	7	5	5	5	5	6	5	5	6	5	6	5	5	5	4	7	7	5	5	5	5	6	5	5	6	5	6	5	5	5	1	3	3	3	2	2
CON__P02533;P02533;CON__P19012;CON__A2A4G1;CON__Q9Z2K1;CON__Q3ZAW8;P19012;CON__Q61782;CON__Q7Z3Y9;Q7Z3Y9	CON__P02533;P02533	13;13;5;5;5;5;5;2;1;1	5;5;1;0;2;2;1;1;0;0	2;2;0;0;0;0;0;1;0;0	Keratin, type I cytoskeletal 14	KRT14	;sp|P02533|K1C14_HUMAN Keratin, type I cytoskeletal 14 OS=Homo sapiens GN=KRT14 PE=1 SV=4	10	13	5	2	3	7	6	10	8	3	4	6	3	5	3	5	4	4	5	7	0	1	2	4	2	0	0	3	0	1	0	1	1	0	0	2	0	1	0	2	1	0
CON__P48668;CON__P04259;CON__P02538;P48668;P02538	CON__P48668;CON__P04259;CON__P02538;P48668;P02538	15;15;15;15;15	4;4;4;4;4	0;0;0;0;0	Keratin, type II cytoskeletal 6C;Keratin, type II cytoskeletal 6A	KRT6C;KRT6A	;;;sp|P48668|K2C6C_HUMAN Keratin, type II cytoskeletal 6C OS=Homo sapiens GN=KRT6C PE=1 SV=3;sp|P02538|K2C6A_HUMAN Keratin, type II cytoskeletal 6A OS=Homo sapiens GN=KRT6A PE=1 SV=3	5	15	4	0	3	5	10	9	7	3	3	5	4	5	4	4	2	3	6	5	0	0	4	1	2	0	0	0	0	1	0	1	0	0	1	2	0	0	0	0	0	0
CON__P02584	CON__P02584	5	2	2				1	5	2	2	3	3	1	1	1	2	1	0	1	1	1	1	1	0	0	1	1	2	1	1	1	2	1	0	1	1	0	1	1	0	0	0	1	2	1	1	1	2
CON__P02662	CON__P02662	3	3	3				1	3	3	3	0	1	1	1	0	1	0	0	0	0	0	1	0	0	0	0	0	1	1	1	0	1	0	0	0	0	0	1	0	0	0	0	0	1	1	1	0	1
CON__P02754	CON__P02754	2	2	2				1	2	2	2	0	0	0	0	0	1	0	0	0	0	0	0	0	0	1	0	0	0	0	0	0	1	0	0	0	0	0	0	0	0	1	0	0	0	0	0	0	1
CON__P02768-1;P02768;A0A0C4DGB6;H0YA55;B7WNR0;D6RHD5;C9JKR2;A0A087WWT3;H7C013	CON__P02768-1;P02768;A0A0C4DGB6;H0YA55;B7WNR0;D6RHD5;C9JKR2;A0A087WWT3	53;53;49;39;39;37;33;32;19	47;47;43;33;35;33;29;29;17	47;47;43;33;35;33;29;29;17	Serum albumin	ALB	;sp|P02768|ALBU_HUMAN Serum albumin OS=Homo sapiens GN=ALB PE=1 SV=2;tr|A0A0C4DGB6|A0A0C4DGB6_HUMAN Serum albumin OS=Homo sapiens GN=ALB PE=1 SV=1;tr|H0YA55|H0YA55_HUMAN Serum albumin (Fragment) OS=Homo sapiens GN=ALB PE=1 SV=1;tr|B7WNR0|B7WNR0_HUMAN Serum	9	53	47	47	41	45	41	39	39	38	42	41	41	36	42	38	42	38	36	41	37	40	36	35	35	34	37	36	36	31	37	32	37	33	32	36	37	40	36	35	35	34
CON__P02769	CON__P02769	57	57	51				1	57	57	51	37	44	46	42	40	41	41	46	45	44	46	52	43	45	49	46	37	44	46	42	40	41	41	46	45	44	46	52	43	45	49	46	33	39	41	38	36	37
CON__P05784	CON__P05784	7	1	1				1	7	1	1	2	3	2	4	4	2	2	2	2	4	3	2	5	3	2	4	0	0	0	0	0	0	0	0	0	1	0	0	1	0	0	0	0	0	0	0	0	0
CON__P05787;P05787;F8VUG2;F8W1U3;CON__H-INV:HIT000292931;F8VP67;CON__Q9H552;CON__H-INV:HIT000016045;CON__REFSEQ:XP_092267;Q8IWY7;H0YIB2;F8VQY3	CON__P05787;P05787;F8VUG2	24;24;14;11;10;6;6;3;2;2;1;1	17;17;9;6;8;4;2;1;2;1;1;1	15;15;8;6;7;4;2;1;2;0;1;1	Keratin, type II cytoskeletal 8	KRT8	;sp|P05787|K2C8_HUMAN Keratin, type II cytoskeletal 8 OS=Homo sapiens GN=KRT8 PE=1 SV=7;tr|F8VUG2|F8VUG2_HUMAN Keratin, type II cytoskeletal 8 (Fragment) OS=Homo sapiens GN=KRT8 PE=1 SV=1	12	24	17	15	14	14	13	17	10	13	10	12	12	10	9	10	10	10	10	8	11	10	8	11	7	11	8	9	8	8	6	7	8	8	7	5	9	8	6	9	5	9
CON__P08779;P08779;K7ENW6	CON__P08779;P08779	9;9;3	1;1;1	1;1;1	Keratin, type I cytoskeletal 16	KRT16	;sp|P08779|K1C16_HUMAN Keratin, type I cytoskeletal 16 OS=Homo sapiens GN=KRT16 PE=1 SV=4	3	9	1	1	2	4	5	6	7	2	3	4	2	4	2	2	3	3	3	5	0	0	0	0	1	0	0	0	0	0	0	0	0	0	0	0	0	0	0	0	1	0
CON__P12763	CON__P12763	9	9	9				1	9	9	9	6	5	5	7	5	3	5	3	4	3	4	4	5	4	4	6	6	5	5	7	5	3	5	3	4	3	4	4	5	4	4	6	6	5	5	7	5	3
CON__P13645;P13645;CON__P02535-1;CON__Q148H6;CON__Q7Z3Y7;Q7Z3Y7;CON__Q7Z3Z0;CON__Q7Z3Y8;CON__Q2M2I5;Q7Z3Z0;Q7Z3Y8;Q2M2I5	CON__P13645;P13645	27;27;9;3;3;3;2;2;2;2;2;2	27;27;9;3;3;3;2;2;2;2;2;2	22;22;5;1;1;1;1;1;0;1;1;0	Keratin, type I cytoskeletal 10	KRT10	;sp|P13645|K1C10_HUMAN Keratin, type I cytoskeletal 10 OS=Homo sapiens GN=KRT10 PE=1 SV=6	12	27	27	22	10	16	18	19	12	7	11	16	11	13	13	17	10	11	22	13	10	16	18	19	12	7	11	16	11	13	13	17	10	11	22	13	9	13	14	15	8	6
CON__P13647;P13647;F8W0C6;H0YIN9;H0YI76;CON__P07744;F8VV57;F8VU69;CON__Q8N1N4-2;CON__Q7RTT2;Q8N1N4	CON__P13647;P13647;F8W0C6	15;15;8;5;4;4;3;2;2;2;2	3;3;1;1;1;0;1;0;0;0;0	2;2;0;1;1;0;1;0;0;0;0	Keratin, type II cytoskeletal 5	KRT5	;sp|P13647|K2C5_HUMAN Keratin, type II cytoskeletal 5 OS=Homo sapiens GN=KRT5 PE=1 SV=3;tr|F8W0C6|F8W0C6_HUMAN Keratin, type II cytoskeletal 5 (Fragment) OS=Homo sapiens GN=KRT5 PE=1 SV=8	11	15	3	2	5	4	9	9	4	3	2	5	4	3	4	5	2	2	5	5	2	1	1	2	0	0	1	1	1	0	1	1	1	1	1	1	2	1	1	1	0	0
CON__P15497	CON__P15497	5	5	5				1	5	5	5	3	3	3	2	1	3	4	4	4	1	1	2	3	2	2	3	3	3	3	2	1	3	4	4	4	1	1	2	3	2	2	3	3	3	3	2	1	3
CON__P15636	CON__P15636	1	1	1				1	1	1	1	1	1	1	1	1	0	1	1	1	1	1	1	1	1	1	0	1	1	1	1	1	0	1	1	1	1	1	1	1	1	1	0	1	1	1	1	1	0
CON__P34955	CON__P34955	14	14	14				1	14	14	14	8	7	11	9	8	3	6	10	8	5	9	7	9	7	6	8	8	7	11	9	8	3	6	10	8	5	9	7	9	7	6	8	8	7	11	9	8	3
CON__P35527;P35527;K7EQQ3	CON__P35527;P35527;K7EQQ3	20;20;11	19;19;11	19;19;11	Keratin, type I cytoskeletal 9	KRT9	;sp|P35527|K1C9_HUMAN Keratin, type I cytoskeletal 9 OS=Homo sapiens GN=KRT9 PE=1 SV=3;tr|K7EQQ3|K7EQQ3_HUMAN Keratin, type I cytoskeletal 9 OS=Homo sapiens GN=KRT9 PE=1 SV=1	3	20	19	19	9	11	12	13	9	6	10	13	7	9	10	11	10	6	16	10	9	10	12	12	8	6	10	13	7	9	9	11	10	6	16	9	9	10	12	12	8	6
CON__P35908;P35908;CON__Q6NXH9;CON__Q9R0H5;CON__Q7RTS7;CON__Q32MB2;F8W1S1;CON__Q7Z794;Q7RTS7;Q86Y46;Q7Z794;H0YIC5	CON__P35908;P35908	26;26;4;3;3;3;3;3;3;3;3;1	24;24;3;2;3;3;3;2;3;3;2;1	16;16;0;0;0;0;0;0;0;0;0;0	Keratin, type II cytoskeletal 2 epidermal	KRT2	;sp|P35908|K22E_HUMAN Keratin, type II cytoskeletal 2 epidermal OS=Homo sapiens GN=KRT2 PE=1 SV=2	12	26	24	16	7	14	15	18	8	8	5	15	8	6	8	11	5	5	15	8	5	12	14	16	7	6	4	13	6	4	7	9	4	4	13	7	3	7	10	11	3	3
CON__P50448	CON__P50448	1	1	1				1	1	1	1	1	0	0	0	0	0	0	0	0	0	0	0	0	0	0	0	1	0	0	0	0	0	0	0	0	0	0	0	0	0	0	0	1	0	0	0	0	0
CON__P67983;Q8N339;P80297;P04732;P02795;P13640	CON__P67983;Q8N339;P80297;P04732;P02795;P13640	1;1;1;1;1;1	1;1;1;1;1;1	1;1;1;1;1;1	Metallothionein-1M;Metallothionein-1X;Metallothionein-1E;Metallothionein-2;Metallothionein-1G	MT1M;MT1X;MT1E;MT2A;MT1G	;sp|Q8N339|MT1M_HUMAN Metallothionein-1M OS=Homo sapiens GN=MT1M PE=3 SV=2;sp|P80297|MT1X_HUMAN Metallothionein-1X OS=Homo sapiens GN=MT1X PE=1 SV=1;sp|P04732|MT1E_HUMAN Metallothionein-1E OS=Homo sapiens GN=MT1E PE=1 SV=1;sp|P02795|MT2_HUMAN Metallothione	6	1	1	1	0	1	1	1	1	0	1	1	1	0	0	1	1	0	1	1	0	1	1	1	1	0	1	1	1	0	0	1	1	0	1	1	0	1	1	1	1	0
CON__Q04695;Q04695;F5GWP8;CON__Q9QWL7;K7EPJ9;K7ESE1;A8MT21;K7ELP7;J3QR55;C9JTG5;CON__Q14525;CON__Q9UE12;CON__Q15323;CON__A2A5Y0;CON__Q9C075;CON__P35900;CON__Q9D312;CON__Q14532;CON__A2AB72;CON__O76015;CON__O76013;CON__O76014;CON__REFSEQ:XP_986630;CON__Q99456;Q14525;Q15323;Q9C075;P35900;Q14532;O76014;O76015;O76013;Q99456	CON__Q04695;Q04695;F5GWP8;CON__Q9QWL7;K7EPJ9	21;21;16;15;13;3;2;1;1;1;1;1;1;1;1;1;1;1;1;1;1;1;1;1;1;1;1;1;1;1;1;1;1	19;19;15;13;11;3;2;1;1;1;0;0;0;0;1;1;1;0;0;0;0;0;0;0;0;0;1;1;0;0;0;0;0	11;11;8;5;8;1;0;1;0;0;0;0;0;0;0;0;0;0;0;0;0;0;0;0;0;0;0;0;0;0;0;0;0	Keratin, type I cytoskeletal 17	KRT17	;sp|Q04695|K1C17_HUMAN Keratin, type I cytoskeletal 17 OS=Homo sapiens GN=KRT17 PE=1 SV=2;tr|F5GWP8|F5GWP8_HUMAN Keratin, type I cytoskeletal 17 OS=Homo sapiens GN=KRT17 PE=1 SV=2;;tr|K7EPJ9|K7EPJ9_HUMAN Keratin, type I cytoskeletal 17 (Fragment) OS=Homo s	33	21	19	11	11	12	6	11	10	7	8	6	5	9	7	7	6	6	7	8	11	10	5	9	8	7	7	6	4	8	6	7	6	5	6	7	8	6	2	4	4	4
CON__Q05443	CON__Q05443	3	3	1				1	3	3	1	0	1	0	0	1	1	0	2	0	0	1	0	0	1	0	0	0	1	0	0	1	1	0	2	0	0	1	0	0	1	0	0	0	1	0	0	0	0
CON__Q29443;CON__Q0IIK2;E7EQB2;E7ER44;P02788	CON__Q29443;CON__Q0IIK2	3;3;1;1;1	3;3;1;1;1	3;3;1;1;1			;	5	3	3	3	2	0	0	0	0	0	0	0	1	0	0	0	0	0	0	0	2	0	0	0	0	0	0	0	1	0	0	0	0	0	0	0	2	0	0	0	0	0
CON__Q0V8M9	CON__Q0V8M9	2	2	2				1	2	2	2	2	0	0	0	0	0	0	0	0	0	0	0	0	0	0	0	2	0	0	0	0	0	0	0	0	0	0	0	0	0	0	0	2	0	0	0	0	0
CON__Q2KJC7	CON__Q2KJC7	1	1	1				1	1	1	1	1	0	0	0	0	0	0	0	0	0	0	0	0	0	0	0	1	0	0	0	0	0	0	0	0	0	0	0	0	0	0	0	1	0	0	0	0	0
CON__Q2UVX4	CON__Q2UVX4	10	5	5				1	10	5	5	6	5	4	3	1	2	2	5	4	0	1	2	1	1	1	2	4	1	0	0	0	0	0	1	0	0	0	0	0	0	0	0	4	1	0	0	0	0
CON__Q3KNV1;P08729;CON__P08729;CON__Q9DCV7;A0A1W2PRP1;CON__Q9NSB2;CON__Q6ISB0;Q9NSB2;CON__Q3SY84;Q3SY84;U3KPR1;H0YHD9;F8VS61;CON__Q61726;CON__Q6NT21;CON__P78385;CON__P78386;P78385;P78386	CON__Q3KNV1;P08729;CON__P08729	21;21;20;7;5;4;4;4;2;2;1;1;1;1;1;1;1;1;1	16;16;15;2;5;0;0;0;0;0;0;0;0;0;0;0;0;0;0	14;14;13;2;5;0;0;0;0;0;0;0;0;0;0;0;0;0;0	Keratin, type II cytoskeletal 7	KRT7	;sp|P08729|K2C7_HUMAN Keratin, type II cytoskeletal 7 OS=Homo sapiens GN=KRT7 PE=1 SV=5;	19	21	16	14	10	13	10	11	9	8	9	10	12	11	8	12	8	7	7	9	8	10	7	7	6	6	8	8	9	9	6	10	6	5	5	7	8	10	7	7	5	5
CON__Q3SX09;CON__P02070;A8MUF7;E9PBW4;P69892;P69891;P02100	CON__Q3SX09	8;2;1;1;1;1;1	8;2;1;1;1;1;1	6;1;0;0;0;0;0				7	8	8	6	8	7	5	6	6	5	7	7	6	5	5	4	7	6	5	5	8	7	5	6	6	5	7	7	6	5	5	4	7	6	5	5	6	5	4	5	5	4
CON__Q3SX28;P07951;Q5TCU3;Q5TCU8;H0YKX5;K7ERG3;K7ENT6;Q6ZN40;K7EPV9;K7EMU5;U3KQK2	CON__Q3SX28;P07951;Q5TCU3;Q5TCU8;H0YKX5;K7ERG3;K7ENT6;Q6ZN40	9;9;8;8;7;7;7;7;1;1;1	1;1;0;0;0;0;0;0;0;0;0	1;1;0;0;0;0;0;0;0;0;0	Tropomyosin beta chain	TPM2;TPM1;TPM4	;sp|P07951|TPM2_HUMAN Tropomyosin beta chain OS=Homo sapiens GN=TPM2 PE=1 SV=1;tr|Q5TCU3|Q5TCU3_HUMAN Tropomyosin beta chain OS=Homo sapiens GN=TPM2 PE=1 SV=1;tr|Q5TCU8|Q5TCU8_HUMAN Tropomyosin beta chain OS=Homo sapiens GN=TPM2 PE=1 SV=1;tr|H0YKX5|H0YKX5_	11	9	1	1	6	5	6	5	4	4	4	5	5	2	1	3	3	4	3	2	1	1	1	1	0	0	1	1	1	0	0	0	1	0	0	0	1	1	1	1	0	0
CON__Q3SZH5	CON__Q3SZH5	2	2	2				1	2	2	2	2	2	2	1	0	0	0	0	0	0	0	0	0	0	0	0	2	2	2	1	0	0	0	0	0	0	0	0	0	0	0	0	2	2	2	1	0	0
CON__Q3SZR3	CON__Q3SZR3	1	1	1				1	1	1	1	0	1	1	0	0	0	0	0	0	0	0	1	0	0	1	0	0	1	1	0	0	0	0	0	0	0	0	1	0	0	1	0	0	1	1	0	0	0
CON__Q3T052	CON__Q3T052	12	10	10				1	12	10	10	6	6	4	3	1	1	0	1	3	2	2	1	5	0	0	3	6	6	4	2	1	1	0	0	1	2	1	0	3	0	0	3	6	6	4	2	1	1
CON__Q58D62	CON__Q58D62	2	2	2				1	2	2	2	0	0	0	0	2	1	2	1	1	0	0	0	1	1	0	0	0	0	0	0	2	1	2	1	1	0	0	0	1	1	0	0	0	0	0	0	2	1
CON__Q5XQN5;CON__Q922U2	CON__Q5XQN5;CON__Q922U2	15;13	5;3	0;0			;	2	15	5	0	4	6	12	10	4	4	3	5	5	3	5	6	2	3	6	7	1	0	4	2	1	1	0	1	0	1	1	1	0	0	1	2	0	0	0	0	0	0
CON__Q99PS0	CON__Q99PS0	2	1	1				1	2	1	1	0	1	0	1	0	0	0	0	0	0	0	0	0	0	0	0	0	1	0	0	0	0	0	0	0	0	0	0	0	0	0	0	0	1	0	0	0	0
CON__Q9TRI1	CON__Q9TRI1	6	3	3				1	6	3	3	4	3	2	2	2	2	1	4	4	2	1	1	3	2	2	2	2	1	0	0	0	0	0	1	1	0	0	0	0	0	0	0	2	1	0	0	0	0
CON__Streptavidin	CON__Streptavidin	6	6	6				1	6	6	6	2	2	3	6	3	3	3	3	4	5	5	5	3	5	4	4	2	2	3	6	3	3	3	3	4	5	5	5	3	5	4	4	2	2	3	6	3	3
H0YEC5;H0YD77;H0YCH5;H0Y3P2;D3DQV9;P78344	H0YEC5;H0YD77;H0YCH5;H0Y3P2;D3DQV9;P78344	2;2;2;2;2;2	2;2;2;2;2;2	2;2;2;2;2;2	Eukaryotic translation initiation factor 4 gamma 2	EIF4G2	tr|H0YEC5|H0YEC5_HUMAN Eukaryotic translation initiation factor 4 gamma 2 (Fragment) OS=Homo sapiens GN=EIF4G2 PE=1 SV=1;tr|H0YD77|H0YD77_HUMAN Eukaryotic translation initiation factor 4 gamma 2 (Fragment) OS=Homo sapiens GN=EIF4G2 PE=1 SV=1;tr|H0YCH5|H0YC	6	2	2	2	0	0	0	0	1	0	0	0	1	0	0	0	0	2	0	0	0	0	0	0	1	0	0	0	1	0	0	0	0	2	0	0	0	0	0	0	1	0
D3YTB1;F8W727;P62910	D3YTB1;F8W727;P62910	2;2;2	2;2;2	2;2;2	60S ribosomal protein L32	RPL32	tr|D3YTB1|D3YTB1_HUMAN 60S ribosomal protein L32 (Fragment) OS=Homo sapiens GN=RPL32 PE=1 SV=1;tr|F8W727|F8W727_HUMAN 60S ribosomal protein L32 OS=Homo sapiens GN=RPL32 PE=1 SV=1;sp|P62910|RL32_HUMAN 60S ribosomal protein L32 OS=Homo sapiens GN=RPL32 PE=1	3	2	2	2	1	1	1	0	1	0	0	1	1	1	0	1	0	1	1	1	1	1	1	0	1	0	0	1	1	1	0	1	0	1	1	1	1	1	1	0	1	0
D6R9I9;P61221	D6R9I9;P61221	2;2	2;2	2;2	ATP-binding cassette sub-family E member 1	ABCE1	tr|D6R9I9|D6R9I9_HUMAN ATP-binding cassette sub-family E member 1 OS=Homo sapiens GN=ABCE1 PE=1 SV=1;sp|P61221|ABCE1_HUMAN ATP-binding cassette sub-family E member 1 OS=Homo sapiens GN=ABCE1 PE=1 SV=1	2	2	2	2	1	0	0	0	1	2	0	0	1	0	1	0	2	1	1	0	1	0	0	0	1	2	0	0	1	0	1	0	2	1	1	0	1	0	0	0	1	2
D6R9P3;D6RD18;D6RBZ0;Q99729	D6R9P3;D6RD18;D6RBZ0;Q99729	4;4;4;3	4;4;4;3	4;4;4;3	Heterogeneous nuclear ribonucleoprotein A/B	HNRNPAB	tr|D6R9P3|D6R9P3_HUMAN Heterogeneous nuclear ribonucleoprotein A/B OS=Homo sapiens GN=HNRNPAB PE=1 SV=1;tr|D6RD18|D6RD18_HUMAN Heterogeneous nuclear ribonucleoprotein A/B OS=Homo sapiens GN=HNRNPAB PE=1 SV=1;tr|D6RBZ0|D6RBZ0_HUMAN Heterogeneous nuclear rib	4	4	4	4	3	2	3	2	0	1	2	2	1	1	1	2	1	1	2	2	3	2	3	2	0	1	2	2	1	1	1	2	1	1	2	2	3	2	3	2	0	1
D6RFH2;D6RDN0;D6R9V8;H0Y8K3;Q9UKY7	D6RFH2;D6RDN0;D6R9V8;H0Y8K3;Q9UKY7	1;1;1;1;1	1;1;1;1;1	1;1;1;1;1	Protein CDV3 homolog	CDV3	tr|D6RFH2|D6RFH2_HUMAN Protein CDV3 homolog OS=Homo sapiens GN=CDV3 PE=1 SV=1;tr|D6RDN0|D6RDN0_HUMAN Protein CDV3 homolog OS=Homo sapiens GN=CDV3 PE=1 SV=1;tr|D6R9V8|D6R9V8_HUMAN Protein CDV3 homolog OS=Homo sapiens GN=CDV3 PE=1 SV=1;tr|H0Y8K3|H0Y8K3_HUMAN	5	1	1	1	0	0	0	0	0	0	0	1	0	0	1	1	0	0	0	0	0	0	0	0	0	0	0	1	0	0	1	1	0	0	0	0	0	0	0	0	0	0
D6RBH8;D6RF22;D6RF49;D6RAF3;D6RFF0;Q4G0J3	D6RBH8;D6RF22;D6RF49;D6RAF3;D6RFF0;Q4G0J3	1;1;1;1;1;1	1;1;1;1;1;1	1;1;1;1;1;1	La-related protein 7	LARP7	tr|D6RBH8|D6RBH8_HUMAN La-related protein 7 OS=Homo sapiens GN=LARP7 PE=1 SV=1;tr|D6RF22|D6RF22_HUMAN La-related protein 7 OS=Homo sapiens GN=LARP7 PE=1 SV=1;tr|D6RF49|D6RF49_HUMAN La-related protein 7 (Fragment) OS=Homo sapiens GN=LARP7 PE=1 SV=1;tr|D6RAF	6	1	1	1	0	0	0	0	0	1	0	0	0	0	0	0	0	0	0	0	0	0	0	0	0	1	0	0	0	0	0	0	0	0	0	0	0	0	0	0	0	1
D6RAF8;Q14103;H0YA96;H0Y8G5;D6RF44;D6RBQ9;D6RD83	D6RAF8;Q14103;H0YA96;H0Y8G5;D6RF44;D6RBQ9	8;8;7;7;5;4;3	8;8;7;7;5;4;3	7;7;6;6;4;3;3	Heterogeneous nuclear ribonucleoprotein D0	HNRNPD	tr|D6RAF8|D6RAF8_HUMAN Heterogeneous nuclear ribonucleoprotein D0 (Fragment) OS=Homo sapiens GN=HNRNPD PE=1 SV=1;sp|Q14103|HNRPD_HUMAN Heterogeneous nuclear ribonucleoprotein D0 OS=Homo sapiens GN=HNRNPD PE=1 SV=1;tr|H0YA96|H0YA96_HUMAN Heterogeneous nucle	7	8	8	7	4	3	3	2	1	1	4	4	2	1	5	4	0	1	5	3	4	3	3	2	1	1	4	4	2	1	5	4	0	1	5	3	3	2	3	2	1	1
D6RAN4;P32969;H0Y9V9;H0Y9R4;E7ESE0	D6RAN4;P32969;H0Y9V9;H0Y9R4;E7ESE0	5;5;4;3;3	5;5;4;3;3	5;5;4;3;3	60S ribosomal protein L9	RPL9	tr|D6RAN4|D6RAN4_HUMAN 60S ribosomal protein L9 (Fragment) OS=Homo sapiens GN=RPL9 PE=1 SV=8;sp|P32969|RL9_HUMAN 60S ribosomal protein L9 OS=Homo sapiens GN=RPL9 PE=1 SV=1;tr|H0Y9V9|H0Y9V9_HUMAN 60S ribosomal protein L9 (Fragment) OS=Homo sapiens GN=RPL9 P	5	5	5	5	2	1	3	2	1	2	2	1	2	1	1	2	1	2	2	1	2	1	3	2	1	2	2	1	2	1	1	2	1	2	2	1	2	1	3	2	1	2
D6RBL5;P08758;E9PHT9;D6RBE9	D6RBL5;P08758;E9PHT9;D6RBE9	6;6;3;3	6;6;3;3	6;6;3;3	Annexin;Annexin A5	ANXA5	tr|D6RBL5|D6RBL5_HUMAN Annexin OS=Homo sapiens GN=ANXA5 PE=1 SV=1;sp|P08758|ANXA5_HUMAN Annexin A5 OS=Homo sapiens GN=ANXA5 PE=1 SV=2;tr|E9PHT9|E9PHT9_HUMAN Annexin OS=Homo sapiens GN=ANXA5 PE=1 SV=1;tr|D6RBE9|D6RBE9_HUMAN Annexin OS=Homo sapiens GN=ANXA5	4	6	6	6	3	5	2	1	2	1	1	1	0	1	2	2	1	2	2	2	3	5	2	1	2	1	1	1	0	1	2	2	1	2	2	2	3	5	2	1	2	1
D6RD47;P62266	D6RD47;P62266	2;2	2;2	2;2	40S ribosomal protein S23	RPS23	tr|D6RD47|D6RD47_HUMAN 40S ribosomal protein S23 OS=Homo sapiens GN=RPS23 PE=1 SV=1;sp|P62266|RS23_HUMAN 40S ribosomal protein S23 OS=Homo sapiens GN=RPS23 PE=1 SV=3	2	2	2	2	0	1	1	0	1	0	1	0	1	1	0	0	0	0	0	0	0	1	1	0	1	0	1	0	1	1	0	0	0	0	0	0	0	1	1	0	1	0
D6RD69;Q9Y6B6;D6R9R5;Q9H029	D6RD69;Q9Y6B6;D6R9R5;Q9H029	2;2;1;1	1;1;1;1	1;1;1;1	GTP-binding protein SAR1b	SAR1B;DKFZp434B2017	tr|D6RD69|D6RD69_HUMAN GTP-binding protein SAR1b (Fragment) OS=Homo sapiens GN=SAR1B PE=1 SV=1;sp|Q9Y6B6|SAR1B_HUMAN GTP-binding protein SAR1b OS=Homo sapiens GN=SAR1B PE=1 SV=1;tr|D6R9R5|D6R9R5_HUMAN GTP-binding protein SAR1b (Fragment) OS=Homo sapiens GN	4	2	1	1	0	2	1	1	1	0	1	1	0	1	1	1	1	1	1	2	0	1	1	1	1	0	1	1	0	1	1	1	0	0	1	1	0	1	1	1	1	0
D6RDA2;P35659;D6R9L5;B4DFG0;H0Y8X0	D6RDA2;P35659;D6R9L5;B4DFG0	3;3;2;2;1	3;3;2;2;1	3;3;2;2;1	Protein DEK	DEK	tr|D6RDA2|D6RDA2_HUMAN Protein DEK (Fragment) OS=Homo sapiens GN=DEK PE=1 SV=1;sp|P35659|DEK_HUMAN Protein DEK OS=Homo sapiens GN=DEK PE=1 SV=1;tr|D6R9L5|D6R9L5_HUMAN Protein DEK (Fragment) OS=Homo sapiens GN=DEK PE=1 SV=1;tr|B4DFG0|B4DFG0_HUMAN Protein DE	5	3	3	3	2	0	0	0	0	1	0	0	0	0	1	0	0	0	0	0	2	0	0	0	0	1	0	0	0	0	1	0	0	0	0	0	2	0	0	0	0	1
D6RDJ3;E7EQB9;O15160	D6RDJ3;E7EQB9;O15160	1;1;1	1;1;1	1;1;1	DNA-directed RNA polymerases I and III subunit RPAC1	POLR1C	tr|D6RDJ3|D6RDJ3_HUMAN DNA-directed RNA polymerases I and III subunit RPAC1 (Fragment) OS=Homo sapiens GN=POLR1C PE=1 SV=1;tr|E7EQB9|E7EQB9_HUMAN DNA-directed RNA polymerases I and III subunit RPAC1 OS=Homo sapiens GN=POLR1C PE=1 SV=1;sp|O15160|RPAC1_HUMAN	3	1	1	1	0	0	0	0	0	0	0	0	0	0	1	0	0	0	0	0	0	0	0	0	0	0	0	0	0	0	1	0	0	0	0	0	0	0	0	0	0	0
D6RE83;P09936;D6R974;D6R956;D6RF53	D6RE83;P09936;D6R974;D6R956	4;4;3;3;1	4;4;3;3;1	4;4;3;3;1	Ubiquitin carboxyl-terminal hydrolase;Ubiquitin carboxyl-terminal hydrolase isozyme L1	UCHL1	tr|D6RE83|D6RE83_HUMAN Ubiquitin carboxyl-terminal hydrolase OS=Homo sapiens GN=UCHL1 PE=1 SV=1;sp|P09936|UCHL1_HUMAN Ubiquitin carboxyl-terminal hydrolase isozyme L1 OS=Homo sapiens GN=UCHL1 PE=1 SV=2;tr|D6R974|D6R974_HUMAN Ubiquitin carboxyl-terminal hyd	5	4	4	4	0	2	2	2	0	1	3	2	2	3	3	1	1	1	3	2	0	2	2	2	0	1	3	2	2	3	3	1	1	1	3	2	0	2	2	2	0	1
D6RER0;E7EPM6;P33121;H0Y9Z9;B7Z3Z9	D6RER0;E7EPM6;P33121;H0Y9Z9;B7Z3Z9	2;2;2;1;1	2;2;2;1;1	2;2;2;1;1	Long-chain-fatty-acid--CoA ligase 1	ACSL1	tr|D6RER0|D6RER0_HUMAN Long-chain-fatty-acid--CoA ligase 1 OS=Homo sapiens GN=ACSL1 PE=1 SV=1;tr|E7EPM6|E7EPM6_HUMAN Long-chain-fatty-acid--CoA ligase 1 OS=Homo sapiens GN=ACSL1 PE=1 SV=1;sp|P33121|ACSL1_HUMAN Long-chain-fatty-acid--CoA ligase 1 OS=Homo sa	5	2	2	2	1	1	0	0	0	0	0	0	0	0	0	0	0	0	0	0	1	1	0	0	0	0	0	0	0	0	0	0	0	0	0	0	1	1	0	0	0	0
D6RGI3;D6RER5;Q9NVA2;D6RDP1;D6R9Y6;D6RDU5	D6RGI3;D6RER5;Q9NVA2;D6RDP1;D6R9Y6;D6RDU5	2;2;2;1;1;1	2;2;2;1;1;1	2;2;2;1;1;1	Septin-11	2011-09-01	tr|D6RGI3|D6RGI3_HUMAN Septin 11, isoform CRA_b OS=Homo sapiens GN=SEPT11 PE=1 SV=1;tr|D6RER5|D6RER5_HUMAN Septin-11 OS=Homo sapiens GN=SEPT11 PE=1 SV=1;sp|Q9NVA2|SEP11_HUMAN Septin-11 OS=Homo sapiens GN=SEPT11 PE=1 SV=3;tr|D6RDP1|D6RDP1_HUMAN Septin-11 (F	6	2	2	2	0	0	1	0	0	0	1	1	0	0	2	0	0	0	1	1	0	0	1	0	0	0	1	1	0	0	2	0	0	0	1	1	0	0	1	0	0	0
D6RHZ5;D6REX3;O94979;H0YAB3;H7BXG7;D6RE64;D6RCQ9;H0Y9T9;H0Y9K1;H0Y8V7	D6RHZ5;D6REX3;O94979;H0YAB3;H7BXG7	3;3;3;2;2;1;1;1;1;1	3;3;3;2;2;1;1;1;1;1	3;3;3;2;2;1;1;1;1;1	Protein transport protein Sec31A	SEC31A	tr|D6RHZ5|D6RHZ5_HUMAN Protein transport protein Sec31A OS=Homo sapiens GN=SEC31A PE=1 SV=1;tr|D6REX3|D6REX3_HUMAN Protein transport protein Sec31A OS=Homo sapiens GN=SEC31A PE=1 SV=1;sp|O94979|SC31A_HUMAN Protein transport protein Sec31A OS=Homo sapiens G	10	3	3	3	0	0	0	0	0	0	0	0	0	1	0	0	1	1	0	0	0	0	0	0	0	0	0	0	0	1	0	0	1	1	0	0	0	0	0	0	0	0
D6RF35;P02774;D6RBJ7;D6RF20;CON__Q3MHN5;CON__ENSEMBL:ENSBTAP00000018229	D6RF35;P02774;D6RBJ7	14;13;8;2;2;2	14;13;8;2;2;2	14;13;8;2;2;2	Vitamin D-binding protein	GC	tr|D6RF35|D6RF35_HUMAN Vitamin D-binding protein OS=Homo sapiens GN=GC PE=1 SV=1;sp|P02774|VTDB_HUMAN Vitamin D-binding protein OS=Homo sapiens GN=GC PE=1 SV=1;tr|D6RBJ7|D6RBJ7_HUMAN Vitamin D-binding protein OS=Homo sapiens GN=GC PE=1 SV=1	6	14	14	14	5	9	7	11	9	7	9	10	7	7	8	9	10	9	9	9	5	9	7	11	9	7	9	10	7	7	8	9	10	9	9	9	5	9	7	11	9	7
D6RFH4;H3BUX2;J3KNF8;O43169	D6RFH4;H3BUX2;J3KNF8;O43169	2;2;2;2	2;2;2;2	2;2;2;2	Cytochrome b5 type B	CYB5B	tr|D6RFH4|D6RFH4_HUMAN Cytochrome b5 type B OS=Homo sapiens GN=CYB5B PE=1 SV=1;tr|H3BUX2|H3BUX2_HUMAN Cytochrome b5 type B OS=Homo sapiens GN=CYB5B PE=1 SV=1;tr|J3KNF8|J3KNF8_HUMAN Cytochrome b5 type B OS=Homo sapiens GN=CYB5B PE=1 SV=1;sp|O43169|CYB5B_HUM	4	2	2	2	1	1	2	1	0	0	0	0	0	1	0	1	0	0	0	0	1	1	2	1	0	0	0	0	0	1	0	1	0	0	0	0	1	1	2	1	0	0
D6RFM5;P31040;A0A087X1I3	D6RFM5;P31040;A0A087X1I3	4;4;2	4;4;2	4;4;2	Succinate dehydrogenase [ubiquinone] flavoprotein subunit, mitochondrial	SDHA	tr|D6RFM5|D6RFM5_HUMAN Succinate dehydrogenase [ubiquinone] flavoprotein subunit, mitochondrial OS=Homo sapiens GN=SDHA PE=1 SV=1;sp|P31040|SDHA_HUMAN Succinate dehydrogenase [ubiquinone] flavoprotein subunit, mitochondrial OS=Homo sapiens GN=SDHA PE=1 SV=	3	4	4	4	1	1	1	2	1	1	1	1	0	2	1	2	1	1	1	1	1	1	1	2	1	1	1	1	0	2	1	2	1	1	1	1	1	1	1	2	1	1
E5RIF1;D6RG00;H0YBX6;I3L0A0;Q15819;Q13404	E5RIF1;D6RG00;H0YBX6;I3L0A0;Q15819;Q13404	1;1;1;1;1;1	1;1;1;1;1;1	1;1;1;1;1;1	Ubiquitin-conjugating enzyme E2 variant 2;Ubiquitin-conjugating enzyme E2 variant 1	UBE2V2;UBE2V1;TMEM189-UBE2V1	tr|E5RIF1|E5RIF1_HUMAN Ubiquitin-conjugating enzyme E2 variant 2 (Fragment) OS=Homo sapiens GN=UBE2V2 PE=4 SV=1;tr|D6RG00|D6RG00_HUMAN HCG2018358, isoform CRA_d OS=Homo sapiens GN=UBE2V1 PE=4 SV=2;tr|H0YBX6|H0YBX6_HUMAN Ubiquitin-conjugating enzyme E2 vari	6	1	1	1	0	0	0	0	0	0	0	0	0	0	1	0	0	0	0	0	0	0	0	0	0	0	0	0	0	0	1	0	0	0	0	0	0	0	0	0	0	0
D6RIE3;D6RGV5;H0UI06;P14406	D6RIE3;D6RGV5;H0UI06;P14406	1;1;1;1	1;1;1;1	1;1;1;1	Cytochrome c oxidase subunit 7A2, mitochondrial	COX7A2	tr|D6RIE3|D6RIE3_HUMAN Cytochrome c oxidase subunit 7A2, mitochondrial OS=Homo sapiens GN=COX7A2 PE=1 SV=1;tr|D6RGV5|D6RGV5_HUMAN Cytochrome c oxidase subunit 7A2, mitochondrial (Fragment) OS=Homo sapiens GN=COX7A2 PE=1 SV=1;tr|H0UI06|H0UI06_HUMAN Cytochro	4	1	1	1	0	0	0	0	0	0	0	0	0	0	1	0	0	0	0	0	0	0	0	0	0	0	0	0	0	0	1	0	0	0	0	0	0	0	0	0	0	0
D6RIY6;Q06265	D6RIY6;Q06265	1;1	1;1	1;1	Exosome complex component RRP45	EXOSC9	tr|D6RIY6|D6RIY6_HUMAN Exosome complex component RRP45 OS=Homo sapiens GN=EXOSC9 PE=1 SV=1;sp|Q06265|EXOS9_HUMAN Exosome complex component RRP45 OS=Homo sapiens GN=EXOSC9 PE=1 SV=3	2	1	1	1	0	0	0	0	0	0	1	1	1	1	1	0	0	0	1	0	0	0	0	0	0	0	1	1	1	1	1	0	0	0	1	0	0	0	0	0	0	0
K7EQX4;K7ENN6;K7EIF7;K7EQL0;K7ENX8;K7ELV6;K7EJV5;K7ELT6;K7EJV1;K7EMY9;K7EPM4;K7ER40;K7EQR7;D6W5Y5;Q14011	K7EQX4;K7ENN6;K7EIF7;K7EQL0;K7ENX8;K7ELV6;K7EJV5;K7ELT6;K7EJV1;K7EMY9;K7EPM4;K7ER40;K7EQR7;D6W5Y5;Q14011	1;1;1;1;1;1;1;1;1;1;1;1;1;1;1	1;1;1;1;1;1;1;1;1;1;1;1;1;1;1	1;1;1;1;1;1;1;1;1;1;1;1;1;1;1	Cold-inducible RNA-binding protein	CIRBP	tr|K7EQX4|K7EQX4_HUMAN Cold-inducible RNA-binding protein (Fragment) OS=Homo sapiens GN=CIRBP PE=1 SV=1;tr|K7ENN6|K7ENN6_HUMAN Cold-inducible RNA-binding protein (Fragment) OS=Homo sapiens GN=CIRBP PE=1 SV=2;tr|K7EIF7|K7EIF7_HUMAN Cold-inducible RNA-bindin	15	1	1	1	0	1	0	0	0	0	0	0	0	0	0	0	0	0	0	0	0	1	0	0	0	0	0	0	0	0	0	0	0	0	0	0	0	1	0	0	0	0
E5KLK1;E5KLJ6;E5KLJ9;E5KLJ5;O60313	E5KLK1;E5KLJ6;E5KLJ9;E5KLJ5;O60313	1;1;1;1;1	1;1;1;1;1	1;1;1;1;1	Dynamin-like 120 kDa protein, mitochondrial;Dynamin-like 120 kDa protein, form S1	OPA1	tr|E5KLK1|E5KLK1_HUMAN Dynamin-like 120 kDa protein, mitochondrial OS=Homo sapiens GN=OPA1 PE=1 SV=1;tr|E5KLJ6|E5KLJ6_HUMAN Dynamin-like 120 kDa protein, mitochondrial OS=Homo sapiens GN=OPA1 PE=1 SV=1;tr|E5KLJ9|E5KLJ9_HUMAN Dynamin-like 120 kDa protein, m	5	1	1	1	0	0	0	0	0	1	0	0	1	0	0	0	0	0	0	0	0	0	0	0	0	1	0	0	1	0	0	0	0	0	0	0	0	0	0	0	0	1
E5RFR7;H0YC44;H0YC42;P55327	E5RFR7;H0YC44;H0YC42;P55327	1;1;1;1	1;1;1;1	1;1;1;1	Tumor protein D52	TPD52	tr|E5RFR7|E5RFR7_HUMAN Tumor protein D52 OS=Homo sapiens GN=TPD52 PE=1 SV=1;tr|H0YC44|H0YC44_HUMAN Tumor protein D52 (Fragment) OS=Homo sapiens GN=TPD52 PE=4 SV=1;tr|H0YC42|H0YC42_HUMAN Uncharacterized protein OS=Homo sapiens PE=4 SV=2;sp|P55327|TPD52_HUMA	4	1	1	1	1	0	0	0	0	0	0	0	0	0	0	0	0	0	0	0	1	0	0	0	0	0	0	0	0	0	0	0	0	0	0	0	1	0	0	0	0	0
E5RID6;E5RJD2;E5RJG7;E5RFV2;Q16698	E5RID6;E5RJD2;E5RJG7;E5RFV2;Q16698	1;1;1;1;1	1;1;1;1;1	1;1;1;1;1	2,4-dienoyl-CoA reductase, mitochondrial	DECR1	tr|E5RID6|E5RID6_HUMAN 2,4-dienoyl-CoA reductase, mitochondrial OS=Homo sapiens GN=DECR1 PE=1 SV=1;tr|E5RJD2|E5RJD2_HUMAN 2,4-dienoyl-CoA reductase, mitochondrial (Fragment) OS=Homo sapiens GN=DECR1 PE=1 SV=1;tr|E5RJG7|E5RJG7_HUMAN 2,4-dienoyl-CoA reductas	5	1	1	1	1	0	0	1	0	0	0	0	0	0	0	1	0	0	0	0	1	0	0	1	0	0	0	0	0	0	0	1	0	0	0	0	1	0	0	1	0	0
E5RGV5;E5RG67;F8W8I6;P31483	E5RGV5;E5RG67;F8W8I6;P31483	1;1;1;1	1;1;1;1	1;1;1;1	Nucleolysin TIA-1 isoform p40	TIA1	tr|E5RGV5|E5RGV5_HUMAN Nucleolysin TIA-1 isoform p40 OS=Homo sapiens GN=TIA1 PE=1 SV=1;tr|E5RG67|E5RG67_HUMAN Nucleolysin TIA-1 isoform p40 OS=Homo sapiens GN=TIA1 PE=1 SV=1;tr|F8W8I6|F8W8I6_HUMAN Nucleolysin TIA-1 isoform p40 OS=Homo sapiens GN=TIA1 PE=1	4	1	1	1	0	0	0	0	0	1	0	0	1	1	1	0	0	1	1	1	0	0	0	0	0	1	0	0	1	1	1	0	0	1	1	1	0	0	0	0	0	1
E5RJ98;E5RI76;E5RH82;E5RIR1;E5RGM5;E5RK17;E5RIV1;E5RIM2;Q92597	E5RJ98;E5RI76;E5RH82;E5RIR1;E5RGM5;E5RK17;E5RIV1;E5RIM2;Q92597	1;1;1;1;1;1;1;1;1	1;1;1;1;1;1;1;1;1	1;1;1;1;1;1;1;1;1	Protein NDRG1	NDRG1	tr|E5RJ98|E5RJ98_HUMAN Protein NDRG1 OS=Homo sapiens GN=NDRG1 PE=1 SV=1;tr|E5RI76|E5RI76_HUMAN Protein NDRG1 (Fragment) OS=Homo sapiens GN=NDRG1 PE=1 SV=1;tr|E5RH82|E5RH82_HUMAN Protein NDRG1 (Fragment) OS=Homo sapiens GN=NDRG1 PE=1 SV=8;tr|E5RIR1|E5RIR1_H	9	1	1	1	0	0	0	0	0	0	1	1	0	0	0	0	0	0	0	0	0	0	0	0	0	0	1	1	0	0	0	0	0	0	0	0	0	0	0	0	0	0
E5RGN3;E5RIM7;O00244	E5RGN3;E5RIM7;O00244	1;1;1	1;1;1	1;1;1	Copper transport protein ATOX1	ATOX1	tr|E5RGN3|E5RGN3_HUMAN Copper transport protein ATOX1 OS=Homo sapiens GN=ATOX1 PE=1 SV=1;tr|E5RIM7|E5RIM7_HUMAN Copper transport protein ATOX1 OS=Homo sapiens GN=ATOX1 PE=1 SV=1;sp|O00244|ATOX1_HUMAN Copper transport protein ATOX1 OS=Homo sapiens GN=ATOX1	3	1	1	1	1	0	0	0	0	0	0	0	0	0	0	0	0	0	0	0	1	0	0	0	0	0	0	0	0	0	0	0	0	0	0	0	1	0	0	0	0	0
E5RGX5;Q93045	E5RGX5;Q93045	2;2	1;1	1;1	Stathmin;Stathmin-2	STMN2	tr|E5RGX5|E5RGX5_HUMAN Stathmin OS=Homo sapiens GN=STMN2 PE=1 SV=1;sp|Q93045|STMN2_HUMAN Stathmin-2 OS=Homo sapiens GN=STMN2 PE=1 SV=3	2	2	1	1	0	1	1	1	2	0	1	1	1	1	1	1	1	1	1	1	0	1	1	1	1	0	1	1	1	1	1	1	1	1	1	1	0	1	1	1	1	0
E5RID5;E5RK37;P00918	E5RID5;E5RK37;P00918	1;1;1	1;1;1	1;1;1	Carbonic anhydrase 2	CA2	tr|E5RID5|E5RID5_HUMAN Carbonic anhydrase 2 OS=Homo sapiens GN=CA2 PE=1 SV=1;tr|E5RK37|E5RK37_HUMAN Carbonic anhydrase 2 OS=Homo sapiens GN=CA2 PE=1 SV=1;sp|P00918|CAH2_HUMAN Carbonic anhydrase 2 OS=Homo sapiens GN=CA2 PE=1 SV=2	3	1	1	1	0	0	0	0	0	0	0	0	0	0	1	1	0	1	1	0	0	0	0	0	0	0	0	0	0	0	1	1	0	1	1	0	0	0	0	0	0	0
H0YBW4;E5RIM3;Q9Y263	H0YBW4;E5RIM3;Q9Y263	1;1;1	1;1;1	1;1;1	Phospholipase A-2-activating protein	PLAA	tr|H0YBW4|H0YBW4_HUMAN Phospholipase A-2-activating protein (Fragment) OS=Homo sapiens GN=PLAA PE=1 SV=1;tr|E5RIM3|E5RIM3_HUMAN Phospholipase A-2-activating protein OS=Homo sapiens GN=PLAA PE=1 SV=1;sp|Q9Y263|PLAP_HUMAN Phospholipase A-2-activating protein	3	1	1	1	1	1	0	1	1	1	1	1	1	0	1	0	1	1	0	0	1	1	0	1	1	1	1	1	1	0	1	0	1	1	0	0	1	1	0	1	1	1
E5RIY1;P63151;A0A1W2PQI2;H0YB06;Q00005;Q9Y2T4;Q66LE6	E5RIY1;P63151;A0A1W2PQI2	3;3;2;1;1;1;1	3;3;2;1;1;1;1	3;3;2;1;1;1;1	Serine/threonine-protein phosphatase 2A 55 kDa regulatory subunit B alpha isoform	PPP2R2A	tr|E5RIY1|E5RIY1_HUMAN Serine/threonine-protein phosphatase 2A 55 kDa regulatory subunit B alpha isoform OS=Homo sapiens GN=PPP2R2A PE=1 SV=1;sp|P63151|2ABA_HUMAN Serine/threonine-protein phosphatase 2A 55 kDa regulatory subunit B alpha isoform OS=Homo sap	7	3	3	3	0	1	1	0	0	1	0	0	0	0	2	0	0	0	0	0	0	1	1	0	0	1	0	0	0	0	2	0	0	0	0	0	0	1	1	0	0	1
E5RJH0;Q93088;Q9H2M3	E5RJH0;Q93088;Q9H2M3	4;4;3	4;4;3	4;4;3	Betaine--homocysteine S-methyltransferase 1;S-methylmethionine--homocysteine S-methyltransferase BHMT2	BHMT;BHMT2	tr|E5RJH0|E5RJH0_HUMAN Betaine--homocysteine S-methyltransferase 1 OS=Homo sapiens GN=BHMT PE=1 SV=1;sp|Q93088|BHMT1_HUMAN Betaine--homocysteine S-methyltransferase 1 OS=Homo sapiens GN=BHMT PE=1 SV=2;sp|Q9H2M3|BHMT2_HUMAN S-methylmethionine--homocysteine	3	4	4	4	1	2	4	4	3	0	1	2	0	1	1	1	2	0	1	1	1	2	4	4	3	0	1	2	0	1	1	1	2	0	1	1	1	2	4	4	3	0
E5RJR3;Q9NZL9	E5RJR3;Q9NZL9	1;1	1;1	1;1	Methionine adenosyltransferase 2 subunit beta	MAT2B	tr|E5RJR3|E5RJR3_HUMAN Methionine adenosyltransferase 2 subunit beta OS=Homo sapiens GN=MAT2B PE=1 SV=1;sp|Q9NZL9|MAT2B_HUMAN Methionine adenosyltransferase 2 subunit beta OS=Homo sapiens GN=MAT2B PE=1 SV=1	2	1	1	1	0	0	0	0	0	0	1	0	0	0	0	0	0	0	0	0	0	0	0	0	0	0	1	0	0	0	0	0	0	0	0	0	0	0	0	0	0	0
E5RJR5;P63208	E5RJR5;P63208	1;1	1;1	1;1	S-phase kinase-associated protein 1	SKP1	tr|E5RJR5|E5RJR5_HUMAN S-phase kinase-associated protein 1 OS=Homo sapiens GN=SKP1 PE=1 SV=1;sp|P63208|SKP1_HUMAN S-phase kinase-associated protein 1 OS=Homo sapiens GN=SKP1 PE=1 SV=2	2	1	1	1	0	0	1	0	0	0	0	1	1	1	1	1	0	1	0	1	0	0	1	0	0	0	0	1	1	1	1	1	0	1	0	1	0	0	1	0	0	0
H0YB56;E5RJU9;Q86UE4	H0YB56;E5RJU9;Q86UE4	1;1;1	1;1;1	1;1;1	Protein LYRIC	MTDH	tr|H0YB56|H0YB56_HUMAN Protein LYRIC (Fragment) OS=Homo sapiens GN=MTDH PE=1 SV=1;tr|E5RJU9|E5RJU9_HUMAN Protein LYRIC OS=Homo sapiens GN=MTDH PE=1 SV=1;sp|Q86UE4|LYRIC_HUMAN Protein LYRIC OS=Homo sapiens GN=MTDH PE=1 SV=2	3	1	1	1	0	0	0	0	0	0	0	0	0	0	1	0	0	0	0	0	0	0	0	0	0	0	0	0	0	0	1	0	0	0	0	0	0	0	0	0	0	0
E7EM64;Q7L5N1	E7EM64;Q7L5N1	1;1	1;1	1;1	COP9 signalosome complex subunit 6	COPS6	tr|E7EM64|E7EM64_HUMAN COP9 signalosome complex subunit 6 OS=Homo sapiens GN=COPS6 PE=1 SV=1;sp|Q7L5N1|CSN6_HUMAN COP9 signalosome complex subunit 6 OS=Homo sapiens GN=COPS6 PE=1 SV=1	2	1	1	1	0	0	0	0	0	0	0	0	1	0	0	0	0	0	0	0	0	0	0	0	0	0	0	0	1	0	0	0	0	0	0	0	0	0	0	0	0	0
E7EMB1;Q9UH65;E9PJM7	E7EMB1;Q9UH65;E9PJM7	2;2;1	2;2;1	2;2;1	Switch-associated protein 70	SWAP70	tr|E7EMB1|E7EMB1_HUMAN Switch-associated protein 70 OS=Homo sapiens GN=SWAP70 PE=1 SV=1;sp|Q9UH65|SWP70_HUMAN Switch-associated protein 70 OS=Homo sapiens GN=SWAP70 PE=1 SV=1;tr|E9PJM7|E9PJM7_HUMAN Switch-associated protein 70 (Fragment) OS=Homo sapiens GN	3	2	2	2	0	0	0	0	0	0	0	0	1	0	2	0	1	1	0	0	0	0	0	0	0	0	0	0	1	0	2	0	1	1	0	0	0	0	0	0	0	0
E7EMV2;E7ESP9;P07197	E7EMV2;E7ESP9;P07197	9;9;9	7;7;7	7;7;7	Neurofilament medium polypeptide	NEFM	tr|E7EMV2|E7EMV2_HUMAN Neurofilament medium polypeptide OS=Homo sapiens GN=NEFM PE=1 SV=1;tr|E7ESP9|E7ESP9_HUMAN Neurofilament medium polypeptide OS=Homo sapiens GN=NEFM PE=1 SV=1;sp|P07197|NFM_HUMAN Neurofilament medium polypeptide OS=Homo sapiens GN=NEFM	3	9	7	7	2	5	5	5	5	5	4	4	4	4	3	3	6	4	3	4	1	3	3	3	3	3	2	2	3	2	1	2	4	2	1	2	1	3	3	3	3	3
E7EN12;I3L4M4;I3L4A4;I3L399;I3L2C7;P57678	E7EN12;I3L4M4;I3L4A4;I3L399;I3L2C7;P57678	1;1;1;1;1;1	1;1;1;1;1;1	1;1;1;1;1;1	Gem-associated protein 4	GEMIN4	tr|E7EN12|E7EN12_HUMAN Gem-associated protein 4 OS=Homo sapiens GN=GEMIN4 PE=1 SV=1;tr|I3L4M4|I3L4M4_HUMAN Gem-associated protein 4 (Fragment) OS=Homo sapiens GN=GEMIN4 PE=1 SV=1;tr|I3L4A4|I3L4A4_HUMAN Gem-associated protein 4 (Fragment) OS=Homo sapiens GN	6	1	1	1	1	0	0	0	1	0	0	0	0	0	0	0	1	1	0	0	1	0	0	0	1	0	0	0	0	0	0	0	1	1	0	0	1	0	0	0	1	0
E7EPA1;O60256;I3L331;I3L164;C9JDH0;I3L4G9;E7EW35;C9JDU5;C9JJS3;C9J168;C9K0K7;I3L0S1;B4DP31;Q14558	E7EPA1;O60256;I3L331;I3L164;C9JDH0;I3L4G9;E7EW35;C9JDU5;C9JJS3;C9J168;C9K0K7;I3L0S1;B4DP31;Q14558	2;2;1;1;1;1;1;1;1;1;1;1;1;1	2;2;1;1;1;1;1;1;1;1;1;1;1;1	2;2;1;1;1;1;1;1;1;1;1;1;1;1	Phosphoribosyl pyrophosphate synthase-associated protein 2;Phosphoribosyl pyrophosphate synthase-associated protein 1	PRPSAP2;PRPSAP1	tr|E7EPA1|E7EPA1_HUMAN Phosphoribosyl pyrophosphate synthase-associated protein 2 (Fragment) OS=Homo sapiens GN=PRPSAP2 PE=1 SV=1;sp|O60256|KPRB_HUMAN Phosphoribosyl pyrophosphate synthase-associated protein 2 OS=Homo sapiens GN=PRPSAP2 PE=1 SV=1;tr|I3L331	14	2	2	2	0	0	0	1	0	0	0	0	0	0	1	0	0	0	1	0	0	0	0	1	0	0	0	0	0	0	1	0	0	0	1	0	0	0	0	1	0	0
E7EPB3;P50914	E7EPB3;P50914	2;2	2;2	2;2	60S ribosomal protein L14	RPL14	tr|E7EPB3|E7EPB3_HUMAN 60S ribosomal protein L14 OS=Homo sapiens GN=RPL14 PE=1 SV=1;sp|P50914|RL14_HUMAN 60S ribosomal protein L14 OS=Homo sapiens GN=RPL14 PE=1 SV=4	2	2	2	2	1	1	1	1	1	0	0	1	1	1	0	0	0	1	1	1	1	1	1	1	1	0	0	1	1	1	0	0	0	1	1	1	1	1	1	1	1	0
E7ES33;E7EPK1;Q16181;G3V1Q4;A0A0U1RRH9;A0A0U1RRE1;A0A0U1RQK0;A0A0U1RRD1;Q6ZU15	E7ES33;E7EPK1;Q16181;G3V1Q4	5;5;5;4;2;2;1;1;1	5;5;5;4;2;2;1;1;1	5;5;5;4;2;2;1;1;1	Septin-7	2007-09-01	tr|E7ES33|E7ES33_HUMAN Septin-7 OS=Homo sapiens GN=SEPT7 PE=1 SV=3;tr|E7EPK1|E7EPK1_HUMAN Septin-7 OS=Homo sapiens GN=SEPT7 PE=1 SV=2;sp|Q16181|SEPT7_HUMAN Septin-7 OS=Homo sapiens GN=SEPT7 PE=1 SV=2;tr|G3V1Q4|G3V1Q4_HUMAN Septin-7 OS=Homo sapiens GN=SEPT7	9	5	5	5	2	3	2	1	1	1	1	3	2	0	2	2	2	3	1	2	2	3	2	1	1	1	1	3	2	0	2	2	2	3	1	2	2	3	2	1	1	1
E7EPN9;Q9Y520;H7C5N8;A0A0A0MS30	E7EPN9;Q9Y520;H7C5N8	5;5;4;1	5;5;4;1	5;5;4;1	Protein PRRC2C	PRRC2C	tr|E7EPN9|E7EPN9_HUMAN Protein PRRC2C OS=Homo sapiens GN=PRRC2C PE=1 SV=1;sp|Q9Y520|PRC2C_HUMAN Protein PRRC2C OS=Homo sapiens GN=PRRC2C PE=1 SV=4;tr|H7C5N8|H7C5N8_HUMAN Protein PRRC2C (Fragment) OS=Homo sapiens GN=PRRC2C PE=1 SV=1	4	5	5	5	1	1	1	1	0	3	1	0	1	1	2	1	1	2	3	1	1	1	1	1	0	3	1	0	1	1	2	1	1	2	3	1	1	1	1	1	0	3
H7C1W2;E9PF84;G5E9Q7;E7EQB8;P51553	H7C1W2;E9PF84;G5E9Q7;E7EQB8;P51553	1;1;1;1;1	1;1;1;1;1	1;1;1;1;1	Isocitrate dehydrogenase [NAD] subunit, mitochondrial;Isocitrate dehydrogenase [NAD] subunit gamma, mitochondrial	IDH3G	tr|H7C1W2|H7C1W2_HUMAN Isocitrate dehydrogenase [NAD] subunit gamma, mitochondrial (Fragment) OS=Homo sapiens GN=IDH3G PE=1 SV=1;tr|E9PF84|E9PF84_HUMAN Isocitrate dehydrogenase [NAD] subunit, mitochondrial (Fragment) OS=Homo sapiens GN=IDH3G PE=1 SV=1;tr|G	5	1	1	1	0	1	0	0	0	0	0	0	0	1	0	0	0	0	0	0	0	1	0	0	0	0	0	0	0	1	0	0	0	0	0	0	0	1	0	0	0	0
E7EQG2;Q14240;J3KSN7;J3KT04;J3KS93;E7EMV8	E7EQG2;Q14240;J3KSN7	7;7;5;3;3;3	1;1;1;0;0;0	1;1;1;0;0;0	Eukaryotic initiation factor 4A-II;Eukaryotic initiation factor 4A-II, N-terminally processed	EIF4A2	tr|E7EQG2|E7EQG2_HUMAN Eukaryotic initiation factor 4A-II OS=Homo sapiens GN=EIF4A2 PE=1 SV=1;sp|Q14240|IF4A2_HUMAN Eukaryotic initiation factor 4A-II OS=Homo sapiens GN=EIF4A2 PE=1 SV=2;tr|J3KSN7|J3KSN7_HUMAN Eukaryotic initiation factor 4A-II (Fragment)	6	7	1	1	4	5	4	3	4	5	4	3	4	3	3	4	4	4	4	4	0	0	0	0	0	1	0	0	0	0	0	0	0	0	0	0	0	0	0	0	0	1
E7EQR4;P15311	E7EQR4;P15311	5;5	5;5	5;5	Ezrin	EZR	tr|E7EQR4|E7EQR4_HUMAN Ezrin OS=Homo sapiens GN=EZR PE=1 SV=3;sp|P15311|EZRI_HUMAN Ezrin OS=Homo sapiens GN=EZR PE=1 SV=4	2	5	5	5	1	1	1	0	0	0	4	3	0	0	2	1	0	0	2	1	1	1	1	0	0	0	4	3	0	0	2	1	0	0	2	1	1	1	1	0	0	0
E7ER27;P51659;E7EWE5;E7EPL9;G5E9S2;E7ET17	E7ER27;P51659;E7EWE5	4;4;3;1;1;1	4;4;3;1;1;1	4;4;3;1;1;1	Peroxisomal multifunctional enzyme type 2;(3R)-hydroxyacyl-CoA dehydrogenase;Enoyl-CoA hydratase 2	HSD17B4	tr|E7ER27|E7ER27_HUMAN Peroxisomal multifunctional enzyme type 2 OS=Homo sapiens GN=HSD17B4 PE=1 SV=3;sp|P51659|DHB4_HUMAN Peroxisomal multifunctional enzyme type 2 OS=Homo sapiens GN=HSD17B4 PE=1 SV=3;tr|E7EWE5|E7EWE5_HUMAN Peroxisomal multifunctional enz	6	4	4	4	0	1	0	0	1	1	1	1	2	0	2	1	2	2	2	1	0	1	0	0	1	1	1	1	2	0	2	1	2	2	2	1	0	1	0	0	1	1
E9PE24;E7ER47;P62760	E9PE24;E7ER47;P62760	3;3;3	3;3;3	3;3;3	Visinin-like protein 1	VSNL1	tr|E9PE24|E9PE24_HUMAN Visinin-like protein 1 (Fragment) OS=Homo sapiens GN=VSNL1 PE=1 SV=1;tr|E7ER47|E7ER47_HUMAN Visinin-like protein 1 (Fragment) OS=Homo sapiens GN=VSNL1 PE=1 SV=1;sp|P62760|VISL1_HUMAN Visinin-like protein 1 OS=Homo sapiens GN=VSNL1 PE	3	3	3	3	2	2	2	1	2	2	2	0	1	0	0	3	2	1	0	3	2	2	2	1	2	2	2	0	1	0	0	3	2	1	0	3	2	2	2	1	2	2
E7EST3;E9PKV8;Q8N5M4	E7EST3;E9PKV8;Q8N5M4	1;1;1	1;1;1	1;1;1	Tetratricopeptide repeat protein 9C	TTC9C	tr|E7EST3|E7EST3_HUMAN Tetratricopeptide repeat protein 9C OS=Homo sapiens GN=TTC9C PE=1 SV=2;tr|E9PKV8|E9PKV8_HUMAN Tetratricopeptide repeat protein 9C (Fragment) OS=Homo sapiens GN=TTC9C PE=1 SV=1;sp|Q8N5M4|TTC9C_HUMAN Tetratricopeptide repeat protein 9C	3	1	1	1	0	0	0	1	0	0	0	0	0	0	0	0	0	0	0	0	0	0	0	1	0	0	0	0	0	0	0	0	0	0	0	0	0	0	0	1	0	0
E7ESW6;Q6ZQQ6	E7ESW6;Q6ZQQ6	1;1	1;1	1;1	WD repeat-containing protein 87	WDR87	tr|E7ESW6|E7ESW6_HUMAN WD repeat-containing protein 87 OS=Homo sapiens GN=WDR87 PE=1 SV=2;sp|Q6ZQQ6|WDR87_HUMAN WD repeat-containing protein 87 OS=Homo sapiens GN=WDR87 PE=1 SV=3	2	1	1	1	0	0	0	0	0	0	0	0	0	0	0	0	1	0	0	0	0	0	0	0	0	0	0	0	0	0	0	0	1	0	0	0	0	0	0	0	0	0
J3KQ96;E7ETY2;Q13428	J3KQ96;E7ETY2;Q13428	5;5;5	5;5;5	5;5;5	Treacle protein	TCOF1	tr|J3KQ96|J3KQ96_HUMAN Treacle protein (Fragment) OS=Homo sapiens GN=TCOF1 PE=1 SV=1;tr|E7ETY2|E7ETY2_HUMAN Treacle protein OS=Homo sapiens GN=TCOF1 PE=1 SV=1;sp|Q13428|TCOF_HUMAN Treacle protein OS=Homo sapiens GN=TCOF1 PE=1 SV=3	3	5	5	5	1	0	0	0	1	3	0	0	2	0	4	0	1	1	1	0	1	0	0	0	1	3	0	0	2	0	4	0	1	1	1	0	1	0	0	0	1	3
E7EX73;E9PGM1;E7EUU4;Q04637;C9J6B6;C9JF13;C9K073;H7C0V6;C9J2Z7;REV__F5H7J8;H7C044;REV__Q8NEG2;REV__C9JQZ6;REV__J3KQX6	E7EX73;E9PGM1;E7EUU4;Q04637	14;14;14;14;6;6;4;3;3;1;1;1;1;1	14;14;14;14;6;6;4;3;3;1;1;1;1;1	14;14;14;14;6;6;4;3;3;1;1;1;1;1	Eukaryotic translation initiation factor 4 gamma 1	EIF4G1	tr|E7EX73|E7EX73_HUMAN Eukaryotic translation initiation factor 4 gamma 1 OS=Homo sapiens GN=EIF4G1 PE=1 SV=1;tr|E9PGM1|E9PGM1_HUMAN Eukaryotic translation initiation factor 4 gamma 1 OS=Homo sapiens GN=EIF4G1 PE=1 SV=1;tr|E7EUU4|E7EUU4_HUMAN Eukaryotic tr	14	14	14	14	7	0	0	0	7	7	1	1	8	1	9	0	2	5	3	0	7	0	0	0	7	7	1	1	8	1	9	0	2	5	3	0	7	0	0	0	7	7
E7EV59;P21283	E7EV59;P21283	2;2	2;2	2;2	V-type proton ATPase subunit C 1	ATP6V1C1	tr|E7EV59|E7EV59_HUMAN V-type proton ATPase subunit C OS=Homo sapiens GN=ATP6V1C1 PE=1 SV=1;sp|P21283|VATC1_HUMAN V-type proton ATPase subunit C 1 OS=Homo sapiens GN=ATP6V1C1 PE=1 SV=4	2	2	2	2	0	0	0	0	0	0	0	1	0	0	0	0	1	0	0	0	0	0	0	0	0	0	0	1	0	0	0	0	1	0	0	0	0	0	0	0	0	0
E7EVA0;P27816;H7C456;A0A0J9YVV8;A0A0J9YW37;H0Y2V1;H7C4C5;F8W9U4	E7EVA0;P27816;H7C456	3;3;2;1;1;1;1;1	3;3;2;1;1;1;1;1	3;3;2;1;1;1;1;1	Microtubule-associated protein;Microtubule-associated protein 4	MAP4	tr|E7EVA0|E7EVA0_HUMAN Microtubule-associated protein OS=Homo sapiens GN=MAP4 PE=1 SV=1;sp|P27816|MAP4_HUMAN Microtubule-associated protein 4 OS=Homo sapiens GN=MAP4 PE=1 SV=3;tr|H7C456|H7C456_HUMAN Microtubule-associated protein 4 (Fragment) OS=Homo sapie	8	3	3	3	0	0	1	1	0	1	1	2	0	0	2	0	0	0	1	0	0	0	1	1	0	1	1	2	0	0	2	0	0	0	1	0	0	0	1	1	0	1
G5E9S8;G3V2E7;F8W6L3;G3V3H3;G3V5R9;E7EVH7;Q07866;H0YGB8;H0YJU9;H0YJL0;H0YJT3;E9PQ02;H0YG16;A8MX29;A8MZ87;Q9H0B6	G5E9S8;G3V2E7;F8W6L3;G3V3H3;G3V5R9;E7EVH7;Q07866;H0YGB8;H0YJU9;H0YJL0;H0YJT3;E9PQ02;H0YG16;A8MX29;A8MZ87;Q9H0B6	2;2;2;2;2;2;2;1;1;1;1;1;1;1;1;1	2;2;2;2;2;2;2;1;1;1;1;1;1;1;1;1	2;2;2;2;2;2;2;1;1;1;1;1;1;1;1;1	Kinesin light chain 1;Kinesin light chain 2	KLC1;KLC2	tr|G5E9S8|G5E9S8_HUMAN Kinesin light chain 1 OS=Homo sapiens GN=KLC1 PE=1 SV=1;tr|G3V2E7|G3V2E7_HUMAN Kinesin light chain 1 OS=Homo sapiens GN=KLC1 PE=1 SV=1;tr|F8W6L3|F8W6L3_HUMAN Kinesin light chain 1 OS=Homo sapiens GN=KLC1 PE=1 SV=1;tr|G3V3H3|G3V3H3_HU	16	2	2	2	0	0	0	0	0	1	0	0	1	0	1	0	2	0	0	0	0	0	0	0	0	1	0	0	1	0	1	0	2	0	0	0	0	0	0	0	0	1
E7EVX8;Q8WWY3	E7EVX8;Q8WWY3	1;1	1;1	1;1	U4/U6 small nuclear ribonucleoprotein Prp31	PRPF31	tr|E7EVX8|E7EVX8_HUMAN U4/U6 small nuclear ribonucleoprotein Prp31 OS=Homo sapiens GN=PRPF31 PE=1 SV=1;sp|Q8WWY3|PRP31_HUMAN U4/U6 small nuclear ribonucleoprotein Prp31 OS=Homo sapiens GN=PRPF31 PE=1 SV=2	2	1	1	1	1	1	0	0	0	0	0	0	0	0	0	0	0	0	0	0	1	1	0	0	0	0	0	0	0	0	0	0	0	0	0	0	1	1	0	0	0	0
E7EX17;P23588;F8VX11;F8VSC7;F8VP89;F8VRU1;F8VYE9;F8W0K0	E7EX17;P23588	11;11;5;4;4;3;3;2	11;11;5;4;4;3;3;2	11;11;5;4;4;3;3;2	Eukaryotic translation initiation factor 4B	EIF4B	tr|E7EX17|E7EX17_HUMAN Eukaryotic translation initiation factor 4B OS=Homo sapiens GN=EIF4B PE=1 SV=1;sp|P23588|IF4B_HUMAN Eukaryotic translation initiation factor 4B OS=Homo sapiens GN=EIF4B PE=1 SV=2	8	11	11	11	2	0	5	6	0	0	1	2	0	0	4	5	0	0	8	2	2	0	5	6	0	0	1	2	0	0	4	5	0	0	8	2	2	0	5	6	0	0
E7EX90;Q6AWB1;Q14203;C9JUI8;C9J1B7;C9JZA4;C9JTE5;C9JJN7;C9JJD0	E7EX90;Q6AWB1;Q14203	3;2;2;1;1;1;1;1;1	3;2;2;1;1;1;1;1;1	3;2;2;1;1;1;1;1;1	Dynactin subunit 1	DCTN1;DKFZp686E0752	tr|E7EX90|E7EX90_HUMAN Dynactin subunit 1 OS=Homo sapiens GN=DCTN1 PE=1 SV=1;tr|Q6AWB1|Q6AWB1_HUMAN Dynactin subunit 1 OS=Homo sapiens GN=DKFZp686E0752 PE=1 SV=1;sp|Q14203|DCTN1_HUMAN Dynactin subunit 1 OS=Homo sapiens GN=DCTN1 PE=1 SV=3	9	3	3	3	1	0	0	0	2	2	0	1	2	0	1	0	1	1	0	0	1	0	0	0	2	2	0	1	2	0	1	0	1	1	0	0	1	0	0	0	2	2
F8VZJ2;F8W0W4;H0YHX9;Q13765;E9PAV3;F8W1N5;F8VNW4	F8VZJ2;F8W0W4;H0YHX9;Q13765;E9PAV3;F8W1N5;F8VNW4	3;3;3;3;3;2;2	3;3;3;3;3;2;2	3;3;3;3;3;2;2	Nascent polypeptide-associated complex subunit alpha;Nascent polypeptide-associated complex subunit alpha, muscle-specific form	NACA	tr|F8VZJ2|F8VZJ2_HUMAN Nascent polypeptide-associated complex subunit alpha OS=Homo sapiens GN=NACA PE=1 SV=1;tr|F8W0W4|F8W0W4_HUMAN Nascent polypeptide-associated complex subunit alpha (Fragment) OS=Homo sapiens GN=NACA PE=1 SV=1;tr|H0YHX9|H0YHX9_HUMAN Na	7	3	3	3	1	1	0	2	2	1	1	1	1	1	1	1	0	0	1	1	1	1	0	2	2	1	1	1	1	1	1	1	0	0	1	1	1	1	0	2	2	1
E9PB51;Q9BQ04;Q9BWF3;E9PLB0;E9PM61;D6R9K7;U3KQD5;J3QRR5	E9PB51;Q9BQ04;Q9BWF3;E9PLB0;E9PM61;D6R9K7;U3KQD5;J3QRR5	4;4;4;2;2;2;2;2	4;4;4;2;2;2;2;2	4;4;4;2;2;2;2;2	RNA-binding protein 4B;RNA-binding protein 4	RBM4;RBM4B	tr|E9PB51|E9PB51_HUMAN RNA-binding protein 4 (Fragment) OS=Homo sapiens GN=RBM4 PE=1 SV=1;sp|Q9BQ04|RBM4B_HUMAN RNA-binding protein 4B OS=Homo sapiens GN=RBM4B PE=1 SV=1;sp|Q9BWF3|RBM4_HUMAN RNA-binding protein 4 OS=Homo sapiens GN=RBM4 PE=1 SV=1;tr|E9PLB0	8	4	4	4	2	2	0	0	2	0	0	0	2	0	1	0	3	2	1	0	2	2	0	0	2	0	0	0	2	0	1	0	3	2	1	0	2	2	0	0	2	0
E9PB61;Q86V81	E9PB61;Q86V81	1;1	1;1	1;1	THO complex subunit 4	ALYREF	tr|E9PB61|E9PB61_HUMAN THO complex subunit 4 OS=Homo sapiens GN=ALYREF PE=1 SV=1;sp|Q86V81|THOC4_HUMAN THO complex subunit 4 OS=Homo sapiens GN=ALYREF PE=1 SV=3	2	1	1	1	1	0	0	0	0	0	0	0	0	0	0	0	0	0	0	0	1	0	0	0	0	0	0	0	0	0	0	0	0	0	0	0	1	0	0	0	0	0
E9PB90;P52789	E9PB90;P52789	3;3	2;2	2;2	Hexokinase;Hexokinase-2	HK2	tr|E9PB90|E9PB90_HUMAN Hexokinase-2 OS=Homo sapiens GN=HK2 PE=1 SV=1;sp|P52789|HXK2_HUMAN Hexokinase-2 OS=Homo sapiens GN=HK2 PE=1 SV=2	2	3	2	2	1	0	0	0	1	2	0	0	1	2	2	0	1	2	0	0	1	0	0	0	1	2	0	0	1	1	1	0	1	1	0	0	1	0	0	0	1	2
E9PBC5;H0YAC1;P03952	E9PBC5;H0YAC1;P03952	2;2;2	2;2;2	2;2;2	Plasma kallikrein;Plasma kallikrein heavy chain;Plasma kallikrein light chain	KLKB1	tr|E9PBC5|E9PBC5_HUMAN Plasma kallikrein OS=Homo sapiens GN=KLKB1 PE=1 SV=2;tr|H0YAC1|H0YAC1_HUMAN Plasma kallikrein (Fragment) OS=Homo sapiens GN=KLKB1 PE=1 SV=1;sp|P03952|KLKB1_HUMAN Plasma kallikrein OS=Homo sapiens GN=KLKB1 PE=1 SV=1	3	2	2	2	0	0	0	1	0	0	1	0	0	0	0	0	0	0	0	0	0	0	0	1	0	0	1	0	0	0	0	0	0	0	0	0	0	0	0	1	0	0
E9PBF6;P20700;A0A0D9SFY5;A0A0D9SFE5;Q03252	E9PBF6;P20700;A0A0D9SFY5;A0A0D9SFE5	5;5;3;3;1	4;4;3;3;0	4;4;3;3;0	Lamin-B1	LMNB1	tr|E9PBF6|E9PBF6_HUMAN Lamin-B1 OS=Homo sapiens GN=LMNB1 PE=1 SV=1;sp|P20700|LMNB1_HUMAN Lamin-B1 OS=Homo sapiens GN=LMNB1 PE=1 SV=2;tr|A0A0D9SFY5|A0A0D9SFY5_HUMAN Lamin-B1 (Fragment) OS=Homo sapiens GN=LMNB1 PE=1 SV=1;tr|A0A0D9SFE5|A0A0D9SFE5_HUMAN Lamin	5	5	4	4	2	2	0	1	1	2	0	2	1	1	1	0	0	3	1	1	1	1	0	0	1	1	0	1	0	0	0	0	0	2	0	0	1	1	0	0	1	1
E9PBS1;P22234;D6RF62	E9PBS1;P22234;D6RF62	9;9;5	9;9;5	9;9;5	Multifunctional protein ADE2;Phosphoribosylaminoimidazole-succinocarboxamide synthase;Phosphoribosylaminoimidazole carboxylase	PAICS	tr|E9PBS1|E9PBS1_HUMAN Multifunctional protein ADE2 (Fragment) OS=Homo sapiens GN=PAICS PE=1 SV=1;sp|P22234|PUR6_HUMAN Multifunctional protein ADE2 OS=Homo sapiens GN=PAICS PE=1 SV=3;tr|D6RF62|D6RF62_HUMAN Multifunctional protein ADE2 OS=Homo sapiens GN=PA	3	9	9	9	0	1	5	6	0	1	6	3	0	0	5	5	2	2	9	3	0	1	5	6	0	1	6	3	0	0	5	5	2	2	9	3	0	1	5	6	0	1
E9PC52;Q16576;Q5JP01;Q5JNZ6;Q5JP02	E9PC52;Q16576;Q5JP01	4;4;2;1;1	3;3;1;1;1	3;3;1;1;1	Histone-binding protein RBBP7	RBBP7	tr|E9PC52|E9PC52_HUMAN Histone-binding protein RBBP7 OS=Homo sapiens GN=RBBP7 PE=1 SV=1;sp|Q16576|RBBP7_HUMAN Histone-binding protein RBBP7 OS=Homo sapiens GN=RBBP7 PE=1 SV=1;tr|Q5JP01|Q5JP01_HUMAN Histone-binding protein RBBP7 (Fragment) OS=Homo sapiens G	5	4	3	3	1	0	0	0	0	1	0	1	1	0	2	0	0	0	0	0	1	0	0	0	0	0	0	0	0	0	2	0	0	0	0	0	1	0	0	0	0	0
E9PD53;Q9NTJ3	E9PD53;Q9NTJ3	5;5	5;5	5;5	Structural maintenance of chromosomes protein;Structural maintenance of chromosomes protein 4	SMC4	tr|E9PD53|E9PD53_HUMAN Structural maintenance of chromosomes protein OS=Homo sapiens GN=SMC4 PE=1 SV=1;sp|Q9NTJ3|SMC4_HUMAN Structural maintenance of chromosomes protein 4 OS=Homo sapiens GN=SMC4 PE=1 SV=2	2	5	5	5	0	0	0	0	0	4	0	0	0	0	2	0	3	4	1	0	0	0	0	0	0	4	0	0	0	0	2	0	3	4	1	0	0	0	0	0	0	4
E9PD68;Q14194;Q14117	E9PD68;Q14194	7;7;1	4;4;1	3;3;0	Dihydropyrimidinase-related protein 1	CRMP1	tr|E9PD68|E9PD68_HUMAN Dihydropyrimidinase-related protein 1 OS=Homo sapiens GN=CRMP1 PE=1 SV=1;sp|Q14194|DPYL1_HUMAN Dihydropyrimidinase-related protein 1 OS=Homo sapiens GN=CRMP1 PE=1 SV=1	3	7	4	3	2	3	4	3	4	5	3	4	4	4	2	2	3	4	3	3	1	1	2	2	2	3	1	2	2	3	1	1	2	2	1	1	1	1	2	1	2	2
E9PE17;I3L0E3;Q9Y2R5	E9PE17;I3L0E3;Q9Y2R5	1;1;1	1;1;1	1;1;1	28S ribosomal protein S17, mitochondrial	MRPS17;hCG_1984214	tr|E9PE17|E9PE17_HUMAN 28S ribosomal protein S17, mitochondrial (Fragment) OS=Homo sapiens GN=MRPS17 PE=1 SV=1;tr|I3L0E3|I3L0E3_HUMAN HCG1984214, isoform CRA_a OS=Homo sapiens GN=hCG_1984214 PE=4 SV=1;sp|Q9Y2R5|RT17_HUMAN 28S ribosomal protein S17, mitocho	3	1	1	1	1	0	0	0	0	0	0	0	0	0	0	0	0	0	0	0	1	0	0	0	0	0	0	0	0	0	0	0	0	0	0	0	1	0	0	0	0	0
E9PEX6;P09622	E9PEX6;P09622	5;5	5;5	5;5	Dihydrolipoyl dehydrogenase;Dihydrolipoyl dehydrogenase, mitochondrial	DLD	tr|E9PEX6|E9PEX6_HUMAN Dihydrolipoyl dehydrogenase OS=Homo sapiens GN=DLD PE=1 SV=1;sp|P09622|DLDH_HUMAN Dihydrolipoyl dehydrogenase, mitochondrial OS=Homo sapiens GN=DLD PE=1 SV=2	2	5	5	5	1	3	1	1	1	2	1	1	1	2	2	2	2	4	2	2	1	3	1	1	1	2	1	1	1	2	2	2	2	4	2	2	1	3	1	1	1	2
E9PFK5;P78316	E9PFK5;P78316	1;1	1;1	1;1	Nucleolar protein 14	NOP14	tr|E9PFK5|E9PFK5_HUMAN Nucleolar protein 14 OS=Homo sapiens GN=NOP14 PE=1 SV=1;sp|P78316|NOP14_HUMAN Nucleolar protein 14 OS=Homo sapiens GN=NOP14 PE=1 SV=3	2	1	1	1	1	0	0	0	1	1	0	0	1	0	1	0	0	1	0	0	1	0	0	0	1	1	0	0	1	0	1	0	0	1	0	0	1	0	0	0	1	1
E9PFN5;Q9Y2Q3	E9PFN5;Q9Y2Q3	1;1	1;1	1;1	Glutathione S-transferase kappa 1	GSTK1	tr|E9PFN5|E9PFN5_HUMAN Glutathione S-transferase kappa OS=Homo sapiens GN=GSTK1 PE=1 SV=1;sp|Q9Y2Q3|GSTK1_HUMAN Glutathione S-transferase kappa 1 OS=Homo sapiens GN=GSTK1 PE=1 SV=3	2	1	1	1	0	0	0	0	1	0	0	0	1	0	1	0	0	0	0	0	0	0	0	0	1	0	0	0	1	0	1	0	0	0	0	0	0	0	0	0	1	0
H9KV48;E9PGN7;P05155	H9KV48;E9PGN7;P05155	3;3;3	3;3;3	3;3;3	Plasma protease C1 inhibitor	SERPING1	tr|H9KV48|H9KV48_HUMAN Plasma protease C1 inhibitor OS=Homo sapiens GN=SERPING1 PE=1 SV=1;tr|E9PGN7|E9PGN7_HUMAN Plasma protease C1 inhibitor OS=Homo sapiens GN=SERPING1 PE=1 SV=1;sp|P05155|IC1_HUMAN Plasma protease C1 inhibitor OS=Homo sapiens GN=SERPING1	3	3	3	3	2	2	1	2	2	1	1	2	2	0	1	2	3	2	3	3	2	2	1	2	2	1	1	2	2	0	1	2	3	2	3	3	2	2	1	2	2	1
H7C1D4;E9PGT1;Q15631;A0A0J9YVW2	H7C1D4;E9PGT1;Q15631;A0A0J9YVW2	2;2;2;1	2;2;2;1	2;2;2;1	Translin	TSN	tr|H7C1D4|H7C1D4_HUMAN Translin (Fragment) OS=Homo sapiens GN=TSN PE=1 SV=1;tr|E9PGT1|E9PGT1_HUMAN Translin OS=Homo sapiens GN=TSN PE=1 SV=1;sp|Q15631|TSN_HUMAN Translin OS=Homo sapiens GN=TSN PE=1 SV=1;tr|A0A0J9YVW2|A0A0J9YVW2_HUMAN Translin OS=Homo sapie	4	2	2	2	0	0	0	0	0	0	1	0	1	0	1	0	1	1	1	0	0	0	0	0	0	0	1	0	1	0	1	0	1	1	1	0	0	0	0	0	0	0
H7C415;E9PHA2;Q15003	H7C415;E9PHA2;Q15003	1;1;1	1;1;1	1;1;1	Condensin complex subunit 2	NCAPH	tr|H7C415|H7C415_HUMAN Condensin complex subunit 2 (Fragment) OS=Homo sapiens GN=NCAPH PE=1 SV=1;tr|E9PHA2|E9PHA2_HUMAN Condensin complex subunit 2 OS=Homo sapiens GN=NCAPH PE=1 SV=1;sp|Q15003|CND2_HUMAN Condensin complex subunit 2 OS=Homo sapiens GN=NCAPH	3	1	1	1	1	0	0	0	0	0	0	0	0	0	0	0	0	1	0	0	1	0	0	0	0	0	0	0	0	0	0	0	0	1	0	0	1	0	0	0	0	0
E9PHI6;Q9Y6G9	E9PHI6;Q9Y6G9	2;2	2;2	2;2	Cytoplasmic dynein 1 light intermediate chain 1	DYNC1LI1	tr|E9PHI6|E9PHI6_HUMAN Cytoplasmic dynein 1 light intermediate chain 1 OS=Homo sapiens GN=DYNC1LI1 PE=1 SV=1;sp|Q9Y6G9|DC1L1_HUMAN Cytoplasmic dynein 1 light intermediate chain 1 OS=Homo sapiens GN=DYNC1LI1 PE=1 SV=3	2	2	2	2	1	0	0	0	1	0	0	0	0	0	1	0	0	0	0	0	1	0	0	0	1	0	0	0	0	0	1	0	0	0	0	0	1	0	0	0	1	0
E9PIE4;Q9Y6C9	E9PIE4;Q9Y6C9	3;3	3;3	3;3	Mitochondrial carrier homolog 2	MTCH2	tr|E9PIE4|E9PIE4_HUMAN Mitochondrial carrier homolog 2 (Fragment) OS=Homo sapiens GN=MTCH2 PE=1 SV=8;sp|Q9Y6C9|MTCH2_HUMAN Mitochondrial carrier homolog 2 OS=Homo sapiens GN=MTCH2 PE=1 SV=1	2	3	3	3	0	0	0	0	0	1	0	0	1	0	0	0	1	0	0	0	0	0	0	0	0	1	0	0	1	0	0	0	1	0	0	0	0	0	0	0	0	1
E9PJ60;Q9UHI6	E9PJ60;Q9UHI6	1;1	1;1	1;1	Probable ATP-dependent RNA helicase DDX20	DDX20	tr|E9PJ60|E9PJ60_HUMAN Probable ATP-dependent RNA helicase DDX20 OS=Homo sapiens GN=DDX20 PE=1 SV=1;sp|Q9UHI6|DDX20_HUMAN Probable ATP-dependent RNA helicase DDX20 OS=Homo sapiens GN=DDX20 PE=1 SV=2	2	1	1	1	1	0	0	0	1	1	0	0	1	0	0	0	0	0	0	0	1	0	0	0	1	1	0	0	1	0	0	0	0	0	0	0	1	0	0	0	1	1
E9PJD9;E9PLL6;P46776;E9PLX7	E9PJD9;E9PLL6;P46776;E9PLX7	2;2;2;1	2;2;2;1	2;2;2;1	60S ribosomal protein L27a	RPL27A	tr|E9PJD9|E9PJD9_HUMAN 60S ribosomal protein L27a OS=Homo sapiens GN=RPL27A PE=1 SV=1;tr|E9PLL6|E9PLL6_HUMAN 60S ribosomal protein L27a OS=Homo sapiens GN=RPL27A PE=1 SV=1;sp|P46776|RL27A_HUMAN 60S ribosomal protein L27a OS=Homo sapiens GN=RPL27A PE=1 SV=2	4	2	2	2	1	1	2	1	2	1	2	1	1	2	2	2	2	2	2	2	1	1	2	1	2	1	2	1	1	2	2	2	2	2	2	2	1	1	2	1	2	1
E9PQ83;E9PMI6;E9PJF4;J3KN38;P54105	E9PQ83;E9PMI6;E9PJF4;J3KN38;P54105	1;1;1;1;1	1;1;1;1;1	1;1;1;1;1	Methylosome subunit pICln	CLNS1A	tr|E9PQ83|E9PQ83_HUMAN Methylosome subunit pICln OS=Homo sapiens GN=CLNS1A PE=1 SV=1;tr|E9PMI6|E9PMI6_HUMAN Methylosome subunit pICln OS=Homo sapiens GN=CLNS1A PE=1 SV=1;tr|E9PJF4|E9PJF4_HUMAN Methylosome subunit pICln OS=Homo sapiens GN=CLNS1A PE=1 SV=1;t	5	1	1	1	0	0	0	0	1	0	0	1	1	0	1	0	1	1	0	0	0	0	0	0	1	0	0	1	1	0	1	0	1	1	0	0	0	0	0	0	1	0
E9PK01;P29692;E9PPR1;E9PL12;E9PQ49;E9PI39;E9PRY8;E9PMW7;A0A087X1X7;E9PIZ1;H0YCK7;E9PQZ1;E9PK06;E9PNW6;E9PKK3;E9PK72;E9PJD0;H0YE58;H0YE72	E9PK01;P29692;E9PPR1;E9PL12;E9PQ49;E9PI39;E9PRY8;E9PMW7;A0A087X1X7;E9PIZ1;H0YCK7;E9PQZ1	7;7;6;6;6;6;6;5;5;4;4;4;3;2;2;2;2;1;1	7;7;6;6;6;6;6;5;5;4;4;4;3;2;2;2;2;1;1	1;1;1;1;1;1;1;1;1;1;1;0;0;0;0;0;0;0;0	Elongation factor 1-delta	EEF1D	tr|E9PK01|E9PK01_HUMAN Elongation factor 1-delta (Fragment) OS=Homo sapiens GN=EEF1D PE=1 SV=1;sp|P29692|EF1D_HUMAN Elongation factor 1-delta OS=Homo sapiens GN=EEF1D PE=1 SV=5;tr|E9PPR1|E9PPR1_HUMAN Elongation factor 1-delta (Fragment) OS=Homo sapiens GN=	19	7	7	1	3	5	5	6	4	4	5	4	4	3	4	5	4	6	3	3	3	5	5	6	4	4	5	4	4	3	4	5	4	6	3	3	1	1	1	1	1	1
E9PK47;P06737	E9PK47;P06737	4;4	4;4	3;3	Alpha-1,4 glucan phosphorylase;Glycogen phosphorylase, liver form	PYGL	tr|E9PK47|E9PK47_HUMAN Alpha-1,4 glucan phosphorylase OS=Homo sapiens GN=PYGL PE=1 SV=1;sp|P06737|PYGL_HUMAN Glycogen phosphorylase, liver form OS=Homo sapiens GN=PYGL PE=1 SV=4	2	4	4	3	0	0	0	0	1	2	0	1	2	0	1	0	0	1	0	0	0	0	0	0	1	2	0	1	2	0	1	0	0	1	0	0	0	0	0	0	1	2
E9PK85;P62070	E9PK85;P62070	1;1	1;1	1;1	Ras-related protein R-Ras2	RRAS2	tr|E9PK85|E9PK85_HUMAN Ras-related protein R-Ras2 (Fragment) OS=Homo sapiens GN=RRAS2 PE=1 SV=1;sp|P62070|RRAS2_HUMAN Ras-related protein R-Ras2 OS=Homo sapiens GN=RRAS2 PE=1 SV=1	2	1	1	1	1	1	1	1	0	1	1	1	0	1	0	1	1	1	0	1	1	1	1	1	0	1	1	1	0	1	0	1	1	1	0	1	1	1	1	1	0	1
H0YEN2;E9PQP7;H7BXH2;E9PKF6;Q5H9R7	H0YEN2;E9PQP7;H7BXH2;E9PKF6;Q5H9R7	1;1;1;1;1	1;1;1;1;1	1;1;1;1;1	Serine/threonine-protein phosphatase 6 regulatory subunit 3	PPP6R3	tr|H0YEN2|H0YEN2_HUMAN Serine/threonine-protein phosphatase 6 regulatory subunit 3 (Fragment) OS=Homo sapiens GN=PPP6R3 PE=1 SV=1;tr|E9PQP7|E9PQP7_HUMAN Serine/threonine-protein phosphatase 6 regulatory subunit 3 OS=Homo sapiens GN=PPP6R3 PE=1 SV=1;tr|H7BX	5	1	1	1	0	0	0	0	1	0	0	0	1	0	0	0	0	1	0	0	0	0	0	0	1	0	0	0	1	0	0	0	0	1	0	0	0	0	0	0	1	0
E9PKG1;H7C2I1;Q99873;E9PQ98;E9PIX6;A0A087X1W2;E9PNR9;H0YDE4;Q9NR22;E9PMW9	E9PKG1;H7C2I1;Q99873;E9PQ98;E9PIX6;A0A087X1W2;E9PNR9;H0YDE4	5;5;5;4;4;4;3;3;2;1	5;5;5;4;4;4;3;3;2;1	5;5;5;4;4;4;3;3;2;1	Protein arginine N-methyltransferase 1	PRMT1	tr|E9PKG1|E9PKG1_HUMAN Protein arginine N-methyltransferase 1 OS=Homo sapiens GN=PRMT1 PE=1 SV=1;tr|H7C2I1|H7C2I1_HUMAN Protein arginine N-methyltransferase 1 OS=Homo sapiens GN=PRMT1 PE=1 SV=1;sp|Q99873|ANM1_HUMAN Protein arginine N-methyltransferase 1 OS	10	5	5	5	1	0	0	1	2	1	1	0	1	0	1	0	0	1	2	0	1	0	0	1	2	1	1	0	1	0	1	0	0	1	2	0	1	0	0	1	2	1
E9PKN5;P35241	E9PKN5;P35241	1;1	1;1	1;1	Radixin	RDX	tr|E9PKN5|E9PKN5_HUMAN Radixin OS=Homo sapiens GN=RDX PE=1 SV=1;sp|P35241|RADI_HUMAN Radixin OS=Homo sapiens GN=RDX PE=1 SV=1	2	1	1	1	1	0	0	0	0	0	0	0	0	0	0	0	0	0	0	0	1	0	0	0	0	0	0	0	0	0	0	0	0	0	0	0	1	0	0	0	0	0
E9PQK4;E9PSH0;E9PKU1;G5EA30;Q92879;E9PKA1;F5H4Y5;F5H0D8	E9PQK4;E9PSH0;E9PKU1;G5EA30;Q92879	3;3;3;3;3;1;1;1	3;3;3;3;3;1;1;1	3;3;3;3;3;1;1;1	CUGBP Elav-like family member 1	CELF1	tr|E9PQK4|E9PQK4_HUMAN CUGBP Elav-like family member 1 (Fragment) OS=Homo sapiens GN=CELF1 PE=1 SV=1;tr|E9PSH0|E9PSH0_HUMAN CUGBP Elav-like family member 1 (Fragment) OS=Homo sapiens GN=CELF1 PE=1 SV=1;tr|E9PKU1|E9PKU1_HUMAN CUGBP Elav-like family member 1	8	3	3	3	0	0	0	1	0	0	0	1	0	0	0	1	0	0	1	1	0	0	0	1	0	0	0	1	0	0	0	1	0	0	1	1	0	0	0	1	0	0
E9PKZ0;P62917;G3V1A1;E9PKU4;E9PP36	E9PKZ0;P62917;G3V1A1;E9PKU4;E9PP36	4;4;3;3;2	4;4;3;3;2	4;4;3;3;2	60S ribosomal protein L8	RPL8	tr|E9PKZ0|E9PKZ0_HUMAN 60S ribosomal protein L8 (Fragment) OS=Homo sapiens GN=RPL8 PE=1 SV=1;sp|P62917|RL8_HUMAN 60S ribosomal protein L8 OS=Homo sapiens GN=RPL8 PE=1 SV=2;tr|G3V1A1|G3V1A1_HUMAN 60S ribosomal protein L8 OS=Homo sapiens GN=RPL8 PE=1 SV=1;tr	5	4	4	4	3	2	1	1	3	2	3	3	3	2	2	2	2	2	2	2	3	2	1	1	3	2	3	3	3	2	2	2	2	2	2	2	3	2	1	1	3	2
E9PL69;P23921	E9PL69;P23921	2;2	2;2	2;2	Ribonucleoside-diphosphate reductase large subunit	RRM1	tr|E9PL69|E9PL69_HUMAN Ribonucleoside-diphosphate reductase large subunit OS=Homo sapiens GN=RRM1 PE=1 SV=1;sp|P23921|RIR1_HUMAN Ribonucleoside-diphosphate reductase large subunit OS=Homo sapiens GN=RRM1 PE=1 SV=1	2	2	2	2	1	0	0	0	1	1	0	1	1	0	1	0	2	1	1	0	1	0	0	0	1	1	0	1	1	0	1	0	2	1	1	0	1	0	0	0	1	1
E9PL71;E9PN91	E9PL71;E9PN91	6;5	1;1	1;1		EEF1D	tr|E9PL71|E9PL71_HUMAN Elongation factor 1-delta (Fragment) OS=Homo sapiens GN=EEF1D PE=1 SV=1;tr|E9PN91|E9PN91_HUMAN Elongation factor 1-delta OS=Homo sapiens GN=EEF1D PE=1 SV=1	2	6	1	1	3	3	4	5	2	3	4	4	3	2	4	4	2	4	3	2	1	0	1	1	0	0	1	1	0	0	1	0	0	0	1	0	1	0	1	1	0	0
E9PLA9;Q14444;G3V153	E9PLA9;Q14444;G3V153	3;3;2	3;3;2	3;3;2	Caprin-1	CAPRIN1	tr|E9PLA9|E9PLA9_HUMAN Caprin-1 (Fragment) OS=Homo sapiens GN=CAPRIN1 PE=1 SV=1;sp|Q14444|CAPR1_HUMAN Caprin-1 OS=Homo sapiens GN=CAPRIN1 PE=1 SV=2;tr|G3V153|G3V153_HUMAN Caprin-1 OS=Homo sapiens GN=CAPRIN1 PE=1 SV=1	3	3	3	3	2	1	1	0	1	2	0	0	2	1	2	0	1	0	1	0	2	1	1	0	1	2	0	0	2	1	2	0	1	0	1	0	2	1	1	0	1	2
E9PM69;R4GNH3;P17980;E9PN50;E9PMD8;E9PLG2;E9PKD5	E9PM69;R4GNH3;P17980;E9PN50;E9PMD8	4;4;4;2;2;1;1	4;4;4;2;2;1;1	4;4;4;2;2;1;1	26S protease regulatory subunit 6A	PSMC3	tr|E9PM69|E9PM69_HUMAN 26S protease regulatory subunit 6A OS=Homo sapiens GN=PSMC3 PE=1 SV=1;tr|R4GNH3|R4GNH3_HUMAN 26S protease regulatory subunit 6A OS=Homo sapiens GN=PSMC3 PE=1 SV=1;sp|P17980|PRS6A_HUMAN 26S proteasome regulatory subunit 6A OS=Homo sap	7	4	4	4	1	1	0	0	1	1	1	2	3	0	1	0	0	1	1	0	1	1	0	0	1	1	1	2	3	0	1	0	0	1	1	0	1	1	0	0	1	1
E9PMH2;O00170	E9PMH2;O00170	1;1	1;1	1;1	AH receptor-interacting protein	AIP	tr|E9PMH2|E9PMH2_HUMAN Peptidylprolyl isomerase (Fragment) OS=Homo sapiens GN=AIP PE=1 SV=2;sp|O00170|AIP_HUMAN AH receptor-interacting protein OS=Homo sapiens GN=AIP PE=1 SV=2	2	1	1	1	0	0	0	1	0	0	1	1	0	0	1	1	0	1	0	0	0	0	0	1	0	0	1	1	0	0	1	1	0	1	0	0	0	0	0	1	0	0
E9PN76;Q8ND24	E9PN76;Q8ND24	2;2	2;2	2;2	RING finger protein 214	RNF214	tr|E9PN76|E9PN76_HUMAN RING finger protein 214 OS=Homo sapiens GN=RNF214 PE=1 SV=1;sp|Q8ND24|RN214_HUMAN RING finger protein 214 OS=Homo sapiens GN=RNF214 PE=1 SV=2	2	2	2	2	1	2	0	0	0	0	0	0	0	1	0	0	0	0	1	0	1	2	0	0	0	0	0	0	0	1	0	0	0	0	1	0	1	2	0	0	0	0
E9PNS3;F2Z2Y8;Q9H0E2	E9PNS3;F2Z2Y8;Q9H0E2	1;1;1	1;1;1	1;1;1	Toll-interacting protein	TOLLIP	tr|E9PNS3|E9PNS3_HUMAN Toll-interacting protein OS=Homo sapiens GN=TOLLIP PE=1 SV=1;tr|F2Z2Y8|F2Z2Y8_HUMAN Toll-interacting protein OS=Homo sapiens GN=TOLLIP PE=1 SV=1;sp|Q9H0E2|TOLIP_HUMAN Toll-interacting protein OS=Homo sapiens GN=TOLLIP PE=1 SV=1	3	1	1	1	0	0	0	0	0	0	0	1	0	0	0	0	0	0	0	0	0	0	0	0	0	0	0	1	0	0	0	0	0	0	0	0	0	0	0	0	0	0
E9PNW4;E9PR17;P13987;H0YET2	E9PNW4;E9PR17;P13987;H0YET2	2;2;2;1	2;2;2;1	2;2;2;1	CD59 glycoprotein	CD59	tr|E9PNW4|E9PNW4_HUMAN CD59 glycoprotein OS=Homo sapiens GN=CD59 PE=1 SV=1;tr|E9PR17|E9PR17_HUMAN CD59 glycoprotein OS=Homo sapiens GN=CD59 PE=1 SV=1;sp|P13987|CD59_HUMAN CD59 glycoprotein OS=Homo sapiens GN=CD59 PE=1 SV=1;tr|H0YET2|H0YET2_HUMAN CD59 glyco	4	2	2	2	1	0	1	1	1	1	2	1	0	0	0	1	0	0	0	0	1	0	1	1	1	1	2	1	0	0	0	1	0	0	0	0	1	0	1	1	1	1
E9PPQ5;Q9UHD1;E9PIZ4;E9PSD5	E9PPQ5;Q9UHD1;E9PIZ4;E9PSD5	2;2;1;1	2;2;1;1	2;2;1;1	Cysteine and histidine-rich domain-containing protein 1	CHORDC1	tr|E9PPQ5|E9PPQ5_HUMAN Cysteine and histidine-rich domain-containing protein 1 OS=Homo sapiens GN=CHORDC1 PE=1 SV=1;sp|Q9UHD1|CHRD1_HUMAN Cysteine and histidine-rich domain-containing protein 1 OS=Homo sapiens GN=CHORDC1 PE=1 SV=2;tr|E9PIZ4|E9PIZ4_HUMAN Cy	4	2	2	2	1	0	0	1	1	0	0	0	0	0	0	0	0	0	0	0	1	0	0	1	1	0	0	0	0	0	0	0	0	0	0	0	1	0	0	1	1	0
E9PQP1;G3V0I5;P49821;E9PPS5;E9PJL9;H0YE81;E9PLC6;E9PMX3;B4DE93	E9PQP1;G3V0I5;P49821;E9PPS5;E9PJL9;H0YE81;E9PLC6;E9PMX3;B4DE93	2;2;2;1;1;1;1;1;1	2;2;2;1;1;1;1;1;1	2;2;2;1;1;1;1;1;1	NADH dehydrogenase [ubiquinone] flavoprotein 1, mitochondrial	NDUFV1	tr|E9PQP1|E9PQP1_HUMAN NADH dehydrogenase [ubiquinone] flavoprotein 1, mitochondrial (Fragment) OS=Homo sapiens GN=NDUFV1 PE=1 SV=1;tr|G3V0I5|G3V0I5_HUMAN NADH dehydrogenase [ubiquinone] flavoprotein 1, mitochondrial OS=Homo sapiens GN=NDUFV1 PE=1 SV=1;sp|	9	2	2	2	1	0	0	1	0	0	0	0	0	0	0	0	1	0	0	0	1	0	0	1	0	0	0	0	0	0	0	0	1	0	0	0	1	0	0	1	0	0
E9PR30;P62861	E9PR30;P62861	1;1	1;1	1;1	40S ribosomal protein S30	FAU	tr|E9PR30|E9PR30_HUMAN 40S ribosomal protein S30 OS=Homo sapiens GN=FAU PE=1 SV=1;sp|P62861|RS30_HUMAN 40S ribosomal protein S30 OS=Homo sapiens GN=FAU PE=1 SV=1	2	1	1	1	1	1	0	1	1	1	0	1	1	1	1	1	1	1	1	1	1	1	0	1	1	1	0	1	1	1	1	1	1	1	1	1	1	1	0	1	1	1
F2Z2C0;Q9Y2L1	F2Z2C0;Q9Y2L1	2;2	2;2	2;2	Exosome complex exonuclease RRP44	DIS3	tr|F2Z2C0|F2Z2C0_HUMAN Exosome complex exonuclease RRP44 OS=Homo sapiens GN=DIS3 PE=1 SV=1;sp|Q9Y2L1|RRP44_HUMAN Exosome complex exonuclease RRP44 OS=Homo sapiens GN=DIS3 PE=1 SV=2	2	2	2	2	1	1	0	0	2	0	0	0	1	1	1	0	1	1	1	0	1	1	0	0	2	0	0	0	1	1	1	0	1	1	1	0	1	1	0	0	2	0
F2Z2K0;Q9UNZ2;R4GNE6	F2Z2K0;Q9UNZ2;R4GNE6	2;2;1	2;2;1	2;2;1	NSFL1 cofactor p47	NSFL1C	tr|F2Z2K0|F2Z2K0_HUMAN NSFL1 cofactor p47 OS=Homo sapiens GN=NSFL1C PE=1 SV=1;sp|Q9UNZ2|NSF1C_HUMAN NSFL1 cofactor p47 OS=Homo sapiens GN=NSFL1C PE=1 SV=2;tr|R4GNE6|R4GNE6_HUMAN NSFL1 cofactor p47 OS=Homo sapiens GN=NSFL1C PE=1 SV=1	3	2	2	2	0	0	0	0	0	0	1	0	0	0	1	0	0	0	0	0	0	0	0	0	0	0	1	0	0	0	1	0	0	0	0	0	0	0	0	0	0	0
F2Z388;P42766	F2Z388;P42766	2;2	2;2	2;2	60S ribosomal protein L35	RPL35	tr|F2Z388|F2Z388_HUMAN 60S ribosomal protein L35 OS=Homo sapiens GN=RPL35 PE=1 SV=1;sp|P42766|RL35_HUMAN 60S ribosomal protein L35 OS=Homo sapiens GN=RPL35 PE=1 SV=2	2	2	2	2	1	1	1	1	1	1	1	1	2	1	1	1	1	2	1	1	1	1	1	1	1	1	1	1	2	1	1	1	1	2	1	1	1	1	1	1	1	1
F2Z393;P37837;E9PM01;E9PKI8	F2Z393;P37837	3;3;1;1	3;3;1;1	3;3;1;1	Transaldolase	TALDO1	tr|F2Z393|F2Z393_HUMAN Transaldolase OS=Homo sapiens GN=TALDO1 PE=1 SV=1;sp|P37837|TALDO_HUMAN Transaldolase OS=Homo sapiens GN=TALDO1 PE=1 SV=2	4	3	3	3	1	2	0	0	0	1	2	3	1	0	0	0	0	0	0	0	1	2	0	0	0	1	2	3	1	0	0	0	0	0	0	0	1	2	0	0	0	1
I3L471;I3L4U7;F5GWE5;Q00169	I3L471;I3L4U7;F5GWE5;Q00169	1;1;1;1	1;1;1;1	1;1;1;1	Phosphatidylinositol transfer protein alpha isoform	PITPNA	tr|I3L471|I3L471_HUMAN Phosphatidylinositol transfer protein alpha isoform OS=Homo sapiens GN=PITPNA PE=1 SV=1;tr|I3L4U7|I3L4U7_HUMAN Phosphatidylinositol transfer protein alpha isoform (Fragment) OS=Homo sapiens GN=PITPNA PE=1 SV=1;tr|F5GWE5|F5GWE5_HUMAN	4	1	1	1	1	1	0	1	0	0	0	0	0	0	0	0	0	0	0	0	1	1	0	1	0	0	0	0	0	0	0	0	0	0	0	0	1	1	0	1	0	0
F5GWX2;Q9NRV9	F5GWX2;Q9NRV9	1;1	1;1	1;1	Heme-binding protein 1	HEBP1	tr|F5GWX2|F5GWX2_HUMAN Heme-binding protein 1 OS=Homo sapiens GN=HEBP1 PE=1 SV=1;sp|Q9NRV9|HEBP1_HUMAN Heme-binding protein 1 OS=Homo sapiens GN=HEBP1 PE=1 SV=1	2	1	1	1	0	0	0	0	0	0	0	0	0	0	1	0	0	0	0	0	0	0	0	0	0	0	0	0	0	0	1	0	0	0	0	0	0	0	0	0	0	0
F5GX11;P25786	F5GX11;P25786	2;2	2;2	2;2	Proteasome subunit alpha type-1	PSMA1	tr|F5GX11|F5GX11_HUMAN Proteasome endopeptidase complex OS=Homo sapiens GN=PSMA1 PE=1 SV=1;sp|P25786|PSA1_HUMAN Proteasome subunit alpha type-1 OS=Homo sapiens GN=PSMA1 PE=1 SV=1	2	2	2	2	0	0	0	0	0	1	0	2	1	0	2	1	1	0	1	1	0	0	0	0	0	1	0	2	1	0	2	1	1	0	1	1	0	0	0	0	0	1
F5GYQ2;F5GX77;Q9UI30	F5GYQ2;F5GX77;Q9UI30	2;2;2	2;2;2	2;2;2	Multifunctional methyltransferase subunit TRM112-like protein	TRMT112	tr|F5GYQ2|F5GYQ2_HUMAN Multifunctional methyltransferase subunit TRM112-like protein OS=Homo sapiens GN=TRMT112 PE=1 SV=1;tr|F5GX77|F5GX77_HUMAN Multifunctional methyltransferase subunit TRM112-like protein OS=Homo sapiens GN=TRMT112 PE=1 SV=1;sp|Q9UI30|TR	3	2	2	2	1	0	0	0	0	0	0	0	0	0	1	0	0	1	1	0	1	0	0	0	0	0	0	0	0	0	1	0	0	1	1	0	1	0	0	0	0	0
F5GY37;J3KPX7;Q99623;F5GWA7;F5H3X6;F5H2D2;F5H0C5;U3KPZ5	F5GY37;J3KPX7;Q99623;F5GWA7;F5H3X6	10;10;10;8;7;2;2;1	10;10;10;8;7;2;2;1	10;10;10;8;7;2;2;1	Prohibitin-2	PHB2	tr|F5GY37|F5GY37_HUMAN Prohibitin-2 OS=Homo sapiens GN=PHB2 PE=1 SV=1;tr|J3KPX7|J3KPX7_HUMAN Prohibitin-2 OS=Homo sapiens GN=PHB2 PE=1 SV=2;sp|Q99623|PHB2_HUMAN Prohibitin-2 OS=Homo sapiens GN=PHB2 PE=1 SV=2;tr|F5GWA7|F5GWA7_HUMAN Prohibitin-2 (Fragment) O	8	10	10	10	5	2	1	0	5	5	1	0	3	3	4	1	3	3	3	2	5	2	1	0	5	5	1	0	3	3	4	1	3	3	3	2	5	2	1	0	5	5
F5GYN4;J3KR44;Q96FW1;F5H6Q1;F5GYJ8;F5H3F0	F5GYN4;J3KR44;Q96FW1;F5H6Q1;F5GYJ8	3;3;3;2;2;1	3;3;3;2;2;1	3;3;3;2;2;1	Ubiquitin thioesterase OTUB1	OTUB1	tr|F5GYN4|F5GYN4_HUMAN Ubiquitin thioesterase OTUB1 OS=Homo sapiens GN=OTUB1 PE=1 SV=1;tr|J3KR44|J3KR44_HUMAN Ubiquitin thioesterase OS=Homo sapiens GN=OTUB1 PE=1 SV=2;sp|Q96FW1|OTUB1_HUMAN Ubiquitin thioesterase OTUB1 OS=Homo sapiens GN=OTUB1 PE=1 SV=2;tr	6	3	3	3	1	0	1	1	2	2	2	1	2	1	3	1	2	3	2	0	1	0	1	1	2	2	2	1	2	1	3	1	2	3	2	0	1	0	1	1	2	2
F5GYQ1;P61421;J3QL14;R4GN72;H3BQB4;H3BSG7;H3BQJ1	F5GYQ1;P61421;J3QL14;R4GN72	5;5;4;4;1;1;1	5;5;4;4;1;1;1	5;5;4;4;1;1;1	V-type proton ATPase subunit d 1	ATP6V0D1	tr|F5GYQ1|F5GYQ1_HUMAN V-type proton ATPase subunit OS=Homo sapiens GN=ATP6V0D1 PE=1 SV=1;sp|P61421|VA0D1_HUMAN V-type proton ATPase subunit d 1 OS=Homo sapiens GN=ATP6V0D1 PE=1 SV=1;tr|J3QL14|J3QL14_HUMAN V-type proton ATPase subunit d 1 (Fragment) OS=Hom	7	5	5	5	1	1	1	0	0	1	1	1	1	0	1	2	3	1	2	3	1	1	1	0	0	1	1	1	1	0	1	2	3	1	2	3	1	1	1	0	0	1
H0YGN0;F5GZ97;Q9Y3C0	H0YGN0;F5GZ97;Q9Y3C0	1;1;1	1;1;1	1;1;1	WASH complex subunit CCDC53	CCDC53	tr|H0YGN0|H0YGN0_HUMAN WASH complex subunit 3 (Fragment) OS=Homo sapiens GN=WASHC3 PE=1 SV=1;tr|F5GZ97|F5GZ97_HUMAN WASH complex subunit 3 OS=Homo sapiens GN=WASHC3 PE=1 SV=1;sp|Q9Y3C0|WASC3_HUMAN WASH complex subunit 3 OS=Homo sapiens GN=WASHC3 PE=1 SV=1	3	1	1	1	0	0	0	0	0	0	0	0	0	0	1	0	0	0	0	0	0	0	0	0	0	0	0	0	0	0	1	0	0	0	0	0	0	0	0	0	0	0
F5GZQ3;P55084;B5MD38;C9JEY0;C9JE81;C9K0M0	F5GZQ3;P55084;B5MD38	5;5;3;2;2;1	5;5;3;2;2;1	5;5;3;2;2;1	Trifunctional enzyme subunit beta, mitochondrial;3-ketoacyl-CoA thiolase	HADHB	tr|F5GZQ3|F5GZQ3_HUMAN Trifunctional enzyme subunit beta, mitochondrial OS=Homo sapiens GN=HADHB PE=1 SV=1;sp|P55084|ECHB_HUMAN Trifunctional enzyme subunit beta, mitochondrial OS=Homo sapiens GN=HADHB PE=1 SV=3;tr|B5MD38|B5MD38_HUMAN Trifunctional enzyme	6	5	5	5	0	0	0	0	1	0	1	0	1	0	1	1	2	1	2	3	0	0	0	0	1	0	1	0	1	0	1	1	2	1	2	3	0	0	0	0	1	0
F5GZS6;J3KPF3;P08195;H0YFS2;F5H867;F5H0E2;H0YFX4;F5GZI0	F5GZS6;J3KPF3;P08195	7;7;7;3;2;2;1;1	7;7;7;3;2;2;1;1	7;7;7;3;2;2;1;1	4F2 cell-surface antigen heavy chain	SLC3A2	tr|F5GZS6|F5GZS6_HUMAN 4F2 cell-surface antigen heavy chain OS=Homo sapiens GN=SLC3A2 PE=1 SV=1;tr|J3KPF3|J3KPF3_HUMAN 4F2 cell-surface antigen heavy chain OS=Homo sapiens GN=SLC3A2 PE=1 SV=1;sp|P08195|4F2_HUMAN 4F2 cell-surface antigen heavy chain OS=Homo	8	7	7	7	4	4	3	6	4	3	4	2	2	3	2	1	2	1	2	2	4	4	3	6	4	3	4	2	2	3	2	1	2	1	2	2	4	4	3	6	4	3
J3KT57;F5H0Q0;H0YGW8;Q6P1R4	J3KT57;F5H0Q0;H0YGW8;Q6P1R4	1;1;1;1	1;1;1;1	1;1;1;1	tRNA-dihydrouridine(16/17) synthase [NAD(P)(+)]-like	DUS1L	tr|J3KT57|J3KT57_HUMAN tRNA-dihydrouridine(16/17) synthase [NAD(P)(+)]-like (Fragment) OS=Homo sapiens GN=DUS1L PE=1 SV=1;tr|F5H0Q0|F5H0Q0_HUMAN tRNA-dihydrouridine(16/17) synthase [NAD(P)(+)]-like (Fragment) OS=Homo sapiens GN=DUS1L PE=1 SV=2;tr|H0YGW8|H0	4	1	1	1	0	1	0	0	0	0	0	0	0	0	0	0	0	0	0	0	0	1	0	0	0	0	0	0	0	0	0	0	0	0	0	0	0	1	0	0	0	0
F5H157;Q15286	F5H157;Q15286	4;4	4;4	4;4	Ras-related protein Rab-35	RAB35	tr|F5H157|F5H157_HUMAN Ras-related protein Rab-35 (Fragment) OS=Homo sapiens GN=RAB35 PE=1 SV=1;sp|Q15286|RAB35_HUMAN Ras-related protein Rab-35 OS=Homo sapiens GN=RAB35 PE=1 SV=1	2	4	4	4	0	1	3	1	0	0	2	2	0	0	1	2	1	1	2	3	0	1	3	1	0	0	2	2	0	0	1	2	1	1	2	3	0	1	3	1	0	0
F5H2T0;O95163	F5H2T0;O95163	2;2	2;2	2;2	Elongator complex protein 1	IKBKAP	tr|F5H2T0|F5H2T0_HUMAN Elongator complex protein 1 OS=Homo sapiens GN=ELP1 PE=1 SV=1;sp|O95163|ELP1_HUMAN Elongator complex protein 1 OS=Homo sapiens GN=IKBKAP PE=1 SV=3	2	2	2	2	0	0	0	0	1	1	0	0	0	0	0	0	0	0	0	0	0	0	0	0	1	1	0	0	0	0	0	0	0	0	0	0	0	0	0	0	1	1
F5H442;Q99816	F5H442;Q99816	2;2	2;2	2;2	Tumor susceptibility gene 101 protein	TSG101	tr|F5H442|F5H442_HUMAN Tumor susceptibility gene 101 protein OS=Homo sapiens GN=TSG101 PE=1 SV=1;sp|Q99816|TS101_HUMAN Tumor susceptibility gene 101 protein OS=Homo sapiens GN=TSG101 PE=1 SV=2	2	2	2	2	0	0	0	0	1	1	0	0	1	0	2	0	1	1	0	0	0	0	0	0	1	1	0	0	1	0	2	0	1	1	0	0	0	0	0	0	1	1
F5H578;O75400	F5H578;O75400	1;1	1;1	1;1	Pre-mRNA-processing factor 40 homolog A	PRPF40A	tr|F5H578|F5H578_HUMAN Pre-mRNA-processing factor 40 homolog A (Fragment) OS=Homo sapiens GN=PRPF40A PE=1 SV=1;sp|O75400|PR40A_HUMAN Pre-mRNA-processing factor 40 homolog A OS=Homo sapiens GN=PRPF40A PE=1 SV=2	2	1	1	1	0	0	0	0	1	1	0	0	1	0	1	0	1	1	0	0	0	0	0	0	1	1	0	0	1	0	1	0	1	1	0	0	0	0	0	0	1	1
F5H5D3;Q9BQE3;A0A1W2PQM2	F5H5D3;Q9BQE3;A0A1W2PQM2	25;25;14	4;4;3	3;3;2	Tubulin alpha-1C chain	TUBA1C	tr|F5H5D3|F5H5D3_HUMAN Tubulin alpha chain OS=Homo sapiens GN=TUBA1C PE=1 SV=1;sp|Q9BQE3|TBA1C_HUMAN Tubulin alpha-1C chain OS=Homo sapiens GN=TUBA1C PE=1 SV=1;tr|A0A1W2PQM2|A0A1W2PQM2_HUMAN Tubulin alpha-1C chain OS=Homo sapiens GN=TUBA1C PE=1 SV=1	3	25	4	3	19	18	16	16	16	15	10	12	14	10	15	11	13	15	15	13	3	3	1	1	1	1	0	0	0	0	0	0	1	0	0	1	2	2	1	1	1	1
F5H6X6;Q14697;E9PKU7;E9PNH1	F5H6X6;Q14697;E9PKU7	7;7;6;2	7;7;6;2	7;7;6;2	Neutral alpha-glucosidase AB	GANAB	tr|F5H6X6|F5H6X6_HUMAN Neutral alpha-glucosidase AB OS=Homo sapiens GN=GANAB PE=1 SV=1;sp|Q14697|GANAB_HUMAN Neutral alpha-glucosidase AB OS=Homo sapiens GN=GANAB PE=1 SV=3;tr|E9PKU7|E9PKU7_HUMAN Neutral alpha-glucosidase AB OS=Homo sapiens GN=GANAB PE=1 S	4	7	7	7	3	1	3	2	1	2	1	1	1	1	0	0	1	1	3	0	3	1	3	2	1	2	1	1	1	1	0	0	1	1	3	0	3	1	3	2	1	2
I3L352;I3L0H8;F6QDS0;H3BQK0;Q9NUU7;Q9UMR2;H3BN59	I3L352;I3L0H8;F6QDS0;H3BQK0;Q9NUU7;Q9UMR2	4;4;4;4;4;4;1	4;4;4;4;4;4;1	4;4;4;4;4;4;1	ATP-dependent RNA helicase DDX19A;ATP-dependent RNA helicase DDX19B	DDX19A;DDX19B	tr|I3L352|I3L352_HUMAN ATP-dependent RNA helicase DDX19A (Fragment) OS=Homo sapiens GN=DDX19A PE=1 SV=1;tr|I3L0H8|I3L0H8_HUMAN ATP-dependent RNA helicase DDX19A OS=Homo sapiens GN=DDX19A PE=1 SV=1;tr|F6QDS0|F6QDS0_HUMAN HCG2043426, isoform CRA_b OS=Homo sa	7	4	4	4	1	0	0	0	1	2	0	0	1	0	1	0	1	0	0	0	1	0	0	0	1	2	0	0	1	0	1	0	1	0	0	0	1	0	0	0	1	2
F6RFD5;P60981	F6RFD5;P60981	1;1	1;1	1;1	Destrin	DSTN	tr|F6RFD5|F6RFD5_HUMAN Destrin OS=Homo sapiens GN=DSTN PE=1 SV=1;sp|P60981|DEST_HUMAN Destrin OS=Homo sapiens GN=DSTN PE=1 SV=3	2	1	1	1	0	0	0	0	0	0	0	0	1	0	0	0	0	0	0	0	0	0	0	0	0	0	0	0	1	0	0	0	0	0	0	0	0	0	0	0	0	0
F6U236;Q9BY11	F6U236;Q9BY11	1;1	1;1	1;1	Protein kinase C and casein kinase substrate in neurons protein 1	PACSIN1	tr|F6U236|F6U236_HUMAN Protein kinase C and casein kinase substrate in neurons protein 1 OS=Homo sapiens GN=PACSIN1 PE=1 SV=1;sp|Q9BY11|PACN1_HUMAN Protein kinase C and casein kinase substrate in neurons protein 1 OS=Homo sapiens GN=PACSIN1 PE=1 SV=1	2	1	1	1	0	0	0	0	0	0	0	1	0	0	0	0	0	0	0	0	0	0	0	0	0	0	0	1	0	0	0	0	0	0	0	0	0	0	0	0	0	0
F6VRR5;Q9BY77	F6VRR5;Q9BY77	1;1	1;1	1;1	Polymerase delta-interacting protein 3	POLDIP3	tr|F6VRR5|F6VRR5_HUMAN Polymerase delta-interacting protein 3 OS=Homo sapiens GN=POLDIP3 PE=1 SV=1;sp|Q9BY77|PDIP3_HUMAN Polymerase delta-interacting protein 3 OS=Homo sapiens GN=POLDIP3 PE=1 SV=2	2	1	1	1	0	0	0	0	1	1	0	0	1	0	0	0	0	1	0	0	0	0	0	0	1	1	0	0	1	0	0	0	0	1	0	0	0	0	0	0	1	1
F8VPD4;P27708;H7C2E4	F8VPD4;P27708	8;8;1	7;7;1	7;7;1	CAD protein;Glutamine-dependent carbamoyl-phosphate synthase;Aspartate carbamoyltransferase;Dihydroorotase	CAD	tr|F8VPD4|F8VPD4_HUMAN CAD protein OS=Homo sapiens GN=CAD PE=1 SV=1;sp|P27708|PYR1_HUMAN CAD protein OS=Homo sapiens GN=CAD PE=1 SV=3	3	8	7	7	5	0	0	0	2	3	0	0	0	0	3	0	3	2	0	0	4	0	0	0	2	3	0	0	0	0	3	0	3	2	0	0	4	0	0	0	2	3
F8VU51;P49750	F8VU51;P49750	1;1	1;1	1;1	YLP motif-containing protein 1	YLPM1	tr|F8VU51|F8VU51_HUMAN YLP motif-containing protein 1 OS=Homo sapiens GN=YLPM1 PE=1 SV=1;sp|P49750|YLPM1_HUMAN YLP motif-containing protein 1 OS=Homo sapiens GN=YLPM1 PE=1 SV=3	2	1	1	1	0	0	0	0	0	0	0	0	0	1	0	0	1	1	0	0	0	0	0	0	0	0	0	0	0	1	0	0	1	1	0	0	0	0	0	0	0	0
F8VYK5;F8W651;F8VVA7;P61923	F8VYK5;F8W651;F8VVA7;P61923	1;1;1;1	1;1;1;1	1;1;1;1	Coatomer subunit zeta-1	COPZ1	tr|F8VYK5|F8VYK5_HUMAN Coatomer subunit zeta-1 OS=Homo sapiens GN=COPZ1 PE=1 SV=1;tr|F8W651|F8W651_HUMAN Coatomer subunit zeta-1 OS=Homo sapiens GN=COPZ1 PE=1 SV=1;tr|F8VVA7|F8VVA7_HUMAN Coatomer subunit zeta-1 OS=Homo sapiens GN=COPZ1 PE=1 SV=1;sp|P61923|	4	1	1	1	0	0	0	0	0	0	0	0	0	0	0	0	0	1	1	0	0	0	0	0	0	0	0	0	0	0	0	0	0	1	1	0	0	0	0	0	0	0
F8VVM2;Q00325;F8VWQ0	F8VVM2;Q00325	5;4;1	5;4;1	5;4;1	Phosphate carrier protein, mitochondrial	SLC25A3	tr|F8VVM2|F8VVM2_HUMAN Phosphate carrier protein, mitochondrial OS=Homo sapiens GN=SLC25A3 PE=1 SV=1;sp|Q00325|MPCP_HUMAN Phosphate carrier protein, mitochondrial OS=Homo sapiens GN=SLC25A3 PE=1 SV=2	3	5	5	5	3	1	2	2	2	2	1	2	1	1	1	0	1	1	2	1	3	1	2	2	2	2	1	2	1	1	1	0	1	1	2	1	3	1	2	2	2	2
F8VXU5;Q9UBQ0	F8VXU5;Q9UBQ0	1;1	1;1	1;1	Vacuolar protein sorting-associated protein 29	VPS29	tr|F8VXU5|F8VXU5_HUMAN Vacuolar protein sorting-associated protein 29 OS=Homo sapiens GN=VPS29 PE=1 SV=1;sp|Q9UBQ0|VPS29_HUMAN Vacuolar protein sorting-associated protein 29 OS=Homo sapiens GN=VPS29 PE=1 SV=1	2	1	1	1	1	0	0	0	1	0	0	0	1	0	1	0	0	1	0	0	1	0	0	0	1	0	0	0	1	0	1	0	0	1	0	0	1	0	0	0	1	0
F8VYE8;F8W0W8;P36873;F8VR82;F8W1A0;A0A087WYY5;E7ETD8	F8VYE8;F8W0W8;P36873;F8VR82	3;3;3;2;1;1;1	3;3;3;2;1;1;1	1;1;1;1;0;1;0	Serine/threonine-protein phosphatase;Serine/threonine-protein phosphatase PP1-gamma catalytic subunit	PPP1CC	tr|F8VYE8|F8VYE8_HUMAN Serine/threonine-protein phosphatase OS=Homo sapiens GN=PPP1CC PE=1 SV=1;tr|F8W0W8|F8W0W8_HUMAN Serine/threonine-protein phosphatase OS=Homo sapiens GN=PPP1CC PE=1 SV=1;sp|P36873|PP1G_HUMAN Serine/threonine-protein phosphatase PP1-ga	7	3	3	1	0	1	1	0	0	0	0	0	0	0	1	0	0	0	0	0	0	1	1	0	0	0	0	0	0	0	1	0	0	0	0	0	0	0	0	0	0	0
F8W1R7;G3V1V0;P60660;J3KND3;B7Z6Z4;G3V1Y7;F8VPF3;H0YI43;F8W1I5;P14649	F8W1R7;G3V1V0;P60660;J3KND3;B7Z6Z4;G3V1Y7;F8VPF3	8;8;8;7;7;6;6;2;2;2	8;8;8;7;7;6;6;2;2;2	1;1;1;0;0;1;0;0;0;0	Myosin light polypeptide 6	MYL6	tr|F8W1R7|F8W1R7_HUMAN Myosin light polypeptide 6 OS=Homo sapiens GN=MYL6 PE=1 SV=1;tr|G3V1V0|G3V1V0_HUMAN Myosin light polypeptide 6 OS=Homo sapiens GN=MYL6 PE=1 SV=1;sp|P60660|MYL6_HUMAN Myosin light polypeptide 6 OS=Homo sapiens GN=MYL6 PE=1 SV=2;tr|J3K	10	8	8	1	6	5	6	2	4	2	4	5	5	2	5	1	6	5	3	3	6	5	6	2	4	2	4	5	5	2	5	1	6	5	3	3	0	0	0	0	0	0
F8W6I7;P09651;F8VZ49;Q32P51;F8VTQ5;F8W646;H0YH80;F8VYN5	F8W6I7;P09651;F8VZ49;Q32P51;F8VTQ5;F8W646	17;17;12;11;9;9;7;5	17;17;12;11;9;9;7;5	17;17;12;11;9;9;7;5	Heterogeneous nuclear ribonucleoprotein A1;Heterogeneous nuclear ribonucleoprotein A1, N-terminally processed;Heterogeneous nuclear ribonucleoprotein A1-like 2	HNRNPA1;HNRNPA1L2	tr|F8W6I7|F8W6I7_HUMAN Heterogeneous nuclear ribonucleoprotein A1 OS=Homo sapiens GN=HNRNPA1 PE=1 SV=2;sp|P09651|ROA1_HUMAN Heterogeneous nuclear ribonucleoprotein A1 OS=Homo sapiens GN=HNRNPA1 PE=1 SV=5;tr|F8VZ49|F8VZ49_HUMAN Heterogeneous nuclear ribonuc	8	17	17	17	10	11	9	8	7	6	9	10	8	4	9	9	5	5	13	6	10	11	9	8	7	6	9	10	8	4	9	9	5	5	13	6	10	11	9	8	7	6
F8W914;Q9NQC3	F8W914;Q9NQC3	1;1	1;1	1;1	Reticulon;Reticulon-4	RTN4	tr|F8W914|F8W914_HUMAN Reticulon OS=Homo sapiens GN=RTN4 PE=1 SV=1;sp|Q9NQC3|RTN4_HUMAN Reticulon-4 OS=Homo sapiens GN=RTN4 PE=1 SV=2	2	1	1	1	0	0	1	0	0	0	0	0	1	0	1	1	1	1	1	1	0	0	1	0	0	0	0	0	1	0	1	1	1	1	1	1	0	0	1	0	0	0
F8WAE5;Q9BY44;H7C5R5	F8WAE5;Q9BY44	3;3;1	3;3;1	3;3;1	Eukaryotic translation initiation factor 2A;Eukaryotic translation initiation factor 2A, N-terminally processed	EIF2A	tr|F8WAE5|F8WAE5_HUMAN Eukaryotic translation initiation factor 2A OS=Homo sapiens GN=EIF2A PE=1 SV=1;sp|Q9BY44|EIF2A_HUMAN Eukaryotic translation initiation factor 2A OS=Homo sapiens GN=EIF2A PE=1 SV=3	3	3	3	3	0	0	0	0	1	1	0	0	1	1	1	0	1	2	0	0	0	0	0	0	1	1	0	0	1	1	1	0	1	2	0	0	0	0	0	0	1	1
F8WB16;Q8WZ74	F8WB16;Q8WZ74	1;1	1;1	1;1	Cortactin-binding protein 2	CTTNBP2	tr|F8WB16|F8WB16_HUMAN Cortactin-binding protein 2 OS=Homo sapiens GN=CTTNBP2 PE=1 SV=1;sp|Q8WZ74|CTTB2_HUMAN Cortactin-binding protein 2 OS=Homo sapiens GN=CTTNBP2 PE=1 SV=1	2	1	1	1	0	0	0	0	0	0	0	0	1	1	0	0	0	0	0	0	0	0	0	0	0	0	0	0	1	1	0	0	0	0	0	0	0	0	0	0	0	0
F8WBH7;O95456	F8WBH7;O95456	1;1	1;1	1;1	Proteasome assembly chaperone 1	PSMG1	tr|F8WBH7|F8WBH7_HUMAN Proteasome assembly chaperone 1 OS=Homo sapiens GN=PSMG1 PE=1 SV=1;sp|O95456|PSMG1_HUMAN Proteasome assembly chaperone 1 OS=Homo sapiens GN=PSMG1 PE=1 SV=1	2	1	1	1	0	0	0	1	0	0	0	0	0	0	0	1	0	0	0	0	0	0	0	1	0	0	0	0	0	0	0	1	0	0	0	0	0	0	0	1	0	0
F8WBJ6;Q9NRX1	F8WBJ6;Q9NRX1	2;2	2;2	2;2	RNA-binding protein PNO1	PNO1	tr|F8WBJ6|F8WBJ6_HUMAN RNA-binding protein PNO1 OS=Homo sapiens GN=PNO1 PE=1 SV=1;sp|Q9NRX1|PNO1_HUMAN RNA-binding protein PNO1 OS=Homo sapiens GN=PNO1 PE=1 SV=1	2	2	2	2	0	0	0	0	1	2	0	0	0	0	0	0	0	0	0	0	0	0	0	0	1	2	0	0	0	0	0	0	0	0	0	0	0	0	0	0	1	2
F8WBL2;Q13895	F8WBL2;Q13895	1;1	1;1	1;1	Bystin	BYSL	tr|F8WBL2|F8WBL2_HUMAN Bystin OS=Homo sapiens GN=BYSL PE=1 SV=1;sp|Q13895|BYST_HUMAN Bystin OS=Homo sapiens GN=BYSL PE=1 SV=3	2	1	1	1	1	0	0	0	1	1	0	0	1	0	0	0	1	1	0	0	1	0	0	0	1	1	0	0	1	0	0	0	1	1	0	0	1	0	0	0	1	1
J3QRU4;F8WCA0;L7N2F9;P63027;K7ENK9;K7EKX0;Q15836;F5GZV7;P23763	J3QRU4;F8WCA0;L7N2F9;P63027;K7ENK9;K7EKX0;Q15836	4;4;4;4;3;3;3;1;1	4;4;4;4;3;3;3;1;1	4;4;4;4;3;3;3;1;1	Vesicle-associated membrane protein 2;Vesicle-associated membrane protein 3	VAMP2;VAMP3	tr|J3QRU4|J3QRU4_HUMAN Vesicle-associated membrane protein 2 OS=Homo sapiens GN=VAMP2 PE=4 SV=2;tr|F8WCA0|F8WCA0_HUMAN Vesicle-associated membrane protein 2 OS=Homo sapiens GN=VAMP2 PE=4 SV=1;tr|L7N2F9|L7N2F9_HUMAN Uncharacterized protein (Fragment) OS=Hom	9	4	4	4	1	3	2	1	3	2	2	2	1	2	0	2	0	2	2	0	1	3	2	1	3	2	2	2	1	2	0	2	0	2	2	0	1	3	2	1	3	2
F8WF48;F8WCJ7;Q99442	F8WF48;F8WCJ7;Q99442	1;1;1	1;1;1	1;1;1	Translocation protein SEC62	SEC62	tr|F8WF48|F8WF48_HUMAN Translocation protein SEC62 OS=Homo sapiens GN=SEC62 PE=1 SV=1;tr|F8WCJ7|F8WCJ7_HUMAN Translocation protein SEC62 OS=Homo sapiens GN=SEC62 PE=1 SV=1;sp|Q99442|SEC62_HUMAN Translocation protein SEC62 OS=Homo sapiens GN=SEC62 PE=1 SV=1	3	1	1	1	0	0	0	0	0	1	0	0	0	0	0	0	1	1	0	0	0	0	0	0	0	1	0	0	0	0	0	0	1	1	0	0	0	0	0	0	0	1
F8WCR7;Q9HB20	F8WCR7;Q9HB20	1;1	1;1	1;1	Pleckstrin homology domain-containing family A member 3	PLEKHA3	tr|F8WCR7|F8WCR7_HUMAN Pleckstrin homology domain-containing family A member 3 OS=Homo sapiens GN=PLEKHA3 PE=1 SV=1;sp|Q9HB20|PKHA3_HUMAN Pleckstrin homology domain-containing family A member 3 OS=Homo sapiens GN=PLEKHA3 PE=1 SV=2	2	1	1	1	0	0	0	0	0	1	0	0	0	0	0	0	1	0	0	0	0	0	0	0	0	1	0	0	0	0	0	0	1	0	0	0	0	0	0	0	0	1
G3V0E4;O75439	G3V0E4;O75439	1;1	1;1	1;1	Mitochondrial-processing peptidase subunit beta	PMPCB	tr|G3V0E4|G3V0E4_HUMAN Mitochondrial-processing peptidase subunit beta OS=Homo sapiens GN=PMPCB PE=1 SV=1;sp|O75439|MPPB_HUMAN Mitochondrial-processing peptidase subunit beta OS=Homo sapiens GN=PMPCB PE=1 SV=2	2	1	1	1	1	0	0	0	0	0	0	0	0	0	0	0	0	0	0	0	1	0	0	0	0	0	0	0	0	0	0	0	0	0	0	0	1	0	0	0	0	0
G3V126;Q9UI12	G3V126;Q9UI12	2;2	2;2	2;2	V-type proton ATPase subunit H	ATP6V1H	tr|G3V126|G3V126_HUMAN ATPase, H+ transporting, lysosomal 50/57kDa, V1 subunit H, isoform CRA_c OS=Homo sapiens GN=ATP6V1H PE=1 SV=1;sp|Q9UI12|VATH_HUMAN V-type proton ATPase subunit H OS=Homo sapiens GN=ATP6V1H PE=1 SV=1	2	2	2	2	1	0	0	0	0	2	0	0	1	0	0	0	1	0	0	0	1	0	0	0	0	2	0	0	1	0	0	0	1	0	0	0	1	0	0	0	0	2
G3V1D3;G3V180;Q9NY33	G3V1D3;G3V180;Q9NY33	1;1;1	1;1;1	1;1;1	Dipeptidyl peptidase 3	DPP3	tr|G3V1D3|G3V1D3_HUMAN Dipeptidyl peptidase 3 OS=Homo sapiens GN=DPP3 PE=1 SV=1;tr|G3V180|G3V180_HUMAN Dipeptidyl peptidase 3 OS=Homo sapiens GN=DPP3 PE=1 SV=1;sp|Q9NY33|DPP3_HUMAN Dipeptidyl peptidase 3 OS=Homo sapiens GN=DPP3 PE=1 SV=2	3	1	1	1	1	1	0	0	0	0	0	0	0	0	0	0	0	0	0	0	1	1	0	0	0	0	0	0	0	0	0	0	0	0	0	0	1	1	0	0	0	0
H0YER7;G3V1C3;Q9BZZ5	H0YER7;G3V1C3;Q9BZZ5	2;2;2	2;2;2	2;2;2	Apoptosis inhibitor 5	API5	tr|H0YER7|H0YER7_HUMAN Apoptosis inhibitor 5 (Fragment) OS=Homo sapiens GN=API5 PE=1 SV=1;tr|G3V1C3|G3V1C3_HUMAN Apoptosis inhibitor 5 OS=Homo sapiens GN=API5 PE=1 SV=1;sp|Q9BZZ5|API5_HUMAN Apoptosis inhibitor 5 OS=Homo sapiens GN=API5 PE=1 SV=3	3	2	2	2	1	0	0	0	1	1	0	0	1	0	1	0	0	1	0	0	1	0	0	0	1	1	0	0	1	0	1	0	0	1	0	0	1	0	0	0	1	1
G3V203;J3QQ67;Q07020;H0YHA7;F8VUA6;F8VYV2;A0A075B7A0;F8VXR6	G3V203;J3QQ67;Q07020;H0YHA7;F8VUA6;F8VYV2;A0A075B7A0	6;6;6;5;4;4;4;1	6;6;6;5;4;4;4;1	6;6;6;5;4;4;4;1	60S ribosomal protein L18	RPL18	tr|G3V203|G3V203_HUMAN 60S ribosomal protein L18 OS=Homo sapiens GN=RPL18 PE=1 SV=1;tr|J3QQ67|J3QQ67_HUMAN 60S ribosomal protein L18 (Fragment) OS=Homo sapiens GN=RPL18 PE=1 SV=1;sp|Q07020|RL18_HUMAN 60S ribosomal protein L18 OS=Homo sapiens GN=RPL18 PE=1	8	6	6	6	3	3	2	4	4	3	3	3	3	2	1	3	4	1	1	3	3	3	2	4	4	3	3	3	3	2	1	3	4	1	1	3	3	3	2	4	4	3
G3V3J9;G3V2N0;P59768	G3V3J9;G3V2N0;P59768	1;1;1	1;1;1	1;1;1	Guanine nucleotide-binding protein subunit gamma;Guanine nucleotide-binding protein G(I)/G(S)/G(O) subunit gamma-2	GNG2	tr|G3V3J9|G3V3J9_HUMAN Guanine nucleotide-binding protein subunit gamma OS=Homo sapiens GN=GNG2 PE=1 SV=1;tr|G3V2N0|G3V2N0_HUMAN Guanine nucleotide-binding protein subunit gamma OS=Homo sapiens GN=GNG2 PE=1 SV=1;sp|P59768|GBG2_HUMAN Guanine nucleotide-bind	3	1	1	1	0	1	1	1	0	1	0	0	0	0	0	1	0	0	0	0	0	1	1	1	0	1	0	0	0	0	0	1	0	0	0	0	0	1	1	1	0	1
G3V5B3;G3V3E6;Q96HE7	G3V5B3;G3V3E6;Q96HE7	1;1;1	1;1;1	1;1;1	ERO1-like protein alpha	ERO1L	tr|G3V5B3|G3V5B3_HUMAN ERO1-like protein alpha (Fragment) OS=Homo sapiens GN=ERO1A PE=1 SV=1;tr|G3V3E6|G3V3E6_HUMAN ERO1-like protein alpha OS=Homo sapiens GN=ERO1A PE=1 SV=1;sp|Q96HE7|ERO1A_HUMAN ERO1-like protein alpha OS=Homo sapiens GN=ERO1A PE=1 SV=2	3	1	1	1	0	0	1	0	0	0	1	0	0	1	1	0	0	1	0	1	0	0	1	0	0	0	1	0	0	1	1	0	0	1	0	1	0	0	1	0	0	0
G3V5Q1;G3V3M6;P27695;G3V5D9;A0A0C4DGK8;H7C4A8;G3V3C7	G3V5Q1;G3V3M6;P27695;G3V5D9;A0A0C4DGK8;H7C4A8;G3V3C7	2;2;2;1;1;1;1	2;2;2;1;1;1;1	2;2;2;1;1;1;1	DNA-(apurinic or apyrimidinic site) lyase;DNA-(apurinic or apyrimidinic site) lyase, mitochondrial	APEX1	tr|G3V5Q1|G3V5Q1_HUMAN DNA-(apurinic or apyrimidinic site) lyase (Fragment) OS=Homo sapiens GN=APEX1 PE=1 SV=1;tr|G3V3M6|G3V3M6_HUMAN DNA-(apurinic or apyrimidinic site) lyase (Fragment) OS=Homo sapiens GN=APEX1 PE=1 SV=1;sp|P27695|APEX1_HUMAN DNA-(apurini	7	2	2	2	1	0	0	0	0	0	0	0	0	0	1	0	0	0	0	0	1	0	0	0	0	0	0	0	0	0	1	0	0	0	0	0	1	0	0	0	0	0
G3V5Z7;P60900;G3V295;H0YJC4;G3V3U4;G3V3I1	G3V5Z7;P60900;G3V295	3;3;2;1;1;1	3;3;2;1;1;1	3;3;2;1;1;1	Proteasome subunit alpha type;Proteasome subunit alpha type-6	PSMA6	tr|G3V5Z7|G3V5Z7_HUMAN Proteasome subunit alpha type OS=Homo sapiens GN=PSMA6 PE=1 SV=1;sp|P60900|PSA6_HUMAN Proteasome subunit alpha type-6 OS=Homo sapiens GN=PSMA6 PE=1 SV=1;tr|G3V295|G3V295_HUMAN Proteasome subunit alpha type OS=Homo sapiens GN=PSMA6 PE	6	3	3	3	1	1	1	0	0	0	1	0	1	0	2	1	0	0	0	0	1	1	1	0	0	0	1	0	1	0	2	1	0	0	0	0	1	1	1	0	0	0
G3XAM7;P35221;E5RJ41;E5RIB1	G3XAM7;P35221;E5RJ41;E5RIB1	2;2;1;1	2;2;1;1	2;2;1;1	Catenin alpha-1	CTNNA1	tr|G3XAM7|G3XAM7_HUMAN Catenin (Cadherin-associated protein), alpha 1, 102kDa, isoform CRA_a OS=Homo sapiens GN=CTNNA1 PE=1 SV=1;sp|P35221|CTNA1_HUMAN Catenin alpha-1 OS=Homo sapiens GN=CTNNA1 PE=1 SV=1;tr|E5RJ41|E5RJ41_HUMAN Catenin alpha-1 (Fragment) OS=	4	2	2	2	0	0	0	0	0	0	0	0	0	0	2	0	0	0	0	0	0	0	0	0	0	0	0	0	0	0	2	0	0	0	0	0	0	0	0	0	0	0
G5E972;P42167;H0YJH7	G5E972;P42167;H0YJH7	8;8;4	8;8;4	2;2;2	Lamina-associated polypeptide 2, isoforms beta/gamma;Thymopoietin;Thymopentin	TMPO	tr|G5E972|G5E972_HUMAN Lamina-associated polypeptide 2, isoforms beta/gamma OS=Homo sapiens GN=TMPO PE=1 SV=1;sp|P42167|LAP2B_HUMAN Lamina-associated polypeptide 2, isoforms beta/gamma OS=Homo sapiens GN=TMPO PE=1 SV=2;tr|H0YJH7|H0YJH7_HUMAN Lamina-associa	3	8	8	2	1	0	0	0	4	4	0	0	3	1	1	0	1	3	1	0	1	0	0	0	4	4	0	0	3	1	1	0	1	3	1	0	0	0	0	0	1	1
I3L4X3;G5E9C2;Q15653;I3L1A4	I3L4X3;G5E9C2;Q15653;I3L1A4	2;2;2;1	2;2;2;1	2;2;2;1	NF-kappa-B inhibitor beta	NFKBIB	tr|I3L4X3|I3L4X3_HUMAN NF-kappa-B inhibitor beta (Fragment) OS=Homo sapiens GN=NFKBIB PE=1 SV=8;tr|G5E9C2|G5E9C2_HUMAN NF-kappa-B inhibitor beta OS=Homo sapiens GN=NFKBIB PE=1 SV=2;sp|Q15653|IKBB_HUMAN NF-kappa-B inhibitor beta OS=Homo sapiens GN=NFKBIB PE	4	2	2	2	0	0	0	0	0	0	0	1	0	0	0	2	0	0	0	0	0	0	0	0	0	0	0	1	0	0	0	2	0	0	0	0	0	0	0	0	0	0
G5E9R9;P10155	G5E9R9;P10155	1;1	1;1	1;1	60 kDa SS-A/Ro ribonucleoprotein	TROVE2	tr|G5E9R9|G5E9R9_HUMAN 60 kDa SS-A/Ro ribonucleoprotein OS=Homo sapiens GN=TROVE2 PE=1 SV=1;sp|P10155|RO60_HUMAN 60 kDa SS-A/Ro ribonucleoprotein OS=Homo sapiens GN=TROVE2 PE=1 SV=2	2	1	1	1	1	0	0	0	0	0	0	0	0	0	0	0	0	0	0	0	1	0	0	0	0	0	0	0	0	0	0	0	0	0	0	0	1	0	0	0	0	0
G5EA31;P53992	G5EA31;P53992	2;2	2;2	2;2	Protein transport protein Sec24C	SEC24C	tr|G5EA31|G5EA31_HUMAN Protein transport protein Sec24C OS=Homo sapiens GN=SEC24C PE=1 SV=1;sp|P53992|SC24C_HUMAN Protein transport protein Sec24C OS=Homo sapiens GN=SEC24C PE=1 SV=3	2	2	2	2	0	1	1	1	1	1	1	1	1	1	1	1	0	0	2	1	0	1	1	1	1	1	1	1	1	1	1	1	0	0	2	1	0	1	1	1	1	1
G8JLA2;F8VZU9;F8W180;F8VXL3	G8JLA2;F8VZU9;F8W180	8;5;5;2	1;1;1;1	1;1;1;1		MYL6	tr|G8JLA2|G8JLA2_HUMAN Myosin light polypeptide 6 OS=Homo sapiens GN=MYL6 PE=1 SV=1;tr|F8VZU9|F8VZU9_HUMAN Myosin light polypeptide 6 OS=Homo sapiens GN=MYL6 PE=1 SV=1;tr|F8W180|F8W180_HUMAN Myosin light polypeptide 6 OS=Homo sapiens GN=MYL6 PE=1 SV=1	4	8	1	1	6	6	6	2	4	2	4	5	5	2	4	1	5	5	3	3	0	1	0	0	0	0	0	0	0	0	0	0	0	0	0	0	0	1	0	0	0	0
G8JLB6;P31943;E9PCY7;H0YB39;D6RIU0;D6RBM0;P55795;E7EQJ0;D6RAM1;E5RGV0;D6R9T0;D6RFM3;D6RIT2;E7EN40;D6RDU3;D6RJ04;D6RIH9;H0YBG7;H0YBD7;D6RF17;D6RDL0;E5RGH4;E5RJ94;D6R9D3;H0YAQ2	G8JLB6;P31943;E9PCY7;H0YB39;D6RIU0;D6RBM0;P55795	8;8;7;5;4;4;4;3;3;3;3;3;3;3;3;3;3;3;3;2;2;2;1;1;1	8;8;7;5;4;4;4;3;3;3;3;3;3;3;3;3;3;3;3;2;2;2;1;1;1	6;6;5;3;4;4;3;3;3;3;3;3;3;3;3;3;3;1;1;2;2;2;1;1;1	Heterogeneous nuclear ribonucleoprotein H;Heterogeneous nuclear ribonucleoprotein H, N-terminally processed;Heterogeneous nuclear ribonucleoprotein H2	HNRNPH1;HNRNPH2	tr|G8JLB6|G8JLB6_HUMAN Heterogeneous nuclear ribonucleoprotein H OS=Homo sapiens GN=HNRNPH1 PE=1 SV=1;sp|P31943|HNRH1_HUMAN Heterogeneous nuclear ribonucleoprotein H OS=Homo sapiens GN=HNRNPH1 PE=1 SV=4;tr|E9PCY7|E9PCY7_HUMAN Heterogeneous nuclear ribonucl	25	8	8	6	6	6	4	3	4	1	1	1	4	3	2	2	4	1	3	1	6	6	4	3	4	1	1	1	4	3	2	2	4	1	3	1	4	4	2	2	2	1
G8JLD5;O00429	G8JLD5;O00429	1;1	1;1	1;1	Dynamin-1-like protein	DNM1L	tr|G8JLD5|G8JLD5_HUMAN Dynamin-1-like protein OS=Homo sapiens GN=DNM1L PE=1 SV=1;sp|O00429|DNM1L_HUMAN Dynamin-1-like protein OS=Homo sapiens GN=DNM1L PE=1 SV=2	2	1	1	1	1	0	0	0	1	0	0	0	1	0	0	0	0	0	0	0	1	0	0	0	1	0	0	0	1	0	0	0	0	0	0	0	1	0	0	0	1	0
H0Y2V6;Q5SW79	H0Y2V6;Q5SW79	2;2	2;2	2;2	Centrosomal protein of 170 kDa	CEP170	tr|H0Y2V6|H0Y2V6_HUMAN Centrosomal protein of 170 kDa (Fragment) OS=Homo sapiens GN=CEP170 PE=1 SV=1;sp|Q5SW79|CE170_HUMAN Centrosomal protein of 170 kDa OS=Homo sapiens GN=CEP170 PE=1 SV=1	2	2	2	2	0	0	0	0	0	2	0	0	0	0	0	0	0	0	0	0	0	0	0	0	0	2	0	0	0	0	0	0	0	0	0	0	0	0	0	0	0	2
H0Y2W2;Q9NVI7;Q5T9A4	H0Y2W2;Q9NVI7;Q5T9A4	2;1;1	2;1;1	2;1;1	ATPase family AAA domain-containing protein 3A;ATPase family AAA domain-containing protein 3B	ATAD3A;ATAD3B	tr|H0Y2W2|H0Y2W2_HUMAN ATPase family AAA domain-containing protein 3A (Fragment) OS=Homo sapiens GN=ATAD3A PE=1 SV=1;sp|Q9NVI7|ATD3A_HUMAN ATPase family AAA domain-containing protein 3A OS=Homo sapiens GN=ATAD3A PE=1 SV=2;sp|Q5T9A4|ATD3B_HUMAN ATPase famil	3	2	2	2	0	0	0	0	0	1	0	0	0	0	0	0	1	0	0	0	0	0	0	0	0	1	0	0	0	0	0	0	1	0	0	0	0	0	0	0	0	1
H0Y4R1;P12268;E7ETK5;C9K0R9;C9J381;P20839	H0Y4R1;P12268;E7ETK5	12;12;6;2;2;2	12;12;6;2;2;2	12;12;6;2;2;2	Inosine-5-monophosphate dehydrogenase 2	IMPDH2	tr|H0Y4R1|H0Y4R1_HUMAN Inosine-5-monophosphate dehydrogenase 2 (Fragment) OS=Homo sapiens GN=IMPDH2 PE=1 SV=1;sp|P12268|IMDH2_HUMAN Inosine-5-monophosphate dehydrogenase 2 OS=Homo sapiens GN=IMPDH2 PE=1 SV=2;tr|E7ETK5|E7ETK5_HUMAN Inosine-5-monophosphat	6	12	12	12	2	2	1	2	3	1	3	4	1	2	6	3	1	4	4	0	2	2	1	2	3	1	3	4	1	2	6	3	1	4	4	0	2	2	1	2	3	1
H0Y512;Q9HDC9	H0Y512;Q9HDC9	2;2	2;2	2;2	Adipocyte plasma membrane-associated protein	APMAP	tr|H0Y512|H0Y512_HUMAN Adipocyte plasma membrane-associated protein (Fragment) OS=Homo sapiens GN=APMAP PE=1 SV=1;sp|Q9HDC9|APMAP_HUMAN Adipocyte plasma membrane-associated protein OS=Homo sapiens GN=APMAP PE=1 SV=2	2	2	2	2	0	1	0	1	0	0	0	0	1	0	1	0	1	0	1	0	0	1	0	1	0	0	0	0	1	0	1	0	1	0	1	0	0	1	0	1	0	0
H0Y5B4;H7BZ11;J3KQN4;P83881;Q969Q0;R4GN19;H7BY91;H0Y3V9	H0Y5B4;H7BZ11;J3KQN4;P83881;Q969Q0	3;3;3;3;2;1;1;1	3;3;3;3;2;1;1;1	3;3;3;3;2;1;1;1	60S ribosomal protein L36a;60S ribosomal protein L36a-like	RPL36A;RPL36A-HNRNPH2;RPL36AL	tr|H0Y5B4|H0Y5B4_HUMAN 60S ribosomal protein L36a OS=Homo sapiens GN=RPL36A PE=3 SV=2;tr|H7BZ11|H7BZ11_HUMAN RPL36A-HNRNPH2 readthrough OS=Homo sapiens GN=RPL36A-HNRNPH2 PE=3 SV=2;tr|J3KQN4|J3KQN4_HUMAN 60S ribosomal protein L36a OS=Homo sapiens GN=RPL36A	8	3	3	3	0	2	1	2	1	1	1	1	1	1	1	0	1	0	1	1	0	2	1	2	1	1	1	1	1	1	1	0	1	0	1	1	0	2	1	2	1	1
P0DP25;P0DP24;P0DP23;H0Y7A7;E7ETZ0;E7EMB3;Q96HY3;G3V361;M0QZ52;F8WBR5;G3V226;G3V479;P27482;C9J7T9	P0DP25;P0DP24;P0DP23;H0Y7A7;E7ETZ0;E7EMB3;Q96HY3;G3V361	11;11;11;11;10;10;7;6;5;4;4;4;2;1	11;11;11;11;10;10;7;6;5;4;4;4;2;1	10;10;10;10;9;9;7;6;4;3;4;3;1;0		CALM2;CALM1	sp|P0DP25|CALM3_HUMAN Calmodulin-3 OS=Homo sapiens GN=CALM3 PE=1 SV=1;sp|P0DP24|CALM2_HUMAN Calmodulin-2 OS=Homo sapiens GN=CALM2 PE=1 SV=1;sp|P0DP23|CALM1_HUMAN Calmodulin-1 OS=Homo sapiens GN=CALM1 PE=1 SV=1;tr|H0Y7A7|H0Y7A7_HUMAN Calmodulin-2 (Fragment)	14	11	11	10	4	8	4	6	8	8	7	8	7	7	5	6	6	5	5	7	4	8	4	6	8	8	7	8	7	7	5	6	6	5	5	7	4	7	4	5	7	7
H0Y7S3;Q01814	H0Y7S3;Q01814	6;6	6;6	3;3	Plasma membrane calcium-transporting ATPase 2	ATP2B2	tr|H0Y7S3|H0Y7S3_HUMAN Plasma membrane calcium-transporting ATPase 2 (Fragment) OS=Homo sapiens GN=ATP2B2 PE=1 SV=1;sp|Q01814|AT2B2_HUMAN Plasma membrane calcium-transporting ATPase 2 OS=Homo sapiens GN=ATP2B2 PE=1 SV=2	2	6	6	3	0	2	0	1	0	0	0	3	1	2	0	0	1	1	0	0	0	2	0	1	0	0	0	3	1	2	0	0	1	1	0	0	0	0	0	0	0	0
H0Y8B3;O43865;Q96HN2	H0Y8B3;O43865;Q96HN2	2;2;2	2;2;2	2;2;2	Adenosylhomocysteinase;Putative adenosylhomocysteinase 2;Putative adenosylhomocysteinase 3	AHCYL2;AHCYL1	tr|H0Y8B3|H0Y8B3_HUMAN Adenosylhomocysteinase (Fragment) OS=Homo sapiens GN=AHCYL2 PE=1 SV=1;sp|O43865|SAHH2_HUMAN S-adenosylhomocysteine hydrolase-like protein 1 OS=Homo sapiens GN=AHCYL1 PE=1 SV=2;sp|Q96HN2|SAHH3_HUMAN Adenosylhomocysteinase 3 OS=Homo sa	3	2	2	2	0	0	0	0	0	0	0	0	1	1	0	0	1	0	0	0	0	0	0	0	0	0	0	0	1	1	0	0	1	0	0	0	0	0	0	0	0	0
H0Y8E6;P49736	H0Y8E6;P49736	3;3	3;3	3;3	DNA replication licensing factor MCM2	MCM2	tr|H0Y8E6|H0Y8E6_HUMAN DNA helicase (Fragment) OS=Homo sapiens GN=MCM2 PE=1 SV=1;sp|P49736|MCM2_HUMAN DNA replication licensing factor MCM2 OS=Homo sapiens GN=MCM2 PE=1 SV=4	2	3	3	3	2	0	0	1	2	1	0	1	2	0	1	0	0	1	0	0	2	0	0	1	2	1	0	1	2	0	1	0	0	1	0	0	2	0	0	1	2	1
H0Y8U3;P42285	H0Y8U3;P42285	1;1	1;1	1;1	Superkiller viralicidic activity 2-like 2	SKIV2L2	tr|H0Y8U3|H0Y8U3_HUMAN Superkiller viralicidic activity 2-like 2 (Fragment) OS=Homo sapiens GN=SKIV2L2 PE=1 SV=1;sp|P42285|SK2L2_HUMAN Superkiller viralicidic activity 2-like 2 OS=Homo sapiens GN=SKIV2L2 PE=1 SV=3	2	1	1	1	0	0	0	0	1	1	0	0	0	0	1	0	0	0	0	0	0	0	0	0	1	1	0	0	0	0	1	0	0	0	0	0	0	0	0	0	1	1
H0YD97;O00330	H0YD97;O00330	1;1	1;1	1;1	Pyruvate dehydrogenase protein X component, mitochondrial	PDHX	tr|H0YD97|H0YD97_HUMAN Pyruvate dehydrogenase protein X component, mitochondrial (Fragment) OS=Homo sapiens GN=PDHX PE=1 SV=1;sp|O00330|ODPX_HUMAN Pyruvate dehydrogenase protein X component, mitochondrial OS=Homo sapiens GN=PDHX PE=1 SV=3	2	1	1	1	0	0	0	0	0	0	0	0	0	0	1	0	0	0	0	0	0	0	0	0	0	0	0	0	0	0	1	0	0	0	0	0	0	0	0	0	0	0
H0YDD4;P10515;E9PEJ4	H0YDD4;P10515;E9PEJ4	2;2;1	2;2;1	2;2;1	Acetyltransferase component of pyruvate dehydrogenase complex;Dihydrolipoyllysine-residue acetyltransferase component of pyruvate dehydrogenase complex, mitochondrial	DLAT	tr|H0YDD4|H0YDD4_HUMAN Acetyltransferase component of pyruvate dehydrogenase complex (Fragment) OS=Homo sapiens GN=DLAT PE=1 SV=1;sp|P10515|ODP2_HUMAN Dihydrolipoyllysine-residue acetyltransferase component of pyruvate dehydrogenase complex, mitochondrial	3	2	2	2	0	0	0	0	0	0	0	0	1	2	0	0	1	1	1	1	0	0	0	0	0	0	0	0	1	2	0	0	1	1	1	1	0	0	0	0	0	0
H0YG91;H0YFD2	H0YG91;H0YFD2	1;1	1;1	1;1		KRI1	tr|H0YG91|H0YG91_HUMAN Protein KRI1 homolog (Fragment) OS=Homo sapiens GN=KRI1 PE=1 SV=3;tr|H0YFD2|H0YFD2_HUMAN Protein KRI1 homolog (Fragment) OS=Homo sapiens GN=KRI1 PE=1 SV=3	2	1	1	1	1	0	0	0	0	0	0	0	0	0	0	1	0	0	0	0	1	0	0	0	0	0	0	0	0	0	0	1	0	0	0	0	1	0	0	0	0	0
H0YK42;Q13596	H0YK42;Q13596	2;2	1;1	1;1	Sorting nexin-1	SNX1	tr|H0YK42|H0YK42_HUMAN Sorting nexin-1 OS=Homo sapiens GN=SNX1 PE=1 SV=1;sp|Q13596|SNX1_HUMAN Sorting nexin-1 OS=Homo sapiens GN=SNX1 PE=1 SV=3	2	2	1	1	0	0	0	0	1	1	0	0	0	0	1	0	2	2	0	0	0	0	0	0	0	0	0	0	0	0	0	0	1	1	0	0	0	0	0	0	0	0
H0YK48;H0YNC7;F5H7S3;H7BYY1;B7Z596;H0YN06	H0YK48;H0YNC7;F5H7S3;H7BYY1;B7Z596	8;7;7;7;7;1	1;0;1;1;1;1	1;0;1;1;1;1		TPM1	tr|H0YK48|H0YK48_HUMAN Tropomyosin alpha-1 chain OS=Homo sapiens GN=TPM1 PE=1 SV=1;tr|H0YNC7|H0YNC7_HUMAN Tropomyosin alpha-1 chain (Fragment) OS=Homo sapiens GN=TPM1 PE=1 SV=1;tr|F5H7S3|F5H7S3_HUMAN Tropomyosin alpha-1 chain OS=Homo sapiens GN=TPM1 PE=1 S	6	8	1	1	5	5	5	5	3	4	4	6	5	2	1	3	3	4	3	1	0	0	0	1	0	0	0	1	0	0	0	0	0	0	0	0	0	0	0	1	0	0
H0YLP6;H0YMF4;H0YKD8;P46779	H0YLP6;H0YMF4;H0YKD8;P46779	4;4;4;4	4;4;4;4	4;4;4;4	60S ribosomal protein L28	RPL28	tr|H0YLP6|H0YLP6_HUMAN 60S ribosomal protein L28 OS=Homo sapiens GN=RPL28 PE=1 SV=1;tr|H0YMF4|H0YMF4_HUMAN 60S ribosomal protein L28 OS=Homo sapiens GN=RPL28 PE=1 SV=1;tr|H0YKD8|H0YKD8_HUMAN 60S ribosomal protein L28 OS=Homo sapiens GN=RPL28 PE=1 SV=1;sp|P	4	4	4	4	2	1	1	1	1	4	0	2	2	2	2	1	3	3	3	1	2	1	1	1	1	4	0	2	2	2	2	1	3	3	3	1	2	1	1	1	1	4
H0YL43;Q14257	H0YL43;Q14257	1;1	1;1	1;1	Reticulocalbin-2	RCN2	tr|H0YL43|H0YL43_HUMAN Reticulocalbin-2 (Fragment) OS=Homo sapiens GN=RCN2 PE=1 SV=1;sp|Q14257|RCN2_HUMAN Reticulocalbin-2 OS=Homo sapiens GN=RCN2 PE=1 SV=1	2	1	1	1	1	0	0	0	0	0	0	0	0	0	0	0	0	0	0	0	1	0	0	0	0	0	0	0	0	0	0	0	0	0	0	0	1	0	0	0	0	0
H0YL52;P09493;H0YKP3;H0YKZ6;A0A087WTJ7	H0YL52;P09493;H0YKP3	10;10;9;2;2	4;4;3;2;2	2;2;2;2;2	Tropomyosin alpha-1 chain	TPM1	tr|H0YL52|H0YL52_HUMAN Tropomyosin alpha-1 chain (Fragment) OS=Homo sapiens GN=TPM1 PE=1 SV=1;sp|P09493|TPM1_HUMAN Tropomyosin alpha-1 chain OS=Homo sapiens GN=TPM1 PE=1 SV=2;tr|H0YKP3|H0YKP3_HUMAN Tropomyosin alpha-1 chain OS=Homo sapiens GN=TPM1 PE=1 SV=	5	10	4	2	6	7	8	6	4	6	5	6	6	3	2	4	4	6	4	3	2	3	4	3	1	3	2	2	2	1	1	1	2	3	1	2	1	2	2	2	1	1
H0YMZ1;H0YN18;H0YL69;P25789;H0YLS6;H0YLC2;H0YKT8;H0YMI6;H0YMA1	H0YMZ1;H0YN18;H0YL69;P25789;H0YLS6;H0YLC2;H0YKT8;H0YMI6;H0YMA1	2;2;2;2;1;1;1;1;1	2;2;2;2;1;1;1;1;1	2;2;2;2;1;1;1;1;1	Proteasome subunit alpha type;Proteasome subunit alpha type-4;Proteasome subunit beta type	PSMA4	tr|H0YMZ1|H0YMZ1_HUMAN Proteasome subunit alpha type (Fragment) OS=Homo sapiens GN=PSMA4 PE=1 SV=8;tr|H0YN18|H0YN18_HUMAN Proteasome endopeptidase complex OS=Homo sapiens GN=PSMA4 PE=1 SV=1;tr|H0YL69|H0YL69_HUMAN Proteasome subunit alpha type (Fragment) OS	9	2	2	2	0	0	2	1	0	0	0	0	0	1	0	0	1	1	1	1	0	0	2	1	0	0	0	0	0	1	0	0	1	1	1	1	0	0	2	1	0	0
H0YL72;P50213;H0YLI6;H0YMU3;H0YKD0;H0YM64;H0YM46;H0YNF5	H0YL72;P50213;H0YLI6;H0YMU3	5;5;3;3;2;1;1;1	5;5;3;3;2;1;1;1	5;5;3;3;2;1;1;1	Isocitrate dehydrogenase [NAD] subunit alpha, mitochondrial	IDH3A	tr|H0YL72|H0YL72_HUMAN Isocitrate dehydrogenase [NAD] subunit alpha, mitochondrial OS=Homo sapiens GN=IDH3A PE=1 SV=1;sp|P50213|IDH3A_HUMAN Isocitrate dehydrogenase [NAD] subunit alpha, mitochondrial OS=Homo sapiens GN=IDH3A PE=1 SV=1;tr|H0YLI6|H0YLI6_HUMA	8	5	5	5	3	3	2	2	2	3	2	1	3	2	3	1	2	1	2	2	3	3	2	2	2	3	2	1	3	2	3	1	2	1	2	2	3	3	2	2	2	3
H0YLA2;P37108	H0YLA2;P37108	2;2	2;2	2;2	Signal recognition particle 14 kDa protein	SRP14	tr|H0YLA2|H0YLA2_HUMAN Signal recognition particle 14 kDa protein OS=Homo sapiens GN=SRP14 PE=1 SV=1;sp|P37108|SRP14_HUMAN Signal recognition particle 14 kDa protein OS=Homo sapiens GN=SRP14 PE=1 SV=2	2	2	2	2	2	2	1	1	1	0	1	1	2	0	2	1	0	0	1	0	2	2	1	1	1	0	1	1	2	0	2	1	0	0	1	0	2	2	1	1	1	0
H0YLR3;H0YMA0;P09661	H0YLR3;H0YMA0;P09661	1;1;1	1;1;1	1;1;1	U2 small nuclear ribonucleoprotein A	SNRPA1	tr|H0YLR3|H0YLR3_HUMAN U2 small nuclear ribonucleoprotein A (Fragment) OS=Homo sapiens GN=SNRPA1 PE=1 SV=1;tr|H0YMA0|H0YMA0_HUMAN U2 small nuclear ribonucleoprotein A (Fragment) OS=Homo sapiens GN=SNRPA1 PE=1 SV=1;sp|P09661|RU2A_HUMAN U2 small nuclear ri	3	1	1	1	0	0	0	0	1	0	0	0	0	0	1	0	0	0	0	0	0	0	0	0	1	0	0	0	0	0	1	0	0	0	0	0	0	0	0	0	1	0
H0YMF9;H0YN81;Q9GZS3;H0YM76	H0YMF9;H0YN81;Q9GZS3;H0YM76	2;2;2;1	2;2;2;1	2;2;2;1	WD repeat-containing protein 61;WD repeat-containing protein 61, N-terminally processed	WDR61	tr|H0YMF9|H0YMF9_HUMAN WD repeat-containing protein 61 OS=Homo sapiens GN=WDR61 PE=1 SV=1;tr|H0YN81|H0YN81_HUMAN WD repeat-containing protein 61 (Fragment) OS=Homo sapiens GN=WDR61 PE=1 SV=1;sp|Q9GZS3|WDR61_HUMAN WD repeat-containing protein 61 OS=Homo sap	4	2	2	2	0	0	1	1	0	0	1	0	0	0	0	0	0	0	2	0	0	0	1	1	0	0	1	0	0	0	0	0	0	0	2	0	0	0	1	1	0	0
H0YN26;P39687;O43423;O95626	H0YN26;P39687;O43423	4;4;2;1	4;4;2;1	3;3;2;1	Acidic leucine-rich nuclear phosphoprotein 32 family member A;Acidic leucine-rich nuclear phosphoprotein 32 family member C	ANP32A;ANP32C	tr|H0YN26|H0YN26_HUMAN Acidic leucine-rich nuclear phosphoprotein 32 family member A OS=Homo sapiens GN=ANP32A PE=1 SV=1;sp|P39687|AN32A_HUMAN Acidic leucine-rich nuclear phosphoprotein 32 family member A OS=Homo sapiens GN=ANP32A PE=1 SV=1;sp|O43423|AN32C	4	4	4	3	1	2	0	2	0	1	1	1	2	0	2	1	2	1	1	2	1	2	0	2	0	1	1	1	2	0	2	1	2	1	1	2	0	1	0	1	0	0
H0YNE9;Q92930	H0YNE9;Q92930	4;4	1;1	1;1	Ras-related protein Rab-8B	RAB8B	tr|H0YNE9|H0YNE9_HUMAN Ras-related protein Rab-8B (Fragment) OS=Homo sapiens GN=RAB8B PE=1 SV=1;sp|Q92930|RAB8B_HUMAN Ras-related protein Rab-8B OS=Homo sapiens GN=RAB8B PE=1 SV=2	2	4	1	1	0	0	1	1	1	0	0	0	0	1	1	1	1	1	2	1	0	0	0	0	0	0	0	0	0	0	0	0	0	0	1	0	0	0	0	0	0	0
H3BLU7;Q8NHP1;O43488	H3BLU7;Q8NHP1;O43488	1;1;1	1;1;1	1;1;1	Aflatoxin B1 aldehyde reductase member 4;Aflatoxin B1 aldehyde reductase member 2	AKR7A2;AKR7L	tr|H3BLU7|H3BLU7_HUMAN Aflatoxin B1 aldehyde reductase member 2 (Fragment) OS=Homo sapiens GN=AKR7A2 PE=1 SV=1;sp|Q8NHP1|ARK74_HUMAN Aflatoxin B1 aldehyde reductase member 4 OS=Homo sapiens GN=AKR7L PE=2 SV=6;sp|O43488|ARK72_HUMAN Aflatoxin B1 aldehyde red	3	1	1	1	0	1	1	0	0	0	0	1	1	0	0	1	0	0	0	0	0	1	1	0	0	0	0	1	1	0	0	1	0	0	0	0	0	1	1	0	0	0
H3BN14;P22676;A6NER6;H3BMN5;P05937	H3BN14;P22676;A6NER6	3;3;2;1;1	3;3;2;1;1	3;3;2;1;1	Calretinin	CALB2	tr|H3BN14|H3BN14_HUMAN Calretinin (Fragment) OS=Homo sapiens GN=CALB2 PE=1 SV=2;sp|P22676|CALB2_HUMAN Calretinin OS=Homo sapiens GN=CALB2 PE=2 SV=2;tr|A6NER6|A6NER6_HUMAN Calbindin 2, 29kDa (Calretinin), isoform CRA_b OS=Homo sapiens GN=CALB2 PE=1 SV=1	5	3	3	3	0	2	2	2	1	1	1	1	2	2	2	2	1	1	0	1	0	2	2	2	1	1	1	1	2	2	2	2	1	1	0	1	0	2	2	2	1	1
H3BN72;H3BNV9;P13073;Q86WV2;H3BPG0;H3BNI5	H3BN72;H3BNV9;P13073;Q86WV2;H3BPG0	3;3;3;2;2;1	3;3;3;2;2;1	3;3;3;2;2;1	Cytochrome c oxidase subunit 4 isoform 1, mitochondrial	COX4I1	tr|H3BN72|H3BN72_HUMAN Cytochrome c oxidase subunit 4 isoform 1, mitochondrial OS=Homo sapiens GN=COX4I1 PE=1 SV=1;tr|H3BNV9|H3BNV9_HUMAN Cytochrome c oxidase subunit 4 isoform 1, mitochondrial OS=Homo sapiens GN=COX4I1 PE=1 SV=1;sp|P13073|COX41_HUMAN Cyto	6	3	3	3	1	1	1	2	1	0	2	0	0	0	2	0	0	0	3	1	1	1	1	2	1	0	2	0	0	0	2	0	0	0	3	1	1	1	1	2	1	0
I3L3P7;I3L246;H3BN98;P62244;H3BV27;H3BT37;I3L303	I3L3P7;I3L246;H3BN98;P62244;H3BV27;H3BT37;I3L303	2;2;2;2;1;1;1	2;2;2;2;1;1;1	2;2;2;2;1;1;1	40S ribosomal protein S15a	RPS15A	tr|I3L3P7|I3L3P7_HUMAN 40S ribosomal protein S15a OS=Homo sapiens GN=RPS15A PE=1 SV=1;tr|I3L246|I3L246_HUMAN 40S ribosomal protein S15a OS=Homo sapiens GN=RPS15A PE=1 SV=1;tr|H3BN98|H3BN98_HUMAN Uncharacterized protein (Fragment) OS=Homo sapiens PE=4 SV=2;	7	2	2	2	1	0	1	1	2	2	1	1	2	1	2	2	2	2	2	2	1	0	1	1	2	2	1	1	2	1	2	2	2	2	2	2	1	0	1	1	2	2
H3BNG9;H3BPA0;Q7Z4M1;Q9NP97;Q8TF09	H3BNG9;H3BPA0;Q7Z4M1;Q9NP97;Q8TF09	1;1;1;1;1	1;1;1;1;1	1;1;1;1;1	Dynein light chain roadblock-type 1;Dynein light chain roadblock-type 2	DYNLRB2;DYNLRB1	tr|H3BNG9|H3BNG9_HUMAN Dynein light chain roadblock-type 2 OS=Homo sapiens GN=DYNLRB2 PE=4 SV=1;tr|H3BPA0|H3BPA0_HUMAN Dynein light chain roadblock-type 2 OS=Homo sapiens GN=DYNLRB2 PE=4 SV=1;tr|Q7Z4M1|Q7Z4M1_HUMAN DYNLRB2 protein OS=Homo sapiens GN=DYNLRB	5	1	1	1	1	1	1	0	1	0	1	1	0	0	1	1	1	1	0	1	1	1	1	0	1	0	1	1	0	0	1	1	1	1	0	1	1	1	1	0	1	0
H3BNV7;Q9Y3D0	H3BNV7;Q9Y3D0	1;1	1;1	1;1	Mitotic spindle-associated MMXD complex subunit MIP18	FAM96B	tr|H3BNV7|H3BNV7_HUMAN Mitotic spindle-associated MMXD complex subunit MIP18 (Fragment) OS=Homo sapiens GN=FAM96B PE=1 SV=1;sp|Q9Y3D0|MIP18_HUMAN Mitotic spindle-associated MMXD complex subunit MIP18 OS=Homo sapiens GN=FAM96B PE=1 SV=1	2	1	1	1	0	0	0	0	1	1	0	0	0	0	0	0	0	0	0	0	0	0	0	0	1	1	0	0	0	0	0	0	0	0	0	0	0	0	0	0	1	1
H3BRM5;H3BV69;H3BNX8;P20674	H3BRM5;H3BV69;H3BNX8;P20674	2;2;2;2	2;2;2;2	2;2;2;2	Cytochrome c oxidase subunit 5A, mitochondrial	COX5A	tr|H3BRM5|H3BRM5_HUMAN Cytochrome c oxidase subunit 5A, mitochondrial OS=Homo sapiens GN=COX5A PE=1 SV=1;tr|H3BV69|H3BV69_HUMAN Cytochrome c oxidase subunit 5A, mitochondrial OS=Homo sapiens GN=COX5A PE=1 SV=1;tr|H3BNX8|H3BNX8_HUMAN Cytochrome c oxidase su	4	2	2	2	0	1	1	0	0	0	1	1	0	0	0	0	0	0	0	0	0	1	1	0	0	0	1	1	0	0	0	0	0	0	0	0	0	1	1	0	0	0
H3BPJ9;O96000	H3BPJ9;O96000	1;1	1;1	1;1	NADH dehydrogenase [ubiquinone] 1 beta subcomplex subunit 10	NDUFB10	tr|H3BPJ9|H3BPJ9_HUMAN NADH dehydrogenase [ubiquinone] 1 beta subcomplex subunit 10 OS=Homo sapiens GN=NDUFB10 PE=1 SV=1;sp|O96000|NDUBA_HUMAN NADH dehydrogenase [ubiquinone] 1 beta subcomplex subunit 10 OS=Homo sapiens GN=NDUFB10 PE=1 SV=3	2	1	1	1	0	0	0	0	0	0	0	1	0	0	0	0	0	0	0	0	0	0	0	0	0	0	0	1	0	0	0	0	0	0	0	0	0	0	0	0	0	0
H3BPK4;Q96A32;H3BML9;H3BN54	H3BPK4;Q96A32;H3BML9;H3BN54	5;4;3;3	5;4;3;3	5;4;3;3	Myosin regulatory light chain 2, skeletal muscle isoform	MYLPF	tr|H3BPK4|H3BPK4_HUMAN Myosin regulatory light chain 2, skeletal muscle isoform (Fragment) OS=Homo sapiens GN=MYLPF PE=1 SV=1;sp|Q96A32|MLRS_HUMAN Myosin regulatory light chain 2, skeletal muscle isoform OS=Homo sapiens GN=MYLPF PE=2 SV=1;tr|H3BML9|H3BML9_	4	5	5	5	4	4	4	4	3	2	2	3	2	3	3	2	2	3	3	3	4	4	4	4	3	2	2	3	2	3	3	2	2	3	3	3	4	4	4	4	3	2
H3BQZ9;P07741;H3BSW3;H3BQF1;H3BQB1	H3BQZ9;P07741;H3BSW3;H3BQF1;H3BQB1	4;4;2;2;2	4;4;2;2;2	4;4;2;2;2	Adenine phosphoribosyltransferase	APRT	tr|H3BQZ9|H3BQZ9_HUMAN Adenine phosphoribosyltransferase OS=Homo sapiens GN=APRT PE=1 SV=1;sp|P07741|APT_HUMAN Adenine phosphoribosyltransferase OS=Homo sapiens GN=APRT PE=1 SV=2;tr|H3BSW3|H3BSW3_HUMAN Adenine phosphoribosyltransferase OS=Homo sapiens GN=A	5	4	4	4	0	0	0	1	0	1	0	1	1	0	1	1	0	1	1	0	0	0	0	1	0	1	0	1	1	0	1	1	0	1	1	0	0	0	0	1	0	1
H3BR35;P15170	H3BR35;P15170	1;1	1;1	1;1	Eukaryotic peptide chain release factor GTP-binding subunit ERF3A	GSPT1	tr|H3BR35|H3BR35_HUMAN Eukaryotic peptide chain release factor GTP-binding subunit ERF3A (Fragment) OS=Homo sapiens GN=GSPT1 PE=1 SV=1;sp|P15170|ERF3A_HUMAN Eukaryotic peptide chain release factor GTP-binding subunit ERF3A OS=Homo sapiens GN=GSPT1 PE=1 SV=	2	1	1	1	1	0	0	0	0	0	0	0	0	0	0	0	0	0	0	0	1	0	0	0	0	0	0	0	0	0	0	0	0	0	0	0	1	0	0	0	0	0
H3BRG4;P22695;H3BP04;H3BSJ9;A0A087WVZ4;H3BUE4;H3BUI9	H3BRG4;P22695;H3BP04;H3BSJ9	3;3;2;2;1;1;1	3;3;2;2;1;1;1	3;3;2;2;1;1;1	Cytochrome b-c1 complex subunit 2, mitochondrial	UQCRC2	tr|H3BRG4|H3BRG4_HUMAN Cytochrome b-c1 complex subunit 2, mitochondrial OS=Homo sapiens GN=UQCRC2 PE=1 SV=1;sp|P22695|QCR2_HUMAN Cytochrome b-c1 complex subunit 2, mitochondrial OS=Homo sapiens GN=UQCRC2 PE=1 SV=3;tr|H3BP04|H3BP04_HUMAN Cytochrome b-c1 com	7	3	3	3	2	1	1	1	1	2	0	0	1	1	1	0	2	1	1	0	2	1	1	1	1	2	0	0	1	1	1	0	2	1	1	0	2	1	1	1	1	2
H3BS21;J3QLC9;P00738;J3KSV1;J3QQI8;H3BMJ7;J3KRH2;A0A0A0MRD9;A0A087WU08;A0A0C4DGL8;J3QR68;H0Y300;P00739	H3BS21;J3QLC9;P00738;J3KSV1;J3QQI8;H3BMJ7;J3KRH2;A0A0A0MRD9;A0A087WU08;A0A0C4DGL8;J3QR68;H0Y300;P00739	2;2;2;1;1;1;1;1;1;1;1;1;1	2;2;2;1;1;1;1;1;1;1;1;1;1	2;2;2;1;1;1;1;1;1;1;1;1;1	Haptoglobin;Haptoglobin alpha chain;Haptoglobin beta chain;Haptoglobin-related protein	HP;HPR	tr|H3BS21|H3BS21_HUMAN Haptoglobin (Fragment) OS=Homo sapiens GN=HP PE=1 SV=1;tr|J3QLC9|J3QLC9_HUMAN Haptoglobin (Fragment) OS=Homo sapiens GN=HP PE=1 SV=1;sp|P00738|HPT_HUMAN Haptoglobin OS=Homo sapiens GN=HP PE=1 SV=1;tr|J3KSV1|J3KSV1_HUMAN Haptoglobin (	13	2	2	2	1	1	1	2	0	2	2	1	1	1	1	1	2	1	1	1	1	1	1	2	0	2	2	1	1	1	1	1	2	1	1	1	1	1	1	2	0	2
H3BS72;Q9P035;H3BPZ1;H3BMZ1;H3BRL8	H3BS72;Q9P035;H3BPZ1	5;5;4;2;2	5;5;4;2;2	5;5;4;2;2	Very-long-chain (3R)-3-hydroxyacyl-CoA dehydratase 3	HACD3	tr|H3BS72|H3BS72_HUMAN Very-long-chain (3R)-3-hydroxyacyl-CoA dehydratase OS=Homo sapiens GN=HACD3 PE=1 SV=1;sp|Q9P035|HACD3_HUMAN Very-long-chain (3R)-3-hydroxyacyl-CoA dehydratase 3 OS=Homo sapiens GN=HACD3 PE=1 SV=2;tr|H3BPZ1|H3BPZ1_HUMAN Very-long-chai	5	5	5	5	2	0	0	0	3	4	0	0	4	1	2	0	2	1	0	0	2	0	0	0	3	4	0	0	4	1	2	0	2	1	0	0	2	0	0	0	3	4
H3BSC1;P62491;H3BMH2;B4DQU5	H3BSC1;P62491;H3BMH2;B4DQU5	5;5;4;3	1;1;0;1	1;1;0;1	Ras-related protein Rab-11A	RAB11A	tr|H3BSC1|H3BSC1_HUMAN Ras-related protein Rab-11A OS=Homo sapiens GN=RAB11A PE=1 SV=1;sp|P62491|RB11A_HUMAN Ras-related protein Rab-11A OS=Homo sapiens GN=RAB11A PE=1 SV=3;tr|H3BMH2|H3BMH2_HUMAN Ras-related protein Rab-11A (Fragment) OS=Homo sapiens GN=RA	4	5	1	1	3	3	5	3	4	2	4	4	3	1	1	2	1	2	4	1	0	0	1	0	1	0	1	1	1	0	0	0	0	0	1	0	0	0	1	0	1	0
H3BVG0;Q8N1F7;H3BV11;H3BRI8;H3BM93	H3BVG0;Q8N1F7;H3BV11;H3BRI8;H3BM93	2;2;1;1;1	2;2;1;1;1	2;2;1;1;1	Nuclear pore complex protein Nup93	NUP93	tr|H3BVG0|H3BVG0_HUMAN Nuclear pore complex protein Nup93 OS=Homo sapiens GN=NUP93 PE=1 SV=1;sp|Q8N1F7|NUP93_HUMAN Nuclear pore complex protein Nup93 OS=Homo sapiens GN=NUP93 PE=1 SV=2;tr|H3BV11|H3BV11_HUMAN Nuclear pore complex protein Nup93 (Fragment) OS	5	2	2	2	1	0	0	0	2	1	0	0	1	1	1	0	1	1	1	0	1	0	0	0	2	1	0	0	1	1	1	0	1	1	1	0	1	0	0	0	2	1
H7BY57;X6RKN2;O94856;D6RBU5	H7BY57;X6RKN2;O94856;D6RBU5	2;2;2;1	2;2;2;1	2;2;2;1	Neurofascin	NFASC	tr|H7BY57|H7BY57_HUMAN Neurofascin (Fragment) OS=Homo sapiens GN=NFASC PE=1 SV=1;tr|X6RKN2|X6RKN2_HUMAN Neurofascin (Fragment) OS=Homo sapiens GN=NFASC PE=1 SV=1;sp|O94856|NFASC_HUMAN Neurofascin OS=Homo sapiens GN=NFASC PE=1 SV=4;tr|D6RBU5|D6RBU5_HUMAN Ne	4	2	2	2	1	0	0	0	1	1	0	0	0	0	0	0	0	0	0	0	1	0	0	0	1	1	0	0	0	0	0	0	0	0	0	0	1	0	0	0	1	1
J3QL64;H7BYR8;P02686;E9PJ72;J3QKL5;A8MZH3;J3QQK6;E9PMR5;H0YF02;H0YEA2;J3KT34;F5H7N4;F8WEU6;E9PNZ1;C9J6H1;E9PKX9;J3KT01;E9PLU9;E9PLQ9;E9PSE2;E9PQE7;J3KS94	J3QL64;H7BYR8;P02686;E9PJ72;J3QKL5;A8MZH3;J3QQK6;E9PMR5;H0YF02;H0YEA2;J3KT34;F5H7N4;F8WEU6;E9PNZ1;C9J6H1;E9PKX9	6;6;6;5;5;5;5;4;4;4;3;3;3;3;3;3;2;1;1;1;1;1	6;6;6;5;5;5;5;4;4;4;3;3;3;3;3;3;2;1;1;1;1;1	6;6;6;5;5;5;5;4;4;4;3;3;3;3;3;3;2;1;1;1;1;1	Myelin basic protein	MBP	tr|J3QL64|J3QL64_HUMAN Myelin basic protein OS=Homo sapiens GN=MBP PE=1 SV=1;tr|H7BYR8|H7BYR8_HUMAN Myelin basic protein OS=Homo sapiens GN=MBP PE=1 SV=1;sp|P02686|MBP_HUMAN Myelin basic protein OS=Homo sapiens GN=MBP PE=1 SV=3;tr|E9PJ72|E9PJ72_HUMAN Myeli	22	6	6	6	4	5	6	4	4	4	4	4	4	3	4	4	4	3	3	4	4	5	6	4	4	4	4	4	4	3	4	4	4	3	3	4	4	5	6	4	4	4
H7BZJ3	H7BZJ3	5	1	1		PDIA3	tr|H7BZJ3|H7BZJ3_HUMAN Protein disulfide-isomerase A3 (Fragment) OS=Homo sapiens GN=PDIA3 PE=1 SV=1	1	5	1	1	2	3	2	2	5	3	2	3	3	2	4	2	3	3	3	2	1	1	1	1	1	1	1	1	1	1	1	1	1	1	1	1	1	1	1	1	1	1
H7C1J4;Q6BDS2	H7C1J4;Q6BDS2	1;1	1;1	1;1	UHRF1-binding protein 1	UHRF1BP1	tr|H7C1J4|H7C1J4_HUMAN Chromosome 6 open reading frame 107, isoform CRA_b OS=Homo sapiens GN=UHRF1BP1 PE=1 SV=1;sp|Q6BDS2|URFB1_HUMAN UHRF1-binding protein 1 OS=Homo sapiens GN=UHRF1BP1 PE=1 SV=1	2	1	1	1	0	0	0	1	0	0	0	0	0	0	0	0	1	1	0	0	0	0	0	1	0	0	0	0	0	0	0	0	1	1	0	0	0	0	0	1	0	0
H7C1N3;O15155	H7C1N3;O15155	1;1	1;1	1;1	BET1 homolog	BET1	tr|H7C1N3|H7C1N3_HUMAN BET1 homolog (Fragment) OS=Homo sapiens GN=BET1 PE=1 SV=1;sp|O15155|BET1_HUMAN BET1 homolog OS=Homo sapiens GN=BET1 PE=1 SV=1	2	1	1	1	1	0	0	0	0	0	0	0	0	0	0	0	0	0	0	0	1	0	0	0	0	0	0	0	0	0	0	0	0	0	0	0	1	0	0	0	0	0
H7C2B5;Q5UIP0	H7C2B5;Q5UIP0	1;1	1;1	1;1	Telomere-associated protein RIF1	RIF1	tr|H7C2B5|H7C2B5_HUMAN Telomere-associated protein RIF1 (Fragment) OS=Homo sapiens GN=RIF1 PE=1 SV=1;sp|Q5UIP0|RIF1_HUMAN Telomere-associated protein RIF1 OS=Homo sapiens GN=RIF1 PE=1 SV=2	2	1	1	1	0	0	0	0	0	0	0	0	0	0	0	0	1	1	0	0	0	0	0	0	0	0	0	0	0	0	0	0	1	1	0	0	0	0	0	0	0	0
H7C2W6;Q32P28	H7C2W6;Q32P28	1;1	1;1	1;1	Prolyl 3-hydroxylase 1	LEPRE1	tr|H7C2W6|H7C2W6_HUMAN Prolyl 3-hydroxylase 1 (Fragment) OS=Homo sapiens GN=P3H1 PE=1 SV=1;sp|Q32P28|P3H1_HUMAN Prolyl 3-hydroxylase 1 OS=Homo sapiens GN=P3H1 PE=1 SV=2	2	1	1	1	0	0	0	0	0	0	0	0	0	0	0	0	1	0	0	0	0	0	0	0	0	0	0	0	0	0	0	0	1	0	0	0	0	0	0	0	0	0
H7C4H2;Q9Y5M8	H7C4H2;Q9Y5M8	3;3	3;3	3;3	Signal recognition particle receptor subunit beta	SRPRB	tr|H7C4H2|H7C4H2_HUMAN Signal recognition particle receptor subunit beta (Fragment) OS=Homo sapiens GN=SRPRB PE=1 SV=1;sp|Q9Y5M8|SRPRB_HUMAN Signal recognition particle receptor subunit beta OS=Homo sapiens GN=SRPRB PE=1 SV=3	2	3	3	3	2	0	0	0	1	2	0	0	1	1	2	0	1	3	1	0	2	0	0	0	1	2	0	0	1	1	2	0	1	3	1	0	2	0	0	0	1	2
H7C4W3;P08247	H7C4W3;P08247	1;1	1;1	1;1	Synaptophysin	SYP	tr|H7C4W3|H7C4W3_HUMAN Synaptophysin (Fragment) OS=Homo sapiens GN=SYP PE=1 SV=1;sp|P08247|SYPH_HUMAN Synaptophysin OS=Homo sapiens GN=SYP PE=1 SV=3	2	1	1	1	0	1	1	1	1	1	1	1	0	1	1	1	0	1	1	1	0	1	1	1	1	1	1	1	0	1	1	1	0	1	1	1	0	1	1	1	1	1
H7C5E4;Q8IZH2	H7C5E4;Q8IZH2	1;1	1;1	1;1	5-3 exoribonuclease 1	XRN1	tr|H7C5E4|H7C5E4_HUMAN 5-3 exoribonuclease 1 (Fragment) OS=Homo sapiens GN=XRN1 PE=1 SV=1;sp|Q8IZH2|XRN1_HUMAN 5-3 exoribonuclease 1 OS=Homo sapiens GN=XRN1 PE=1 SV=1	2	1	1	1	0	0	0	0	0	0	0	0	0	1	0	0	0	0	0	1	0	0	0	0	0	0	0	0	0	1	0	0	0	0	0	1	0	0	0	0	0	0
I3L0K2;I3L3M7;I3L2R6;Q9BRA2	I3L0K2;I3L3M7;I3L2R6;Q9BRA2	1;1;1;1	1;1;1;1	1;1;1;1	Thioredoxin domain-containing protein 17	TXNDC17	tr|I3L0K2|I3L0K2_HUMAN Thioredoxin domain-containing protein 17 OS=Homo sapiens GN=TXNDC17 PE=1 SV=1;tr|I3L3M7|I3L3M7_HUMAN Thioredoxin domain-containing protein 17 OS=Homo sapiens GN=TXNDC17 PE=1 SV=1;tr|I3L2R6|I3L2R6_HUMAN Thioredoxin domain-containing p	4	1	1	1	1	0	0	0	0	0	0	0	0	0	0	0	0	0	0	0	1	0	0	0	0	0	0	0	0	0	0	0	0	0	0	0	1	0	0	0	0	0
I3L0N3;P46459;I3L2G1;K7EQD6	I3L0N3;P46459	16;16;4;3	16;16;4;3	16;16;4;3	Vesicle-fusing ATPase	NSF	tr|I3L0N3|I3L0N3_HUMAN Vesicle-fusing ATPase OS=Homo sapiens GN=NSF PE=1 SV=1;sp|P46459|NSF_HUMAN Vesicle-fusing ATPase OS=Homo sapiens GN=NSF PE=1 SV=3	4	16	16	16	5	6	5	6	5	6	6	8	8	4	3	5	9	5	5	4	5	6	5	6	5	6	6	8	8	4	3	5	9	5	5	4	5	6	5	6	5	6
I3L0W0;I3NI36;Q92667	I3L0W0;I3NI36;Q92667	1;1;1	1;1;1	1;1;1	A-kinase anchor protein 1, mitochondrial	AKAP1	tr|I3L0W0|I3L0W0_HUMAN A-kinase anchor protein 1, mitochondrial (Fragment) OS=Homo sapiens GN=AKAP1 PE=1 SV=1;tr|I3NI36|I3NI36_HUMAN A-kinase anchor protein 1, mitochondrial (Fragment) OS=Homo sapiens GN=AKAP1 PE=1 SV=1;sp|Q92667|AKAP1_HUMAN A-kinase ancho	3	1	1	1	0	0	0	0	1	1	0	0	1	0	0	0	0	0	0	0	0	0	0	0	1	1	0	0	1	0	0	0	0	0	0	0	0	0	0	0	1	1
I3L1I8;I3L182;I3L4D8;Q9UQ35;I3L1C0;A0A087X1W1	I3L1I8;I3L182;I3L4D8;Q9UQ35;I3L1C0;A0A087X1W1	2;2;2;2;1;1	2;2;2;2;1;1	2;2;2;2;1;1	Serine/arginine repetitive matrix protein 2	SRRM2	tr|I3L1I8|I3L1I8_HUMAN Serine/arginine repetitive matrix protein 2 (Fragment) OS=Homo sapiens GN=SRRM2 PE=1 SV=1;tr|I3L182|I3L182_HUMAN Serine/arginine repetitive matrix protein 2 (Fragment) OS=Homo sapiens GN=SRRM2 PE=1 SV=1;tr|I3L4D8|I3L4D8_HUMAN Serine/	6	2	2	2	0	0	0	0	0	1	0	0	1	0	1	0	0	0	0	0	0	0	0	0	0	1	0	0	1	0	1	0	0	0	0	0	0	0	0	0	0	1
I3L311;I3L1L3;Q9BQG0	I3L311;I3L1L3;Q9BQG0	1;1;1	1;1;1	1;1;1	Myb-binding protein 1A	MYBBP1A	tr|I3L311|I3L311_HUMAN Myb-binding protein 1A (Fragment) OS=Homo sapiens GN=MYBBP1A PE=1 SV=1;tr|I3L1L3|I3L1L3_HUMAN Myb-binding protein 1A (Fragment) OS=Homo sapiens GN=MYBBP1A PE=1 SV=1;sp|Q9BQG0|MBB1A_HUMAN Myb-binding protein 1A OS=Homo sapiens GN=MYBB	3	1	1	1	0	0	0	0	1	1	0	0	1	0	1	0	0	0	0	0	0	0	0	0	1	1	0	0	1	0	1	0	0	0	0	0	0	0	0	0	1	1
I3L1P8;Q02978	I3L1P8;Q02978	2;2	2;2	2;2	Mitochondrial 2-oxoglutarate/malate carrier protein	SLC25A11	tr|I3L1P8|I3L1P8_HUMAN Mitochondrial 2-oxoglutarate/malate carrier protein (Fragment) OS=Homo sapiens GN=SLC25A11 PE=1 SV=1;sp|Q02978|M2OM_HUMAN Mitochondrial 2-oxoglutarate/malate carrier protein OS=Homo sapiens GN=SLC25A11 PE=1 SV=3	2	2	2	2	1	0	0	0	1	2	0	1	1	1	1	0	2	1	1	0	1	0	0	0	1	2	0	1	1	1	1	0	2	1	1	0	1	0	0	0	1	2
I3L2B0	I3L2B0	1	1	1		CLUH	tr|I3L2B0|I3L2B0_HUMAN Clustered mitochondria protein homolog (Fragment) OS=Homo sapiens GN=CLUH PE=1 SV=2	1	1	1	1	0	0	0	0	1	1	0	0	0	0	0	0	1	1	0	0	0	0	0	0	1	1	0	0	0	0	0	0	1	1	0	0	0	0	0	0	1	1
I3L2G3;Q9HA64	I3L2G3;Q9HA64	1;1	1;1	1;1	Ketosamine-3-kinase	FN3KRP	tr|I3L2G3|I3L2G3_HUMAN Ketosamine-3-kinase (Fragment) OS=Homo sapiens GN=FN3KRP PE=1 SV=1;sp|Q9HA64|KT3K_HUMAN Ketosamine-3-kinase OS=Homo sapiens GN=FN3KRP PE=1 SV=2	2	1	1	1	0	1	0	0	0	0	0	0	0	0	0	0	0	0	0	0	0	1	0	0	0	0	0	0	0	0	0	0	0	0	0	0	0	1	0	0	0	0
R4GMY1;J3KN16;Q5VYK3	R4GMY1;J3KN16;Q5VYK3	1;1;1	1;1;1	1;1;1	Proteasome-associated protein ECM29 homolog	KIAA0368;ECM29	tr|R4GMY1|R4GMY1_HUMAN KIAA0368 (Fragment) OS=Homo sapiens GN=KIAA0368 PE=1 SV=1;tr|J3KN16|J3KN16_HUMAN KIAA0368 OS=Homo sapiens GN=KIAA0368 PE=1 SV=1;sp|Q5VYK3|ECM29_HUMAN Proteasome-associated protein ECM29 homolog OS=Homo sapiens GN=ECM29 PE=1 SV=2	3	1	1	1	0	0	0	0	0	0	0	0	1	0	0	0	1	1	0	0	0	0	0	0	0	0	0	0	1	0	0	0	1	1	0	0	0	0	0	0	0	0
J3KN42;Q6NUK1	J3KN42;Q6NUK1	1;1	1;1	1;1	Calcium-binding mitochondrial carrier protein SCaMC-1	SLC25A24	tr|J3KN42|J3KN42_HUMAN Calcium-binding mitochondrial carrier protein SCaMC-1 OS=Homo sapiens GN=SLC25A24 PE=1 SV=1;sp|Q6NUK1|SCMC1_HUMAN Calcium-binding mitochondrial carrier protein SCaMC-1 OS=Homo sapiens GN=SLC25A24 PE=1 SV=2	2	1	1	1	1	0	0	0	1	0	0	0	0	0	0	0	1	1	0	0	1	0	0	0	1	0	0	0	0	0	0	0	1	1	0	0	1	0	0	0	1	0
J3QL05;J3KP15;Q01130;Q9BRL6	J3QL05;J3KP15;Q01130;Q9BRL6	2;2;2;2	2;2;2;2	2;2;2;2	Serine/arginine-rich splicing factor 2;Serine/arginine-rich splicing factor 8	SRSF2;SRSF8	tr|J3QL05|J3QL05_HUMAN Serine/arginine-rich-splicing factor 2 (Fragment) OS=Homo sapiens GN=SRSF2 PE=1 SV=1;tr|J3KP15|J3KP15_HUMAN Serine/arginine-rich-splicing factor 2 (Fragment) OS=Homo sapiens GN=SRSF2 PE=1 SV=8;sp|Q01130|SRSF2_HUMAN Serine/arginine-ri	4	2	2	2	0	0	0	1	0	1	0	1	0	0	0	1	1	1	1	1	0	0	0	1	0	1	0	1	0	0	0	1	1	1	1	1	0	0	0	1	0	1
J3KPP4;O95232;D6RDI2;H0YA81	J3KPP4;O95232;D6RDI2	3;3;2;1	3;3;2;1	3;3;2;1	Luc7-like protein 3	LUC7L3	tr|J3KPP4|J3KPP4_HUMAN Cisplatin resistance-associated overexpressed protein, isoform CRA_b OS=Homo sapiens GN=LUC7L3 PE=1 SV=1;sp|O95232|LC7L3_HUMAN Luc7-like protein 3 OS=Homo sapiens GN=LUC7L3 PE=1 SV=2;tr|D6RDI2|D6RDI2_HUMAN Luc7-like protein 3 (Fragme	4	3	3	3	0	0	0	0	0	0	0	0	0	0	3	0	0	0	0	0	0	0	0	0	0	0	0	0	0	0	3	0	0	0	0	0	0	0	0	0	0	0
J3KQ32;Q9NTK5	J3KQ32;Q9NTK5	1;1	1;1	1;1	Obg-like ATPase 1	OLA1	tr|J3KQ32|J3KQ32_HUMAN Obg-like ATPase 1 OS=Homo sapiens GN=OLA1 PE=1 SV=1;sp|Q9NTK5|OLA1_HUMAN Obg-like ATPase 1 OS=Homo sapiens GN=OLA1 PE=1 SV=2	2	1	1	1	0	1	1	1	0	0	1	1	0	0	1	1	0	1	1	1	0	1	1	1	0	0	1	1	0	0	1	1	0	1	1	1	0	1	1	1	0	0
J3KQ48;Q9Y3E5	J3KQ48;Q9Y3E5	1;1	1;1	1;1	Peptidyl-tRNA hydrolase 2, mitochondrial	PTRH2	tr|J3KQ48|J3KQ48_HUMAN Peptidyl-tRNA hydrolase 2, mitochondrial OS=Homo sapiens GN=PTRH2 PE=1 SV=1;sp|Q9Y3E5|PTH2_HUMAN Peptidyl-tRNA hydrolase 2, mitochondrial OS=Homo sapiens GN=PTRH2 PE=1 SV=1	2	1	1	1	0	0	0	1	0	0	0	0	0	0	1	0	0	0	0	0	0	0	0	1	0	0	0	0	0	0	1	0	0	0	0	0	0	0	0	1	0	0
J3KQA0;P21579;O00445;K7EJS7;Q8N9I0	J3KQA0;P21579	9;9;2;1;1	9;9;2;1;1	9;9;2;1;1	Synaptotagmin-1	SYT1	tr|J3KQA0|J3KQA0_HUMAN Synaptotagmin I, isoform CRA_b OS=Homo sapiens GN=SYT1 PE=1 SV=1;sp|P21579|SYT1_HUMAN Synaptotagmin-1 OS=Homo sapiens GN=SYT1 PE=1 SV=1	5	9	9	9	1	4	3	4	2	1	1	4	3	1	2	3	2	1	1	2	1	4	3	4	2	1	1	4	3	1	2	3	2	1	1	2	1	4	3	4	2	1
J3KRT0;J3KS23;Q13951	J3KRT0;J3KS23;Q13951	1;1;1	1;1;1	1;1;1	Core-binding factor subunit beta	CBFB	tr|J3KRT0|J3KRT0_HUMAN Core-binding factor subunit beta (Fragment) OS=Homo sapiens GN=CBFB PE=1 SV=1;tr|J3KS23|J3KS23_HUMAN Core-binding factor subunit beta OS=Homo sapiens GN=CBFB PE=1 SV=1;sp|Q13951|PEBB_HUMAN Core-binding factor subunit beta OS=Homo sap	3	1	1	1	0	0	0	1	0	0	0	1	0	0	0	0	0	0	0	0	0	0	0	1	0	0	0	1	0	0	0	0	0	0	0	0	0	0	0	1	0	0
J3KT38;P62993;J3QRL5	J3KT38;P62993;J3QRL5	2;2;1	2;2;1	2;2;1	Growth factor receptor-bound protein 2	GRB2	tr|J3KT38|J3KT38_HUMAN Growth factor receptor-bound protein 2 (Fragment) OS=Homo sapiens GN=GRB2 PE=1 SV=8;sp|P62993|GRB2_HUMAN Growth factor receptor-bound protein 2 OS=Homo sapiens GN=GRB2 PE=1 SV=1;tr|J3QRL5|J3QRL5_HUMAN Growth factor receptor-bound pro	3	2	2	2	0	0	0	0	0	0	0	0	0	0	2	0	0	0	0	0	0	0	0	0	0	0	0	0	0	0	2	0	0	0	0	0	0	0	0	0	0	0
J3KTA4;P17844;J3QSF1;J3KRZ1;J3QR02;J3KRX8;J3QRQ7	J3KTA4;P17844	7;7;3;3;1;1;1	4;4;2;2;1;1;1	4;4;2;2;1;1;1	Probable ATP-dependent RNA helicase DDX5	DDX5	tr|J3KTA4|J3KTA4_HUMAN Probable ATP-dependent RNA helicase DDX5 OS=Homo sapiens GN=DDX5 PE=1 SV=1;sp|P17844|DDX5_HUMAN Probable ATP-dependent RNA helicase DDX5 OS=Homo sapiens GN=DDX5 PE=1 SV=1	7	7	4	4	0	1	0	0	2	5	1	1	2	2	2	2	3	4	1	3	0	1	0	0	1	3	1	0	1	0	0	1	1	3	1	1	0	1	0	0	1	3
J3QR09;J3KTE4;P84098;J3QL15	J3QR09;J3KTE4;P84098;J3QL15	2;2;2;1	2;2;2;1	2;2;2;1	Ribosomal protein L19;60S ribosomal protein L19	RPL19	tr|J3QR09|J3QR09_HUMAN Ribosomal protein L19 OS=Homo sapiens GN=RPL19 PE=1 SV=1;tr|J3KTE4|J3KTE4_HUMAN Ribosomal protein L19 OS=Homo sapiens GN=RPL19 PE=1 SV=1;sp|P84098|RL19_HUMAN 60S ribosomal protein L19 OS=Homo sapiens GN=RPL19 PE=1 SV=1;tr|J3QL15|J3QL	4	2	2	2	0	0	0	1	1	2	0	0	2	1	2	0	1	1	1	1	0	0	0	1	1	2	0	0	2	1	2	0	1	1	1	1	0	0	0	1	1	2
J3KTF8;J3QQX2;P52565;J3KRE2;J3KS60;J3KRY1	J3KTF8;J3QQX2;P52565;J3KRE2;J3KS60;J3KRY1	6;6;6;5;3;3	6;6;6;5;3;3	6;6;6;5;3;3	Rho GDP-dissociation inhibitor 1	ARHGDIA	tr|J3KTF8|J3KTF8_HUMAN Rho GDP-dissociation inhibitor 1 (Fragment) OS=Homo sapiens GN=ARHGDIA PE=1 SV=8;tr|J3QQX2|J3QQX2_HUMAN Rho GDP-dissociation inhibitor 1 OS=Homo sapiens GN=ARHGDIA PE=1 SV=1;sp|P52565|GDIR1_HUMAN Rho GDP-dissociation inhibitor 1 OS=H	6	6	6	6	2	1	1	2	3	1	2	4	1	0	3	2	2	1	3	2	2	1	1	2	3	1	2	4	1	0	3	2	2	1	3	2	2	1	1	2	3	1
J3KTL2;Q07955;J3KSR8;J3QQV5;J3KSW7	J3KTL2;Q07955;J3KSR8	3;3;2;1;1	3;3;2;1;1	3;3;2;1;1	Serine/arginine-rich splicing factor 1	SRSF1	tr|J3KTL2|J3KTL2_HUMAN Serine/arginine-rich-splicing factor 1 OS=Homo sapiens GN=SRSF1 PE=1 SV=1;sp|Q07955|SRSF1_HUMAN Serine/arginine-rich splicing factor 1 OS=Homo sapiens GN=SRSF1 PE=1 SV=2;tr|J3KSR8|J3KSR8_HUMAN Serine/arginine-rich-splicing factor 1 (	5	3	3	3	1	0	0	1	1	0	0	0	1	2	1	0	0	1	1	1	1	0	0	1	1	0	0	0	1	2	1	0	0	1	1	1	1	0	0	1	1	0
J3QLD7	J3QLD7	1	1	1		ISYNA1	tr|J3QLD7|J3QLD7_HUMAN Inositol-3-phosphate synthase 1 (Fragment) OS=Homo sapiens GN=ISYNA1 PE=1 SV=8	1	1	1	1	0	0	0	0	0	0	0	0	0	0	0	1	1	1	0	0	0	0	0	0	0	0	0	0	0	0	0	1	1	1	0	0	0	0	0	0	0	0
J3QQM1;P62195;J3QSA9;J3QRR3;J3QSE0;J3QLH6;J3KRP2;J3KTQ9;J3QRW1	J3QQM1;P62195;J3QSA9	5;5;3;2;2;2;2;1;1	5;5;3;2;2;2;2;1;1	5;5;3;2;2;2;2;1;1	26S protease regulatory subunit 8	PSMC5	tr|J3QQM1|J3QQM1_HUMAN 26S protease regulatory subunit 8 (Fragment) OS=Homo sapiens GN=PSMC5 PE=1 SV=1;sp|P62195|PRS8_HUMAN 26S proteasome regulatory subunit 8 OS=Homo sapiens GN=PSMC5 PE=1 SV=1;tr|J3QSA9|J3QSA9_HUMAN 26S protease regulatory subunit 8 (Fra	9	5	5	5	0	0	0	1	2	3	0	1	2	1	2	1	2	3	3	0	0	0	0	1	2	3	0	1	2	1	2	1	2	3	3	0	0	0	0	1	2	3
J3QRJ8;P49748	J3QRJ8;P49748	1;1	1;1	1;1	Very long-chain specific acyl-CoA dehydrogenase, mitochondrial	ACADVL	tr|J3QRJ8|J3QRJ8_HUMAN Very long-chain-specific acyl-CoA dehydrogenase, mitochondrial (Fragment) OS=Homo sapiens GN=ACADVL PE=1 SV=1;sp|P49748|ACADV_HUMAN Very long-chain specific acyl-CoA dehydrogenase, mitochondrial OS=Homo sapiens GN=ACADVL PE=1 SV=1	2	1	1	1	1	0	0	0	1	0	0	0	0	0	0	0	0	0	0	0	1	0	0	0	1	0	0	0	0	0	0	0	0	0	0	0	1	0	0	0	1	0
J3QRS3;P19105;O14950;P24844;J3KTJ1	J3QRS3;P19105;O14950	7;7;7;3;2	7;7;7;3;2	7;7;7;3;2	Myosin regulatory light chain 12A;Myosin regulatory light chain 12B	MYL12A;MYL12B	tr|J3QRS3|J3QRS3_HUMAN Myosin regulatory light chain 12A OS=Homo sapiens GN=MYL12A PE=1 SV=1;sp|P19105|ML12A_HUMAN Myosin regulatory light chain 12A OS=Homo sapiens GN=MYL12A PE=1 SV=2;sp|O14950|ML12B_HUMAN Myosin regulatory light chain 12B OS=Homo sapiens	5	7	7	7	4	4	3	4	4	3	2	3	4	4	3	3	4	4	4	3	4	4	3	4	4	3	2	3	4	4	3	3	4	4	4	3	4	4	3	4	4	3
J3QRS9;X6R4W8;O43670;J3KS31;J3QS27;J3KTL1;J3KRB6;J3KRW6;H0Y3M2	J3QRS9;X6R4W8;O43670;J3KS31	4;4;4;3;1;1;1;1;1	4;4;4;3;1;1;1;1;1	4;4;4;3;1;1;1;1;1	BUB3-interacting and GLEBS motif-containing protein ZNF207	ZNF207	tr|J3QRS9|J3QRS9_HUMAN BUB3-interacting and GLEBS motif-containing protein ZNF207 OS=Homo sapiens GN=ZNF207 PE=1 SV=1;tr|X6R4W8|X6R4W8_HUMAN BUB3-interacting and GLEBS motif-containing protein ZNF207 OS=Homo sapiens GN=ZNF207 PE=1 SV=1;sp|O43670|ZN207_HUMA	9	4	4	4	0	0	1	1	0	0	4	2	0	0	3	3	0	0	2	0	0	0	1	1	0	0	4	2	0	0	3	3	0	0	2	0	0	0	1	1	0	0
J3QSX4;J3QT28;O43684	J3QSX4;J3QT28;O43684	3;3;3	3;3;3	3;3;3	Mitotic checkpoint protein BUB3	BUB3	tr|J3QSX4|J3QSX4_HUMAN Mitotic checkpoint protein BUB3 OS=Homo sapiens GN=BUB3 PE=1 SV=1;tr|J3QT28|J3QT28_HUMAN Mitotic checkpoint protein BUB3 (Fragment) OS=Homo sapiens GN=BUB3 PE=1 SV=1;sp|O43684|BUB3_HUMAN Mitotic checkpoint protein BUB3 OS=Homo sapien	3	3	3	3	1	0	0	0	0	0	1	1	0	0	1	0	0	0	0	0	1	0	0	0	0	0	1	1	0	0	1	0	0	0	0	0	1	0	0	0	0	0
K4DI93;Q13620	K4DI93;Q13620	2;2	2;2	2;2	Cullin-4B	CUL4B	tr|K4DI93|K4DI93_HUMAN Cullin 4B, isoform CRA_e OS=Homo sapiens GN=CUL4B PE=1 SV=1;sp|Q13620|CUL4B_HUMAN Cullin-4B OS=Homo sapiens GN=CUL4B PE=1 SV=4	2	2	2	2	1	0	0	0	1	2	0	0	1	1	1	0	1	1	0	0	1	0	0	0	1	2	0	0	1	1	1	0	1	1	0	0	1	0	0	0	1	2
K7EJL5;K7EN19;K7EJV7;K7ER44;K7EPP7;K7EIH8;Q99615;K7EJE9;K7EK03;K7ELJ8;K7ESP1	K7EJL5;K7EN19;K7EJV7;K7ER44;K7EPP7;K7EIH8;Q99615;K7EJE9;K7EK03;K7ELJ8;K7ESP1	2;2;2;2;2;2;2;1;1;1;1	2;2;2;2;2;2;2;1;1;1;1	2;2;2;2;2;2;2;1;1;1;1	DnaJ homolog subfamily C member 7	DNAJC7	tr|K7EJL5|K7EJL5_HUMAN DnaJ homolog subfamily C member 7 (Fragment) OS=Homo sapiens GN=DNAJC7 PE=1 SV=1;tr|K7EN19|K7EN19_HUMAN DnaJ homolog subfamily C member 7 (Fragment) OS=Homo sapiens GN=DNAJC7 PE=1 SV=2;tr|K7EJV7|K7EJV7_HUMAN DnaJ homolog subfamily C	11	2	2	2	1	0	0	0	1	1	0	0	1	0	1	0	1	1	0	0	1	0	0	0	1	1	0	0	1	0	1	0	1	1	0	0	1	0	0	0	1	1
K7EII7;P51570	K7EII7;P51570	1;1	1;1	1;1	Galactokinase	GALK1	tr|K7EII7|K7EII7_HUMAN Galactokinase (Fragment) OS=Homo sapiens GN=GALK1 PE=1 SV=1;sp|P51570|GALK1_HUMAN Galactokinase OS=Homo sapiens GN=GALK1 PE=1 SV=1	2	1	1	1	0	0	0	0	1	1	0	0	0	0	0	0	0	0	0	0	0	0	0	0	1	1	0	0	0	0	0	0	0	0	0	0	0	0	0	0	1	1
K7EM02;K7EIJ8;Q8IYT4	K7EM02;K7EIJ8;Q8IYT4	1;1;1	1;1;1	1;1;1	Katanin p60 ATPase-containing subunit A-like 2	KATNAL2	tr|K7EM02|K7EM02_HUMAN Katanin p60 ATPase-containing subunit A-like 2 (Fragment) OS=Homo sapiens GN=KATNAL2 PE=1 SV=1;tr|K7EIJ8|K7EIJ8_HUMAN Katanin p60 ATPase-containing subunit A-like 2 (Fragment) OS=Homo sapiens GN=KATNAL2 PE=1 SV=1;sp|Q8IYT4|KATL2_HUMA	3	1	1	1	0	0	0	0	0	1	0	0	0	0	1	0	1	1	0	1	0	0	0	0	0	1	0	0	0	0	1	0	1	1	0	1	0	0	0	0	0	1
K7EJE8;K7EKE6;P36776	K7EJE8;K7EKE6;P36776	1;1;1	1;1;1	1;1;1	Lon protease homolog, mitochondrial	LONP1	tr|K7EJE8|K7EJE8_HUMAN Lon protease homolog, mitochondrial OS=Homo sapiens GN=LONP1 PE=1 SV=1;tr|K7EKE6|K7EKE6_HUMAN Lon protease homolog, mitochondrial OS=Homo sapiens GN=LONP1 PE=1 SV=1;sp|P36776|LONM_HUMAN Lon protease homolog, mitochondrial OS=Homo sap	3	1	1	1	0	0	0	0	0	1	0	0	0	0	0	0	1	0	0	0	0	0	0	0	0	1	0	0	0	0	0	0	1	0	0	0	0	0	0	0	0	1
K7EKP1;K7ERI9;K7EJI9;K7ELM9;K7EPF9;P02654	K7EKP1;K7ERI9;K7EJI9;K7ELM9;K7EPF9;P02654	1;1;1;1;1;1	1;1;1;1;1;1	1;1;1;1;1;1	Apolipoprotein C-I;Truncated apolipoprotein C-I	APOC1	tr|K7EKP1|K7EKP1_HUMAN Apolipoprotein C-I (Fragment) OS=Homo sapiens GN=APOC1 PE=1 SV=8;tr|K7ERI9|K7ERI9_HUMAN Apolipoprotein C-I (Fragment) OS=Homo sapiens GN=APOC1 PE=1 SV=1;tr|K7EJI9|K7EJI9_HUMAN Apolipoprotein C-I OS=Homo sapiens GN=APOC1 PE=1 SV=1;tr|	6	1	1	1	1	1	1	1	1	1	1	1	1	1	1	0	1	1	1	1	1	1	1	1	1	1	1	1	1	1	1	0	1	1	1	1	1	1	1	1	1	1
K7EQ02;K7EQ55;K7EK33;Q96EP5	K7EQ02;K7EQ55;K7EK33;Q96EP5	4;4;4;4	4;4;4;4	4;4;4;4	DAZ-associated protein 1	DAZAP1	tr|K7EQ02|K7EQ02_HUMAN DAZ-associated protein 1 (Fragment) OS=Homo sapiens GN=DAZAP1 PE=1 SV=2;tr|K7EQ55|K7EQ55_HUMAN DAZ-associated protein 1 OS=Homo sapiens GN=DAZAP1 PE=1 SV=2;tr|K7EK33|K7EK33_HUMAN DAZ-associated protein 1 OS=Homo sapiens GN=DAZAP1 PE=	4	4	4	4	1	0	0	1	0	1	0	0	0	0	1	0	0	0	2	1	1	0	0	1	0	1	0	0	0	0	1	0	0	0	2	1	1	0	0	1	0	1
K7EKP8;O00154	K7EKP8;O00154	2;2	2;2	2;2	Cytosolic acyl coenzyme A thioester hydrolase	ACOT7	tr|K7EKP8|K7EKP8_HUMAN Cytosolic acyl coenzyme A thioester hydrolase (Fragment) OS=Homo sapiens GN=ACOT7 PE=1 SV=8;sp|O00154|BACH_HUMAN Cytosolic acyl coenzyme A thioester hydrolase OS=Homo sapiens GN=ACOT7 PE=1 SV=3	2	2	2	2	0	0	0	0	0	0	0	0	0	0	0	0	1	1	0	0	0	0	0	0	0	0	0	0	0	0	0	0	1	1	0	0	0	0	0	0	0	0
K7EN20;K7EL16;Q9NZL4	K7EN20;K7EL16;Q9NZL4	1;1;1	1;1;1	1;1;1	Hsp70-binding protein 1	HSPBP1	tr|K7EN20|K7EN20_HUMAN Hsp70-binding protein 1 (Fragment) OS=Homo sapiens GN=HSPBP1 PE=1 SV=1;tr|K7EL16|K7EL16_HUMAN Hsp70-binding protein 1 (Fragment) OS=Homo sapiens GN=HSPBP1 PE=1 SV=1;sp|Q9NZL4|HPBP1_HUMAN Hsp70-binding protein 1 OS=Homo sapiens GN=HSP	3	1	1	1	1	0	0	0	0	0	0	0	0	0	0	0	0	0	0	0	1	0	0	0	0	0	0	0	0	0	0	0	0	0	0	0	1	0	0	0	0	0
K7ELL7;P14314	K7ELL7;P14314	1;1	1;1	1;1	Glucosidase 2 subunit beta	PRKCSH	tr|K7ELL7|K7ELL7_HUMAN Glucosidase 2 subunit beta OS=Homo sapiens GN=PRKCSH PE=1 SV=1;sp|P14314|GLU2B_HUMAN Glucosidase 2 subunit beta OS=Homo sapiens GN=PRKCSH PE=1 SV=2	2	1	1	1	0	0	0	0	0	0	1	0	0	0	0	0	0	0	0	0	0	0	0	0	0	0	1	0	0	0	0	0	0	0	0	0	0	0	0	0	0	0
K7EM09;K7EPR0;K7ELQ9;Q6UW68	K7EM09;K7EPR0;K7ELQ9;Q6UW68	1;1;1;1	1;1;1;1	1;1;1;1	Transmembrane protein 205	TMEM205	tr|K7EM09|K7EM09_HUMAN Transmembrane protein 205 (Fragment) OS=Homo sapiens GN=TMEM205 PE=1 SV=1;tr|K7EPR0|K7EPR0_HUMAN Transmembrane protein 205 OS=Homo sapiens GN=TMEM205 PE=1 SV=1;tr|K7ELQ9|K7ELQ9_HUMAN Transmembrane protein 205 (Fragment) OS=Homo sapie	4	1	1	1	0	0	0	0	0	0	0	0	0	0	0	1	0	0	1	0	0	0	0	0	0	0	0	0	0	0	0	1	0	0	1	0	0	0	0	0	0	0
K7ELW0;Q99497;K7EN27	K7ELW0;Q99497	4;4;1	4;4;1	4;4;1	Protein deglycase DJ-1	PARK7	tr|K7ELW0|K7ELW0_HUMAN Protein DJ-1 OS=Homo sapiens GN=PARK7 PE=1 SV=1;sp|Q99497|PARK7_HUMAN Protein DJ-1 OS=Homo sapiens GN=PARK7 PE=1 SV=2	3	4	4	4	0	2	1	0	3	1	0	2	2	0	1	1	0	1	1	1	0	2	1	0	3	1	0	2	2	0	1	1	0	1	1	1	0	2	1	0	3	1
K7EM13;P10644	K7EM13;P10644	1;1	1;1	1;1	cAMP-dependent protein kinase type I-alpha regulatory subunit;cAMP-dependent protein kinase type I-alpha regulatory subunit, N-terminally processed	PRKAR1A	tr|K7EM13|K7EM13_HUMAN cAMP-dependent protein kinase type I-alpha regulatory subunit (Fragment) OS=Homo sapiens GN=PRKAR1A PE=1 SV=1;sp|P10644|KAP0_HUMAN cAMP-dependent protein kinase type I-alpha regulatory subunit OS=Homo sapiens GN=PRKAR1A PE=1 SV=1	2	1	1	1	0	0	0	0	0	1	0	0	0	0	0	0	0	1	0	0	0	0	0	0	0	1	0	0	0	0	0	0	0	1	0	0	0	0	0	0	0	1
K7EM18;P41567;O60739;K7EQP2	K7EM18;P41567;O60739	3;3;2;1	3;3;2;1	3;3;2;1	Eukaryotic translation initiation factor 1;Eukaryotic translation initiation factor 1b	EIF1;EIF1B	tr|K7EM18|K7EM18_HUMAN Eukaryotic translation initiation factor 1 OS=Homo sapiens GN=EIF1 PE=1 SV=1;sp|P41567|EIF1_HUMAN Eukaryotic translation initiation factor 1 OS=Homo sapiens GN=EIF1 PE=1 SV=1;sp|O60739|EIF1B_HUMAN Eukaryotic translation initiation fa	4	3	3	3	1	0	0	0	0	0	1	1	0	0	0	0	0	0	2	0	1	0	0	0	0	0	1	1	0	0	0	0	0	0	2	0	1	0	0	0	0	0
K7ESA3;K7ENX2;K7EM19;Q99536	K7ESA3;K7ENX2;K7EM19;Q99536	1;1;1;1	1;1;1;1	1;1;1;1	Synaptic vesicle membrane protein VAT-1 homolog	VAT1	tr|K7ESA3|K7ESA3_HUMAN Synaptic vesicle membrane protein VAT-1 homolog (Fragment) OS=Homo sapiens GN=VAT1 PE=1 SV=1;tr|K7ENX2|K7ENX2_HUMAN Synaptic vesicle membrane protein VAT-1 homolog (Fragment) OS=Homo sapiens GN=VAT1 PE=1 SV=1;tr|K7EM19|K7EM19_HUMAN S	4	1	1	1	0	0	0	0	0	0	1	0	0	0	0	1	0	1	1	1	0	0	0	0	0	0	1	0	0	0	0	1	0	1	1	1	0	0	0	0	0	0
K7EMN2;K7EM49;P52209;K7EPF6	K7EMN2;K7EM49;P52209;K7EPF6	4;4;4;3	4;4;4;3	4;4;4;3	6-phosphogluconate dehydrogenase, decarboxylating	PGD	tr|K7EMN2|K7EMN2_HUMAN 6-phosphogluconate dehydrogenase, decarboxylating (Fragment) OS=Homo sapiens GN=PGD PE=1 SV=1;tr|K7EM49|K7EM49_HUMAN 6-phosphogluconate dehydrogenase, decarboxylating (Fragment) OS=Homo sapiens GN=PGD PE=1 SV=1;sp|P52209|6PGD_HUMAN 6	4	4	4	4	0	1	1	2	1	1	1	1	0	0	2	1	1	0	1	1	0	1	1	2	1	1	1	1	0	0	2	1	1	0	1	1	0	1	1	2	1	1
K7ENI6;K7ERE1;Q8N2U0	K7ENI6;K7ERE1;Q8N2U0	1;1;1	1;1;1	1;1;1	Transmembrane protein 256	TMEM256	tr|K7ENI6|K7ENI6_HUMAN TMEM256-PLSCR3 readthrough (NMD candidate) OS=Homo sapiens GN=TMEM256-PLSCR3 PE=4 SV=1;tr|K7ERE1|K7ERE1_HUMAN TMEM256-PLSCR3 readthrough (NMD candidate) OS=Homo sapiens GN=TMEM256-PLSCR3 PE=4 SV=1;sp|Q8N2U0|TM256_HUMAN Transmembrane	3	1	1	1	0	0	0	1	0	0	0	0	0	0	0	0	0	0	0	0	0	0	0	1	0	0	0	0	0	0	0	0	0	0	0	0	0	0	0	1	0	0
K7EQQ1;O96005	K7EQQ1;O96005	1;1	1;1	1;1	Cleft lip and palate transmembrane protein 1	CLPTM1	tr|K7EQQ1|K7EQQ1_HUMAN Cleft lip and palate transmembrane protein 1 (Fragment) OS=Homo sapiens GN=CLPTM1 PE=1 SV=1;sp|O96005|CLPT1_HUMAN Cleft lip and palate transmembrane protein 1 OS=Homo sapiens GN=CLPTM1 PE=1 SV=1	2	1	1	1	1	0	0	0	1	0	0	1	0	0	1	0	0	0	0	0	1	0	0	0	1	0	0	1	0	0	1	0	0	0	0	0	1	0	0	0	1	0
K7EQX8;Q6ZR64	K7EQX8;Q6ZR64	1;1	1;1	1;1		MXRA7	tr|K7EQX8|K7EQX8_HUMAN Matrix-remodeling-associated protein 7 OS=Homo sapiens GN=MXRA7 PE=1 SV=1;tr|Q6ZR64|Q6ZR64_HUMAN HBV PreS1-transactivated protein 1 OS=Homo sapiens GN=MXRA7 PE=1 SV=1	2	1	1	1	0	0	1	0	0	0	1	0	0	0	0	0	0	0	0	0	0	0	1	0	0	0	1	0	0	0	0	0	0	0	0	0	0	0	1	0	0	0
K7ER00;Q9Y285;K7ER16	K7ER00;Q9Y285;K7ER16	2;2;1	2;2;1	2;2;1	Phenylalanine--tRNA ligase alpha subunit	FARSA	tr|K7ER00|K7ER00_HUMAN Phenylalanine--tRNA ligase alpha subunit OS=Homo sapiens GN=FARSA PE=1 SV=1;sp|Q9Y285|SYFA_HUMAN Phenylalanine--tRNA ligase alpha subunit OS=Homo sapiens GN=FARSA PE=1 SV=3;tr|K7ER16|K7ER16_HUMAN Phenylalanine--tRNA ligase alpha subu	3	2	2	2	1	0	0	0	1	2	0	0	1	0	1	0	1	1	0	0	1	0	0	0	1	2	0	0	1	0	1	0	1	1	0	0	1	0	0	0	1	2
K7ES31;K7ERF1;Q9UBQ5	K7ES31;K7ERF1;Q9UBQ5	1;1;1	1;1;1	1;1;1	Eukaryotic translation initiation factor 3 subunit K	EIF3K	tr|K7ES31|K7ES31_HUMAN Eukaryotic translation initiation factor 3 subunit K OS=Homo sapiens GN=EIF3K PE=1 SV=1;tr|K7ERF1|K7ERF1_HUMAN Eukaryotic translation initiation factor 3 subunit K OS=Homo sapiens GN=EIF3K PE=1 SV=1;sp|Q9UBQ5|EIF3K_HUMAN Eukaryotic t	3	1	1	1	0	0	0	0	1	0	0	0	1	0	1	1	0	1	1	0	0	0	0	0	1	0	0	0	1	0	1	1	0	1	1	0	0	0	0	0	1	0
K7ERG4;P62316	K7ERG4;P62316	5;5	5;5	5;5	Small nuclear ribonucleoprotein Sm D2	SNRPD2	tr|K7ERG4|K7ERG4_HUMAN Small nuclear ribonucleoprotein Sm D2 OS=Homo sapiens GN=SNRPD2 PE=1 SV=1;sp|P62316|SMD2_HUMAN Small nuclear ribonucleoprotein Sm D2 OS=Homo sapiens GN=SNRPD2 PE=1 SV=1	2	5	5	5	3	1	1	1	2	2	2	2	2	1	4	2	2	2	2	2	3	1	1	1	2	2	2	2	2	1	4	2	2	2	2	2	3	1	1	1	2	2
K7ERI7;P35268;K7EJT5;K7EP65;K7EKS7;K7ELC4;K7EMH1	K7ERI7;P35268;K7EJT5;K7EP65;K7EKS7;K7ELC4;K7EMH1	3;3;2;2;2;2;2	3;3;2;2;2;2;2	3;3;2;2;2;2;2	60S ribosomal protein L22	RPL22	tr|K7ERI7|K7ERI7_HUMAN 60S ribosomal protein L22 OS=Homo sapiens GN=RPL22 PE=1 SV=1;sp|P35268|RL22_HUMAN 60S ribosomal protein L22 OS=Homo sapiens GN=RPL22 PE=1 SV=2;tr|K7EJT5|K7EJT5_HUMAN 60S ribosomal protein L22 (Fragment) OS=Homo sapiens GN=RPL22 PE=1	7	3	3	3	2	2	2	2	3	2	0	0	2	1	2	2	2	1	0	0	2	2	2	2	3	2	0	0	2	1	2	2	2	1	0	0	2	2	2	2	3	2
K7ES11;Q9C0C9	K7ES11;Q9C0C9	1;1	1;1	1;1	E2/E3 hybrid ubiquitin-protein ligase UBE2O	UBE2O	tr|K7ES11|K7ES11_HUMAN (E3-independent) E2 ubiquitin-conjugating enzyme (Fragment) OS=Homo sapiens GN=UBE2O PE=1 SV=1;sp|Q9C0C9|UBE2O_HUMAN (E3-independent) E2 ubiquitin-conjugating enzyme OS=Homo sapiens GN=UBE2O PE=1 SV=3	2	1	1	1	0	0	0	0	1	1	0	0	1	0	0	0	0	0	0	0	0	0	0	0	1	1	0	0	1	0	0	0	0	0	0	0	0	0	0	0	1	1
K7ES42;Q15424	K7ES42;Q15424	1;1	1;1	1;1	Scaffold attachment factor B1	SAFB	tr|K7ES42|K7ES42_HUMAN Scaffold attachment factor B1 OS=Homo sapiens GN=SAFB PE=1 SV=1;sp|Q15424|SAFB1_HUMAN Scaffold attachment factor B1 OS=Homo sapiens GN=SAFB PE=1 SV=4	2	1	1	1	0	0	0	0	0	0	0	0	0	0	1	0	0	0	0	0	0	0	0	0	0	0	0	0	0	0	1	0	0	0	0	0	0	0	0	0	0	0
K7ESL0;P19623	K7ESL0;P19623	1;1	1;1	1;1	Spermidine synthase	SRM	tr|K7ESL0|K7ESL0_HUMAN Spermidine synthase (Fragment) OS=Homo sapiens GN=SRM PE=1 SV=1;sp|P19623|SPEE_HUMAN Spermidine synthase OS=Homo sapiens GN=SRM PE=1 SV=1	2	1	1	1	1	0	0	0	0	0	0	0	0	0	0	0	0	0	0	0	1	0	0	0	0	0	0	0	0	0	0	0	0	0	0	0	1	0	0	0	0	0
L0R6Q1	L0R6Q1	1	1	1		SLC35A4	sp|L0R6Q1|S35U4_HUMAN SLC35A4 upstream open reading frame protein OS=Homo sapiens GN=SLC35A4 PE=3 SV=1	1	1	1	1	0	0	0	0	0	0	0	0	0	0	1	0	0	0	0	1	0	0	0	0	0	0	0	0	0	0	1	0	0	0	0	1	0	0	0	0	0	0
M0QX71;Q9BQ67	M0QX71;Q9BQ67	1;1	1;1	1;1	Glutamate-rich WD repeat-containing protein 1	GRWD1	tr|M0QX71|M0QX71_HUMAN Glutamate-rich WD repeat-containing protein 1 (Fragment) OS=Homo sapiens GN=GRWD1 PE=1 SV=1;sp|Q9BQ67|GRWD1_HUMAN Glutamate-rich WD repeat-containing protein 1 OS=Homo sapiens GN=GRWD1 PE=1 SV=1	2	1	1	1	1	0	0	0	0	0	0	0	0	0	0	0	0	0	0	0	1	0	0	0	0	0	0	0	0	0	0	0	0	0	0	0	1	0	0	0	0	0
M0QXN5;P37198	M0QXN5;P37198	2;2	2;2	2;2	Nuclear pore glycoprotein p62	NUP62	tr|M0QXN5|M0QXN5_HUMAN Nuclear pore glycoprotein p62 OS=Homo sapiens GN=NUP62 PE=1 SV=1;sp|P37198|NUP62_HUMAN Nuclear pore glycoprotein p62 OS=Homo sapiens GN=NUP62 PE=1 SV=3	2	2	2	2	0	1	0	0	0	0	0	0	0	0	0	0	0	0	1	0	0	1	0	0	0	0	0	0	0	0	0	0	0	0	1	0	0	1	0	0	0	0
M0R076;M0QYT0;M0QXS5;P14866	M0R076;M0QYT0;M0QXS5;P14866	2;2;2;2	2;2;2;2	2;2;2;2	Heterogeneous nuclear ribonucleoprotein L	HNRNPL	tr|M0R076|M0R076_HUMAN Uncharacterized protein (Fragment) OS=Homo sapiens PE=1 SV=1;tr|M0QYT0|M0QYT0_HUMAN Uncharacterized protein (Fragment) OS=Homo sapiens PE=1 SV=1;tr|M0QXS5|M0QXS5_HUMAN Heterogeneous nuclear ribonucleoprotein L (Fragment) OS=Homo sapi	4	2	2	2	1	0	0	0	1	0	0	1	1	1	0	1	0	1	0	0	1	0	0	0	1	0	0	1	1	1	0	1	0	1	0	0	1	0	0	0	1	0
M0QXS6;M0R323;M0QZT2;M0R389;Q15102	M0QXS6;M0R323;M0QZT2;M0R389;Q15102	1;1;1;1;1	1;1;1;1;1	1;1;1;1;1	Platelet-activating factor acetylhydrolase IB subunit gamma	PAFAH1B3	tr|M0QXS6|M0QXS6_HUMAN Platelet-activating factor acetylhydrolase IB subunit gamma (Fragment) OS=Homo sapiens GN=PAFAH1B3 PE=1 SV=1;tr|M0R323|M0R323_HUMAN Platelet-activating factor acetylhydrolase IB subunit gamma (Fragment) OS=Homo sapiens GN=PAFAH1B3 PE	5	1	1	1	0	0	0	0	0	0	0	0	0	0	1	0	0	0	0	0	0	0	0	0	0	0	0	0	0	0	1	0	0	0	0	0	0	0	0	0	0	0
M0QXU7;O43615	M0QXU7;O43615	1;1	1;1	1;1	Mitochondrial import inner membrane translocase subunit TIM44	TIMM44	tr|M0QXU7|M0QXU7_HUMAN Mitochondrial import inner membrane translocase subunit TIM44 (Fragment) OS=Homo sapiens GN=TIMM44 PE=1 SV=1;sp|O43615|TIM44_HUMAN Mitochondrial import inner membrane translocase subunit TIM44 OS=Homo sapiens GN=TIMM44 PE=1 SV=2	2	1	1	1	1	0	0	0	0	0	0	0	0	0	1	0	0	1	0	0	1	0	0	0	0	0	0	0	0	0	1	0	0	1	0	0	1	0	0	0	0	0
M0QZJ5;M0QZT4;Q9BV35;Q6KCM7	M0QZJ5;M0QZT4;Q9BV35;Q6KCM7	1;1;1;1	1;1;1;1	1;1;1;1	Calcium-binding mitochondrial carrier protein SCaMC-3;Calcium-binding mitochondrial carrier protein SCaMC-2	SLC25A23;SLC25A25	tr|M0QZJ5|M0QZJ5_HUMAN Calcium-binding mitochondrial carrier protein SCaMC-3 (Fragment) OS=Homo sapiens GN=SLC25A23 PE=1 SV=1;tr|M0QZT4|M0QZT4_HUMAN Calcium-binding mitochondrial carrier protein SCaMC-3 (Fragment) OS=Homo sapiens GN=SLC25A23 PE=1 SV=1;sp|Q	4	1	1	1	1	1	0	1	1	1	1	1	1	1	1	1	1	1	1	1	1	1	0	1	1	1	1	1	1	1	1	1	1	1	1	1	1	1	0	1	1	1
M0QZM1	M0QZM1	7	1	1		HNRNPM	tr|M0QZM1|M0QZM1_HUMAN Heterogeneous nuclear ribonucleoprotein M (Fragment) OS=Homo sapiens GN=HNRNPM PE=1 SV=1	1	7	1	1	1	1	0	0	3	3	1	1	0	0	1	0	6	2	1	0	0	0	0	0	0	0	0	0	0	0	0	0	1	0	0	0	0	0	0	0	0	0
M0QZR9;Q15717	M0QZR9;Q15717	1;1	1;1	1;1	ELAV-like protein 1	ELAVL1	tr|M0QZR9|M0QZR9_HUMAN ELAV-like protein 1 OS=Homo sapiens GN=ELAVL1 PE=1 SV=1;sp|Q15717|ELAV1_HUMAN ELAV-like protein 1 OS=Homo sapiens GN=ELAVL1 PE=1 SV=2	2	1	1	1	0	1	1	1	0	1	0	1	1	0	0	0	1	0	0	0	0	1	1	1	0	1	0	1	1	0	0	0	1	0	0	0	0	1	1	1	0	1
M0R0F0;P46782;M0R0R2;M0QZN2	M0R0F0;P46782;M0R0R2;M0QZN2	6;6;5;4	6;6;5;4	6;6;5;4	40S ribosomal protein S5;40S ribosomal protein S5, N-terminally processed	RPS5	tr|M0R0F0|M0R0F0_HUMAN 40S ribosomal protein S5 (Fragment) OS=Homo sapiens GN=RPS5 PE=1 SV=1;sp|P46782|RS5_HUMAN 40S ribosomal protein S5 OS=Homo sapiens GN=RPS5 PE=1 SV=4;tr|M0R0R2|M0R0R2_HUMAN 40S ribosomal protein S5 OS=Homo sapiens GN=RPS5 PE=1 SV=1;tr	4	6	6	6	3	3	0	0	2	3	1	2	4	0	4	0	3	4	3	1	3	3	0	0	2	3	1	2	4	0	4	0	3	4	3	1	3	3	0	0	2	3
M0R3D6;M0R1A7;M0R117;Q02543;M0R0P7	M0R3D6;M0R1A7;M0R117;Q02543;M0R0P7	5;5;5;5;4	5;5;5;5;4	5;5;5;5;4	60S ribosomal protein L18a	RPL18A	tr|M0R3D6|M0R3D6_HUMAN 60S ribosomal protein L18a (Fragment) OS=Homo sapiens GN=RPL18A PE=1 SV=1;tr|M0R1A7|M0R1A7_HUMAN 60S ribosomal protein L18a OS=Homo sapiens GN=RPL18A PE=1 SV=1;tr|M0R117|M0R117_HUMAN 60S ribosomal protein L18a OS=Homo sapiens GN=RPL1	5	5	5	5	3	1	1	2	2	2	1	1	2	2	3	1	3	2	3	2	3	1	1	2	2	2	1	1	2	2	3	1	3	2	3	2	3	1	1	2	2	2
M0R2S2;M0R165;Q9UBC2	M0R2S2;M0R165;Q9UBC2	5;5;5	5;5;5	5;5;5	Epidermal growth factor receptor substrate 15-like 1	EPS15L1	tr|M0R2S2|M0R2S2_HUMAN Epidermal growth factor receptor substrate 15-like 1 OS=Homo sapiens GN=EPS15L1 PE=1 SV=1;tr|M0R165|M0R165_HUMAN Epidermal growth factor receptor substrate 15-like 1 OS=Homo sapiens GN=EPS15L1 PE=1 SV=1;sp|Q9UBC2|EP15R_HUMAN Epiderma	3	5	5	5	1	0	0	0	0	1	1	2	2	0	1	2	1	1	1	0	1	0	0	0	0	1	1	2	2	0	1	2	1	1	1	0	1	0	0	0	0	1
M0R1S5;Q9P2U7	M0R1S5;Q9P2U7	1;1	1;1	1;1	Vesicular glutamate transporter 1	SLC17A7	tr|M0R1S5|M0R1S5_HUMAN Vesicular glutamate transporter 1 (Fragment) OS=Homo sapiens GN=SLC17A7 PE=1 SV=1;sp|Q9P2U7|VGLU1_HUMAN Vesicular glutamate transporter 1 OS=Homo sapiens GN=SLC17A7 PE=2 SV=1	2	1	1	1	1	1	0	0	0	0	0	0	0	0	0	0	0	0	0	0	1	1	0	0	0	0	0	0	0	0	0	0	0	0	0	0	1	1	0	0	0	0
O00139	O00139	1	1	1	Kinesin-like protein KIF2A	KIF2A	sp|O00139|KIF2A_HUMAN Kinesin-like protein KIF2A OS=Homo sapiens GN=KIF2A PE=1 SV=3	1	1	1	1	0	0	0	0	0	1	0	0	0	0	0	0	1	1	0	0	0	0	0	0	0	1	0	0	0	0	0	0	1	1	0	0	0	0	0	0	0	1
O00151	O00151	2	2	2	PDZ and LIM domain protein 1	PDLIM1	sp|O00151|PDLI1_HUMAN PDZ and LIM domain protein 1 OS=Homo sapiens GN=PDLIM1 PE=1 SV=4	1	2	2	2	0	0	0	0	0	0	2	1	0	0	0	2	0	0	0	1	0	0	0	0	0	0	2	1	0	0	0	2	0	0	0	1	0	0	0	0	0	0
O00231;J3QRY4	O00231;J3QRY4	3;2	3;2	3;2	26S proteasome non-ATPase regulatory subunit 11	PSMD11	sp|O00231|PSD11_HUMAN 26S proteasome non-ATPase regulatory subunit 11 OS=Homo sapiens GN=PSMD11 PE=1 SV=3;tr|J3QRY4|J3QRY4_HUMAN 26S proteasome non-ATPase regulatory subunit 11 (Fragment) OS=Homo sapiens GN=PSMD11 PE=1 SV=8	2	3	3	3	0	0	0	0	0	1	0	0	1	0	1	0	1	1	0	0	0	0	0	0	0	1	0	0	1	0	1	0	1	1	0	0	0	0	0	0	0	1
O00232	O00232	1	1	1	26S proteasome non-ATPase regulatory subunit 12	PSMD12	sp|O00232|PSD12_HUMAN 26S proteasome non-ATPase regulatory subunit 12 OS=Homo sapiens GN=PSMD12 PE=1 SV=3	1	1	1	1	1	0	0	0	1	1	0	0	1	0	1	0	1	1	0	0	1	0	0	0	1	1	0	0	1	0	1	0	1	1	0	0	1	0	0	0	1	1
O00264;U3KQM0	O00264;U3KQM0	2;1	2;1	1;0	Membrane-associated progesterone receptor component 1	PGRMC1;PGRMC2	sp|O00264|PGRC1_HUMAN Membrane-associated progesterone receptor component 1 OS=Homo sapiens GN=PGRMC1 PE=1 SV=3;tr|U3KQM0|U3KQM0_HUMAN Membrane-associated progesterone receptor component 2 OS=Homo sapiens GN=PGRMC2 PE=1 SV=1	2	2	2	1	0	1	0	1	1	1	1	2	1	1	1	0	2	1	1	0	0	1	0	1	1	1	1	2	1	1	1	0	2	1	1	0	0	1	0	1	1	1
O00299	O00299	5	5	5	Chloride intracellular channel protein 1	CLIC1	sp|O00299|CLIC1_HUMAN Chloride intracellular channel protein 1 OS=Homo sapiens GN=CLIC1 PE=1 SV=4	1	5	5	5	3	2	3	1	2	2	1	1	1	0	2	1	2	0	2	2	3	2	3	1	2	2	1	1	1	0	2	1	2	0	2	2	3	2	3	1	2	2
O00410;C9JXE0;C9JZD8;C9J875;C9JQT6;E7ESA1;E7ESZ1;E7EWK4;E7EX05;E7EQT5;E7ETV8;E7EV12;E7ETV3;H0Y8C6	O00410;C9JXE0;C9JZD8;C9J875;C9JQT6;E7ESA1;E7ESZ1;E7EWK4;E7EX05;E7EQT5;E7ETV8;E7EV12;E7ETV3;H0Y8C6	4;2;2;2;2;2;2;2;2;2;2;2;2;2	4;2;2;2;2;2;2;2;2;2;2;2;2;2	4;2;2;2;2;2;2;2;2;2;2;2;2;2	Importin-5	IPO5	sp|O00410|IPO5_HUMAN Importin-5 OS=Homo sapiens GN=IPO5 PE=1 SV=4;tr|C9JXE0|C9JXE0_HUMAN Importin-5 (Fragment) OS=Homo sapiens GN=IPO5 PE=1 SV=1;tr|C9JZD8|C9JZD8_HUMAN Importin-5 (Fragment) OS=Homo sapiens GN=IPO5 PE=1 SV=1;tr|C9J875|C9J875_HUMAN Importin-	14	4	4	4	3	1	0	0	1	1	0	0	2	0	2	0	1	1	0	0	3	1	0	0	1	1	0	0	2	0	2	0	1	1	0	0	3	1	0	0	1	1
O00425	O00425	1	1	1	Insulin-like growth factor 2 mRNA-binding protein 3	IGF2BP3	sp|O00425|IF2B3_HUMAN Insulin-like growth factor 2 mRNA-binding protein 3 OS=Homo sapiens GN=IGF2BP3 PE=1 SV=2	1	1	1	1	1	0	0	0	1	1	0	0	1	0	0	0	1	1	0	0	1	0	0	0	1	1	0	0	1	0	0	0	1	1	0	0	1	0	0	0	1	1
O00483	O00483	1	1	1	Cytochrome c oxidase subunit NDUFA4	NDUFA4	sp|O00483|NDUA4_HUMAN Cytochrome c oxidase subunit NDUFA4 OS=Homo sapiens GN=NDUFA4 PE=1 SV=1	1	1	1	1	0	1	0	1	0	1	1	1	1	1	1	1	1	1	1	1	0	1	0	1	0	1	1	1	1	1	1	1	1	1	1	1	0	1	0	1	0	1
O00487	O00487	2	2	2	26S proteasome non-ATPase regulatory subunit 14	PSMD14	sp|O00487|PSDE_HUMAN 26S proteasome non-ATPase regulatory subunit 14 OS=Homo sapiens GN=PSMD14 PE=1 SV=1	1	2	2	2	1	0	0	0	0	2	0	0	0	0	0	0	1	0	0	0	1	0	0	0	0	2	0	0	0	0	0	0	1	0	0	0	1	0	0	0	0	2
O00505	O00505	1	1	1	Importin subunit alpha-4	KPNA3	sp|O00505|IMA4_HUMAN Importin subunit alpha-4 OS=Homo sapiens GN=KPNA3 PE=1 SV=2	1	1	1	1	0	0	0	0	1	1	0	0	0	0	1	0	1	0	0	0	0	0	0	0	1	1	0	0	0	0	1	0	1	0	0	0	0	0	0	0	1	1
O00629	O00629	2	2	2	Importin subunit alpha-3	KPNA4	sp|O00629|IMA3_HUMAN Importin subunit alpha-3 OS=Homo sapiens GN=KPNA4 PE=1 SV=1	1	2	2	2	1	0	0	0	0	1	1	1	1	1	1	0	1	1	1	0	1	0	0	0	0	1	1	1	1	1	1	0	1	1	1	0	1	0	0	0	0	1
O00767	O00767	1	1	1	Acyl-CoA desaturase	SCD	sp|O00767|ACOD_HUMAN Acyl-CoA desaturase OS=Homo sapiens GN=SCD PE=1 SV=2	1	1	1	1	0	0	0	0	1	1	0	0	1	0	1	0	1	1	0	0	0	0	0	0	1	1	0	0	1	0	1	0	1	1	0	0	0	0	0	0	1	1
P47813;O14602;A6NJH9;X6RAC9	P47813;O14602;A6NJH9;X6RAC9	4;4;3;2	4;4;3;2	4;4;3;2	Eukaryotic translation initiation factor 1A, X-chromosomal;Eukaryotic translation initiation factor 1A, Y-chromosomal	EIF1AX;EIF1AY	sp|P47813|IF1AX_HUMAN Eukaryotic translation initiation factor 1A, X-chromosomal OS=Homo sapiens GN=EIF1AX PE=1 SV=2;sp|O14602|IF1AY_HUMAN Eukaryotic translation initiation factor 1A, Y-chromosomal OS=Homo sapiens GN=EIF1AY PE=1 SV=4;tr|A6NJH9|A6NJH9_HUMAN	4	4	4	4	0	0	2	2	0	0	2	0	0	0	2	1	0	0	4	1	0	0	2	2	0	0	2	0	0	0	2	1	0	0	4	1	0	0	2	2	0	0
O14654	O14654	3	3	3	Insulin receptor substrate 4	IRS4	sp|O14654|IRS4_HUMAN Insulin receptor substrate 4 OS=Homo sapiens GN=IRS4 PE=1 SV=1	1	3	3	3	2	0	0	0	1	3	0	1	1	0	2	0	2	2	1	0	2	0	0	0	1	3	0	1	1	0	2	0	2	2	1	0	2	0	0	0	1	3
O14737;K7ESJ4;Q3HM38;X6R2P6;K7EQA1	O14737;K7ESJ4;Q3HM38;X6R2P6;K7EQA1	4;3;2;2;2	4;3;2;2;2	4;3;2;2;2	Programmed cell death protein 5	PDCD5	sp|O14737|PDCD5_HUMAN Programmed cell death protein 5 OS=Homo sapiens GN=PDCD5 PE=1 SV=3;tr|K7ESJ4|K7ESJ4_HUMAN Programmed cell death protein 5 OS=Homo sapiens GN=PDCD5 PE=1 SV=1;tr|Q3HM38|Q3HM38_HUMAN Programmed cell death 5 short isoform OS=Homo sapiens	5	4	4	4	0	1	2	2	0	0	4	2	0	0	1	3	0	0	0	1	0	1	2	2	0	0	4	2	0	0	1	3	0	0	0	1	0	1	2	2	0	0
O14776;G3V220	O14776;G3V220	2;1	2;1	2;1	Transcription elongation regulator 1	TCERG1	sp|O14776|TCRG1_HUMAN Transcription elongation regulator 1 OS=Homo sapiens GN=TCERG1 PE=1 SV=2;tr|G3V220|G3V220_HUMAN Transcription elongation regulator 1 OS=Homo sapiens GN=TCERG1 PE=1 SV=1	2	2	2	2	1	0	0	0	2	0	0	0	0	0	0	0	0	1	0	0	1	0	0	0	2	0	0	0	0	0	0	0	0	1	0	0	1	0	0	0	2	0
Q7Z755;O14802	Q7Z755;O14802	1;1	1;1	1;1	DNA-directed RNA polymerase III subunit RPC1	POLR3A	tr|Q7Z755|Q7Z755_HUMAN DNA-directed RNA polymerase III subunit RPC1 OS=Homo sapiens GN=POLR3A PE=1 SV=1;sp|O14802|RPC1_HUMAN DNA-directed RNA polymerase III subunit RPC1 OS=Homo sapiens GN=POLR3A PE=1 SV=2	2	1	1	1	0	0	0	0	0	1	0	0	0	0	0	0	0	0	0	0	0	0	0	0	0	1	0	0	0	0	0	0	0	0	0	0	0	0	0	0	0	1
O14818;H0Y586	O14818;H0Y586	2;1	2;1	2;1	Proteasome subunit alpha type-7	PSMA7	sp|O14818|PSA7_HUMAN Proteasome subunit alpha type-7 OS=Homo sapiens GN=PSMA7 PE=1 SV=1;tr|H0Y586|H0Y586_HUMAN Proteasome endopeptidase complex (Fragment) OS=Homo sapiens GN=PSMA7 PE=1 SV=1	2	2	2	2	1	0	1	0	1	0	0	0	0	0	1	0	1	1	1	1	1	0	1	0	1	0	0	0	0	0	1	0	1	1	1	1	1	0	1	0	1	0
O14828	O14828	1	1	1	Secretory carrier-associated membrane protein 3	SCAMP3	sp|O14828|SCAM3_HUMAN Secretory carrier-associated membrane protein 3 OS=Homo sapiens GN=SCAMP3 PE=1 SV=3	1	1	1	1	1	0	0	0	0	0	0	0	0	0	1	0	0	0	1	1	1	0	0	0	0	0	0	0	0	0	1	0	0	0	1	1	1	0	0	0	0	0
O14980	O14980	5	5	5	Exportin-1	XPO1	sp|O14980|XPO1_HUMAN Exportin-1 OS=Homo sapiens GN=XPO1 PE=1 SV=1	1	5	5	5	4	1	0	0	1	1	0	0	0	0	1	0	0	0	0	0	4	1	0	0	1	1	0	0	0	0	1	0	0	0	0	0	4	1	0	0	1	1
O15067;H0YGH1	O15067	3;1	3;1	3;1	Phosphoribosylformylglycinamidine synthase	PFAS	sp|O15067|PUR4_HUMAN Phosphoribosylformylglycinamidine synthase OS=Homo sapiens GN=PFAS PE=1 SV=4	2	3	3	3	0	0	0	0	1	0	0	0	1	0	1	0	0	0	1	0	0	0	0	0	1	0	0	0	1	0	1	0	0	0	1	0	0	0	0	0	1	0
O15126;A0A087WU14;A0A087WXB0	O15126;A0A087WU14;A0A087WXB0	2;1;1	2;1;1	2;1;1	Secretory carrier-associated membrane protein 1	SCAMP1	sp|O15126|SCAM1_HUMAN Secretory carrier-associated membrane protein 1 OS=Homo sapiens GN=SCAMP1 PE=1 SV=2;tr|A0A087WU14|A0A087WU14_HUMAN Secretory carrier-associated membrane protein (Fragment) OS=Homo sapiens GN=SCAMP1 PE=1 SV=1;tr|A0A087WXB0|A0A087WXB0_H	3	2	2	2	0	0	0	0	0	0	0	0	0	0	0	0	0	1	1	0	0	0	0	0	0	0	0	0	0	0	0	0	0	1	1	0	0	0	0	0	0	0
O15143;A0A1W2PNV4	O15143;A0A1W2PNV4	2;1	2;1	2;1	Actin-related protein 2/3 complex subunit 1B	ARPC1B	sp|O15143|ARC1B_HUMAN Actin-related protein 2/3 complex subunit 1B OS=Homo sapiens GN=ARPC1B PE=1 SV=3;tr|A0A1W2PNV4|A0A1W2PNV4_HUMAN Uncharacterized protein OS=Homo sapiens PE=4 SV=1	2	2	2	2	0	0	0	0	0	0	0	1	0	0	1	0	1	0	0	1	0	0	0	0	0	0	0	1	0	0	1	0	1	0	0	1	0	0	0	0	0	0
O15144;G5E9S7;C9JTV5;G5E9J0	O15144;G5E9S7;C9JTV5;G5E9J0	3;2;2;2	3;2;2;2	3;2;2;2	Actin-related protein 2/3 complex subunit 2	ARPC2	sp|O15144|ARPC2_HUMAN Actin-related protein 2/3 complex subunit 2 OS=Homo sapiens GN=ARPC2 PE=1 SV=1;tr|G5E9S7|G5E9S7_HUMAN Actin related protein 2/3 complex, subunit 2, 34kDa, isoform CRA_e OS=Homo sapiens GN=ARPC2 PE=1 SV=1;tr|C9JTV5|C9JTV5_HUMAN Arp2/3	4	3	3	3	0	0	0	0	0	0	0	1	1	1	0	0	1	0	0	0	0	0	0	0	0	0	0	1	1	1	0	0	1	0	0	0	0	0	0	0	0	0
O15145	O15145	2	2	2	Actin-related protein 2/3 complex subunit 3	ARPC3	sp|O15145|ARPC3_HUMAN Actin-related protein 2/3 complex subunit 3 OS=Homo sapiens GN=ARPC3 PE=1 SV=3	1	2	2	2	0	0	1	0	1	0	1	1	0	0	2	0	0	1	2	1	0	0	1	0	1	0	1	1	0	0	2	0	0	1	2	1	0	0	1	0	1	0
O15173	O15173	2	1	1	Membrane-associated progesterone receptor component 2	PGRMC2	sp|O15173|PGRC2_HUMAN Membrane-associated progesterone receptor component 2 OS=Homo sapiens GN=PGRMC2 PE=1 SV=1	1	2	1	1	0	0	1	1	0	0	0	1	0	1	2	0	1	1	1	0	0	0	1	1	0	0	0	0	0	0	1	0	0	0	0	0	0	0	1	1	0	0
Q5T8U5;O15260	Q5T8U5;O15260	1;1	1;1	1;1	Surfeit locus protein 4	SURF4	tr|Q5T8U5|Q5T8U5_HUMAN Surfeit 4 OS=Homo sapiens GN=SURF4 PE=1 SV=1;sp|O15260|SURF4_HUMAN Surfeit locus protein 4 OS=Homo sapiens GN=SURF4 PE=1 SV=3	2	1	1	1	1	0	0	0	0	0	0	0	0	0	0	0	0	0	0	0	1	0	0	0	0	0	0	0	0	0	0	0	0	0	0	0	1	0	0	0	0	0
O15294;C9JZL3	O15294	3;1	3;1	3;1	UDP-N-acetylglucosamine--peptide N-acetylglucosaminyltransferase 110 kDa subunit	OGT	sp|O15294|OGT1_HUMAN UDP-N-acetylglucosamine--peptide N-acetylglucosaminyltransferase 110 kDa subunit OS=Homo sapiens GN=OGT PE=1 SV=3	2	3	3	3	0	0	0	0	0	1	0	0	2	0	0	0	1	0	0	0	0	0	0	0	0	1	0	0	2	0	0	0	1	0	0	0	0	0	0	0	0	1
O15355	O15355	4	4	4	Protein phosphatase 1G	PPM1G	sp|O15355|PPM1G_HUMAN Protein phosphatase 1G OS=Homo sapiens GN=PPM1G PE=1 SV=1	1	4	4	4	0	0	0	0	1	2	0	0	1	0	1	0	1	0	1	0	0	0	0	0	1	2	0	0	1	0	1	0	1	0	1	0	0	0	0	0	1	2
O15371	O15371	1	1	1	Eukaryotic translation initiation factor 3 subunit D	EIF3D	sp|O15371|EIF3D_HUMAN Eukaryotic translation initiation factor 3 subunit D OS=Homo sapiens GN=EIF3D PE=1 SV=1	1	1	1	1	1	0	0	0	0	0	0	0	0	0	0	0	0	0	0	0	1	0	0	0	0	0	0	0	0	0	0	0	0	0	0	0	1	0	0	0	0	0
O43143	O43143	1	1	1	Pre-mRNA-splicing factor ATP-dependent RNA helicase DHX15	DHX15	sp|O43143|DHX15_HUMAN Pre-mRNA-splicing factor ATP-dependent RNA helicase DHX15 OS=Homo sapiens GN=DHX15 PE=1 SV=2	1	1	1	1	1	0	0	0	1	1	0	0	1	0	1	0	1	1	0	0	1	0	0	0	1	1	0	0	1	0	1	0	1	1	0	0	1	0	0	0	1	1
O43175;Q5SZU1	O43175;Q5SZU1	15;11	15;11	15;11	D-3-phosphoglycerate dehydrogenase	PHGDH	sp|O43175|SERA_HUMAN D-3-phosphoglycerate dehydrogenase OS=Homo sapiens GN=PHGDH PE=1 SV=4;tr|Q5SZU1|Q5SZU1_HUMAN D-3-phosphoglycerate dehydrogenase OS=Homo sapiens GN=PHGDH PE=1 SV=1	2	15	15	15	10	8	4	7	9	6	4	4	5	7	4	5	7	9	5	5	10	8	4	7	9	6	4	4	5	7	4	5	7	9	5	5	10	8	4	7	9	6
O43242	O43242	6	6	6	26S proteasome non-ATPase regulatory subunit 3	PSMD3	sp|O43242|PSMD3_HUMAN 26S proteasome non-ATPase regulatory subunit 3 OS=Homo sapiens GN=PSMD3 PE=1 SV=2	1	6	6	6	3	0	0	0	2	1	0	0	2	0	4	0	1	3	0	0	3	0	0	0	2	1	0	0	2	0	4	0	1	3	0	0	3	0	0	0	2	1
O43390;B4DT28	O43390;B4DT28	8;5	5;4	5;4	Heterogeneous nuclear ribonucleoprotein R	HNRNPR	sp|O43390|HNRPR_HUMAN Heterogeneous nuclear ribonucleoprotein R OS=Homo sapiens GN=HNRNPR PE=1 SV=1;tr|B4DT28|B4DT28_HUMAN Heterogeneous nuclear ribonucleoprotein R OS=Homo sapiens GN=HNRNPR PE=1 SV=1	2	8	5	5	5	4	0	1	1	1	1	1	2	0	2	2	2	1	1	1	3	2	0	1	1	1	1	1	2	0	2	2	1	1	1	0	3	2	0	1	1	1
O43395	O43395	1	1	1	U4/U6 small nuclear ribonucleoprotein Prp3	PRPF3	sp|O43395|PRPF3_HUMAN U4/U6 small nuclear ribonucleoprotein Prp3 OS=Homo sapiens GN=PRPF3 PE=1 SV=2	1	1	1	1	1	0	0	0	0	0	0	0	0	0	0	0	0	0	0	0	1	0	0	0	0	0	0	0	0	0	0	0	0	0	0	0	1	0	0	0	0	0
O43396;K7ER96;K7EML9;K7EKG2;K7EPB7	O43396;K7ER96;K7EML9	6;5;3;1;1	6;5;3;1;1	6;5;3;1;1	Thioredoxin-like protein 1	TXNL1	sp|O43396|TXNL1_HUMAN Thioredoxin-like protein 1 OS=Homo sapiens GN=TXNL1 PE=1 SV=3;tr|K7ER96|K7ER96_HUMAN Thioredoxin-like protein 1 (Fragment) OS=Homo sapiens GN=TXNL1 PE=1 SV=1;tr|K7EML9|K7EML9_HUMAN Thioredoxin-like protein 1 (Fragment) OS=Homo sapiens	5	6	6	6	0	1	3	3	1	0	4	4	1	2	3	4	0	0	4	2	0	1	3	3	1	0	4	4	1	2	3	4	0	0	4	2	0	1	3	3	1	0
O43583;F8VVL1	O43583;F8VVL1	2;1	2;1	2;1	Density-regulated protein	DENR	sp|O43583|DENR_HUMAN Density-regulated protein OS=Homo sapiens GN=DENR PE=1 SV=2;tr|F8VVL1|F8VVL1_HUMAN Density-regulated protein OS=Homo sapiens GN=DENR PE=1 SV=1	2	2	2	2	0	0	0	1	0	0	0	0	0	0	2	1	0	0	1	0	0	0	0	1	0	0	0	0	0	0	2	1	0	0	1	0	0	0	0	1	0	0
O43707;F5GXS2;H7C144;K7EJH8;K7EP19	O43707;F5GXS2	33;20;14;3;2	33;20;14;3;2	26;18;12;3;2	Alpha-actinin-4	ACTN4	sp|O43707|ACTN4_HUMAN Alpha-actinin-4 OS=Homo sapiens GN=ACTN4 PE=1 SV=2;tr|F5GXS2|F5GXS2_HUMAN Alpha-actinin-4 OS=Homo sapiens GN=ACTN4 PE=1 SV=2	5	33	33	26	8	5	15	15	3	3	17	14	2	2	9	14	3	2	10	4	8	5	15	15	3	3	17	14	2	2	9	14	3	2	10	4	5	2	10	10	0	0
O43719	O43719	1	1	1	HIV Tat-specific factor 1	HTATSF1	sp|O43719|HTSF1_HUMAN HIV Tat-specific factor 1 OS=Homo sapiens GN=HTATSF1 PE=1 SV=1	1	1	1	1	0	0	0	0	0	0	0	0	1	0	1	0	1	0	0	0	0	0	0	0	0	0	0	0	1	0	1	0	1	0	0	0	0	0	0	0	0	0
O43765	O43765	1	1	1	Small glutamine-rich tetratricopeptide repeat-containing protein alpha	SGTA	sp|O43765|SGTA_HUMAN Small glutamine-rich tetratricopeptide repeat-containing protein alpha OS=Homo sapiens GN=SGTA PE=1 SV=1	1	1	1	1	0	1	0	1	0	0	1	1	0	0	0	0	0	0	0	1	0	1	0	1	0	0	1	1	0	0	0	0	0	0	0	1	0	1	0	1	0	0
O43852;H0Y875	O43852;H0Y875	6;3	6;3	6;3	Calumenin	CALU	sp|O43852|CALU_HUMAN Calumenin OS=Homo sapiens GN=CALU PE=1 SV=2;tr|H0Y875|H0Y875_HUMAN Calumenin (Fragment) OS=Homo sapiens GN=CALU PE=1 SV=1	2	6	6	6	2	2	2	3	2	0	1	1	0	0	4	2	0	1	1	1	2	2	2	3	2	0	1	1	0	0	4	2	0	1	1	1	2	2	2	3	2	0
O60220	O60220	1	1	1	Mitochondrial import inner membrane translocase subunit Tim8 A	TIMM8A	sp|O60220|TIM8A_HUMAN Mitochondrial import inner membrane translocase subunit Tim8 A OS=Homo sapiens GN=TIMM8A PE=1 SV=1	1	1	1	1	0	0	0	0	0	1	0	0	1	0	0	0	0	0	0	0	0	0	0	0	0	1	0	0	1	0	0	0	0	0	0	0	0	0	0	0	0	1
O60502;H7C3X0	O60502;H7C3X0	2;1	2;1	2;1	Protein O-GlcNAcase	MGEA5	sp|O60502|OGA_HUMAN Protein O-GlcNAcase OS=Homo sapiens GN=MGEA5 PE=1 SV=2;tr|H7C3X0|H7C3X0_HUMAN Protein O-GlcNAcase (Fragment) OS=Homo sapiens GN=MGEA5 PE=1 SV=1	2	2	2	2	1	0	0	0	0	0	0	0	0	0	0	0	2	0	0	0	1	0	0	0	0	0	0	0	0	0	0	0	2	0	0	0	1	0	0	0	0	0
O60506;F6UXX1;B7Z645	O60506;F6UXX1;B7Z645	9;5;5	9;5;5	6;3;3	Heterogeneous nuclear ribonucleoprotein Q	SYNCRIP	sp|O60506|HNRPQ_HUMAN Heterogeneous nuclear ribonucleoprotein Q OS=Homo sapiens GN=SYNCRIP PE=1 SV=2;tr|F6UXX1|F6UXX1_HUMAN Heterogeneous nuclear ribonucleoprotein Q (Fragment) OS=Homo sapiens GN=SYNCRIP PE=1 SV=1;tr|B7Z645|B7Z645_HUMAN Heterogeneous nucle	3	9	9	6	4	4	1	2	1	3	2	2	1	0	3	1	2	2	4	2	4	4	1	2	1	3	2	2	1	0	3	1	2	2	4	2	2	2	1	2	1	3
O60749;D6RC15	O60749;D6RC15	2;1	2;1	1;1	Sorting nexin-2	SNX2	sp|O60749|SNX2_HUMAN Sorting nexin-2 OS=Homo sapiens GN=SNX2 PE=1 SV=2;tr|D6RC15|D6RC15_HUMAN Sorting nexin-2 (Fragment) OS=Homo sapiens GN=SNX2 PE=1 SV=8	2	2	2	1	1	0	0	0	2	2	0	0	1	0	1	0	2	1	0	0	1	0	0	0	2	2	0	0	1	0	1	0	2	1	0	0	1	0	0	0	1	1
O60763	O60763	2	2	2	General vesicular transport factor p115	USO1	sp|O60763|USO1_HUMAN General vesicular transport factor p115 OS=Homo sapiens GN=USO1 PE=1 SV=2	1	2	2	2	1	0	0	0	0	1	0	0	1	1	1	0	1	1	0	0	1	0	0	0	0	1	0	0	1	1	1	0	1	1	0	0	1	0	0	0	0	1
U3KQK0;Q99880;Q99879;Q99877;Q93079;Q5QNW6;P62807;P58876;P57053;O60814;Q96A08	U3KQK0;Q99880;Q99879;Q99877;Q93079;Q5QNW6;P62807;P58876;P57053;O60814;Q96A08	6;6;6;6;6;6;6;6;6;6;3	6;6;6;6;6;6;6;6;6;6;3	2;2;2;2;2;2;2;2;2;2;0	Histone H2B;Histone H2B type 1-L;Histone H2B type 1-M;Histone H2B type 1-N;Histone H2B type 1-H;Histone H2B type 2-F;Histone H2B type 1-C/E/F/G/I;Histone H2B type 1-D;Histone H2B type F-S;Histone H2B type 1-K;Histone H2B type 1-A	HIST1H2BN;HIST1H2BL;HIST1H2BM;HIST1H2BH;HIST2H2BF;HIST1H2BC;HIST1H2BD;H2BFS;HIST1H2BK;HIST1H2BA	tr|U3KQK0|U3KQK0_HUMAN Histone H2B OS=Homo sapiens GN=HIST1H2BN PE=1 SV=1;sp|Q99880|H2B1L_HUMAN Histone H2B type 1-L OS=Homo sapiens GN=HIST1H2BL PE=1 SV=3;sp|Q99879|H2B1M_HUMAN Histone H2B type 1-M OS=Homo sapiens GN=HIST1H2BM PE=1 SV=3;sp|Q99877|H2B1N_HU	11	6	6	2	5	6	6	4	6	5	6	6	6	6	6	5	6	5	5	5	5	6	6	4	6	5	6	6	6	6	6	5	6	5	5	5	2	2	2	2	2	2
S4R357;O60870	S4R357;O60870	1;1	1;1	1;1	DNA/RNA-binding protein KIN17	KIN	tr|S4R357|S4R357_HUMAN DNA/RNA-binding protein KIN17 (Fragment) OS=Homo sapiens GN=KIN PE=1 SV=1;sp|O60870|KIN17_HUMAN DNA/RNA-binding protein KIN17 OS=Homo sapiens GN=KIN PE=1 SV=2	2	1	1	1	0	0	0	0	0	1	0	0	0	0	0	0	0	0	0	0	0	0	0	0	0	1	0	0	0	0	0	0	0	0	0	0	0	0	0	0	0	1
O75083;D6RD66	O75083;D6RD66	3;2	3;2	3;2	WD repeat-containing protein 1	WDR1	sp|O75083|WDR1_HUMAN WD repeat-containing protein 1 OS=Homo sapiens GN=WDR1 PE=1 SV=4;tr|D6RD66|D6RD66_HUMAN WD repeat-containing protein 1 (Fragment) OS=Homo sapiens GN=WDR1 PE=1 SV=1	2	3	3	3	1	0	0	0	1	0	0	0	0	0	0	1	1	1	0	0	1	0	0	0	1	0	0	0	0	0	0	1	1	1	0	0	1	0	0	0	1	0
O75306	O75306	2	2	2	NADH dehydrogenase [ubiquinone] iron-sulfur protein 2, mitochondrial	NDUFS2	sp|O75306|NDUS2_HUMAN NADH dehydrogenase [ubiquinone] iron-sulfur protein 2, mitochondrial OS=Homo sapiens GN=NDUFS2 PE=1 SV=2	1	2	2	2	1	1	0	0	0	0	0	0	0	0	1	1	0	0	0	0	1	1	0	0	0	0	0	0	0	0	1	1	0	0	0	0	1	1	0	0	0	0
O75367;D6RCF2;B4DJC3;Q5SQT3;Q9P0M6	O75367;D6RCF2;B4DJC3	3;2;2;1;1	3;2;2;1;1	3;2;2;1;1	Core histone macro-H2A.1;Histone H2A	H2AFY	sp|O75367|H2AY_HUMAN Core histone macro-H2A.1 OS=Homo sapiens GN=H2AFY PE=1 SV=4;tr|D6RCF2|D6RCF2_HUMAN Histone H2A OS=Homo sapiens GN=H2AFY PE=1 SV=1;tr|B4DJC3|B4DJC3_HUMAN Histone H2A OS=Homo sapiens GN=H2AFY PE=1 SV=1	5	3	3	3	1	2	1	1	3	0	2	2	1	1	1	1	1	1	0	1	1	2	1	1	3	0	2	2	1	1	1	1	1	1	0	1	1	2	1	1	3	0
O75369;E7EN95;A0A0A0MT44	O75369;E7EN95	25;23;1	23;23;1	23;23;1	Filamin-B	FLNB	sp|O75369|FLNB_HUMAN Filamin-B OS=Homo sapiens GN=FLNB PE=1 SV=2;tr|E7EN95|E7EN95_HUMAN Filamin-B OS=Homo sapiens GN=FLNB PE=1 SV=1	3	25	23	23	10	4	3	4	7	7	3	3	6	2	4	3	3	5	1	2	9	4	2	3	6	7	3	2	5	1	4	2	2	4	1	1	9	4	2	3	6	7
O75396;A0A087X1A9	O75396	3;1	3;1	3;1	Vesicle-trafficking protein SEC22b	SEC22B	sp|O75396|SC22B_HUMAN Vesicle-trafficking protein SEC22b OS=Homo sapiens GN=SEC22B PE=1 SV=4	2	3	3	3	0	1	0	0	2	2	1	2	3	1	2	0	1	0	1	0	0	1	0	0	2	2	1	2	3	1	2	0	1	0	1	0	0	1	0	0	2	2
S4R3Q6;O75436	S4R3Q6;O75436	1;1	1;1	1;1	Vacuolar protein sorting-associated protein 26A	VPS26A	tr|S4R3Q6|S4R3Q6_HUMAN Vacuolar protein sorting-associated protein 26A OS=Homo sapiens GN=VPS26A PE=1 SV=1;sp|O75436|VP26A_HUMAN Vacuolar protein sorting-associated protein 26A OS=Homo sapiens GN=VPS26A PE=1 SV=2	2	1	1	1	0	0	0	0	1	1	0	0	1	0	0	0	0	0	0	0	0	0	0	0	1	1	0	0	1	0	0	0	0	0	0	0	0	0	0	0	1	1
O75489	O75489	1	1	1	NADH dehydrogenase [ubiquinone] iron-sulfur protein 3, mitochondrial	NDUFS3	sp|O75489|NDUS3_HUMAN NADH dehydrogenase [ubiquinone] iron-sulfur protein 3, mitochondrial OS=Homo sapiens GN=NDUFS3 PE=1 SV=1	1	1	1	1	1	0	0	0	1	1	1	1	1	0	0	0	0	0	0	1	1	0	0	0	1	1	1	1	1	0	0	0	0	0	0	1	1	0	0	0	1	1
O75531;E9PJJ8	O75531	5;1	5;1	5;1	Barrier-to-autointegration factor;Barrier-to-autointegration factor, N-terminally processed	BANF1	sp|O75531|BAF_HUMAN Barrier-to-autointegration factor OS=Homo sapiens GN=BANF1 PE=1 SV=1	2	5	5	5	2	2	2	1	1	3	2	2	3	1	2	2	1	2	2	2	2	2	2	1	1	3	2	2	3	1	2	2	1	2	2	2	2	2	2	1	1	3
O75533	O75533	4	4	4	Splicing factor 3B subunit 1	SF3B1	sp|O75533|SF3B1_HUMAN Splicing factor 3B subunit 1 OS=Homo sapiens GN=SF3B1 PE=1 SV=3	1	4	4	4	1	0	0	0	2	2	0	0	3	0	2	0	1	2	1	0	1	0	0	0	2	2	0	0	3	0	2	0	1	2	1	0	1	0	0	0	2	2
O75534;E9PLT0	O75534;E9PLT0	4;3	4;3	4;3	Cold shock domain-containing protein E1	CSDE1	sp|O75534|CSDE1_HUMAN Cold shock domain-containing protein E1 OS=Homo sapiens GN=CSDE1 PE=1 SV=2;tr|E9PLT0|E9PLT0_HUMAN Cold shock domain-containing protein E1 OS=Homo sapiens GN=CSDE1 PE=1 SV=1	2	4	4	4	0	0	0	0	2	1	1	0	2	1	2	0	1	0	0	0	0	0	0	0	2	1	1	0	2	1	2	0	1	0	0	0	0	0	0	0	2	1
O75607	O75607	1	1	1	Nucleoplasmin-3	NPM3	sp|O75607|NPM3_HUMAN Nucleoplasmin-3 OS=Homo sapiens GN=NPM3 PE=1 SV=3	1	1	1	1	1	0	0	0	0	0	0	0	0	0	0	0	0	0	0	0	1	0	0	0	0	0	0	0	0	0	0	0	0	0	0	0	1	0	0	0	0	0
O75629	O75629	1	1	1	Protein CREG1	CREG1	sp|O75629|CREG1_HUMAN Protein CREG1 OS=Homo sapiens GN=CREG1 PE=1 SV=1	1	1	1	1	1	0	0	0	0	0	0	0	0	0	0	0	0	0	0	0	1	0	0	0	0	0	0	0	0	0	0	0	0	0	0	0	1	0	0	0	0	0
O75643	O75643	7	7	7	U5 small nuclear ribonucleoprotein 200 kDa helicase	SNRNP200	sp|O75643|U520_HUMAN U5 small nuclear ribonucleoprotein 200 kDa helicase OS=Homo sapiens GN=SNRNP200 PE=1 SV=2	1	7	7	7	2	0	0	0	3	5	0	0	1	0	1	0	1	3	0	0	2	0	0	0	3	5	0	0	1	0	1	0	1	3	0	0	2	0	0	0	3	5
O75663	O75663	1	1	1	TIP41-like protein	TIPRL	sp|O75663|TIPRL_HUMAN TIP41-like protein OS=Homo sapiens GN=TIPRL PE=1 SV=2	1	1	1	1	0	0	0	0	0	0	0	0	0	0	1	0	0	0	0	0	0	0	0	0	0	0	0	0	0	0	1	0	0	0	0	0	0	0	0	0	0	0
O75746;Q9UJS0;F8W9J0;H0YFB2;B4DGK6	O75746;Q9UJS0	4;2;1;1;1	4;2;1;1;1	4;2;1;1;1	Calcium-binding mitochondrial carrier protein Aralar1;Calcium-binding mitochondrial carrier protein Aralar2	SLC25A12;SLC25A13	sp|O75746|CMC1_HUMAN Calcium-binding mitochondrial carrier protein Aralar1 OS=Homo sapiens GN=SLC25A12 PE=1 SV=2;sp|Q9UJS0|CMC2_HUMAN Calcium-binding mitochondrial carrier protein Aralar2 OS=Homo sapiens GN=SLC25A13 PE=1 SV=2	5	4	4	4	1	1	0	1	1	2	1	1	2	0	0	0	0	0	0	1	1	1	0	1	1	2	1	1	2	0	0	0	0	0	0	1	1	1	0	1	1	2
O75821;K7ER90;K7EL20;K7EP16;K7ENA8	O75821;K7ER90;K7EL20;K7EP16	4;3;3;2;1	4;3;3;2;1	4;3;3;2;1	Eukaryotic translation initiation factor 3 subunit G	EIF3G	sp|O75821|EIF3G_HUMAN Eukaryotic translation initiation factor 3 subunit G OS=Homo sapiens GN=EIF3G PE=1 SV=2;tr|K7ER90|K7ER90_HUMAN Eukaryotic translation initiation factor 3 subunit G (Fragment) OS=Homo sapiens GN=EIF3G PE=1 SV=1;tr|K7EL20|K7EL20_HUMAN E	5	4	4	4	1	0	0	0	1	1	0	0	2	0	2	1	1	2	2	1	1	0	0	0	1	1	0	0	2	0	2	1	1	2	2	1	1	0	0	0	1	1
O75822	O75822	4	4	4	Eukaryotic translation initiation factor 3 subunit J	EIF3J	sp|O75822|EIF3J_HUMAN Eukaryotic translation initiation factor 3 subunit J OS=Homo sapiens GN=EIF3J PE=1 SV=2	1	4	4	4	3	0	0	0	0	0	0	0	1	0	2	1	1	1	0	1	3	0	0	0	0	0	0	0	1	0	2	1	1	1	0	1	3	0	0	0	0	0
O75844	O75844	2	2	2	CAAX prenyl protease 1 homolog	ZMPSTE24	sp|O75844|FACE1_HUMAN CAAX prenyl protease 1 homolog OS=Homo sapiens GN=ZMPSTE24 PE=1 SV=2	1	2	2	2	1	0	0	0	1	1	0	1	0	1	1	1	0	0	1	0	1	0	0	0	1	1	0	1	0	1	1	1	0	0	1	0	1	0	0	0	1	1
O75874;C9J4N6	O75874	5;2	5;2	4;1	Isocitrate dehydrogenase [NADP] cytoplasmic	IDH1	sp|O75874|IDHC_HUMAN Isocitrate dehydrogenase [NADP] cytoplasmic OS=Homo sapiens GN=IDH1 PE=1 SV=2	2	5	5	4	3	2	2	2	2	3	1	0	2	1	2	1	1	0	2	0	3	2	2	2	2	3	1	0	2	1	2	1	1	0	2	0	2	1	1	1	1	2
O75937	O75937	1	1	1	DnaJ homolog subfamily C member 8	DNAJC8	sp|O75937|DNJC8_HUMAN DnaJ homolog subfamily C member 8 OS=Homo sapiens GN=DNAJC8 PE=1 SV=2	1	1	1	1	0	0	0	0	0	0	0	1	0	0	1	1	0	0	0	0	0	0	0	0	0	0	0	1	0	0	1	1	0	0	0	0	0	0	0	0	0	0
O75947;F5H608	O75947;F5H608	2;1	2;1	2;1	ATP synthase subunit d, mitochondrial	ATP5H	sp|O75947|ATP5H_HUMAN ATP synthase subunit d, mitochondrial OS=Homo sapiens GN=ATP5H PE=1 SV=3;tr|F5H608|F5H608_HUMAN ATP synthase subunit d, mitochondrial OS=Homo sapiens GN=ATP5H PE=1 SV=2	2	2	2	2	0	1	0	0	0	1	0	0	0	1	2	0	0	1	0	0	0	1	0	0	0	1	0	0	0	1	2	0	0	1	0	0	0	1	0	0	0	1
O76003	O76003	1	1	1	Glutaredoxin-3	GLRX3	sp|O76003|GLRX3_HUMAN Glutaredoxin-3 OS=Homo sapiens GN=GLRX3 PE=1 SV=2	1	1	1	1	1	0	0	0	0	0	0	0	0	0	0	0	0	0	0	0	1	0	0	0	0	0	0	0	0	0	0	0	0	0	0	0	1	0	0	0	0	0
R4GNC1;O76094	R4GNC1;O76094	1;1	1;1	1;1	Signal recognition particle subunit SRP72	SRP72	tr|R4GNC1|R4GNC1_HUMAN Signal recognition particle subunit SRP72 OS=Homo sapiens GN=SRP72 PE=1 SV=1;sp|O76094|SRP72_HUMAN Signal recognition particle subunit SRP72 OS=Homo sapiens GN=SRP72 PE=1 SV=3	2	1	1	1	0	0	0	0	0	1	0	0	0	0	0	0	1	0	0	0	0	0	0	0	0	1	0	0	0	0	0	0	1	0	0	0	0	0	0	0	0	1
O94776	O94776	1	1	1	Metastasis-associated protein MTA2	MTA2	sp|O94776|MTA2_HUMAN Metastasis-associated protein MTA2 OS=Homo sapiens GN=MTA2 PE=1 SV=1	1	1	1	1	1	0	0	0	1	1	0	0	0	0	1	0	0	1	0	0	1	0	0	0	1	1	0	0	0	0	1	0	0	1	0	0	1	0	0	0	1	1
O94826	O94826	2	2	2	Mitochondrial import receptor subunit TOM70	TOMM70A	sp|O94826|TOM70_HUMAN Mitochondrial import receptor subunit TOM70 OS=Homo sapiens GN=TOMM70 PE=1 SV=1	1	2	2	2	0	0	0	0	0	1	1	0	1	0	1	0	0	1	0	1	0	0	0	0	0	1	1	0	1	0	1	0	0	1	0	1	0	0	0	0	0	1
O94906	O94906	4	4	4	Pre-mRNA-processing factor 6	PRPF6	sp|O94906|PRP6_HUMAN Pre-mRNA-processing factor 6 OS=Homo sapiens GN=PRPF6 PE=1 SV=1	1	4	4	4	1	0	0	0	3	3	0	0	0	0	1	0	1	1	0	0	1	0	0	0	3	3	0	0	0	0	1	0	1	1	0	0	1	0	0	0	3	3
O94925	O94925	2	2	2	Glutaminase kidney isoform, mitochondrial	GLS	sp|O94925|GLSK_HUMAN Glutaminase kidney isoform, mitochondrial OS=Homo sapiens GN=GLS PE=1 SV=1	1	2	2	2	2	1	0	0	1	2	0	0	1	0	2	0	0	2	0	0	2	1	0	0	1	2	0	0	1	0	2	0	0	2	0	0	2	1	0	0	1	2
X6R3R3;O94964	X6R3R3;O94964	1;1	1;1	1;1	Protein SOGA1;N-terminal form;C-terminal 80 kDa form	SOGA1	tr|X6R3R3|X6R3R3_HUMAN Protein SOGA1 OS=Homo sapiens GN=SOGA1 PE=1 SV=1;sp|O94964|SOGA1_HUMAN Protein SOGA1 OS=Homo sapiens GN=SOGA1 PE=1 SV=2	2	1	1	1	0	0	0	0	0	1	0	0	0	0	0	0	0	0	0	0	0	0	0	0	0	1	0	0	0	0	0	0	0	0	0	0	0	0	0	0	0	1
O95104	O95104	1	1	1	Splicing factor, arginine/serine-rich 15	SCAF4	sp|O95104|SFR15_HUMAN Splicing factor, arginine/serine-rich 15 OS=Homo sapiens GN=SCAF4 PE=1 SV=3	1	1	1	1	0	0	0	0	1	1	0	1	1	0	1	0	0	0	1	0	0	0	0	0	1	1	0	1	1	0	1	0	0	0	1	0	0	0	0	0	1	1
O95197	O95197	1	1	1	Reticulon-3	RTN3	sp|O95197|RTN3_HUMAN Reticulon-3 OS=Homo sapiens GN=RTN3 PE=1 SV=2	1	1	1	1	1	1	1	1	1	0	0	0	1	1	1	1	1	1	1	1	1	1	1	1	1	0	0	0	1	1	1	1	1	1	1	1	1	1	1	1	1	0
O95202	O95202	2	2	2	LETM1 and EF-hand domain-containing protein 1, mitochondrial	LETM1	sp|O95202|LETM1_HUMAN Mitochondrial proton/calcium exchanger protein OS=Homo sapiens GN=LETM1 PE=1 SV=1	1	2	2	2	1	1	0	1	0	1	1	1	0	1	1	1	1	0	0	1	1	1	0	1	0	1	1	1	0	1	1	1	1	0	0	1	1	1	0	1	0	1
O95239;Q2VIQ3	O95239;Q2VIQ3	2;1	2;1	2;1	Chromosome-associated kinesin KIF4A;Chromosome-associated kinesin KIF4B	KIF4A;KIF4B	sp|O95239|KIF4A_HUMAN Chromosome-associated kinesin KIF4A OS=Homo sapiens GN=KIF4A PE=1 SV=3;sp|Q2VIQ3|KIF4B_HUMAN Chromosome-associated kinesin KIF4B OS=Homo sapiens GN=KIF4B PE=2 SV=2	2	2	2	2	0	0	0	0	0	1	0	0	0	0	0	0	1	0	0	0	0	0	0	0	0	1	0	0	0	0	0	0	1	0	0	0	0	0	0	0	0	1
O95292;E5RK64	O95292;E5RK64	2;1	2;1	2;1	Vesicle-associated membrane protein-associated protein B/C	VAPB	sp|O95292|VAPB_HUMAN Vesicle-associated membrane protein-associated protein B/C OS=Homo sapiens GN=VAPB PE=1 SV=3;tr|E5RK64|E5RK64_HUMAN Vesicle-associated membrane protein-associated protein B/C OS=Homo sapiens GN=VAPB PE=1 SV=1	2	2	2	2	0	0	0	0	1	0	0	0	0	0	1	0	0	0	1	1	0	0	0	0	1	0	0	0	0	0	1	0	0	0	1	1	0	0	0	0	1	0
O95347;A0A0C4DGE5	O95347	4;1	4;1	4;1	Structural maintenance of chromosomes protein 2	SMC2	sp|O95347|SMC2_HUMAN Structural maintenance of chromosomes protein 2 OS=Homo sapiens GN=SMC2 PE=1 SV=2	2	4	4	4	1	0	0	0	1	2	0	0	3	0	1	0	2	2	0	0	1	0	0	0	1	2	0	0	3	0	1	0	2	2	0	0	1	0	0	0	1	2
O95373	O95373	2	2	2	Importin-7	IPO7	sp|O95373|IPO7_HUMAN Importin-7 OS=Homo sapiens GN=IPO7 PE=1 SV=1	1	2	2	2	2	0	0	0	1	1	0	0	1	0	1	0	1	1	0	0	2	0	0	0	1	1	0	0	1	0	1	0	1	1	0	0	2	0	0	0	1	1
Q5H8X8;O95399	Q5H8X8;O95399	1;1	1;1	1;1	Urotensin-2	UTS2	tr|Q5H8X8|Q5H8X8_HUMAN Urotensin-2 OS=Homo sapiens GN=UTS2 PE=1 SV=1;sp|O95399|UTS2_HUMAN Urotensin-2 OS=Homo sapiens GN=UTS2 PE=1 SV=1	2	1	1	1	1	1	0	1	1	1	0	0	0	0	1	0	1	1	1	1	1	1	0	1	1	1	0	0	0	0	1	0	1	1	1	1	1	1	0	1	1	1
O95433;H0YJG7;H0YJU2;G3V3W9;G3V438	O95433;H0YJG7;H0YJU2	5;4;3;2;1	5;4;3;2;1	5;4;3;2;1	Activator of 90 kDa heat shock protein ATPase homolog 1	AHSA1	sp|O95433|AHSA1_HUMAN Activator of 90 kDa heat shock protein ATPase homolog 1 OS=Homo sapiens GN=AHSA1 PE=1 SV=1;tr|H0YJG7|H0YJG7_HUMAN Activator of 90 kDa heat shock protein ATPase homolog 1 (Fragment) OS=Homo sapiens GN=AHSA1 PE=1 SV=1;tr|H0YJU2|H0YJU2_H	5	5	5	5	1	0	0	0	3	1	1	0	2	0	3	0	3	2	0	0	1	0	0	0	3	1	1	0	2	0	3	0	3	2	0	0	1	0	0	0	3	1
O95573	O95573	2	2	2	Long-chain-fatty-acid--CoA ligase 3	ACSL3	sp|O95573|ACSL3_HUMAN Long-chain-fatty-acid--CoA ligase 3 OS=Homo sapiens GN=ACSL3 PE=1 SV=3	1	2	2	2	1	0	0	0	1	2	0	0	1	0	1	0	1	1	0	0	1	0	0	0	1	2	0	0	1	0	1	0	1	1	0	0	1	0	0	0	1	2
O95716	O95716	4	1	1	Ras-related protein Rab-3D	RAB3D	sp|O95716|RAB3D_HUMAN Ras-related protein Rab-3D OS=Homo sapiens GN=RAB3D PE=1 SV=1	1	4	1	1	0	1	1	1	0	1	2	2	1	1	1	3	2	2	1	2	0	1	0	0	0	1	1	1	1	0	1	1	1	1	1	1	0	1	0	0	0	1
O95721;C9JAF7	O95721;C9JAF7	2;1	2;1	2;1	Synaptosomal-associated protein 29;Synaptosomal-associated protein	SNAP29	sp|O95721|SNP29_HUMAN Synaptosomal-associated protein 29 OS=Homo sapiens GN=SNAP29 PE=1 SV=1;tr|C9JAF7|C9JAF7_HUMAN Synaptosomal-associated protein 29 (Fragment) OS=Homo sapiens GN=SNAP29 PE=1 SV=1	2	2	2	2	0	0	1	0	0	0	1	1	0	0	1	2	0	0	1	1	0	0	1	0	0	0	1	1	0	0	1	2	0	0	1	1	0	0	1	0	0	0
O95782;O94973;M0R2D9;E9PR62;A0A0G2JQM1;A0A0G2JS82	O95782	7;2;1;1;1;1	7;2;1;1;1;1	7;2;1;1;1;1	AP-2 complex subunit alpha-1	AP2A1	sp|O95782|AP2A1_HUMAN AP-2 complex subunit alpha-1 OS=Homo sapiens GN=AP2A1 PE=1 SV=3	6	7	7	7	2	2	2	1	0	1	1	2	1	0	0	0	0	1	0	2	2	2	2	1	0	1	1	2	1	0	0	0	0	1	0	2	2	2	2	1	0	1
O95817	O95817	3	3	3	BAG family molecular chaperone regulator 3	BAG3	sp|O95817|BAG3_HUMAN BAG family molecular chaperone regulator 3 OS=Homo sapiens GN=BAG3 PE=1 SV=3	1	3	3	3	0	0	1	0	0	0	0	1	0	0	2	0	0	0	1	1	0	0	1	0	0	0	0	1	0	0	2	0	0	0	1	1	0	0	1	0	0	0
O95831;E9PMA0	O95831	20;9	20;9	20;9	Apoptosis-inducing factor 1, mitochondrial	AIFM1	sp|O95831|AIFM1_HUMAN Apoptosis-inducing factor 1, mitochondrial OS=Homo sapiens GN=AIFM1 PE=1 SV=1	2	20	20	20	7	2	2	1	10	9	5	3	12	3	17	6	9	8	8	2	7	2	2	1	10	9	5	3	12	3	17	6	9	8	8	2	7	2	2	1	10	9
O95835	O95835	4	4	4	Serine/threonine-protein kinase LATS1	LATS1	sp|O95835|LATS1_HUMAN Serine/threonine-protein kinase LATS1 OS=Homo sapiens GN=LATS1 PE=1 SV=1	1	4	4	4	0	0	0	3	0	0	0	0	1	1	0	0	0	0	0	0	0	0	0	3	0	0	0	0	1	1	0	0	0	0	0	0	0	0	0	3	0	0
O96008;K7EKG4;K7EJ57	O96008;K7EKG4;K7EJ57	2;1;1	2;1;1	2;1;1	Mitochondrial import receptor subunit TOM40 homolog	TOMM40	sp|O96008|TOM40_HUMAN Mitochondrial import receptor subunit TOM40 homolog OS=Homo sapiens GN=TOMM40 PE=1 SV=1;tr|K7EKG4|K7EKG4_HUMAN Mitochondrial import receptor subunit TOM40 homolog (Fragment) OS=Homo sapiens GN=TOMM40 PE=1 SV=1;tr|K7EJ57|K7EJ57_HUMAN M	3	2	2	2	1	0	0	0	1	0	0	0	0	0	0	0	0	0	0	0	1	0	0	0	1	0	0	0	0	0	0	0	0	0	0	0	1	0	0	0	1	0
P00167	P00167	3	3	3	Cytochrome b5	CYB5A	sp|P00167|CYB5_HUMAN Cytochrome b5 OS=Homo sapiens GN=CYB5A PE=1 SV=2	1	3	3	3	0	1	1	1	0	0	0	0	0	0	1	1	0	1	1	0	0	1	1	1	0	0	0	0	0	0	1	1	0	1	1	0	0	1	1	1	0	0
P00326;D6RHZ6;V9HW50;P07327;P00325	P00326;D6RHZ6;V9HW50;P07327;P00325	2;1;1;1;1	2;1;1;1;1	2;1;1;1;1	Alcohol dehydrogenase 1C;Alcohol dehydrogenase 1A;Alcohol dehydrogenase 1B	ADH1C;ADH1B;HEL-S-117;ADH1A	sp|P00326|ADH1G_HUMAN Alcohol dehydrogenase 1C OS=Homo sapiens GN=ADH1C PE=1 SV=2;tr|D6RHZ6|D6RHZ6_HUMAN Alcohol dehydrogenase 1B OS=Homo sapiens GN=ADH1B PE=1 SV=2;tr|V9HW50|V9HW50_HUMAN Alcohol dehydrogenase 1B OS=Homo sapiens GN=HEL-S-117 PE=1 SV=1;sp|P	5	2	2	2	0	0	0	0	0	1	0	0	0	1	0	0	0	0	0	0	0	0	0	0	0	1	0	0	0	1	0	0	0	0	0	0	0	0	0	0	0	1
P00338;F5GYU2;F5GXY2;F5GXH2;F5H5J4;F5H6W8;F5GZQ4;F5H8H6;F5GXC7;F5GWW2;F5GXU1;F5H5G7;F5H155;A0A087WUM2;G3XAP5;F5H245;Q6ZMR3;P07864	P00338;F5GYU2;F5GXY2;F5GXH2	15;10;10;9;6;6;5;4;4;4;3;1;1;1;1;1;1;1	15;10;10;9;6;6;5;4;4;4;3;1;1;1;1;1;1;1	14;10;10;9;6;6;5;4;4;4;3;0;0;0;0;0;0;0	L-lactate dehydrogenase A chain	LDHA	sp|P00338|LDHA_HUMAN L-lactate dehydrogenase A chain OS=Homo sapiens GN=LDHA PE=1 SV=2;tr|F5GYU2|F5GYU2_HUMAN L-lactate dehydrogenase A chain (Fragment) OS=Homo sapiens GN=LDHA PE=1 SV=1;tr|F5GXY2|F5GXY2_HUMAN L-lactate dehydrogenase A chain (Fragment) OS=	18	15	15	14	10	8	7	8	8	9	8	8	9	6	11	6	8	13	8	6	10	8	7	8	8	9	8	8	9	6	11	6	8	13	8	6	9	7	6	7	7	8
P00367;P49448	P00367;P49448	13;9	13;9	13;9	Glutamate dehydrogenase 1, mitochondrial;Glutamate dehydrogenase 2, mitochondrial	GLUD1;GLUD2	sp|P00367|DHE3_HUMAN Glutamate dehydrogenase 1, mitochondrial OS=Homo sapiens GN=GLUD1 PE=1 SV=2;sp|P49448|DHE4_HUMAN Glutamate dehydrogenase 2, mitochondrial OS=Homo sapiens GN=GLUD2 PE=1 SV=2	2	13	13	13	8	6	7	6	7	7	5	7	5	6	5	7	6	5	6	7	8	6	7	6	7	7	5	7	5	6	5	7	6	5	6	7	8	6	7	6	7	7
P00387;B1AHF3	P00387;B1AHF3	2;1	2;1	2;1	NADH-cytochrome b5 reductase 3;NADH-cytochrome b5 reductase 3 membrane-bound form;NADH-cytochrome b5 reductase 3 soluble form	CYB5R3	sp|P00387|NB5R3_HUMAN NADH-cytochrome b5 reductase 3 OS=Homo sapiens GN=CYB5R3 PE=1 SV=3;tr|B1AHF3|B1AHF3_HUMAN NADH-cytochrome b5 reductase 3 (Fragment) OS=Homo sapiens GN=CYB5R3 PE=1 SV=1	2	2	2	2	0	0	0	1	0	0	1	2	0	1	1	2	0	1	2	0	0	0	0	1	0	0	1	2	0	1	1	2	0	1	2	0	0	0	0	1	0	0
P00390;H0YC68;E5RI06	P00390	3;1;1	3;1;1	3;1;1	Glutathione reductase, mitochondrial	GSR	sp|P00390|GSHR_HUMAN Glutathione reductase, mitochondrial OS=Homo sapiens GN=GSR PE=1 SV=2	3	3	3	3	1	0	1	0	0	0	0	0	0	0	1	0	0	0	1	0	1	0	1	0	0	0	0	0	0	0	1	0	0	0	1	0	1	0	1	0	0	0
P00403	P00403	2	2	2	Cytochrome c oxidase subunit 2	MT-CO2	sp|P00403|COX2_HUMAN Cytochrome c oxidase subunit 2 OS=Homo sapiens GN=MT-CO2 PE=1 SV=1	1	2	2	2	0	0	1	0	1	1	0	0	1	0	0	0	1	0	0	0	0	0	1	0	1	1	0	0	1	0	0	0	1	0	0	0	0	0	1	0	1	1
P00441;H7BYH4	P00441;H7BYH4	7;6	7;6	7;6	Superoxide dismutase [Cu-Zn]	SOD1	sp|P00441|SODC_HUMAN Superoxide dismutase [Cu-Zn] OS=Homo sapiens GN=SOD1 PE=1 SV=2;tr|H7BYH4|H7BYH4_HUMAN Superoxide dismutase [Cu-Zn] OS=Homo sapiens GN=SOD1 PE=1 SV=1	2	7	7	7	1	5	2	1	1	1	0	1	1	2	3	2	1	2	1	2	1	5	2	1	1	1	0	1	1	2	3	2	1	2	1	2	1	5	2	1	1	1
P00450;E9PFZ2;H7C5R1;CON__ENSEMBL:ENSBTAP00000031900;D6RE86;H7C5N5	P00450;E9PFZ2;H7C5R1	17;16;13;2;1;1	17;16;13;2;1;1	17;16;13;2;1;1	Ceruloplasmin	CP	sp|P00450|CERU_HUMAN Ceruloplasmin OS=Homo sapiens GN=CP PE=1 SV=1;tr|E9PFZ2|E9PFZ2_HUMAN Ceruloplasmin OS=Homo sapiens GN=CP PE=1 SV=1;tr|H7C5R1|H7C5R1_HUMAN Ceruloplasmin (Fragment) OS=Homo sapiens GN=CP PE=1 SV=1	6	17	17	17	8	10	12	12	9	7	10	12	11	8	9	10	9	9	8	8	8	10	12	12	9	7	10	12	11	8	9	10	9	9	8	8	8	10	12	12	9	7
P00480	P00480	3	3	3	Ornithine carbamoyltransferase, mitochondrial	OTC	sp|P00480|OTC_HUMAN Ornithine carbamoyltransferase, mitochondrial OS=Homo sapiens GN=OTC PE=1 SV=3	1	3	3	3	0	2	2	1	0	0	0	0	0	0	0	0	0	0	1	0	0	2	2	1	0	0	0	0	0	0	0	0	0	0	1	0	0	2	2	1	0	0
P00491;G3V393;G3V5M2	P00491;G3V393;G3V5M2	2;1;1	2;1;1	2;1;1	Purine nucleoside phosphorylase	PNP	sp|P00491|PNPH_HUMAN Purine nucleoside phosphorylase OS=Homo sapiens GN=PNP PE=1 SV=2;tr|G3V393|G3V393_HUMAN Purine nucleoside phosphorylase (Fragment) OS=Homo sapiens GN=PNP PE=1 SV=1;tr|G3V5M2|G3V5M2_HUMAN Purine nucleoside phosphorylase (Fragment) OS=Ho	3	2	2	2	2	0	0	0	0	0	0	0	0	0	0	0	0	0	0	0	2	0	0	0	0	0	0	0	0	0	0	0	0	0	0	0	2	0	0	0	0	0
P00492	P00492	2	2	2	Hypoxanthine-guanine phosphoribosyltransferase	HPRT1	sp|P00492|HPRT_HUMAN Hypoxanthine-guanine phosphoribosyltransferase OS=Homo sapiens GN=HPRT1 PE=1 SV=2	1	2	2	2	1	0	0	0	0	0	1	0	0	0	0	0	0	0	0	0	1	0	0	0	0	0	1	0	0	0	0	0	0	0	0	0	1	0	0	0	0	0
P00505	P00505	11	11	11	Aspartate aminotransferase, mitochondrial	GOT2	sp|P00505|AATM_HUMAN Aspartate aminotransferase, mitochondrial OS=Homo sapiens GN=GOT2 PE=1 SV=3	1	11	11	11	3	4	5	6	4	4	5	6	7	5	5	9	6	6	5	5	3	4	5	6	4	4	5	6	7	5	5	9	6	6	5	5	3	4	5	6	4	4
P00558;P07205	P00558	24;4	24;4	24;4	Phosphoglycerate kinase 1	PGK1	sp|P00558|PGK1_HUMAN Phosphoglycerate kinase 1 OS=Homo sapiens GN=PGK1 PE=1 SV=3	2	24	24	24	7	11	10	18	8	10	11	13	10	8	11	13	10	10	10	11	7	11	10	18	8	10	11	13	10	8	11	13	10	10	10	11	7	11	10	18	8	10
Q5T9B7;P00568	Q5T9B7;P00568	2;2	2;2	2;2	Adenylate kinase isoenzyme 1	AK1	tr|Q5T9B7|Q5T9B7_HUMAN Adenylate kinase isoenzyme 1 OS=Homo sapiens GN=AK1 PE=1 SV=1;sp|P00568|KAD1_HUMAN Adenylate kinase isoenzyme 1 OS=Homo sapiens GN=AK1 PE=1 SV=3	2	2	2	2	1	1	1	0	1	1	1	1	0	0	1	1	1	2	1	1	1	1	1	0	1	1	1	1	0	0	1	1	1	2	1	1	1	1	1	0	1	1
P00734;E9PIT3;C9JV37;CON__P00735	P00734;E9PIT3	8;7;2;2	8;7;2;2	8;7;2;2	Prothrombin;Activation peptide fragment 1;Activation peptide fragment 2;Thrombin light chain;Thrombin heavy chain	F2	sp|P00734|THRB_HUMAN Prothrombin OS=Homo sapiens GN=F2 PE=1 SV=2;tr|E9PIT3|E9PIT3_HUMAN Prothrombin OS=Homo sapiens GN=F2 PE=1 SV=1	4	8	8	8	2	6	6	5	5	6	6	6	5	3	6	4	5	4	2	4	2	6	6	5	5	6	6	6	5	3	6	4	5	4	2	4	2	6	6	5	5	6
P00747	P00747	8	8	8	Plasminogen;Plasmin heavy chain A;Activation peptide;Angiostatin;Plasmin heavy chain A, short form;Plasmin light chain B	PLG	sp|P00747|PLMN_HUMAN Plasminogen OS=Homo sapiens GN=PLG PE=1 SV=2	1	8	8	8	3	3	4	5	3	3	2	6	4	2	2	4	3	3	2	5	3	3	4	5	3	3	2	6	4	2	2	4	3	3	2	5	3	3	4	5	3	3
P00966;Q5T6L6;Q5T6L5	P00966;Q5T6L6;Q5T6L5	13;8;7	13;8;7	13;8;7	Argininosuccinate synthase	ASS1	sp|P00966|ASSY_HUMAN Argininosuccinate synthase OS=Homo sapiens GN=ASS1 PE=1 SV=2;tr|Q5T6L6|Q5T6L6_HUMAN Argininosuccinate synthase (Fragment) OS=Homo sapiens GN=ASS1 PE=1 SV=1;tr|Q5T6L5|Q5T6L5_HUMAN Argininosuccinate synthase (Fragment) OS=Homo sapiens GN	3	13	13	13	4	5	4	4	4	2	3	3	3	4	1	4	5	4	4	6	4	5	4	4	4	2	3	3	3	4	1	4	5	4	4	6	4	5	4	4	4	2
P01008;Q8TCE1;CON__P41361	P01008;Q8TCE1	7;4;3	7;4;3	7;4;3	Antithrombin-III	SERPINC1	sp|P01008|ANT3_HUMAN Antithrombin-III OS=Homo sapiens GN=SERPINC1 PE=1 SV=1;tr|Q8TCE1|Q8TCE1_HUMAN Antithrombin-III OS=Homo sapiens GN=SERPINC1 PE=1 SV=1	3	7	7	7	3	5	5	5	6	3	3	4	5	3	5	2	5	4	5	5	3	5	5	5	6	3	3	4	5	3	5	2	5	4	5	5	3	5	5	5	6	3
P01011;G3V3A0;G3V595	P01011;G3V3A0	8;6;3	8;6;3	8;6;3	Alpha-1-antichymotrypsin;Alpha-1-antichymotrypsin His-Pro-less	SERPINA3	sp|P01011|AACT_HUMAN Alpha-1-antichymotrypsin OS=Homo sapiens GN=SERPINA3 PE=1 SV=2;tr|G3V3A0|G3V3A0_HUMAN Alpha-1-antichymotrypsin OS=Homo sapiens GN=SERPINA3 PE=1 SV=1	3	8	8	8	6	6	7	6	7	5	5	5	6	7	5	4	4	4	6	6	6	6	7	6	7	5	5	5	6	7	5	4	4	4	6	6	6	6	7	6	7	5
P01019	P01019	3	3	3	Angiotensinogen;Angiotensin-1;Angiotensin-2;Angiotensin-3;Angiotensin-4;Angiotensin 1-9;Angiotensin 1-7;Angiotensin 1-5;Angiotensin 1-4	AGT	sp|P01019|ANGT_HUMAN Angiotensinogen OS=Homo sapiens GN=AGT PE=1 SV=1	1	3	3	3	2	2	2	2	3	2	2	2	1	2	2	3	3	3	2	3	2	2	2	2	3	2	2	2	1	2	2	3	3	3	2	3	2	2	2	2	3	2
P01023;P20742;F8W7L3;H0YFH1	P01023	24;3;2;1	24;3;2;1	19;1;1;1	Alpha-2-macroglobulin	A2M	sp|P01023|A2MG_HUMAN Alpha-2-macroglobulin OS=Homo sapiens GN=A2M PE=1 SV=3	4	24	24	19	7	15	15	15	13	14	9	12	13	12	9	10	12	8	12	12	7	15	15	15	13	14	9	12	13	12	9	10	12	8	12	12	6	12	12	12	11	10
P01024;M0QXZ3;M0QYC8;M0R0Q9	P01024	37;3;2;1	37;3;2;1	32;2;1;1	Complement C3;Complement C3 beta chain;C3-beta-c;Complement C3 alpha chain;C3a anaphylatoxin;Acylation stimulating protein;Complement C3b alpha chain;Complement C3c alpha chain fragment 1;Complement C3dg fragment;Complement C3g fragment;Complement C3d fragment;Complement C3f fragment;Complement C3c alpha chain fragment 2	C3	sp|P01024|CO3_HUMAN Complement C3 OS=Homo sapiens GN=C3 PE=1 SV=2	4	37	37	32	15	19	21	14	13	16	10	19	20	14	12	14	12	11	10	16	15	19	21	14	13	16	10	19	20	14	12	14	12	11	10	16	13	15	17	11	12	14
P01031;CON__Q1A7A4	P01031;CON__Q1A7A4	2;1	2;1	2;1	Complement C5;Complement C5 beta chain;Complement C5 alpha chain;C5a anaphylatoxin;Complement C5 alpha chain	C5	sp|P01031|CO5_HUMAN Complement C5 OS=Homo sapiens GN=C5 PE=1 SV=4;	2	2	2	2	1	1	0	1	1	0	1	1	0	0	0	0	0	0	0	0	1	1	0	1	1	0	1	1	0	0	0	0	0	0	0	0	1	1	0	1	1	0
P01042	P01042	12	12	12	Kininogen-1;Kininogen-1 heavy chain;T-kinin;Bradykinin;Lysyl-bradykinin;Kininogen-1 light chain;Low molecular weight growth-promoting factor	KNG1	sp|P01042|KNG1_HUMAN Kininogen-1 OS=Homo sapiens GN=KNG1 PE=1 SV=2	1	12	12	12	8	6	9	8	7	8	9	8	9	9	9	7	10	11	6	8	8	6	9	8	7	8	9	8	9	9	9	7	10	11	6	8	8	6	9	8	7	8
P01112;P01111;P01116;G3V4K2;G3V5T7	P01112;P01111;P01116	3;3;2;1;1	3;3;2;1;1	3;3;2;1;1	GTPase HRas;GTPase HRas, N-terminally processed;GTPase NRas;GTPase KRas;GTPase KRas, N-terminally processed	HRAS;NRAS;KRAS	sp|P01112|RASH_HUMAN GTPase HRas OS=Homo sapiens GN=HRAS PE=1 SV=1;sp|P01111|RASN_HUMAN GTPase NRas OS=Homo sapiens GN=NRAS PE=1 SV=1;sp|P01116|RASK_HUMAN GTPase KRas OS=Homo sapiens GN=KRAS PE=1 SV=1	5	3	3	3	0	0	0	0	0	0	1	0	1	0	1	1	1	0	2	0	0	0	0	0	0	0	1	0	1	0	1	1	1	0	2	0	0	0	0	0	0	0
P01619;A0A0C4DH25	P01619;A0A0C4DH25	3;2	3;2	3;2	Ig kappa chain V-III region B6	IGKV3D-20	sp|P01619|KV320_HUMAN Immunoglobulin kappa variable 3-20 OS=Homo sapiens GN=IGKV3-20 PE=1 SV=2;sp|A0A0C4DH25|KVD20_HUMAN Immunoglobulin kappa variable 3D-20 OS=Homo sapiens GN=IGKV3D-20 PE=3 SV=1	2	3	3	3	1	2	2	2	2	1	2	2	0	1	0	1	1	0	0	2	1	2	2	2	2	1	2	2	0	1	0	1	1	0	0	2	1	2	2	2	2	1
P01833	P01833	1	1	1	Polymeric immunoglobulin receptor;Secretory component	PIGR	sp|P01833|PIGR_HUMAN Polymeric immunoglobulin receptor OS=Homo sapiens GN=PIGR PE=1 SV=4	1	1	1	1	0	0	1	0	0	0	0	0	0	0	0	0	0	0	0	0	0	0	1	0	0	0	0	0	0	0	0	0	0	0	0	0	0	0	1	0	0	0
P01834	P01834	6	6	6	Ig kappa chain C region	IGKC	sp|P01834|IGKC_HUMAN Immunoglobulin kappa constant OS=Homo sapiens GN=IGKC PE=1 SV=2	1	6	6	6	5	6	5	6	5	4	5	4	6	5	5	6	5	5	5	5	5	6	5	6	5	4	5	4	6	5	5	6	5	5	5	5	5	6	5	6	5	4
P01859	P01859	9	6	3	Ig gamma-2 chain C region	IGHG2	sp|P01859|IGHG2_HUMAN Immunoglobulin heavy constant gamma 2 OS=Homo sapiens GN=IGHG2 PE=1 SV=2	1	9	6	3	7	7	8	7	6	8	6	8	8	4	7	6	9	7	7	7	4	4	5	4	3	5	3	5	5	3	5	4	6	4	4	4	1	1	2	1	1	2
P01861	P01861	6	2	2	Ig gamma-4 chain C region	IGHG4	sp|P01861|IGHG4_HUMAN Immunoglobulin heavy constant gamma 4 OS=Homo sapiens GN=IGHG4 PE=1 SV=1	1	6	2	2	5	6	5	5	5	5	4	5	5	2	3	4	5	4	4	4	1	2	1	1	1	1	0	1	1	0	0	0	1	0	0	0	1	2	1	1	1	1
P01876;A0A0G2JMB2;P01877	P01876	3;1;1	3;1;1	3;1;1	Ig alpha-1 chain C region	IGHA1	sp|P01876|IGHA1_HUMAN Immunoglobulin heavy constant alpha 1 OS=Homo sapiens GN=IGHA1 PE=1 SV=2	3	3	3	3	1	1	1	2	2	1	1	2	1	1	1	2	2	2	1	1	1	1	1	2	2	1	1	2	1	1	1	2	2	2	1	1	1	1	1	2	2	1
P02545;Q3BDU5;Q5TCI8;H0YAB0;A0A0C4DGC5	P02545;Q3BDU5;Q5TCI8	22;19;13;4;4	22;19;13;4;4	21;18;12;4;3	Prelamin-A/C;Lamin-A/C	LMNA	sp|P02545|LMNA_HUMAN Prelamin-A/C OS=Homo sapiens GN=LMNA PE=1 SV=1;tr|Q3BDU5|Q3BDU5_HUMAN Prelamin-A/C OS=Homo sapiens GN=LMNA PE=1 SV=1;tr|Q5TCI8|Q5TCI8_HUMAN Prelamin-A/C OS=Homo sapiens GN=LMNA PE=1 SV=1	5	22	22	21	6	13	8	12	8	7	8	13	9	6	5	6	6	9	5	7	6	13	8	12	8	7	8	13	9	6	5	6	6	9	5	7	5	12	8	11	8	6
P02585	P02585	2	1	1	Troponin C, skeletal muscle	TNNC2	sp|P02585|TNNC2_HUMAN Troponin C, skeletal muscle OS=Homo sapiens GN=TNNC2 PE=1 SV=2	1	2	1	1	1	2	0	2	1	2	1	2	2	0	0	0	1	0	0	2	1	1	0	1	0	1	1	1	1	0	0	0	1	0	0	1	1	1	0	1	0	1
P02647;F8W696	P02647;F8W696	22;18	22;18	22;18	Apolipoprotein A-I;Proapolipoprotein A-I;Truncated apolipoprotein A-I	APOA1	sp|P02647|APOA1_HUMAN Apolipoprotein A-I OS=Homo sapiens GN=APOA1 PE=1 SV=1;tr|F8W696|F8W696_HUMAN Apolipoprotein A-I OS=Homo sapiens GN=APOA1 PE=1 SV=1	2	22	22	22	14	18	16	18	15	16	17	16	16	12	19	18	17	16	16	16	14	18	16	18	15	16	17	16	16	12	19	18	17	16	16	16	14	18	16	18	15	16
P02649;H0Y7L5;E9PEV4;E7ERP7	P02649;H0Y7L5	5;3;2;2	5;3;2;2	5;3;2;2	Apolipoprotein E	APOE	sp|P02649|APOE_HUMAN Apolipoprotein E OS=Homo sapiens GN=APOE PE=1 SV=1;tr|H0Y7L5|H0Y7L5_HUMAN Apolipoprotein E (Fragment) OS=Homo sapiens GN=APOE PE=1 SV=2	4	5	5	5	0	3	2	3	2	2	1	2	2	2	0	0	1	0	1	1	0	3	2	3	2	2	1	2	2	2	0	0	1	0	1	1	0	3	2	3	2	2
V9GYE3;V9GYG9;V9GYM3;P02652;V9GYC1;V9GYS1	V9GYE3;V9GYG9;V9GYM3;P02652;V9GYC1;V9GYS1	4;4;4;4;2;2	4;4;4;4;2;2	4;4;4;4;2;2	Apolipoprotein A-II;Proapolipoprotein A-II;Truncated apolipoprotein A-II	APOA2	tr|V9GYE3|V9GYE3_HUMAN Apolipoprotein A-II OS=Homo sapiens GN=APOA2 PE=1 SV=1;tr|V9GYG9|V9GYG9_HUMAN Apolipoprotein A-II (Fragment) OS=Homo sapiens GN=APOA2 PE=1 SV=1;tr|V9GYM3|V9GYM3_HUMAN Apolipoprotein A-II OS=Homo sapiens GN=APOA2 PE=1 SV=1;sp|P02652|A	6	4	4	4	3	4	4	4	4	4	3	3	4	4	4	4	4	4	3	3	3	4	4	4	4	4	3	3	4	4	4	4	4	4	3	3	3	4	4	4	4	4
P02671;A0A087WUA0	P02671	10;4	10;4	10;4	Fibrinogen alpha chain;Fibrinopeptide A;Fibrinogen alpha chain	FGA	sp|P02671|FIBA_HUMAN Fibrinogen alpha chain OS=Homo sapiens GN=FGA PE=1 SV=2	2	10	10	10	3	7	7	5	3	5	4	9	5	5	5	6	4	4	4	6	3	7	7	5	3	5	4	9	5	5	5	6	4	4	4	6	3	7	7	5	3	5
P02675;D6REL8;CON__P02676	P02675;D6REL8	8;6;1	8;6;1	8;6;1	Fibrinogen beta chain;Fibrinopeptide B;Fibrinogen beta chain	FGB	sp|P02675|FIBB_HUMAN Fibrinogen beta chain OS=Homo sapiens GN=FGB PE=1 SV=2;tr|D6REL8|D6REL8_HUMAN Fibrinogen beta chain OS=Homo sapiens GN=FGB PE=1 SV=1	3	8	8	8	3	5	5	6	5	2	4	4	5	3	2	4	5	4	3	4	3	5	5	6	5	2	4	4	5	3	2	4	5	4	3	4	3	5	5	6	5	2
P02743	P02743	5	5	5	Serum amyloid P-component;Serum amyloid P-component(1-203)	APCS	sp|P02743|SAMP_HUMAN Serum amyloid P-component OS=Homo sapiens GN=APCS PE=1 SV=2	1	5	5	5	2	3	3	4	1	1	2	3	2	1	1	2	3	2	1	2	2	3	3	4	1	1	2	3	2	1	1	2	3	2	1	2	2	3	3	4	1	1
X6RLJ0;P02745	X6RLJ0;P02745	1;1	1;1	1;1	Complement C1q subcomponent subunit A	C1QA	tr|X6RLJ0|X6RLJ0_HUMAN Complement C1q subcomponent subunit A (Fragment) OS=Homo sapiens GN=C1QA PE=1 SV=7;sp|P02745|C1QA_HUMAN Complement C1q subcomponent subunit A OS=Homo sapiens GN=C1QA PE=1 SV=2	2	1	1	1	0	0	0	1	1	0	0	1	1	1	0	1	1	0	0	1	0	0	0	1	1	0	0	1	1	1	0	1	1	0	0	1	0	0	0	1	1	0
P02747	P02747	2	2	2	Complement C1q subcomponent subunit C	C1QC	sp|P02747|C1QC_HUMAN Complement C1q subcomponent subunit C OS=Homo sapiens GN=C1QC PE=1 SV=3	1	2	2	2	2	0	0	1	0	0	0	0	0	1	0	0	1	0	0	1	2	0	0	1	0	0	0	0	0	1	0	0	1	0	0	1	2	0	0	1	0	0
P02748;CON__Q3MHN2	P02748;CON__Q3MHN2	4;2	4;2	4;2	Complement component C9;Complement component C9a;Complement component C9b	C9	sp|P02748|CO9_HUMAN Complement component C9 OS=Homo sapiens GN=C9 PE=1 SV=2;	2	4	4	4	2	3	2	2	2	1	2	2	2	2	0	2	3	1	1	1	2	3	2	2	2	1	2	2	2	2	0	2	3	1	1	1	2	3	2	2	2	1
P02749;J3QRN2;J3KS17;J3QLI0	P02749;J3QRN2	4;2;1;1	4;2;1;1	4;2;1;1	Beta-2-glycoprotein 1	APOH	sp|P02749|APOH_HUMAN Beta-2-glycoprotein 1 OS=Homo sapiens GN=APOH PE=1 SV=3;tr|J3QRN2|J3QRN2_HUMAN Beta-2-glycoprotein 1 (Fragment) OS=Homo sapiens GN=APOH PE=1 SV=1	4	4	4	4	3	4	4	4	4	4	4	4	4	3	4	4	4	4	4	4	3	4	4	4	4	4	4	4	4	3	4	4	4	4	4	4	3	4	4	4	4	4
P02751;H0Y7Z1;H0Y4K8	P02751	24;11;1	24;11;1	24;11;1	Fibronectin;Anastellin;Ugl-Y1;Ugl-Y2;Ugl-Y3	FN1	sp|P02751|FINC_HUMAN Fibronectin OS=Homo sapiens GN=FN1 PE=1 SV=4	3	24	24	24	9	12	10	10	9	5	14	13	10	10	6	13	12	11	6	9	9	12	10	10	9	5	14	13	10	10	6	13	12	11	6	9	9	12	10	10	9	5
Q5VY30;P02753	Q5VY30;P02753	2;2	2;2	2;2	Retinol-binding protein 4;Plasma retinol-binding protein(1-182);Plasma retinol-binding protein(1-181);Plasma retinol-binding protein(1-179);Plasma retinol-binding protein(1-176)	RBP4	tr|Q5VY30|Q5VY30_HUMAN Retinol binding protein 4, plasma, isoform CRA_b OS=Homo sapiens GN=RBP4 PE=1 SV=2;sp|P02753|RET4_HUMAN Retinol-binding protein 4 OS=Homo sapiens GN=RBP4 PE=1 SV=3	2	2	2	2	0	1	1	0	0	0	1	0	0	0	0	0	0	0	0	0	0	1	1	0	0	0	1	0	0	0	0	0	0	0	0	0	0	1	1	0	0	0
P02760;S4R471;S4R3Y4;CON__P00978	P02760	3;1;1;1	3;1;1;1	3;1;1;1	Protein AMBP;Alpha-1-microglobulin;Inter-alpha-trypsin inhibitor light chain;Trypstatin	AMBP	sp|P02760|AMBP_HUMAN Protein AMBP OS=Homo sapiens GN=AMBP PE=1 SV=1	4	3	3	3	2	2	1	2	1	1	2	2	0	2	2	2	2	1	1	2	2	2	1	2	1	1	2	2	0	2	2	2	2	1	1	2	2	2	1	2	1	1
P02763;P19652	P02763	3;1	3;1	3;1	Alpha-1-acid glycoprotein 1	ORM1	sp|P02763|A1AG1_HUMAN Alpha-1-acid glycoprotein 1 OS=Homo sapiens GN=ORM1 PE=1 SV=1	2	3	3	3	1	1	0	1	0	0	1	0	0	0	1	0	0	0	0	0	1	1	0	1	0	0	1	0	0	0	1	0	0	0	0	0	1	1	0	1	0	0
P02775	P02775	2	2	2	Platelet basic protein;Connective tissue-activating peptide III;TC-2;Connective tissue-activating peptide III(1-81);Beta-thromboglobulin;Neutrophil-activating peptide 2(74);Neutrophil-activating peptide 2(73);Neutrophil-activating peptide 2;TC-1;Neutrophil-activating peptide 2(1-66);Neutrophil-activating peptide 2(1-63)	PPBP	sp|P02775|CXCL7_HUMAN Platelet basic protein OS=Homo sapiens GN=PPBP PE=1 SV=3	1	2	2	2	1	2	2	1	2	1	1	1	1	1	1	1	1	1	1	1	1	2	2	1	2	1	1	1	1	1	1	1	1	1	1	1	1	2	2	1	2	1
P02786;G3V0E5;F8WBE5;H7C3V5	P02786;G3V0E5	11;10;1;1	11;10;1;1	11;10;1;1	Transferrin receptor protein 1;Transferrin receptor protein 1, serum form	TFRC	sp|P02786|TFR1_HUMAN Transferrin receptor protein 1 OS=Homo sapiens GN=TFRC PE=1 SV=2;tr|G3V0E5|G3V0E5_HUMAN Transferrin receptor (P90, CD71), isoform CRA_c OS=Homo sapiens GN=TFRC PE=1 SV=1	4	11	11	11	6	4	4	5	2	3	1	2	3	3	4	1	3	4	1	2	6	4	4	5	2	3	1	2	3	3	4	1	3	4	1	2	6	4	4	5	2	3
P02787;C9JVG0;H7C5E8;C9JB55;F8WEK9;F8WCI6	P02787	19;4;3;2;2;2	19;4;3;2;2;2	19;4;3;2;2;2	Serotransferrin	TF	sp|P02787|TRFE_HUMAN Serotransferrin OS=Homo sapiens GN=TF PE=1 SV=3	6	19	19	19	8	14	11	12	7	12	13	16	14	7	11	8	11	10	8	14	8	14	11	12	7	12	13	16	14	7	11	8	11	10	8	14	8	14	11	12	7	12
P02790;Q9BS19	P02790;Q9BS19	7;5	7;5	7;5	Hemopexin	HPX	sp|P02790|HEMO_HUMAN Hemopexin OS=Homo sapiens GN=HPX PE=1 SV=2;tr|Q9BS19|Q9BS19_HUMAN HPX protein OS=Homo sapiens GN=HPX PE=1 SV=1	2	7	7	7	7	7	7	7	6	7	7	7	6	7	7	7	7	7	7	7	7	7	7	7	6	7	7	7	6	7	7	7	7	7	7	7	7	7	7	7	6	7
P04003	P04003	2	2	2	C4b-binding protein alpha chain	C4BPA	sp|P04003|C4BPA_HUMAN C4b-binding protein alpha chain OS=Homo sapiens GN=C4BPA PE=1 SV=2	1	2	2	2	0	0	1	1	1	0	1	2	0	1	1	1	1	1	1	2	0	0	1	1	1	0	1	2	0	1	1	1	1	1	1	2	0	0	1	1	1	0
P04004;H0YJW9	P04004	8;1	8;1	6;1	Vitronectin;Vitronectin V65 subunit;Vitronectin V10 subunit;Somatomedin-B	VTN	sp|P04004|VTNC_HUMAN Vitronectin OS=Homo sapiens GN=VTN PE=1 SV=1	2	8	8	6	3	5	4	1	2	4	4	4	4	2	2	3	2	2	1	3	3	5	4	1	2	4	4	4	4	2	2	3	2	2	1	3	3	3	3	1	1	3
P04040	P04040	2	2	2	Catalase	CAT	sp|P04040|CATA_HUMAN Catalase OS=Homo sapiens GN=CAT PE=1 SV=3	1	2	2	2	2	1	1	0	0	0	0	1	0	0	0	0	1	0	0	0	2	1	1	0	0	0	0	1	0	0	0	0	1	0	0	0	2	1	1	0	0	0
P04075;H3BQN4;J3KPS3;H3BPS8;H3BUH7;H3BR04;H3BMQ8;H3BU78;H3BR68	P04075;H3BQN4;J3KPS3;H3BPS8;H3BUH7;H3BR04;H3BMQ8	26;24;24;17;15;14;13;8;7	26;24;24;17;15;14;13;8;7	23;21;23;14;15;14;13;8;7	Fructose-bisphosphate aldolase A;Fructose-bisphosphate aldolase	ALDOA	sp|P04075|ALDOA_HUMAN Fructose-bisphosphate aldolase A OS=Homo sapiens GN=ALDOA PE=1 SV=2;tr|H3BQN4|H3BQN4_HUMAN Fructose-bisphosphate aldolase OS=Homo sapiens GN=ALDOA PE=1 SV=1;tr|J3KPS3|J3KPS3_HUMAN Fructose-bisphosphate aldolase OS=Homo sapiens GN=ALDO	9	26	26	23	12	16	17	19	11	11	20	20	10	10	17	20	12	12	19	14	12	16	17	19	11	11	20	20	10	10	17	20	12	12	19	14	9	13	15	16	9	9
P04083;Q5T3N1;Q5T3N0	P04083;Q5T3N1	9;6;3	9;6;3	9;6;3	Annexin A1;Annexin	ANXA1	sp|P04083|ANXA1_HUMAN Annexin A1 OS=Homo sapiens GN=ANXA1 PE=1 SV=2;tr|Q5T3N1|Q5T3N1_HUMAN Annexin (Fragment) OS=Homo sapiens GN=ANXA1 PE=1 SV=1	3	9	9	9	5	4	4	4	4	2	3	3	3	2	2	2	2	1	1	2	5	4	4	4	4	2	3	3	3	2	2	2	2	1	1	2	5	4	4	4	4	2
P04114;A8MUN2;CON__ENSEMBL:ENSBTAP00000032840	P04114	38;6;2	38;6;2	38;6;2	Apolipoprotein B-100;Apolipoprotein B-48	APOB	sp|P04114|APOB_HUMAN Apolipoprotein B-100 OS=Homo sapiens GN=APOB PE=1 SV=2	3	38	38	38	13	12	15	13	17	15	8	17	18	10	8	14	12	9	5	14	13	12	15	13	17	15	8	17	18	10	8	14	12	9	5	14	13	12	15	13	17	15
P04181	P04181	8	8	8	Ornithine aminotransferase, mitochondrial;Ornithine aminotransferase, hepatic form;Ornithine aminotransferase, renal form	OAT	sp|P04181|OAT_HUMAN Ornithine aminotransferase, mitochondrial OS=Homo sapiens GN=OAT PE=1 SV=1	1	8	8	8	1	2	3	3	1	1	2	1	1	1	2	1	1	2	5	2	1	2	3	3	1	1	2	1	1	1	2	1	1	2	5	2	1	2	3	3	1	1
P04196	P04196	12	12	12	Histidine-rich glycoprotein	HRG	sp|P04196|HRG_HUMAN Histidine-rich glycoprotein OS=Homo sapiens GN=HRG PE=1 SV=1	1	12	12	12	7	9	9	9	8	8	8	9	9	7	7	7	8	7	6	7	7	9	9	9	8	8	8	9	9	7	7	7	8	7	6	7	7	9	9	9	8	8
P04217;M0R009;CON__Q2KJF1	P04217;M0R009	8;6;1	8;6;1	8;6;1	Alpha-1B-glycoprotein	A1BG	sp|P04217|A1BG_HUMAN Alpha-1B-glycoprotein OS=Homo sapiens GN=A1BG PE=1 SV=4;tr|M0R009|M0R009_HUMAN Alpha-1B-glycoprotein (Fragment) OS=Homo sapiens GN=A1BG PE=1 SV=8	3	8	8	8	4	5	6	5	5	4	4	5	3	3	4	2	4	2	4	4	4	5	6	5	5	4	4	5	3	3	4	2	4	2	4	4	4	5	6	5	5	4
P04264;CON__P04264	P04264;CON__P04264	41;40	41;40	27;26	Keratin, type II cytoskeletal 1	KRT1	sp|P04264|K2C1_HUMAN Keratin, type II cytoskeletal 1 OS=Homo sapiens GN=KRT1 PE=1 SV=6;	2	41	41	27	18	20	29	28	16	14	18	22	19	18	18	22	18	15	29	19	18	20	29	28	16	14	18	22	19	18	18	22	18	15	29	19	11	13	17	16	11	9
P04350;M0R2D3;M0QY85;M0QZL7;M0R278;M0R0X0;M0QY37;M0QX14;M0QYM7;M0R042;M0R1I1;M0R2T4;A0A075B724	P04350	19;7;5;5;5;4;4;4;4;3;1;1;1	2;0;1;1;1;1;1;1;0;0;0;0;0	2;0;1;1;1;1;1;1;0;0;0;0;0	Tubulin beta-4A chain	TUBB4A	sp|P04350|TBB4A_HUMAN Tubulin beta-4A chain OS=Homo sapiens GN=TUBB4A PE=1 SV=2	13	19	2	2	15	16	14	17	13	12	13	14	14	12	14	14	13	14	14	13	2	2	2	1	2	2	2	2	2	2	2	2	2	2	2	2	2	2	2	1	2	2
P04406;E7EUT5;O14556	P04406;E7EUT5	22;17;1	22;17;1	22;17;1	Glyceraldehyde-3-phosphate dehydrogenase	GAPDH	sp|P04406|G3P_HUMAN Glyceraldehyde-3-phosphate dehydrogenase OS=Homo sapiens GN=GAPDH PE=1 SV=3;tr|E7EUT5|E7EUT5_HUMAN Glyceraldehyde-3-phosphate dehydrogenase OS=Homo sapiens GN=GAPDH PE=1 SV=1	3	22	22	22	12	15	11	14	12	16	13	10	13	11	13	14	15	12	18	13	12	15	11	14	12	16	13	10	13	11	13	14	15	12	18	13	12	15	11	14	12	16
P04792;F8WE04;C9J3N8	P04792;F8WE04	3;2;1	3;2;1	3;2;1	Heat shock protein beta-1	HSPB1	sp|P04792|HSPB1_HUMAN Heat shock protein beta-1 OS=Homo sapiens GN=HSPB1 PE=1 SV=2;tr|F8WE04|F8WE04_HUMAN Heat shock protein beta-1 OS=Homo sapiens GN=HSPB1 PE=1 SV=1	3	3	3	3	1	1	3	2	3	2	2	2	2	3	1	3	2	2	2	3	1	1	3	2	3	2	2	2	2	3	1	3	2	2	2	3	1	1	3	2	3	2
P04818	P04818	1	1	1	Thymidylate synthase	TYMS	sp|P04818|TYSY_HUMAN Thymidylate synthase OS=Homo sapiens GN=TYMS PE=1 SV=3	1	1	1	1	0	0	0	0	0	0	0	0	0	0	1	0	0	0	0	0	0	0	0	0	0	0	0	0	0	0	1	0	0	0	0	0	0	0	0	0	0	0
P04843;B7Z4L4;F8WF32	P04843;B7Z4L4	5;3;2	5;3;2	5;3;2	Dolichyl-diphosphooligosaccharide--protein glycosyltransferase subunit 1	RPN1	sp|P04843|RPN1_HUMAN Dolichyl-diphosphooligosaccharide--protein glycosyltransferase subunit 1 OS=Homo sapiens GN=RPN1 PE=1 SV=1;tr|B7Z4L4|B7Z4L4_HUMAN Dolichyl-diphosphooligosaccharide--protein glycosyltransferase subunit 1 OS=Homo sapiens GN=RPN1 PE=1 SV=	3	5	5	5	2	3	0	0	2	3	1	1	2	3	3	1	1	3	2	1	2	3	0	0	2	3	1	1	2	3	3	1	1	3	2	1	2	3	0	0	2	3
P04844;F2Z3K5;Q5JYR4;Q5JYR7	P04844	4;1;1;1	4;1;1;1	4;1;1;1	Dolichyl-diphosphooligosaccharide--protein glycosyltransferase subunit 2	RPN2	sp|P04844|RPN2_HUMAN Dolichyl-diphosphooligosaccharide--protein glycosyltransferase subunit 2 OS=Homo sapiens GN=RPN2 PE=1 SV=3	4	4	4	4	4	3	2	1	1	0	0	0	1	0	0	0	0	1	0	0	4	3	2	1	1	0	0	0	1	0	0	0	0	1	0	0	4	3	2	1	1	0
P04899;P63096;P08754	P04899;P63096;P08754	5;4;4	3;2;2	3;2;2	Guanine nucleotide-binding protein G(i) subunit alpha-2;Guanine nucleotide-binding protein G(i) subunit alpha-1;Guanine nucleotide-binding protein G(k) subunit alpha	GNAI2;GNAI1;GNAI3	sp|P04899|GNAI2_HUMAN Guanine nucleotide-binding protein G(i) subunit alpha-2 OS=Homo sapiens GN=GNAI2 PE=1 SV=3;sp|P63096|GNAI1_HUMAN Guanine nucleotide-binding protein G(i) subunit alpha-1 OS=Homo sapiens GN=GNAI1 PE=1 SV=2;sp|P08754|GNAI3_HUMAN Guanine	3	5	3	3	1	2	4	3	2	4	3	3	3	2	2	2	2	2	2	1	0	1	2	1	1	3	2	2	2	1	1	1	1	1	1	1	0	1	2	1	1	3
Q93077;Q7L7L0;P04908	Q93077;Q7L7L0;P04908	4;4;4	1;1;1	1;1;1	Histone H2A type 1-C;Histone H2A type 3;Histone H2A type 1-B/E	HIST1H2AC;HIST3H2A;HIST1H2AB	sp|Q93077|H2A1C_HUMAN Histone H2A type 1-C OS=Homo sapiens GN=HIST1H2AC PE=1 SV=3;sp|Q7L7L0|H2A3_HUMAN Histone H2A type 3 OS=Homo sapiens GN=HIST3H2A PE=1 SV=3;sp|P04908|H2A1B_HUMAN Histone H2A type 1-B/E OS=Homo sapiens GN=HIST1H2AB PE=1 SV=2	3	4	1	1	4	4	4	4	3	4	4	4	4	4	4	4	4	4	4	4	1	1	1	1	1	1	1	1	1	1	1	1	1	1	1	1	1	1	1	1	1	1
P05023;P20648;Q5TC01;Q5TC05	P05023	25;3;1;1	11;0;0;0	9;0;0;0	Sodium/potassium-transporting ATPase subunit alpha-1	ATP1A1	sp|P05023|AT1A1_HUMAN Sodium/potassium-transporting ATPase subunit alpha-1 OS=Homo sapiens GN=ATP1A1 PE=1 SV=1	4	25	11	9	14	17	11	12	18	15	14	18	18	13	16	15	15	16	14	14	3	8	4	4	6	6	3	6	6	4	6	6	4	6	6	5	3	6	3	3	4	6
P05026;V9GYR2	P05026	5;2	5;2	5;2	Sodium/potassium-transporting ATPase subunit beta-1	ATP1B1	sp|P05026|AT1B1_HUMAN Sodium/potassium-transporting ATPase subunit beta-1 OS=Homo sapiens GN=ATP1B1 PE=1 SV=1	2	5	5	5	3	3	2	3	2	1	3	3	3	2	2	2	2	3	2	3	3	3	2	3	2	1	3	3	3	2	2	2	2	3	2	3	3	3	2	3	2	1
P05062;A0A087WXX2	P05062;A0A087WXX2	10;9	9;8	9;8	Fructose-bisphosphate aldolase B;Fructose-bisphosphate aldolase	ALDOB	sp|P05062|ALDOB_HUMAN Fructose-bisphosphate aldolase B OS=Homo sapiens GN=ALDOB PE=1 SV=2;tr|A0A087WXX2|A0A087WXX2_HUMAN Fructose-bisphosphate aldolase OS=Homo sapiens GN=ALDOB PE=1 SV=1	2	10	9	9	3	4	3	5	5	3	5	6	6	4	2	6	7	4	5	2	2	3	3	4	4	3	4	5	5	3	2	5	6	3	4	2	2	3	3	4	4	3
P05091;F8VP50;S4R3S4;H0Y2X5;H0YMG7;P00352;P47895;O94788	P05091	7;3;1;1;1;1;1;1	7;3;1;1;1;1;1;1	6;3;1;0;0;0;0;0	Aldehyde dehydrogenase, mitochondrial	ALDH2	sp|P05091|ALDH2_HUMAN Aldehyde dehydrogenase, mitochondrial OS=Homo sapiens GN=ALDH2 PE=1 SV=2	8	7	7	6	3	5	5	6	4	2	4	4	5	2	3	6	5	3	4	5	3	5	5	6	4	2	4	4	5	2	3	6	5	3	4	5	3	5	5	5	4	2
P05141;Q9H0C2	P05141	12;4	12;4	5;0	ADP/ATP translocase 2;ADP/ATP translocase 2, N-terminally processed	SLC25A5	sp|P05141|ADT2_HUMAN ADP/ATP translocase 2 OS=Homo sapiens GN=SLC25A5 PE=1 SV=7	2	12	12	5	5	4	5	5	5	8	4	5	7	5	6	5	8	6	4	6	5	4	5	5	5	8	4	5	7	5	6	5	8	6	4	6	1	1	1	2	1	3
P05198;H0YJS4;G3V4T5	P05198;H0YJS4;G3V4T5	5;3;3	5;3;3	5;3;3	Eukaryotic translation initiation factor 2 subunit 1	EIF2S1	sp|P05198|IF2A_HUMAN Eukaryotic translation initiation factor 2 subunit 1 OS=Homo sapiens GN=EIF2S1 PE=1 SV=3;tr|H0YJS4|H0YJS4_HUMAN Eukaryotic translation initiation factor 2 subunit 1 (Fragment) OS=Homo sapiens GN=EIF2S1 PE=1 SV=1;tr|G3V4T5|G3V4T5_HUMAN	3	5	5	5	2	0	0	0	0	3	0	1	2	1	2	0	1	2	1	1	2	0	0	0	0	3	0	1	2	1	2	0	1	2	1	1	2	0	0	0	0	3
P05386	P05386	1	1	1	60S acidic ribosomal protein P1	RPLP1	sp|P05386|RLA1_HUMAN 60S acidic ribosomal protein P1 OS=Homo sapiens GN=RPLP1 PE=1 SV=1	1	1	1	1	1	0	1	0	0	0	0	0	1	0	0	0	0	0	0	0	1	0	1	0	0	0	0	0	1	0	0	0	0	0	0	0	1	0	1	0	0	0
P05387;H0YDD8	P05387	9;4	9;4	9;4	60S acidic ribosomal protein P2	RPLP2	sp|P05387|RLA2_HUMAN 60S acidic ribosomal protein P2 OS=Homo sapiens GN=RPLP2 PE=1 SV=1	2	9	9	9	4	5	5	6	7	5	7	7	9	7	8	7	5	8	8	5	4	5	5	6	7	5	7	7	9	7	8	7	5	8	8	5	4	5	5	6	7	5
P05388;F8VWS0;F8VW21;F8VU65;F8VPE8;G3V210;Q8NHW5;F8VQY6;F8VRK7;F8VZS0;F8VWV4;F8VS58;F8W1K8	P05388;F8VWS0;F8VW21;F8VU65;F8VPE8;G3V210;Q8NHW5;F8VQY6;F8VRK7	9;8;7;7;6;6;6;5;5;4;3;3;2	9;8;7;7;6;6;6;5;5;4;3;3;2	9;8;7;7;6;6;6;5;5;4;3;3;2	60S acidic ribosomal protein P0;60S acidic ribosomal protein P0-like	RPLP0;RPLP0P6	sp|P05388|RLA0_HUMAN 60S acidic ribosomal protein P0 OS=Homo sapiens GN=RPLP0 PE=1 SV=1;tr|F8VWS0|F8VWS0_HUMAN 60S acidic ribosomal protein P0 OS=Homo sapiens GN=RPLP0 PE=1 SV=1;tr|F8VW21|F8VW21_HUMAN 60S acidic ribosomal protein P0 (Fragment) OS=Homo sapi	13	9	9	9	4	3	4	2	2	6	2	6	6	4	6	5	4	5	4	3	4	3	4	2	2	6	2	6	6	4	6	5	4	5	4	3	4	3	4	2	2	6
P05455;E9PGX9;E9PFL9;E7ERC4	P05455	6;1;1;1	6;1;1;1	6;1;1;1	Lupus La protein	SSB	sp|P05455|LA_HUMAN Lupus La protein OS=Homo sapiens GN=SSB PE=1 SV=2	4	6	6	6	1	0	0	0	0	2	1	1	0	0	4	0	0	2	1	1	1	0	0	0	0	2	1	1	0	0	4	0	0	2	1	1	1	0	0	0	0	2
P05546	P05546	6	6	6	Heparin cofactor 2	SERPIND1	sp|P05546|HEP2_HUMAN Heparin cofactor 2 OS=Homo sapiens GN=SERPIND1 PE=1 SV=3	1	6	6	6	1	0	1	0	2	4	3	2	3	3	2	4	2	2	2	1	1	0	1	0	2	4	3	2	3	3	2	4	2	2	2	1	1	0	1	0	2	4
P05783;F8VZY9;CON__Q92764;C4AM86;CON__Q497I4;Q92764;CON__H-INV:HIT000015463	P05783;F8VZY9	16;15;2;2;2;2;1	15;14;1;1;1;1;1	11;10;1;1;1;1;1	Keratin, type I cytoskeletal 18	KRT18	sp|P05783|K1C18_HUMAN Keratin, type I cytoskeletal 18 OS=Homo sapiens GN=KRT18 PE=1 SV=2;tr|F8VZY9|F8VZY9_HUMAN Keratin, type I cytoskeletal 18 OS=Homo sapiens GN=KRT18 PE=1 SV=1	7	16	15	11	8	7	5	9	4	6	7	5	6	5	4	5	7	5	4	7	8	6	4	8	3	6	6	5	5	4	4	5	7	4	3	7	6	5	3	6	1	4
P05976;I3L4B1;I3L1K6;A0A1C7CYY4;P08590;P12829	P05976	4;1;1;1;1;1	4;1;1;1;1;1	4;1;1;1;1;1	Myosin light chain 1/3, skeletal muscle isoform	MYL1	sp|P05976|MYL1_HUMAN Myosin light chain 1/3, skeletal muscle isoform OS=Homo sapiens GN=MYL1 PE=2 SV=3	6	4	4	4	3	3	3	2	3	3	3	3	4	3	4	3	3	3	3	3	3	3	3	2	3	3	3	3	4	3	4	3	3	3	3	3	3	3	3	2	3	3
P06576;H0YH81;F8W079;F8W0P7;H0YI37	P06576;H0YH81;F8W079	25;19;13;7;6	25;19;13;7;6	25;19;13;7;6	ATP synthase subunit beta, mitochondrial;ATP synthase subunit beta	ATP5B	sp|P06576|ATPB_HUMAN ATP synthase subunit beta, mitochondrial OS=Homo sapiens GN=ATP5B PE=1 SV=3;tr|H0YH81|H0YH81_HUMAN ATP synthase subunit beta (Fragment) OS=Homo sapiens GN=ATP5B PE=1 SV=1;tr|F8W079|F8W079_HUMAN ATP synthase subunit beta, mitochondrial	5	25	25	25	15	19	18	17	14	16	14	13	15	13	18	19	15	18	18	16	15	19	18	17	14	16	14	13	15	13	18	19	15	18	18	16	15	19	18	17	14	16
R4GN98;P06703	R4GN98;P06703	3;3	3;3	3;3	Protein S100;Protein S100-A6	S100A6	tr|R4GN98|R4GN98_HUMAN Protein S100 (Fragment) OS=Homo sapiens GN=S100A6 PE=1 SV=1;sp|P06703|S10A6_HUMAN Protein S100-A6 OS=Homo sapiens GN=S100A6 PE=1 SV=1	2	3	3	3	1	0	0	1	0	1	1	1	2	2	1	1	2	2	1	1	1	0	0	1	0	1	1	1	2	2	1	1	2	2	1	1	1	0	0	1	0	1
P06727	P06727	14	14	14	Apolipoprotein A-IV	APOA4	sp|P06727|APOA4_HUMAN Apolipoprotein A-IV OS=Homo sapiens GN=APOA4 PE=1 SV=3	1	14	14	14	6	10	9	9	8	6	9	11	8	4	5	9	8	5	6	8	6	10	9	9	8	6	9	11	8	4	5	9	8	5	6	8	6	10	9	9	8	6
P06733;K7EM90;E5RI09;E5RG95	P06733	29;14;2;2	29;14;2;2	26;12;0;0	Alpha-enolase	ENO1	sp|P06733|ENOA_HUMAN Alpha-enolase OS=Homo sapiens GN=ENO1 PE=1 SV=2	4	29	29	26	18	23	21	21	14	19	20	15	13	12	20	19	16	15	21	16	18	23	21	21	14	19	20	15	13	12	20	19	16	15	21	16	15	20	18	18	13	16
P06748;E5RGW4;E5RI98	P06748	9;2;2	9;2;2	9;2;2	Nucleophosmin	NPM1	sp|P06748|NPM_HUMAN Nucleophosmin OS=Homo sapiens GN=NPM1 PE=1 SV=2	3	9	9	9	4	5	7	6	5	6	5	5	6	5	6	5	6	6	6	6	4	5	7	6	5	6	5	5	6	5	6	5	6	6	6	6	4	5	7	6	5	6
Q16778;P33778;P23527;P06899;Q8N257;Q6DRA6;Q6DN03	Q16778;P33778;P23527;P06899;Q8N257	6;6;6;6;5;2;2	2;2;2;2;2;2;2	2;2;2;2;2;2;2	Histone H2B type 2-E;Histone H2B type 1-B;Histone H2B type 1-O;Histone H2B type 1-J;Histone H2B type 3-B	HIST2H2BE;HIST1H2BB;HIST1H2BO;HIST1H2BJ;HIST3H2BB	sp|Q16778|H2B2E_HUMAN Histone H2B type 2-E OS=Homo sapiens GN=HIST2H2BE PE=1 SV=3;sp|P33778|H2B1B_HUMAN Histone H2B type 1-B OS=Homo sapiens GN=HIST1H2BB PE=1 SV=2;sp|P23527|H2B1O_HUMAN Histone H2B type 1-O OS=Homo sapiens GN=HIST1H2BO PE=1 SV=3;sp|P06899|	7	6	2	2	5	6	6	4	6	4	6	6	6	6	6	4	4	4	5	5	2	2	2	2	2	1	2	2	2	2	2	1	0	0	1	1	2	2	2	2	2	1
P07195;A8MW50;C9J7H8;F5H793	P07195;A8MW50;C9J7H8;F5H793	14;9;8;7	13;8;8;7	13;8;8;7	L-lactate dehydrogenase B chain;L-lactate dehydrogenase	LDHB	sp|P07195|LDHB_HUMAN L-lactate dehydrogenase B chain OS=Homo sapiens GN=LDHB PE=1 SV=2;tr|A8MW50|A8MW50_HUMAN L-lactate dehydrogenase (Fragment) OS=Homo sapiens GN=LDHB PE=1 SV=1;tr|C9J7H8|C9J7H8_HUMAN L-lactate dehydrogenase B chain (Fragment) OS=Homo sap	4	14	13	13	11	7	9	9	10	10	9	8	9	8	12	8	10	12	10	9	10	6	8	8	9	9	8	7	8	7	11	7	9	11	9	8	10	6	8	8	9	9
P07196;A0A0S2Z436;A0A087X0W2	P07196;A0A0S2Z436;A0A087X0W2	12;8;8	11;8;8	10;8;8	Neurofilament light polypeptide	NEFL	sp|P07196|NFL_HUMAN Neurofilament light polypeptide OS=Homo sapiens GN=NEFL PE=1 SV=3;tr|A0A0S2Z436|A0A0S2Z436_HUMAN Neurofilament light polypeptide (Fragment) OS=Homo sapiens GN=NEFL PE=1 SV=1;tr|A0A087X0W2|A0A087X0W2_HUMAN Neurofilament light polypeptide	3	12	11	10	6	6	7	7	10	9	7	10	7	7	4	7	8	8	5	7	5	5	6	6	9	8	6	9	6	6	3	6	7	7	4	6	5	4	5	5	8	7
P07237;H7BZ94;I3L398;H0Y3Z3;I3L312;I3L4M2;I3NI03;I3L0S0;I3L3U6;I3L514;I3L3P5	P07237;H7BZ94;I3L398;H0Y3Z3	14;13;8;7;6;5;5;4;3;1;1	14;13;8;7;6;5;5;4;3;1;1	14;13;8;7;6;5;5;4;3;1;1	Protein disulfide-isomerase	P4HB	sp|P07237|PDIA1_HUMAN Protein disulfide-isomerase OS=Homo sapiens GN=P4HB PE=1 SV=3;tr|H7BZ94|H7BZ94_HUMAN Protein disulfide-isomerase OS=Homo sapiens GN=P4HB PE=1 SV=2;tr|I3L398|I3L398_HUMAN Protein disulfide-isomerase (Fragment) OS=Homo sapiens GN=P4HB P	11	14	14	14	5	8	6	6	4	3	6	8	7	4	7	6	4	4	5	6	5	8	6	6	4	3	6	8	7	4	7	6	4	4	5	6	5	8	6	6	4	3
P07305	P07305	3	3	3	Histone H1.0;Histone H1.0, N-terminally processed	H1F0	sp|P07305|H10_HUMAN Histone H1.0 OS=Homo sapiens GN=H1F0 PE=1 SV=3	1	3	3	3	1	1	1	1	0	1	0	2	0	0	0	0	2	1	2	2	1	1	1	1	0	1	0	2	0	0	0	0	2	1	2	2	1	1	1	1	0	1
P07355;H0YN42;H0YMD0;H0YMU9;A6NMY6;H0YKS4;H0YM50;H0YNP5;H0YN28;H0YL33;H0YMM1;H0YNA0;H0YKZ7;H0YLV6;H0YMT9;H0YKX9;H0YKL9;H0YMW4;H0YN52;H0YKV8;H0YMD9;H0YNB8;H0YKN4;H0YLE2	P07355;H0YN42;H0YMD0;H0YMU9;A6NMY6;H0YKS4;H0YM50;H0YNP5;H0YN28;H0YL33	23;21;19;19;17;16;16;13;12;12;11;9;9;9;9;9;8;8;7;7;6;5;5;2	23;21;19;19;17;16;16;13;12;12;11;9;9;9;9;9;8;8;7;7;6;5;5;2	23;21;19;19;17;16;16;13;12;12;11;9;9;9;9;9;8;8;7;7;6;5;5;2	Annexin A2;Annexin;Putative annexin A2-like protein	ANXA2;ANXA2P2	sp|P07355|ANXA2_HUMAN Annexin A2 OS=Homo sapiens GN=ANXA2 PE=1 SV=2;tr|H0YN42|H0YN42_HUMAN Annexin (Fragment) OS=Homo sapiens GN=ANXA2 PE=1 SV=1;tr|H0YMD0|H0YMD0_HUMAN Annexin (Fragment) OS=Homo sapiens GN=ANXA2 PE=1 SV=1;tr|H0YMU9|H0YMU9_HUMAN Annexin OS=	24	23	23	23	11	14	12	12	11	11	16	14	13	9	10	11	13	9	11	13	11	14	12	12	11	11	16	14	13	9	10	11	13	9	11	13	11	14	12	12	11	11
P07360	P07360	1	1	1	Complement component C8 gamma chain	C8G	sp|P07360|CO8G_HUMAN Complement component C8 gamma chain OS=Homo sapiens GN=C8G PE=1 SV=3	1	1	1	1	1	0	0	1	0	1	0	0	0	0	0	0	0	0	0	1	1	0	0	1	0	1	0	0	0	0	0	0	0	0	0	1	1	0	0	1	0	1
Q5JP53;P07437;Q5ST81;A6NNZ2;CON__ENSEMBL:ENSBTAP00000025008;Q9H4B7	Q5JP53;P07437;Q5ST81	22;22;19;7;4;4	5;5;2;0;0;0	4;4;2;0;0;0	Tubulin beta chain	TUBB	tr|Q5JP53|Q5JP53_HUMAN Tubulin beta chain OS=Homo sapiens GN=TUBB PE=1 SV=1;sp|P07437|TBB5_HUMAN Tubulin beta chain OS=Homo sapiens GN=TUBB PE=1 SV=2;tr|Q5ST81|Q5ST81_HUMAN Tubulin beta chain OS=Homo sapiens GN=TUBB PE=1 SV=1	6	22	5	4	17	19	18	20	15	14	15	15	16	14	16	17	14	16	14	15	5	4	4	4	4	4	3	2	3	4	4	4	3	4	3	3	4	3	3	3	3	3
P07451	P07451	1	1	1	Carbonic anhydrase 3	CA3	sp|P07451|CAH3_HUMAN Carbonic anhydrase 3 OS=Homo sapiens GN=CA3 PE=1 SV=3	1	1	1	1	0	1	1	0	1	1	1	1	1	0	0	0	0	0	0	0	0	1	1	0	1	1	1	1	1	0	0	0	0	0	0	0	0	1	1	0	1	1
P07737;K7EJ44;I3L3D5	P07737;K7EJ44	9;6;3	9;6;3	6;5;2	Profilin-1	PFN1	sp|P07737|PROF1_HUMAN Profilin-1 OS=Homo sapiens GN=PFN1 PE=1 SV=2;tr|K7EJ44|K7EJ44_HUMAN Profilin OS=Homo sapiens GN=PFN1 PE=1 SV=1	3	9	9	6	5	5	3	5	3	4	3	5	3	3	4	3	3	3	3	4	5	5	3	5	3	4	3	5	3	3	4	3	3	3	3	4	3	4	3	5	3	4
P07814;V9GYZ6;V9GZ76	P07814;V9GYZ6	17;10;2	17;10;2	16;9;2	Bifunctional glutamate/proline--tRNA ligase;Glutamate--tRNA ligase;Proline--tRNA ligase	EPRS	sp|P07814|SYEP_HUMAN Bifunctional glutamate/proline--tRNA ligase OS=Homo sapiens GN=EPRS PE=1 SV=5;tr|V9GYZ6|V9GYZ6_HUMAN Bifunctional glutamate/proline--tRNA ligase (Fragment) OS=Homo sapiens GN=EPRS PE=1 SV=1	3	17	17	16	8	1	0	0	6	10	1	2	6	2	7	0	7	9	3	0	8	1	0	0	6	10	1	2	6	2	7	0	7	9	3	0	8	1	0	0	6	9
P07900;G3V2J8;Q14568;Q58FF6;Q58FG0	P07900	33;10;6;6;4	16;4;2;0;1	16;4;2;0;1	Heat shock protein HSP 90-alpha	HSP90AA1	sp|P07900|HS90A_HUMAN Heat shock protein HSP 90-alpha OS=Homo sapiens GN=HSP90AA1 PE=1 SV=5	5	33	16	16	19	17	20	18	23	24	19	19	20	17	24	19	17	16	22	11	9	7	9	10	11	10	9	10	11	8	11	9	8	6	11	4	9	7	9	10	11	10
P07954	P07954	5	5	5	Fumarate hydratase, mitochondrial	FH	sp|P07954|FUMH_HUMAN Fumarate hydratase, mitochondrial OS=Homo sapiens GN=FH PE=1 SV=3	1	5	5	5	2	3	1	2	0	0	0	1	0	1	1	1	0	0	0	1	2	3	1	2	0	0	0	1	0	1	1	1	0	0	0	1	2	3	1	2	0	0
P07996;CON__Q28194	P07996;CON__Q28194	3;2	3;2	3;2	Thrombospondin-1	THBS1	sp|P07996|TSP1_HUMAN Thrombospondin-1 OS=Homo sapiens GN=THBS1 PE=1 SV=2;	2	3	3	3	0	1	3	1	0	1	0	1	2	1	1	1	0	0	0	0	0	1	3	1	0	1	0	1	2	1	1	1	0	0	0	0	0	1	3	1	0	1
P08133;E5RK69;E7EMC6;E5RIU8;E5RJR0;E5RJF5;E5RI05;E5RK63;E5RFF0	P08133;E5RK69;E7EMC6	4;3;2;1;1;1;1;1;1	4;3;2;1;1;1;1;1;1	4;3;2;1;1;1;1;1;1	Annexin A6;Annexin	ANXA6	sp|P08133|ANXA6_HUMAN Annexin A6 OS=Homo sapiens GN=ANXA6 PE=1 SV=3;tr|E5RK69|E5RK69_HUMAN Annexin OS=Homo sapiens GN=ANXA6 PE=1 SV=1;tr|E7EMC6|E7EMC6_HUMAN Annexin OS=Homo sapiens GN=ANXA6 PE=1 SV=1	9	4	4	4	0	1	1	0	0	0	0	1	1	0	1	0	0	0	2	0	0	1	1	0	0	0	0	1	1	0	1	0	0	0	2	0	0	1	1	0	0	0
P08238;Q58FF7	P08238	39;19	39;19	16;6	Heat shock protein HSP 90-beta	HSP90AB1	sp|P08238|HS90B_HUMAN Heat shock protein HSP 90-beta OS=Homo sapiens GN=HSP90AB1 PE=1 SV=4	2	39	39	16	22	20	20	19	24	25	18	20	24	17	28	19	20	21	22	16	22	20	20	19	24	25	18	20	24	17	28	19	20	21	22	16	9	7	5	7	7	8
P08240	P08240	1	1	1	Signal recognition particle receptor subunit alpha	SRPR	sp|P08240|SRPRA_HUMAN Signal recognition particle receptor subunit alpha OS=Homo sapiens GN=SRPRA PE=1 SV=2	1	1	1	1	1	0	0	0	0	0	0	0	0	0	0	0	0	0	0	0	1	0	0	0	0	0	0	0	0	0	0	0	0	0	0	0	1	0	0	0	0	0
P08243;F8WEJ5	P08243	6;2	6;2	6;2	Asparagine synthetase [glutamine-hydrolyzing]	ASNS	sp|P08243|ASNS_HUMAN Asparagine synthetase [glutamine-hydrolyzing] OS=Homo sapiens GN=ASNS PE=1 SV=4	2	6	6	6	3	1	0	1	2	2	1	1	2	0	2	2	1	2	0	1	3	1	0	1	2	2	1	1	2	0	2	2	1	2	0	1	3	1	0	1	2	2
P08559;Q5JPU3;Q5JPU0;Q5JPT9;Q5JPU1;Q5JPU2;P29803	P08559	8;2;2;2;2;1;1	8;2;2;2;2;1;1	8;2;2;2;2;1;1	Pyruvate dehydrogenase E1 component subunit alpha, somatic form, mitochondrial	PDHA1	sp|P08559|ODPA_HUMAN Pyruvate dehydrogenase E1 component subunit alpha, somatic form, mitochondrial OS=Homo sapiens GN=PDHA1 PE=1 SV=3	7	8	8	8	4	3	0	4	1	0	1	0	1	2	2	1	0	1	2	0	4	3	0	4	1	0	1	0	1	2	2	1	0	1	2	0	4	3	0	4	1	0
P08574	P08574	1	1	1	Cytochrome c1, heme protein, mitochondrial	CYC1	sp|P08574|CY1_HUMAN Cytochrome c1, heme protein, mitochondrial OS=Homo sapiens GN=CYC1 PE=1 SV=3	1	1	1	1	1	1	0	0	1	1	0	0	0	0	0	1	0	0	0	0	1	1	0	0	1	1	0	0	0	0	0	1	0	0	0	0	1	1	0	0	1	1
P08579	P08579	3	3	3	U2 small nuclear ribonucleoprotein B	SNRPB2	sp|P08579|RU2B_HUMAN U2 small nuclear ribonucleoprotein B OS=Homo sapiens GN=SNRPB2 PE=1 SV=1	1	3	3	3	0	0	0	0	2	2	0	1	0	0	1	0	2	0	0	0	0	0	0	0	2	2	0	1	0	0	1	0	2	0	0	0	0	0	0	0	2	2
P08603;A0A0D9SG88;B1AKG0;Q5TFM2;Q03591	P08603	8;2;1;1;1	8;2;1;1;1	8;2;1;1;1	Complement factor H	CFH	sp|P08603|CFAH_HUMAN Complement factor H OS=Homo sapiens GN=CFH PE=1 SV=4	5	8	8	8	2	4	4	3	1	2	4	6	3	2	2	5	1	2	1	3	2	4	4	3	1	2	4	6	3	2	2	5	1	2	1	3	2	4	4	3	1	2
P08621;M0QX04;M0QYR1	P08621;M0QX04;M0QYR1	2;1;1	2;1;1	2;1;1	U1 small nuclear ribonucleoprotein 70 kDa	SNRNP70	sp|P08621|RU17_HUMAN U1 small nuclear ribonucleoprotein 70 kDa OS=Homo sapiens GN=SNRNP70 PE=1 SV=2;tr|M0QX04|M0QX04_HUMAN U1 small nuclear ribonucleoprotein 70 kDa (Fragment) OS=Homo sapiens GN=SNRNP70 PE=1 SV=1;tr|M0QYR1|M0QYR1_HUMAN U1 small nuclear rib	3	2	2	2	1	0	0	0	1	2	0	0	0	0	1	0	0	1	0	0	1	0	0	0	1	2	0	0	0	0	1	0	0	1	0	0	1	0	0	0	1	2
P08670;B0YJC4;B0YJC5;A0A1B0GTT5;A0A1B0GVG8;P17661;H7C5W5;P41219;F8W835	P08670;B0YJC4;B0YJC5	38;36;19;11;5;5;4;4;1	38;36;19;11;5;5;4;4;1	34;32;16;10;5;2;2;2;1	Vimentin	VIM	sp|P08670|VIME_HUMAN Vimentin OS=Homo sapiens GN=VIM PE=1 SV=4;tr|B0YJC4|B0YJC4_HUMAN Vimentin OS=Homo sapiens GN=VIM PE=1 SV=1;tr|B0YJC5|B0YJC5_HUMAN Vimentin OS=Homo sapiens GN=VIM PE=1 SV=1	9	38	38	34	23	29	28	28	26	28	21	27	28	24	26	26	25	27	24	28	23	29	28	28	26	28	21	27	28	24	26	26	25	27	24	28	21	26	25	24	23	26
P08708;H0YN88;A0A075B716;H0YN73	P08708;H0YN88;A0A075B716	6;5;5;1	6;5;5;1	6;5;5;1	40S ribosomal protein S17	RPS17	sp|P08708|RS17_HUMAN 40S ribosomal protein S17 OS=Homo sapiens GN=RPS17 PE=1 SV=2;tr|H0YN88|H0YN88_HUMAN 40S ribosomal protein S17 OS=Homo sapiens GN=RPS17 PE=1 SV=1;tr|A0A075B716|A0A075B716_HUMAN 40S ribosomal protein S17 OS=Homo sapiens GN=RPS17 PE=1 SV=	4	6	6	6	2	2	1	1	1	0	1	0	1	1	0	1	1	3	0	0	2	2	1	1	1	0	1	0	1	1	0	1	1	3	0	0	2	2	1	1	1	0
P08727;CON__P08727;C9JM50;CON__P19001;K7EMS3	P08727;CON__P08727;C9JM50;CON__P19001	8;7;6;4;2	3;2;1;0;1	3;2;1;0;1	Keratin, type I cytoskeletal 19	KRT19	sp|P08727|K1C19_HUMAN Keratin, type I cytoskeletal 19 OS=Homo sapiens GN=KRT19 PE=1 SV=4;;tr|C9JM50|C9JM50_HUMAN Keratin, type I cytoskeletal 19 (Fragment) OS=Homo sapiens GN=KRT19 PE=1 SV=1;	5	8	3	3	4	4	2	3	3	2	3	2	3	4	3	2	3	3	3	3	2	1	0	0	0	0	0	0	0	0	0	0	0	0	0	0	2	1	0	0	0	0
P09104;F5H0C8;F5H1C3;U3KQP4;U3KQQ1	P09104;F5H0C8	13;9;3;2;1	10;7;2;2;1	9;6;2;2;0	Gamma-enolase;Enolase	ENO2	sp|P09104|ENOG_HUMAN Gamma-enolase OS=Homo sapiens GN=ENO2 PE=1 SV=3;tr|F5H0C8|F5H0C8_HUMAN Gamma-enolase OS=Homo sapiens GN=ENO2 PE=1 SV=1	5	13	10	9	6	6	9	7	4	8	8	8	7	5	5	8	6	3	5	3	3	3	6	4	3	5	5	6	6	5	3	6	5	2	4	2	3	2	5	4	3	5
P09211;A8MX94;A0A087X243;A0A087X2E9	P09211;A8MX94	4;3;1;1	4;3;1;1	4;3;1;1	Glutathione S-transferase P	GSTP1	sp|P09211|GSTP1_HUMAN Glutathione S-transferase P OS=Homo sapiens GN=GSTP1 PE=1 SV=2;tr|A8MX94|A8MX94_HUMAN Glutathione S-transferase P OS=Homo sapiens GN=GSTP1 PE=1 SV=1	4	4	4	4	1	1	0	1	0	1	1	3	1	0	2	2	0	1	4	1	1	1	0	1	0	1	1	3	1	0	2	2	0	1	4	1	1	1	0	1	0	1
P09382;F8WEI7	P09382	6;1	6;1	6;1	Galectin-1	LGALS1	sp|P09382|LEG1_HUMAN Galectin-1 OS=Homo sapiens GN=LGALS1 PE=1 SV=2	2	6	6	6	2	3	2	2	5	4	4	4	3	4	4	5	4	4	4	4	2	3	2	2	5	4	4	4	3	4	4	5	4	4	4	4	2	3	2	2	5	4
P09417;H0Y8F7;B7Z415;D6RGG7	P09417;H0Y8F7;B7Z415;D6RGG7	2;1;1;1	2;1;1;1	2;1;1;1	Dihydropteridine reductase	QDPR	sp|P09417|DHPR_HUMAN Dihydropteridine reductase OS=Homo sapiens GN=QDPR PE=1 SV=2;tr|H0Y8F7|H0Y8F7_HUMAN Dihydropteridine reductase (Fragment) OS=Homo sapiens GN=QDPR PE=1 SV=1;tr|B7Z415|B7Z415_HUMAN Dihydropteridine reductase OS=Homo sapiens GN=QDPR PE=1	4	2	2	2	0	0	1	0	0	0	0	0	0	0	0	0	1	1	0	0	0	0	1	0	0	0	0	0	0	0	0	0	1	1	0	0	0	0	1	0	0	0
Q5T7C4;P09429;B2RPK0;P23497	Q5T7C4;P09429;B2RPK0	4;4;3;1	4;4;3;1	4;4;3;1	High mobility group protein B1;Putative high mobility group protein B1-like 1	HMGB1;HMGB1P1	tr|Q5T7C4|Q5T7C4_HUMAN High mobility group protein B1 OS=Homo sapiens GN=HMGB1 PE=1 SV=1;sp|P09429|HMGB1_HUMAN High mobility group protein B1 OS=Homo sapiens GN=HMGB1 PE=1 SV=3;sp|B2RPK0|HGB1A_HUMAN Putative high mobility group protein B1-like 1 OS=Homo sa	4	4	4	4	1	2	2	2	1	0	0	1	1	0	0	2	0	0	2	0	1	2	2	2	1	0	0	1	1	0	0	2	0	0	2	0	1	2	2	2	1	0
P09471;A0A1W2PRJ7;A0A1W2PS82;H3BTM2;A0A1W2PRE1;A0A1W2PQK2;A0A1W2PP87;A0A087WTB6;A2A2R6;Q5JWD1;H0Y7E8;A0A087WZE5;C9JPP4;Q5JWE9;A0A1W2PP38;H0Y7F4;P11488;P19087;A8MTJ3;P38405;P63092;Q5JWF2	P09471	7;3;3;3;2;2;2;2;1;1;1;1;1;1;1;1;1;1;1;1;1;1	7;3;3;3;2;2;2;2;1;1;1;1;1;1;1;1;1;1;1;1;1;1	5;2;2;2;1;1;2;1;0;0;0;0;0;0;0;0;0;0;0;0;0;0	Guanine nucleotide-binding protein G(o) subunit alpha	GNAO1	sp|P09471|GNAO_HUMAN Guanine nucleotide-binding protein G(o) subunit alpha OS=Homo sapiens GN=GNAO1 PE=1 SV=4	22	7	7	5	3	4	5	5	4	2	3	3	3	2	2	2	4	2	2	2	3	4	5	5	4	2	3	3	3	2	2	2	4	2	2	2	2	3	3	3	3	1
P09496;F8WF69;C9J8P9	P09496;F8WF69	3;2;1	3;2;1	3;2;1	Clathrin light chain A	CLTA	sp|P09496|CLCA_HUMAN Clathrin light chain A OS=Homo sapiens GN=CLTA PE=1 SV=1;tr|F8WF69|F8WF69_HUMAN Clathrin light chain OS=Homo sapiens GN=CLTA PE=1 SV=1	3	3	3	3	0	1	2	2	1	1	3	2	1	2	1	0	0	0	1	1	0	1	2	2	1	1	3	2	1	2	1	0	0	0	1	1	0	1	2	2	1	1
P09497	P09497	1	1	1	Clathrin light chain B	CLTB	sp|P09497|CLCB_HUMAN Clathrin light chain B OS=Homo sapiens GN=CLTB PE=1 SV=1	1	1	1	1	0	0	0	0	0	0	0	1	0	0	0	0	1	0	0	0	0	0	0	0	0	0	0	1	0	0	0	0	1	0	0	0	0	0	0	0	0	0
P09543;C9K0L8;K7ERZ0;K7ERC4	P09543	4;1;1;1	4;1;1;1	4;1;1;1	2,3-cyclic-nucleotide 3-phosphodiesterase	CNP	sp|P09543|CN37_HUMAN 2,3-cyclic-nucleotide 3-phosphodiesterase OS=Homo sapiens GN=CNP PE=1 SV=2	4	4	4	4	2	3	2	1	2	2	2	3	3	2	1	2	2	0	0	1	2	3	2	1	2	2	2	3	3	2	1	2	2	0	0	1	2	3	2	1	2	2
P09874;Q5VX84;Q5VX85	P09874	17;1;1	17;1;1	17;1;1	Poly [ADP-ribose] polymerase 1	PARP1	sp|P09874|PARP1_HUMAN Poly [ADP-ribose] polymerase 1 OS=Homo sapiens GN=PARP1 PE=1 SV=4	3	17	17	17	7	1	0	0	7	8	3	2	5	2	14	0	5	8	11	0	7	1	0	0	7	8	3	2	5	2	14	0	5	8	11	0	7	1	0	0	7	8
P09960	P09960	1	1	1	Leukotriene A-4 hydrolase	LTA4H	sp|P09960|LKHA4_HUMAN Leukotriene A-4 hydrolase OS=Homo sapiens GN=LTA4H PE=1 SV=2	1	1	1	1	1	0	0	0	0	1	0	0	0	0	0	0	1	1	0	0	1	0	0	0	0	1	0	0	0	0	0	0	1	1	0	0	1	0	0	0	0	1
P09972;A8MVZ9;J3KSV6;J3QKP5;C9J8F3;J3QKK1;K7EKH5	P09972;A8MVZ9;J3KSV6;J3QKP5;C9J8F3	12;9;7;7;6;5;5	9;9;7;7;6;5;5	9;9;7;7;6;5;5	Fructose-bisphosphate aldolase C;Fructose-bisphosphate aldolase	ALDOC	sp|P09972|ALDOC_HUMAN Fructose-bisphosphate aldolase C OS=Homo sapiens GN=ALDOC PE=1 SV=2;tr|A8MVZ9|A8MVZ9_HUMAN Fructose-bisphosphate aldolase OS=Homo sapiens GN=ALDOC PE=1 SV=1;tr|J3KSV6|J3KSV6_HUMAN Fructose-bisphosphate aldolase C (Fragment) OS=Homo sa	7	12	9	9	4	8	7	8	5	9	8	8	7	4	5	7	7	8	7	7	1	5	5	5	3	7	5	5	5	3	4	4	4	5	4	5	1	5	5	5	3	7
Q71UI9;P0C0S5;C9J0D1;C9J386	Q71UI9;P0C0S5;C9J0D1;C9J386	4;4;3;2	2;2;1;1	2;2;1;1	Histone H2A.V;Histone H2A.Z;Histone H2A	H2AFV;H2AFZ	sp|Q71UI9|H2AV_HUMAN Histone H2A.V OS=Homo sapiens GN=H2AFV PE=1 SV=3;sp|P0C0S5|H2AZ_HUMAN Histone H2A.Z OS=Homo sapiens GN=H2AFZ PE=1 SV=2;tr|C9J0D1|C9J0D1_HUMAN Histone H2A OS=Homo sapiens GN=H2AFV PE=1 SV=1;tr|C9J386|C9J386_HUMAN Histone H2A OS=Homo sap	4	4	2	2	4	4	4	4	3	2	4	4	3	3	3	4	3	3	3	3	2	2	2	2	2	0	2	2	1	1	1	2	1	1	1	1	2	2	2	2	2	0
P0DN76;Q01081	P0DN76;Q01081	1;1	1;1	1;1	Splicing factor U2AF 35 kDa subunit	U2AF1	sp|P0DN76|U2AF5_HUMAN Splicing factor U2AF 35 kDa subunit-like protein OS=Homo sapiens GN=U2AF1L5 PE=1 SV=1;sp|Q01081|U2AF1_HUMAN Splicing factor U2AF 35 kDa subunit OS=Homo sapiens GN=U2AF1 PE=1 SV=3	2	1	1	1	0	0	0	0	1	1	0	0	0	0	1	0	1	0	0	0	0	0	0	0	1	1	0	0	0	0	1	0	1	0	0	0	0	0	0	0	1	1
P0DN79;P35520;C9JMA6;H7C2H4	P0DN79;P35520	6;6;2;2	6;6;2;2	6;6;2;2	Cystathionine beta-synthase	CBS	sp|P0DN79|CBSL_HUMAN Cystathionine beta-synthase-like protein OS=Homo sapiens GN=CBSL PE=1 SV=1;sp|P35520|CBS_HUMAN Cystathionine beta-synthase OS=Homo sapiens GN=CBS PE=1 SV=2	4	6	6	6	2	2	2	2	2	2	2	1	2	3	3	3	1	1	4	2	2	2	2	2	2	2	2	1	2	3	3	3	1	1	4	2	2	2	2	2	2	2
P0DOY3;P0DOY2;P0CF74;A0M8Q6	P0DOY3;P0DOY2;P0CF74	3;3;2;1	3;3;2;1	2;2;1;1	Ig lambda-6 chain C region	IGLC6	sp|P0DOY3|IGLC3_HUMAN Immunoglobulin lambda constant 3 OS=Homo sapiens GN=IGLC3 PE=1 SV=1;sp|P0DOY2|IGLC2_HUMAN Immunoglobulin lambda constant 2 OS=Homo sapiens GN=IGLC2 PE=1 SV=1;sp|P0CF74|IGLC6_HUMAN Immunoglobulin lambda constant 6 OS=Homo sapiens GN=IG	4	3	3	2	1	2	2	2	3	3	3	2	3	3	2	3	3	3	3	3	1	2	2	2	3	3	3	2	3	3	2	3	3	3	3	3	0	1	1	1	2	2
P10412	P10412	10	2	2	Histone H1.4	HIST1H1E	sp|P10412|H14_HUMAN Histone H1.4 OS=Homo sapiens GN=HIST1H1E PE=1 SV=2	1	10	2	2	7	5	4	4	8	8	4	4	7	5	7	5	6	8	6	7	1	0	0	0	2	2	0	0	0	0	1	0	1	2	0	0	1	0	0	0	2	2
P10599	P10599	7	7	7	Thioredoxin	TXN	sp|P10599|THIO_HUMAN Thioredoxin OS=Homo sapiens GN=TXN PE=1 SV=3	1	7	7	7	2	2	2	2	2	5	2	4	2	2	2	2	2	5	6	3	2	2	2	2	2	5	2	4	2	2	2	2	2	5	6	3	2	2	2	2	2	5
P10606	P10606	2	2	2	Cytochrome c oxidase subunit 5B, mitochondrial	COX5B	sp|P10606|COX5B_HUMAN Cytochrome c oxidase subunit 5B, mitochondrial OS=Homo sapiens GN=COX5B PE=1 SV=2	1	2	2	2	1	2	0	1	0	1	1	0	0	0	0	1	0	0	1	0	1	2	0	1	0	1	1	0	0	0	0	1	0	0	1	0	1	2	0	1	0	1
P10809;E7ESH4;E7EXB4;C9JL25;C9J0S9;C9JL19;C9JCQ4	P10809	38;12;11;2;1;1;1	38;12;11;2;1;1;1	38;12;11;2;1;1;1	60 kDa heat shock protein, mitochondrial	HSPD1	sp|P10809|CH60_HUMAN 60 kDa heat shock protein, mitochondrial OS=Homo sapiens GN=HSPD1 PE=1 SV=2	7	38	38	38	20	20	16	17	14	17	15	18	18	14	19	16	14	18	22	18	20	20	16	17	14	17	15	18	18	14	19	16	14	18	22	18	20	20	16	17	14	17
P10909;H0YAS8;H0YC35;E7ERK6;H0YLK8;E5RG36;E5RGB0;E5RH61;E5RJZ5;E7ETB4	P10909;H0YAS8;H0YC35	7;4;4;2;2;1;1;1;1;1	7;4;4;2;2;1;1;1;1;1	7;4;4;2;2;1;1;1;1;1	Clusterin;Clusterin beta chain;Clusterin alpha chain;Clusterin	CLU	sp|P10909|CLUS_HUMAN Clusterin OS=Homo sapiens GN=CLU PE=1 SV=1;tr|H0YAS8|H0YAS8_HUMAN Clusterin (Fragment) OS=Homo sapiens GN=CLU PE=1 SV=1;tr|H0YC35|H0YC35_HUMAN Clusterin (Fragment) OS=Homo sapiens GN=CLU PE=1 SV=1	10	7	7	7	4	4	3	4	5	6	4	7	7	3	6	5	5	4	4	4	4	4	3	4	5	6	4	7	7	3	6	5	5	4	4	4	4	4	3	4	5	6
P11021	P11021	24	23	23	78 kDa glucose-regulated protein	HSPA5	sp|P11021|GRP78_HUMAN 78 kDa glucose-regulated protein OS=Homo sapiens GN=HSPA5 PE=1 SV=2	1	24	23	23	12	16	16	15	12	10	12	13	11	9	10	12	9	8	10	11	11	15	15	14	11	9	11	12	10	8	9	11	8	7	9	10	11	15	15	14	11	9
P11137	P11137	1	1	1	Microtubule-associated protein 2	MAP2	sp|P11137|MTAP2_HUMAN Microtubule-associated protein 2 OS=Homo sapiens GN=MAP2 PE=1 SV=4	1	1	1	1	0	0	0	0	1	1	1	1	1	0	0	0	0	1	0	1	0	0	0	0	1	1	1	1	1	0	0	0	0	1	0	1	0	0	0	0	1	1
P11142;E9PKE3;E9PNE6;E9PN89;A8K7Q2;E9PLF4;E9PQQ4;E9PQK7;E9PK54;P54652;E9PPY6;E9PI65;E9PN25;E9PS65;E9PM13	P11142;E9PKE3;E9PNE6;E9PN89;A8K7Q2	30;29;20;18;15;13;12;12;12;11;10;9;8;7;5	30;29;20;18;15;13;12;12;12;11;10;9;8;7;5	24;23;15;15;11;11;11;11;11;5;9;7;7;5;3	Heat shock cognate 71 kDa protein	HSPA8	sp|P11142|HSP7C_HUMAN Heat shock cognate 71 kDa protein OS=Homo sapiens GN=HSPA8 PE=1 SV=1;tr|E9PKE3|E9PKE3_HUMAN Heat shock cognate 71 kDa protein OS=Homo sapiens GN=HSPA8 PE=1 SV=1;tr|E9PNE6|E9PNE6_HUMAN Heat shock cognate 71 kDa protein OS=Homo sapiens	15	30	30	24	21	25	25	24	23	20	22	22	22	16	25	23	19	20	26	22	21	25	25	24	23	20	22	22	22	16	25	23	19	20	26	22	17	19	20	19	18	15
P11177;F8WF02;C9J634	P11177;F8WF02;C9J634	5;3;3	5;3;3	5;3;3	Pyruvate dehydrogenase E1 component subunit beta, mitochondrial	PDHB	sp|P11177|ODPB_HUMAN Pyruvate dehydrogenase E1 component subunit beta, mitochondrial OS=Homo sapiens GN=PDHB PE=1 SV=3;tr|F8WF02|F8WF02_HUMAN Pyruvate dehydrogenase E1 component subunit beta, mitochondrial OS=Homo sapiens GN=PDHB PE=1 SV=1;tr|C9J634|C9J634	3	5	5	5	2	2	1	1	2	4	0	1	2	1	2	1	2	1	1	0	2	2	1	1	2	4	0	1	2	1	2	1	2	1	1	0	2	2	1	1	2	4
P11216;H0Y4Z6;P11217	P11216;H0Y4Z6;P11217	3;2;2	2;1;1	2;1;1	Glycogen phosphorylase, brain form;Alpha-1,4 glucan phosphorylase;Glycogen phosphorylase, muscle form	PYGB;PYGM	sp|P11216|PYGB_HUMAN Glycogen phosphorylase, brain form OS=Homo sapiens GN=PYGB PE=1 SV=5;tr|H0Y4Z6|H0Y4Z6_HUMAN Alpha-1,4 glucan phosphorylase (Fragment) OS=Homo sapiens GN=PYGB PE=1 SV=1;sp|P11217|PYGM_HUMAN Glycogen phosphorylase, muscle form OS=Homo sa	3	3	2	2	0	1	1	0	2	1	1	1	2	0	0	0	1	1	0	0	0	1	1	0	2	1	1	0	1	0	0	0	1	1	0	0	0	1	1	0	2	1
P11279	P11279	1	1	1	Lysosome-associated membrane glycoprotein 1	LAMP1	sp|P11279|LAMP1_HUMAN Lysosome-associated membrane glycoprotein 1 OS=Homo sapiens GN=LAMP1 PE=1 SV=3	1	1	1	1	0	1	0	1	0	0	1	1	0	0	0	0	0	0	0	1	0	1	0	1	0	0	1	1	0	0	0	0	0	0	0	1	0	1	0	1	0	0
P11413;E7EM57;E7EUI8;E9PD92	P11413;E7EM57;E7EUI8	3;2;2;1	3;2;2;1	3;2;2;1	Glucose-6-phosphate 1-dehydrogenase	G6PD	sp|P11413|G6PD_HUMAN Glucose-6-phosphate 1-dehydrogenase OS=Homo sapiens GN=G6PD PE=1 SV=4;tr|E7EM57|E7EM57_HUMAN Glucose-6-phosphate 1-dehydrogenase (Fragment) OS=Homo sapiens GN=G6PD PE=1 SV=1;tr|E7EUI8|E7EUI8_HUMAN Glucose-6-phosphate 1-dehydrogenase (F	4	3	3	3	2	1	0	0	0	0	0	1	0	0	0	0	0	0	0	0	2	1	0	0	0	0	0	1	0	0	0	0	0	0	0	0	2	1	0	0	0	0
P11498;E9PRE7;E9PS68	P11498;E9PRE7	6;4;2	6;4;2	6;4;2	Pyruvate carboxylase, mitochondrial	PC	sp|P11498|PYC_HUMAN Pyruvate carboxylase, mitochondrial OS=Homo sapiens GN=PC PE=1 SV=2;tr|E9PRE7|E9PRE7_HUMAN Pyruvate carboxylase, mitochondrial OS=Homo sapiens GN=PC PE=1 SV=1	3	6	6	6	0	3	1	0	1	1	1	1	1	0	0	3	2	1	1	3	0	3	1	0	1	1	1	1	1	0	0	3	2	1	1	3	0	3	1	0	1	1
P11586;F5H2F4;V9GYY3	P11586;F5H2F4	19;18;2	19;18;2	19;18;2	C-1-tetrahydrofolate synthase, cytoplasmic;Methylenetetrahydrofolate dehydrogenase;Methenyltetrahydrofolate cyclohydrolase;Formyltetrahydrofolate synthetase;C-1-tetrahydrofolate synthase, cytoplasmic, N-terminally processed	MTHFD1	sp|P11586|C1TC_HUMAN C-1-tetrahydrofolate synthase, cytoplasmic OS=Homo sapiens GN=MTHFD1 PE=1 SV=3;tr|F5H2F4|F5H2F4_HUMAN C-1-tetrahydrofolate synthase, cytoplasmic OS=Homo sapiens GN=MTHFD1 PE=1 SV=1	3	19	19	19	7	7	1	0	9	7	2	3	6	4	8	0	6	8	4	1	7	7	1	0	9	7	2	3	6	4	8	0	6	8	4	1	7	7	1	0	9	7
P12004	P12004	5	5	5	Proliferating cell nuclear antigen	PCNA	sp|P12004|PCNA_HUMAN Proliferating cell nuclear antigen OS=Homo sapiens GN=PCNA PE=1 SV=1	1	5	5	5	1	1	1	3	2	3	2	1	2	2	2	2	1	2	3	1	1	1	1	3	2	3	2	1	2	2	2	2	1	2	3	1	1	1	1	3	2	3
P12036	P12036	4	2	2	Neurofilament heavy polypeptide	NEFH	sp|P12036|NFH_HUMAN Neurofilament heavy polypeptide OS=Homo sapiens GN=NEFH PE=1 SV=4	1	4	2	2	1	2	2	3	1	1	2	1	1	1	1	1	1	2	2	1	0	1	1	1	0	0	1	0	0	0	0	0	0	1	1	0	0	1	1	1	0	0
P12236;P12235;V9GYG0	P12236;P12235;V9GYG0	10;9;8	3;2;2	3;2;2	ADP/ATP translocase 3;ADP/ATP translocase 3, N-terminally processed;ADP/ATP translocase 1	SLC25A6;SLC25A4	sp|P12236|ADT3_HUMAN ADP/ATP translocase 3 OS=Homo sapiens GN=SLC25A6 PE=1 SV=4;sp|P12235|ADT1_HUMAN ADP/ATP translocase 1 OS=Homo sapiens GN=SLC25A4 PE=1 SV=4;tr|V9GYG0|V9GYG0_HUMAN ADP/ATP translocase 1 OS=Homo sapiens GN=SLC25A4 PE=1 SV=1	3	10	3	3	6	5	5	3	6	7	4	5	7	5	6	6	7	5	4	6	2	2	1	0	2	2	1	1	2	1	1	2	1	1	1	2	2	2	1	0	2	2
P12270	P12270	8	8	8	Nucleoprotein TPR	TPR	sp|P12270|TPR_HUMAN Nucleoprotein TPR OS=Homo sapiens GN=TPR PE=1 SV=3	1	8	8	8	0	1	1	1	0	0	4	5	1	1	4	2	0	1	4	1	0	1	1	1	0	0	4	5	1	1	4	2	0	1	4	1	0	1	1	1	0	0
P12277;H0YJG0;G3V4N7;G3V461	P12277	13;6;6;3	13;6;6;3	13;6;6;3	Creatine kinase B-type	CKB	sp|P12277|KCRB_HUMAN Creatine kinase B-type OS=Homo sapiens GN=CKB PE=1 SV=1	4	13	13	13	7	7	8	7	6	7	8	8	6	5	7	8	4	6	9	6	7	7	8	7	6	7	8	8	6	5	7	8	4	6	9	6	7	7	8	7	6	7
P12532;C9JSQ1;F8WCN3;C9JJX8;C9J995;C9J8F6;P17540	P12532;C9JSQ1;F8WCN3	3;2;2;1;1;1;1	3;2;2;1;1;1;1	3;2;2;1;1;1;1	Creatine kinase U-type, mitochondrial	CKMT1A;CKMT1B	sp|P12532|KCRU_HUMAN Creatine kinase U-type, mitochondrial OS=Homo sapiens GN=CKMT1A PE=1 SV=1;tr|C9JSQ1|C9JSQ1_HUMAN Creatine kinase U-type, mitochondrial (Fragment) OS=Homo sapiens GN=CKMT1B PE=1 SV=1;tr|F8WCN3|F8WCN3_HUMAN Creatine kinase U-type, mitoch	7	3	3	3	2	3	3	2	3	1	1	2	2	2	2	1	3	1	1	3	2	3	3	2	3	1	1	2	2	2	2	1	3	1	1	3	2	3	3	2	3	1
P12814;H9KV75;H7C5W8;H0YJW3;H0YJ11;G3V2N5;G3V5M4;G3V2W4;A0A087WSZ2;Q08043;G3V2E8;G3V2X9;P35609;F6THM6;G3V380	P12814;H9KV75	15;14;7;6;5;5;4;4;4;4;3;3;3;2;1	8;7;3;4;3;2;1;1;0;0;0;0;0;0;1	8;7;3;4;3;2;1;1;0;0;0;0;0;0;1	Alpha-actinin-1	ACTN1	sp|P12814|ACTN1_HUMAN Alpha-actinin-1 OS=Homo sapiens GN=ACTN1 PE=1 SV=2;tr|H9KV75|H9KV75_HUMAN Alpha-actinin-1 OS=Homo sapiens GN=ACTN1 PE=1 SV=1	15	15	8	8	5	4	8	8	4	3	7	6	3	2	6	7	4	2	6	3	2	1	3	3	1	0	4	3	1	0	3	3	1	0	4	1	2	1	3	3	1	0
P12956;B1AHC9	P12956;B1AHC9	9;8	9;8	9;8	X-ray repair cross-complementing protein 6	XRCC6	sp|P12956|XRCC6_HUMAN X-ray repair cross-complementing protein 6 OS=Homo sapiens GN=XRCC6 PE=1 SV=2;tr|B1AHC9|B1AHC9_HUMAN X-ray repair cross-complementing protein 6 OS=Homo sapiens GN=XRCC6 PE=1 SV=1	2	9	9	9	2	2	1	1	4	5	2	2	4	0	4	1	3	4	3	0	2	2	1	1	4	5	2	2	4	0	4	1	3	4	3	0	2	2	1	1	4	5
P13010	P13010	7	7	7	X-ray repair cross-complementing protein 5	XRCC5	sp|P13010|XRCC5_HUMAN X-ray repair cross-complementing protein 5 OS=Homo sapiens GN=XRCC5 PE=1 SV=3	1	7	7	7	5	4	1	1	3	3	2	2	4	3	3	2	2	3	4	0	5	4	1	1	3	3	2	2	4	3	3	2	2	3	4	0	5	4	1	1	3	3
P13489;H0YCR7;E9PMJ3;E9PLZ3;E9PIM9	P13489;H0YCR7	3;2;1;1;1	3;2;1;1;1	3;2;1;1;1	Ribonuclease inhibitor	RNH1	sp|P13489|RINI_HUMAN Ribonuclease inhibitor OS=Homo sapiens GN=RNH1 PE=1 SV=2;tr|H0YCR7|H0YCR7_HUMAN Ribonuclease inhibitor (Fragment) OS=Homo sapiens GN=RNH1 PE=1 SV=1	5	3	3	3	3	1	1	2	1	1	0	0	1	1	2	1	1	2	2	0	3	1	1	2	1	1	0	0	1	1	2	1	1	2	2	0	3	1	1	2	1	1
P13639;K7EJ74;K7EP67	P13639	24;1;1	24;1;1	23;0;0	Elongation factor 2	EEF2	sp|P13639|EF2_HUMAN Elongation factor 2 OS=Homo sapiens GN=EEF2 PE=1 SV=4	3	24	24	23	8	10	12	9	9	9	9	11	11	8	12	10	8	10	11	6	8	10	12	9	9	9	9	11	11	8	12	10	8	10	11	6	8	9	12	9	8	8
P13667;C9JMN9	P13667	6;1	6;1	6;1	Protein disulfide-isomerase A4	PDIA4	sp|P13667|PDIA4_HUMAN Protein disulfide-isomerase A4 OS=Homo sapiens GN=PDIA4 PE=1 SV=2	2	6	6	6	4	0	0	0	0	0	0	0	1	0	1	1	0	0	0	0	4	0	0	0	0	0	0	0	1	0	1	1	0	0	0	0	4	0	0	0	0	0
P13804;H0YK49;H0YL12;H0YNX6;H0YLU7;H0YKF0;J3KN60;H0YL83	P13804;H0YK49;H0YL12;H0YNX6;H0YLU7;H0YKF0	6;5;4;4;4;3;1;1	6;5;4;4;4;3;1;1	6;5;4;4;4;3;1;1	Electron transfer flavoprotein subunit alpha, mitochondrial	ETFA	sp|P13804|ETFA_HUMAN Electron transfer flavoprotein subunit alpha, mitochondrial OS=Homo sapiens GN=ETFA PE=1 SV=1;tr|H0YK49|H0YK49_HUMAN Electron transfer flavoprotein subunit alpha, mitochondrial OS=Homo sapiens GN=ETFA PE=1 SV=1;tr|H0YL12|H0YL12_HUMAN E	8	6	6	6	4	2	2	2	0	2	2	2	4	3	2	2	4	4	1	1	4	2	2	2	0	2	2	2	4	3	2	2	4	4	1	1	4	2	2	2	0	2
P13929;K7EPM1;K7EKN2;E5RGZ4	P13929;K7EPM1;K7EKN2;E5RGZ4	5;3;3;3	1;1;1;1	1;1;1;1	Beta-enolase;Enolase	ENO3	sp|P13929|ENOB_HUMAN Beta-enolase OS=Homo sapiens GN=ENO3 PE=1 SV=5;tr|K7EPM1|K7EPM1_HUMAN Beta-enolase (Fragment) OS=Homo sapiens GN=ENO3 PE=1 SV=1;tr|K7EKN2|K7EKN2_HUMAN Beta-enolase (Fragment) OS=Homo sapiens GN=ENO3 PE=1 SV=1;tr|E5RGZ4|E5RGZ4_HUMAN Bet	4	5	1	1	3	4	5	4	2	3	5	2	2	1	2	2	1	1	2	1	0	0	1	1	1	0	1	0	1	1	0	0	0	0	1	0	0	0	1	1	1	0
P14174	P14174	3	3	3	Macrophage migration inhibitory factor	MIF	sp|P14174|MIF_HUMAN Macrophage migration inhibitory factor OS=Homo sapiens GN=MIF PE=1 SV=4	1	3	3	3	3	3	1	2	2	1	2	1	2	1	1	1	1	0	1	2	3	3	1	2	2	1	2	1	2	1	1	1	1	0	1	2	3	3	1	2	2	1
P14209	P14209	1	1	1	CD99 antigen	CD99	sp|P14209|CD99_HUMAN CD99 antigen OS=Homo sapiens GN=CD99 PE=1 SV=1	1	1	1	1	0	0	0	0	0	0	0	0	0	0	0	1	0	0	0	0	0	0	0	0	0	0	0	0	0	0	0	1	0	0	0	0	0	0	0	0	0	0
P14324;A0A087WTP2;A0A087X1D8;A0A087WVN4;A0A087X090	P14324;A0A087WTP2;A0A087X1D8;A0A087WVN4	3;2;2;2;1	3;2;2;2;1	3;2;2;2;1	Farnesyl pyrophosphate synthase	FDPS	sp|P14324|FPPS_HUMAN Farnesyl pyrophosphate synthase OS=Homo sapiens GN=FDPS PE=1 SV=4;tr|A0A087WTP2|A0A087WTP2_HUMAN Farnesyl pyrophosphate synthase OS=Homo sapiens GN=FDPS PE=1 SV=1;tr|A0A087X1D8|A0A087X1D8_HUMAN Farnesyl pyrophosphate synthase (Fragment	5	3	3	3	0	0	0	0	3	3	0	1	1	1	1	0	2	2	0	0	0	0	0	0	3	3	0	1	1	1	1	0	2	2	0	0	0	0	0	0	3	3
P14415;I3L3J8	P14415;I3L3J8	2;1	2;1	2;1	Sodium/potassium-transporting ATPase subunit beta-2	ATP1B2	sp|P14415|AT1B2_HUMAN Sodium/potassium-transporting ATPase subunit beta-2 OS=Homo sapiens GN=ATP1B2 PE=1 SV=3;tr|I3L3J8|I3L3J8_HUMAN Sodium/potassium-transporting ATPase subunit beta (Fragment) OS=Homo sapiens GN=ATP1B2 PE=1 SV=1	2	2	2	2	0	1	0	1	2	1	0	0	1	1	1	1	0	1	0	0	0	1	0	1	2	1	0	0	1	1	1	1	0	1	0	0	0	1	0	1	2	1
P14550	P14550	1	1	1	Alcohol dehydrogenase [NADP(+)]	AKR1A1	sp|P14550|AK1A1_HUMAN Alcohol dehydrogenase [NADP(+)] OS=Homo sapiens GN=AKR1A1 PE=1 SV=3	1	1	1	1	1	0	0	0	0	0	0	1	0	0	0	0	0	0	0	0	1	0	0	0	0	0	0	1	0	0	0	0	0	0	0	0	1	0	0	0	0	0
P14618;B4DNK4;H3BTN5;H3BQ34;H3BR70;H3BUW1;H3BTJ2;H3BT25;H3BU13;H3BN34;H3BQZ3;P30613	P14618;B4DNK4;H3BTN5;H3BQ34;H3BR70	38;32;32;22;21;11;11;10;4;2;2;1	38;32;32;22;21;11;11;10;4;2;2;1	38;32;32;22;21;11;11;10;4;2;2;1	Pyruvate kinase PKM;Pyruvate kinase	PKM	sp|P14618|KPYM_HUMAN Pyruvate kinase PKM OS=Homo sapiens GN=PKM PE=1 SV=4;tr|B4DNK4|B4DNK4_HUMAN Pyruvate kinase OS=Homo sapiens GN=PKM PE=1 SV=1;tr|H3BTN5|H3BTN5_HUMAN Pyruvate kinase (Fragment) OS=Homo sapiens GN=PKM PE=1 SV=1;tr|H3BQ34|H3BQ34_HUMAN Pyru	12	38	38	38	24	25	20	21	15	14	13	18	16	17	17	16	15	19	25	16	24	25	20	21	15	14	13	18	16	17	17	16	15	19	25	16	24	25	20	21	15	14
P14625;Q96GW1;A0A1W2PRR1;H0YIV0;Q58FF3;F8W026;F8VPC7	P14625	28;11;11;5;4;3;1	26;9;9;5;4;1;1	26;9;9;5;4;1;1	Endoplasmin	HSP90B1	sp|P14625|ENPL_HUMAN Endoplasmin OS=Homo sapiens GN=HSP90B1 PE=1 SV=1	7	28	26	26	14	14	9	12	13	13	13	13	12	10	18	14	19	16	12	11	13	13	7	10	11	12	11	11	10	8	16	12	17	14	10	10	13	13	7	10	11	12
P14868;H7BZ35;H7C278;C9J7S3;C9JLC1	P14868	8;3;2;1;1	8;3;2;1;1	8;3;2;1;1	Aspartate--tRNA ligase, cytoplasmic	DARS	sp|P14868|SYDC_HUMAN Aspartate--tRNA ligase, cytoplasmic OS=Homo sapiens GN=DARS PE=1 SV=2	5	8	8	8	3	0	0	0	3	4	0	1	5	0	3	0	3	4	1	0	3	0	0	0	3	4	0	1	5	0	3	0	3	4	1	0	3	0	0	0	3	4
P15104	P15104	6	6	6	Glutamine synthetase	GLUL	sp|P15104|GLNA_HUMAN Glutamine synthetase OS=Homo sapiens GN=GLUL PE=1 SV=4	1	6	6	6	4	3	3	3	3	2	3	4	4	4	1	2	4	3	3	3	4	3	3	3	3	2	3	4	4	4	1	2	4	3	3	3	4	3	3	3	3	2
P15531	P15531	8	1	1	Nucleoside diphosphate kinase A	NME1	sp|P15531|NDKA_HUMAN Nucleoside diphosphate kinase A OS=Homo sapiens GN=NME1 PE=1 SV=1	1	8	1	1	4	4	4	5	3	5	6	6	5	4	3	4	4	3	4	5	1	1	1	1	1	1	1	1	1	1	1	1	1	1	1	1	1	1	1	1	1	1
P15880;H0YEN5;E9PQD7;I3L404;E9PM36;E9PMM9;E9PPT0	P15880;H0YEN5;E9PQD7	7;6;6;3;3;3;2	7;6;6;3;3;3;2	7;6;6;3;3;3;2	40S ribosomal protein S2	RPS2	sp|P15880|RS2_HUMAN 40S ribosomal protein S2 OS=Homo sapiens GN=RPS2 PE=1 SV=2;tr|H0YEN5|H0YEN5_HUMAN 40S ribosomal protein S2 (Fragment) OS=Homo sapiens GN=RPS2 PE=1 SV=1;tr|E9PQD7|E9PQD7_HUMAN 40S ribosomal protein S2 OS=Homo sapiens GN=RPS2 PE=1 SV=1	7	7	7	7	4	4	4	3	4	3	3	2	4	1	3	2	4	3	3	0	4	4	4	3	4	3	3	2	4	1	3	2	4	3	3	0	4	4	4	3	4	3
P16401	P16401	6	5	5	Histone H1.5	HIST1H1B	sp|P16401|H15_HUMAN Histone H1.5 OS=Homo sapiens GN=HIST1H1B PE=1 SV=3	1	6	5	5	2	2	3	2	3	4	2	3	4	2	4	3	2	2	3	3	2	2	3	2	3	3	2	2	3	2	4	2	2	2	3	2	2	2	3	2	3	3
P16402	P16402	9	1	1	Histone H1.3	HIST1H1D	sp|P16402|H13_HUMAN Histone H1.3 OS=Homo sapiens GN=HIST1H1D PE=1 SV=2	1	9	1	1	6	5	4	4	7	6	4	4	8	5	7	5	6	6	6	7	0	0	0	0	1	0	0	0	1	0	1	0	1	0	0	0	0	0	0	0	1	0
P16403;P22492;Q02539	P16403	11;4;4	11;4;4	3;0;0	Histone H1.2	HIST1H1C	sp|P16403|H12_HUMAN Histone H1.2 OS=Homo sapiens GN=HIST1H1C PE=1 SV=2	3	11	11	3	8	6	5	5	9	8	5	5	8	6	8	6	7	8	7	8	8	6	5	5	9	8	5	5	8	6	8	6	7	8	7	8	2	1	1	1	3	2
P16615;H7C5W9;O14983;Q93084;J3QSY6;H3BVB2	P16615;H7C5W9	11;8;4;2;1;1	11;8;4;2;1;1	11;8;4;2;1;1	Sarcoplasmic/endoplasmic reticulum calcium ATPase 2	ATP2A2	sp|P16615|AT2A2_HUMAN Sarcoplasmic/endoplasmic reticulum calcium ATPase 2 OS=Homo sapiens GN=ATP2A2 PE=1 SV=1;tr|H7C5W9|H7C5W9_HUMAN Sarcoplasmic/endoplasmic reticulum calcium ATPase 2 (Fragment) OS=Homo sapiens GN=ATP2A2 PE=1 SV=1	6	11	11	11	3	3	2	1	2	1	1	3	1	0	1	1	1	3	1	0	3	3	2	1	2	1	1	3	1	0	1	1	1	3	1	0	3	3	2	1	2	1
P16989;A0A0D9SEI8;Q9Y2T7	P16989	7;3;3	3;1;0	3;1;0	Y-box-binding protein 3	YBX3	sp|P16989|YBOX3_HUMAN Y-box-binding protein 3 OS=Homo sapiens GN=YBX3 PE=1 SV=4	3	7	3	3	3	1	1	2	2	1	2	5	2	2	4	4	1	2	4	2	1	1	1	1	2	1	1	3	1	1	2	1	1	1	2	1	1	1	1	1	2	1
P17066;P48741	P17066	11;5	1;1	1;1	Heat shock 70 kDa protein 6	HSPA6	sp|P17066|HSP76_HUMAN Heat shock 70 kDa protein 6 OS=Homo sapiens GN=HSPA6 PE=1 SV=2	2	11	1	1	6	7	7	6	6	6	8	9	6	4	9	7	8	5	7	6	1	1	1	1	1	1	1	1	1	1	1	1	1	1	1	1	1	1	1	1	1	1
P17174	P17174	5	5	5	Aspartate aminotransferase, cytoplasmic	GOT1	sp|P17174|AATC_HUMAN Aspartate aminotransferase, cytoplasmic OS=Homo sapiens GN=GOT1 PE=1 SV=3	1	5	5	5	4	0	2	3	5	3	1	3	3	1	3	4	1	0	2	2	4	0	2	3	5	3	1	3	3	1	3	4	1	0	2	2	4	0	2	3	5	3
P17600;A0A1W2PS00;A0A087WW91	P17600	5;1;1	5;1;1	4;1;0	Synapsin-1	SYN1	sp|P17600|SYN1_HUMAN Synapsin-1 OS=Homo sapiens GN=SYN1 PE=1 SV=3	3	5	5	4	4	4	5	4	1	3	1	3	4	4	2	1	4	1	1	3	4	4	5	4	1	3	1	3	4	4	2	1	4	1	1	3	3	3	4	3	1	3
P17812	P17812	2	2	2	CTP synthase 1	CTPS1	sp|P17812|PYRG1_HUMAN CTP synthase 1 OS=Homo sapiens GN=CTPS1 PE=1 SV=2	1	2	2	2	0	0	0	0	2	1	0	0	1	0	0	0	1	1	0	0	0	0	0	0	2	1	0	0	1	0	0	0	1	1	0	0	0	0	0	0	2	1
P17987;E7EQR6;F5H282;E7ERF2;F5H726;F5GZI8;F5H676;F5H136;F5GZ03;F5GYL4	P17987;E7EQR6;F5H282;E7ERF2	12;9;8;7;3;3;3;3;3;1	12;9;8;7;3;3;3;3;3;1	12;9;8;7;3;3;3;3;3;1	T-complex protein 1 subunit alpha	TCP1	sp|P17987|TCPA_HUMAN T-complex protein 1 subunit alpha OS=Homo sapiens GN=TCP1 PE=1 SV=1;tr|E7EQR6|E7EQR6_HUMAN T-complex protein 1 subunit alpha OS=Homo sapiens GN=TCP1 PE=1 SV=1;tr|F5H282|F5H282_HUMAN T-complex protein 1 subunit alpha OS=Homo sapiens GN=	10	12	12	12	6	3	1	2	3	3	3	2	2	1	3	1	2	3	1	1	6	3	1	2	3	3	3	2	2	1	3	1	2	3	1	1	6	3	1	2	3	3
P18077;C9K025;F8WBS5;F8WB72	P18077;C9K025;F8WBS5;F8WB72	5;4;3;3	5;4;3;3	5;4;3;3	60S ribosomal protein L35a	RPL35A	sp|P18077|RL35A_HUMAN 60S ribosomal protein L35a OS=Homo sapiens GN=RPL35A PE=1 SV=2;tr|C9K025|C9K025_HUMAN 60S ribosomal protein L35a (Fragment) OS=Homo sapiens GN=RPL35A PE=1 SV=1;tr|F8WBS5|F8WBS5_HUMAN 60S ribosomal protein L35a OS=Homo sapiens GN=RPL35	4	5	5	5	1	0	0	0	2	2	0	0	1	0	1	1	2	2	0	1	1	0	0	0	2	2	0	0	1	0	1	1	2	2	0	1	1	0	0	0	2	2
P18085;C9JPM4;C9JAK5;F5H1V1;F5H6T5;F8WDB3;U3KQF2	P18085;C9JPM4;C9JAK5	4;3;3;1;1;1;1	2;1;2;0;0;0;1	2;1;2;0;0;0;1	ADP-ribosylation factor 4	ARF4	sp|P18085|ARF4_HUMAN ADP-ribosylation factor 4 OS=Homo sapiens GN=ARF4 PE=1 SV=3;tr|C9JPM4|C9JPM4_HUMAN ADP-ribosylation factor 4 (Fragment) OS=Homo sapiens GN=ARF4 PE=1 SV=1;tr|C9JAK5|C9JAK5_HUMAN ADP-ribosylation factor 4 OS=Homo sapiens GN=ARF4 PE=1 SV=	7	4	2	2	1	2	2	1	2	3	2	1	1	0	1	0	1	1	3	1	1	1	1	0	1	2	1	1	0	0	1	0	0	0	1	0	1	1	1	0	1	2
P18124;A8MUD9;C9JIJ5;C9JZ88	P18124;A8MUD9	11;8;5;4	11;8;5;4	11;8;5;4	60S ribosomal protein L7	RPL7	sp|P18124|RL7_HUMAN 60S ribosomal protein L7 OS=Homo sapiens GN=RPL7 PE=1 SV=1;tr|A8MUD9|A8MUD9_HUMAN 60S ribosomal protein L7 OS=Homo sapiens GN=RPL7 PE=1 SV=1	4	11	11	11	6	2	2	3	4	9	3	2	6	3	6	2	6	4	4	4	6	2	2	3	4	9	3	2	6	3	6	2	6	4	4	4	6	2	2	3	4	9
P18206	P18206	8	8	8	Vinculin	VCL	sp|P18206|VINC_HUMAN Vinculin OS=Homo sapiens GN=VCL PE=1 SV=4	1	8	8	8	1	0	0	0	2	1	0	2	0	2	1	1	2	1	0	2	1	0	0	0	2	1	0	2	0	2	1	1	2	1	0	2	1	0	0	0	2	1
P18669;P15259;Q8N0Y7	P18669	7;3;2	7;3;2	7;3;2	Phosphoglycerate mutase 1	PGAM1	sp|P18669|PGAM1_HUMAN Phosphoglycerate mutase 1 OS=Homo sapiens GN=PGAM1 PE=1 SV=2	3	7	7	7	6	7	4	5	4	5	2	5	6	4	4	5	4	2	4	3	6	7	4	5	4	5	2	5	6	4	4	5	4	2	4	3	6	7	4	5	4	5
P18859	P18859	1	1	1	ATP synthase-coupling factor 6, mitochondrial	ATP5J	sp|P18859|ATP5J_HUMAN ATP synthase-coupling factor 6, mitochondrial OS=Homo sapiens GN=ATP5J PE=1 SV=1	1	1	1	1	0	0	0	0	0	0	0	1	0	0	0	0	0	0	0	0	0	0	0	0	0	0	0	1	0	0	0	0	0	0	0	0	0	0	0	0	0	0
P19022	P19022	1	1	1	Cadherin-2	CDH2	sp|P19022|CADH2_HUMAN Cadherin-2 OS=Homo sapiens GN=CDH2 PE=1 SV=4	1	1	1	1	0	0	0	0	0	0	0	0	0	0	1	0	0	0	0	0	0	0	0	0	0	0	0	0	0	0	1	0	0	0	0	0	0	0	0	0	0	0
P19338;H7BY16;C9JYW2;C9JLB1;C9J1H7;C9JWL1	P19338;H7BY16	21;14;1;1;1;1	21;14;1;1;1;1	21;14;1;1;1;1	Nucleolin	NCL	sp|P19338|NUCL_HUMAN Nucleolin OS=Homo sapiens GN=NCL PE=1 SV=3;tr|H7BY16|H7BY16_HUMAN Nucleolin (Fragment) OS=Homo sapiens GN=NCL PE=1 SV=8	6	21	21	21	7	6	4	8	7	14	5	10	8	6	10	6	8	8	8	3	7	6	4	8	7	14	5	10	8	6	10	6	8	8	8	3	7	6	4	8	7	14
P19367;B1AR63;Q2TB90;P52790	P19367	8;2;2;1	8;2;2;1	7;2;2;0	Hexokinase-1	HK1	sp|P19367|HXK1_HUMAN Hexokinase-1 OS=Homo sapiens GN=HK1 PE=1 SV=3	4	8	8	7	1	0	2	0	5	3	1	4	1	3	3	2	4	2	3	4	1	0	2	0	5	3	1	4	1	3	3	2	4	2	3	4	1	0	2	0	5	3
Q5T985;P19823;Q5T987	Q5T985;P19823	11;11;4	11;11;4	8;8;4	Inter-alpha-trypsin inhibitor heavy chain H2	ITIH2	tr|Q5T985|Q5T985_HUMAN Inter-alpha-trypsin inhibitor heavy chain H2 OS=Homo sapiens GN=ITIH2 PE=1 SV=1;sp|P19823|ITIH2_HUMAN Inter-alpha-trypsin inhibitor heavy chain H2 OS=Homo sapiens GN=ITIH2 PE=1 SV=2	3	11	11	8	4	7	5	5	4	6	4	7	6	5	3	3	6	4	4	5	4	7	5	5	4	6	4	7	6	5	3	3	6	4	4	5	2	5	3	3	2	4
P19827;F8WAS2;H7C0N0;CON__Q0VCM5	P19827	6;2;1;1	6;2;1;1	6;2;1;1	Inter-alpha-trypsin inhibitor heavy chain H1	ITIH1	sp|P19827|ITIH1_HUMAN Inter-alpha-trypsin inhibitor heavy chain H1 OS=Homo sapiens GN=ITIH1 PE=1 SV=3	4	6	6	6	2	2	4	3	4	4	4	3	5	2	4	3	4	1	2	3	2	2	4	3	4	4	4	3	5	2	4	3	4	1	2	3	2	2	4	3	4	4
P23634;P20020;E7ERY9;Q16720	P23634;P20020;E7ERY9;Q16720	5;5;4;4	2;2;1;1	2;2;1;1	Plasma membrane calcium-transporting ATPase 4;Plasma membrane calcium-transporting ATPase 1;Calcium-transporting ATPase;Plasma membrane calcium-transporting ATPase 3	ATP2B4;ATP2B1;ATP2B3	sp|P23634|AT2B4_HUMAN Plasma membrane calcium-transporting ATPase 4 OS=Homo sapiens GN=ATP2B4 PE=1 SV=2;sp|P20020|AT2B1_HUMAN Plasma membrane calcium-transporting ATPase 1 OS=Homo sapiens GN=ATP2B1 PE=1 SV=3;tr|E7ERY9|E7ERY9_HUMAN Calcium-transporting ATPa	4	5	2	2	1	2	0	2	0	0	0	1	1	2	0	0	1	1	0	0	1	0	0	1	0	0	0	1	0	0	0	0	0	0	0	0	1	0	0	1	0	0
P20042	P20042	3	3	3	Eukaryotic translation initiation factor 2 subunit 2	EIF2S2	sp|P20042|IF2B_HUMAN Eukaryotic translation initiation factor 2 subunit 2 OS=Homo sapiens GN=EIF2S2 PE=1 SV=2	1	3	3	3	0	0	0	0	0	2	0	0	1	0	3	0	0	0	0	1	0	0	0	0	0	2	0	0	1	0	3	0	0	0	0	1	0	0	0	0	0	2
P20073	P20073	2	2	2	Annexin A7	ANXA7	sp|P20073|ANXA7_HUMAN Annexin A7 OS=Homo sapiens GN=ANXA7 PE=1 SV=3	1	2	2	2	0	0	1	0	0	0	0	0	0	0	1	0	0	0	2	0	0	0	1	0	0	0	0	0	0	0	1	0	0	0	2	0	0	0	1	0	0	0
P20290	P20290	1	1	1	Transcription factor BTF3	BTF3	sp|P20290|BTF3_HUMAN Transcription factor BTF3 OS=Homo sapiens GN=BTF3 PE=1 SV=1	1	1	1	1	1	1	1	1	0	0	0	0	0	0	0	0	0	0	0	0	1	1	1	1	0	0	0	0	0	0	0	0	0	0	0	0	1	1	1	1	0	0
P20336;M0R257;S4R3Q3	P20336;M0R257	5;3;2	4;2;2	2;1;1	Ras-related protein Rab-3A	RAB3A	sp|P20336|RAB3A_HUMAN Ras-related protein Rab-3A OS=Homo sapiens GN=RAB3A PE=1 SV=1;tr|M0R257|M0R257_HUMAN Ras-related protein Rab-3A (Fragment) OS=Homo sapiens GN=RAB3A PE=1 SV=1	3	5	4	2	1	2	3	3	1	1	3	2	1	3	2	4	3	2	2	3	1	2	3	3	1	1	3	2	1	3	2	3	3	2	2	3	1	2	2	2	1	1
P20339	P20339	3	1	1	Ras-related protein Rab-5A	RAB5A	sp|P20339|RAB5A_HUMAN Ras-related protein Rab-5A OS=Homo sapiens GN=RAB5A PE=1 SV=2	1	3	1	1	1	2	1	1	1	1	2	1	0	0	0	2	1	1	3	0	0	0	0	0	0	0	0	0	0	0	0	1	0	0	1	0	0	0	0	0	0	0
P20340;F5H3K7;C9JU14;F5GX61;C9JB90;C9J0I2;Q14964	P20340;F5H3K7	6;3;2;2;1;1;1	6;3;2;2;1;1;1	2;2;0;1;0;0;0	Ras-related protein Rab-6A	RAB6A	sp|P20340|RAB6A_HUMAN Ras-related protein Rab-6A OS=Homo sapiens GN=RAB6A PE=1 SV=3;tr|F5H3K7|F5H3K7_HUMAN Ras-related protein Rab-6A (Fragment) OS=Homo sapiens GN=RAB6A PE=1 SV=1	7	6	6	2	2	3	3	2	1	1	3	2	1	2	3	5	1	3	1	4	2	3	3	2	1	1	3	2	1	2	3	5	1	3	1	4	0	1	1	0	0	0
P21281;H0YC04;E5RGH6;C9J5E3;C9JNS9;C9JL73;P15313	P21281;H0YC04	6;4;1;1;1;1;1	6;4;1;1;1;1;1	6;4;1;1;1;1;1	V-type proton ATPase subunit B, brain isoform	ATP6V1B2	sp|P21281|VATB2_HUMAN V-type proton ATPase subunit B, brain isoform OS=Homo sapiens GN=ATP6V1B2 PE=1 SV=3;tr|H0YC04|H0YC04_HUMAN V-type proton ATPase subunit B, brain isoform (Fragment) OS=Homo sapiens GN=ATP6V1B2 PE=1 SV=1	7	6	6	6	1	3	2	3	0	0	3	4	0	2	1	2	1	0	3	2	1	3	2	3	0	0	3	4	0	2	1	2	1	0	3	2	1	3	2	3	0	0
P21291;E9PND2;E9PP21;E9PS42	P21291;E9PND2;E9PP21;E9PS42	4;3;3;2	4;3;3;2	4;3;3;2	Cysteine and glycine-rich protein 1	CSRP1	sp|P21291|CSRP1_HUMAN Cysteine and glycine-rich protein 1 OS=Homo sapiens GN=CSRP1 PE=1 SV=3;tr|E9PND2|E9PND2_HUMAN Cysteine and glycine-rich protein 1 (Fragment) OS=Homo sapiens GN=CSRP1 PE=1 SV=1;tr|E9PP21|E9PP21_HUMAN Cysteine and glycine-rich protein 1	4	4	4	4	3	3	1	1	0	0	1	1	0	1	0	0	1	0	0	0	3	3	1	1	0	0	1	1	0	1	0	0	1	0	0	0	3	3	1	1	0	0
P21333;Q5HY54;Q60FE5;A0A087WWY3;F8WE98;H0Y5C6;H0Y5F3	P21333;Q5HY54;Q60FE5;A0A087WWY3	48;47;47;42;9;4;2	48;47;47;42;9;4;2	45;44;44;39;7;4;2	Filamin-A	FLNA	sp|P21333|FLNA_HUMAN Filamin-A OS=Homo sapiens GN=FLNA PE=1 SV=4;tr|Q5HY54|Q5HY54_HUMAN Filamin-A OS=Homo sapiens GN=FLNA PE=1 SV=1;tr|Q60FE5|Q60FE5_HUMAN Filamin A OS=Homo sapiens GN=FLNA PE=1 SV=1;tr|A0A087WWY3|A0A087WWY3_HUMAN Filamin-A OS=Homo sapiens	7	48	48	45	18	8	12	5	20	20	8	11	21	13	22	6	17	23	9	8	18	8	12	5	20	20	8	11	21	13	22	6	17	23	9	8	17	8	11	4	19	19
P21796;C9JI87	P21796;C9JI87	13;8	13;8	13;8	Voltage-dependent anion-selective channel protein 1	VDAC1	sp|P21796|VDAC1_HUMAN Voltage-dependent anion-selective channel protein 1 OS=Homo sapiens GN=VDAC1 PE=1 SV=2;tr|C9JI87|C9JI87_HUMAN Voltage-dependent anion-selective channel protein 1 (Fragment) OS=Homo sapiens GN=VDAC1 PE=1 SV=6	2	13	13	13	6	6	6	5	4	4	3	4	3	10	4	4	4	4	5	5	6	6	6	5	4	4	3	4	3	10	4	4	4	4	5	5	6	6	6	5	4	4
P21980	P21980	1	1	1	Protein-glutamine gamma-glutamyltransferase 2	TGM2	sp|P21980|TGM2_HUMAN Protein-glutamine gamma-glutamyltransferase 2 OS=Homo sapiens GN=TGM2 PE=1 SV=2	1	1	1	1	1	0	0	0	0	0	0	0	0	0	0	0	0	0	0	0	1	0	0	0	0	0	0	0	0	0	0	0	0	0	0	0	1	0	0	0	0	0
P22102;C9JBJ1;C9JTV6;F8WD69;C9JZG2;C9JKQ7;H7C366;A0A140TA71	P22102	8;2;2;2;1;1;1;1	8;2;2;2;1;1;1;1	8;2;2;2;1;1;1;1	Trifunctional purine biosynthetic protein adenosine-3;Phosphoribosylamine--glycine ligase;Phosphoribosylformylglycinamidine cyclo-ligase;Phosphoribosylglycinamide formyltransferase	GART	sp|P22102|PUR2_HUMAN Trifunctional purine biosynthetic protein adenosine-3 OS=Homo sapiens GN=GART PE=1 SV=1	8	8	8	8	2	0	0	1	0	1	0	0	0	0	3	2	1	1	1	0	2	0	0	1	0	1	0	0	0	0	3	2	1	1	1	0	2	0	0	1	0	1
P22307;H0YF61;E9PLD1	P22307;H0YF61	4;2;1	4;2;1	4;2;1	Non-specific lipid-transfer protein	SCP2	sp|P22307|NLTP_HUMAN Non-specific lipid-transfer protein OS=Homo sapiens GN=SCP2 PE=1 SV=2;tr|H0YF61|H0YF61_HUMAN Non-specific lipid-transfer protein (Fragment) OS=Homo sapiens GN=SCP2 PE=1 SV=1	3	4	4	4	2	2	2	1	3	2	3	3	3	2	1	2	1	3	2	2	2	2	2	1	3	2	3	3	3	2	1	2	1	3	2	2	2	2	2	1	3	2
P22314;Q5JRR6;Q5JRR9;Q5JRS0;Q5JRS1;Q5JRS3;Q5JRS2	P22314	24;8;5;5;4;4;4	24;8;5;5;4;4;4	24;8;5;5;4;4;4	Ubiquitin-like modifier-activating enzyme 1	UBA1	sp|P22314|UBA1_HUMAN Ubiquitin-like modifier-activating enzyme 1 OS=Homo sapiens GN=UBA1 PE=1 SV=3	7	24	24	24	10	11	10	10	5	4	12	12	8	6	14	11	7	7	14	6	10	11	10	10	5	4	12	12	8	6	14	11	7	7	14	6	10	11	10	10	5	4
P22626;A0A087WUI2	P22626;A0A087WUI2	12;8	12;8	12;8	Heterogeneous nuclear ribonucleoproteins A2/B1	HNRNPA2B1	sp|P22626|ROA2_HUMAN Heterogeneous nuclear ribonucleoproteins A2/B1 OS=Homo sapiens GN=HNRNPA2B1 PE=1 SV=2;tr|A0A087WUI2|A0A087WUI2_HUMAN Heterogeneous nuclear ribonucleoproteins A2/B1 OS=Homo sapiens GN=HNRNPA2B1 PE=1 SV=1	2	12	12	12	6	5	7	6	5	5	3	6	3	4	7	5	5	3	9	5	6	5	7	6	5	5	3	6	3	4	7	5	5	3	9	5	6	5	7	6	5	5
P23246;H0Y9K7	P23246	7;1	7;1	7;1	Splicing factor, proline- and glutamine-rich	SFPQ	sp|P23246|SFPQ_HUMAN Splicing factor, proline- and glutamine-rich OS=Homo sapiens GN=SFPQ PE=1 SV=2	2	7	7	7	1	1	2	1	0	2	0	0	1	2	5	0	1	1	2	2	1	1	2	1	0	2	0	0	1	2	5	0	1	1	2	2	1	1	2	1	0	2
P23284	P23284	4	4	4	Peptidyl-prolyl cis-trans isomerase B	PPIB	sp|P23284|PPIB_HUMAN Peptidyl-prolyl cis-trans isomerase B OS=Homo sapiens GN=PPIB PE=1 SV=2	1	4	4	4	1	3	1	1	2	3	2	1	1	3	1	1	2	1	1	2	1	3	1	1	2	3	2	1	1	3	1	1	2	1	1	2	1	3	1	1	2	3
P23396;E9PPU1;E9PL09;F2Z2S8;H0YCJ7;H0YF32;E9PQ96;E9PJH4;E9PK82;H0YEU2;E9PQX2;E9PSF4;H0YES8	P23396;E9PPU1;E9PL09;F2Z2S8;H0YCJ7;H0YF32;E9PQ96;E9PJH4;E9PK82;H0YEU2	12;10;10;9;8;7;6;6;6;6;3;2;1	12;10;10;9;8;7;6;6;6;6;3;2;1	12;10;10;9;8;7;6;6;6;6;3;2;1	40S ribosomal protein S3	RPS3	sp|P23396|RS3_HUMAN 40S ribosomal protein S3 OS=Homo sapiens GN=RPS3 PE=1 SV=2;tr|E9PPU1|E9PPU1_HUMAN 40S ribosomal protein S3 OS=Homo sapiens GN=RPS3 PE=1 SV=1;tr|E9PL09|E9PL09_HUMAN 40S ribosomal protein S3 OS=Homo sapiens GN=RPS3 PE=1 SV=1;tr|F2Z2S8|F2Z	13	12	12	12	6	4	3	4	10	7	5	3	7	5	7	3	5	7	6	5	6	4	3	4	10	7	5	3	7	5	7	3	5	7	6	5	6	4	3	4	10	7
P23526	P23526	8	8	8	Adenosylhomocysteinase	AHCY	sp|P23526|SAHH_HUMAN Adenosylhomocysteinase OS=Homo sapiens GN=AHCY PE=1 SV=4	1	8	8	8	3	1	3	5	1	5	2	6	5	5	4	5	5	4	3	3	3	1	3	5	1	5	2	6	5	5	4	5	5	4	3	3	3	1	3	5	1	5
P23528;G3V1A4;E9PP50;E9PK25;E9PLJ3;E9PS23;E9PQB7	P23528;G3V1A4;E9PP50;E9PK25;E9PLJ3;E9PS23;E9PQB7	10;9;9;9;6;6;6	10;9;9;9;6;6;6	9;8;8;8;5;6;5	Cofilin-1	CFL1	sp|P23528|COF1_HUMAN Cofilin-1 OS=Homo sapiens GN=CFL1 PE=1 SV=3;tr|G3V1A4|G3V1A4_HUMAN Cofilin 1 (Non-muscle), isoform CRA_a OS=Homo sapiens GN=CFL1 PE=1 SV=1;tr|E9PP50|E9PP50_HUMAN Cofilin-1 (Fragment) OS=Homo sapiens GN=CFL1 PE=1 SV=8;tr|E9PK25|E9PK25_H	7	10	10	9	7	6	6	6	5	7	3	6	6	7	4	6	8	5	5	5	7	6	6	6	5	7	3	6	6	7	4	6	8	5	5	5	6	5	5	5	4	6
P24534;F8WF65;F2Z2G2;C9JZW3	P24534	6;1;1;1	5;1;1;1	5;1;1;1	Elongation factor 1-beta	EEF1B2	sp|P24534|EF1B_HUMAN Elongation factor 1-beta OS=Homo sapiens GN=EEF1B2 PE=1 SV=3	4	6	5	5	2	2	2	2	2	3	3	2	2	0	2	2	2	2	2	1	2	1	1	1	1	3	2	2	2	0	2	2	1	1	2	1	2	1	1	1	1	3
Q5QNZ2;P24539	Q5QNZ2;P24539	3;3	3;3	3;3	ATP synthase F(0) complex subunit B1, mitochondrial	ATP5F1	tr|Q5QNZ2|Q5QNZ2_HUMAN ATP synthase F(0) complex subunit B1, mitochondrial OS=Homo sapiens GN=ATP5F1 PE=1 SV=1;sp|P24539|AT5F1_HUMAN ATP synthase F(0) complex subunit B1, mitochondrial OS=Homo sapiens GN=ATP5F1 PE=1 SV=2	2	3	3	3	1	0	0	1	0	0	0	0	1	0	1	0	0	0	0	0	1	0	0	1	0	0	0	0	1	0	1	0	0	0	0	0	1	0	0	1	0	0
P24752;H0YEL7;E9PRQ6	P24752	7;2;2	7;2;2	7;2;2	Acetyl-CoA acetyltransferase, mitochondrial	ACAT1	sp|P24752|THIL_HUMAN Acetyl-CoA acetyltransferase, mitochondrial OS=Homo sapiens GN=ACAT1 PE=1 SV=1	3	7	7	7	2	2	1	3	2	0	0	0	1	2	3	2	0	1	3	0	2	2	1	3	2	0	0	0	1	2	3	2	0	1	3	0	2	2	1	3	2	0
P25189	P25189	4	4	4	Myelin protein P0	MPZ	sp|P25189|MYP0_HUMAN Myelin protein P0 OS=Homo sapiens GN=MPZ PE=1 SV=1	1	4	4	4	2	4	4	3	4	2	4	4	4	3	4	2	3	4	4	3	2	4	4	3	4	2	4	4	4	3	4	2	3	4	4	3	2	4	4	3	4	2
P25205;J3KQ69;Q7Z6P5	P25205;J3KQ69	5;4;1	5;4;1	5;4;1	DNA replication licensing factor MCM3	MCM3	sp|P25205|MCM3_HUMAN DNA replication licensing factor MCM3 OS=Homo sapiens GN=MCM3 PE=1 SV=3;tr|J3KQ69|J3KQ69_HUMAN DNA replication licensing factor MCM3 OS=Homo sapiens GN=MCM3 PE=1 SV=2	3	5	5	5	2	0	0	0	2	2	0	0	3	1	3	0	1	0	0	0	2	0	0	0	2	2	0	0	3	1	3	0	1	0	0	0	2	0	0	0	2	2
P25311;C9JEV0	P25311;C9JEV0	2;1	2;1	2;1	Zinc-alpha-2-glycoprotein	AZGP1	sp|P25311|ZA2G_HUMAN Zinc-alpha-2-glycoprotein OS=Homo sapiens GN=AZGP1 PE=1 SV=2;tr|C9JEV0|C9JEV0_HUMAN Zinc-alpha-2-glycoprotein OS=Homo sapiens GN=AZGP1 PE=1 SV=1	2	2	2	2	1	2	2	1	1	2	2	2	2	0	1	1	1	1	1	1	1	2	2	1	1	2	2	2	2	0	1	1	1	1	1	1	1	2	2	1	1	2
P25398	P25398	6	6	6	40S ribosomal protein S12	RPS12	sp|P25398|RS12_HUMAN 40S ribosomal protein S12 OS=Homo sapiens GN=RPS12 PE=1 SV=3	1	6	6	6	3	4	3	2	2	1	2	3	4	2	2	2	1	4	3	3	3	4	3	2	2	1	2	3	4	2	2	2	1	4	3	3	3	4	3	2	2	1
P25490	P25490	1	1	1	Transcriptional repressor protein YY1	YY1	sp|P25490|TYY1_HUMAN Transcriptional repressor protein YY1 OS=Homo sapiens GN=YY1 PE=1 SV=2	1	1	1	1	0	0	0	0	0	1	0	0	1	0	0	0	1	0	0	0	0	0	0	0	0	1	0	0	1	0	0	0	1	0	0	0	0	0	0	0	0	1
P25705;K7EK77;K7ERX7;K7EJP1;K7ENJ4;K7EQH4;K7ESA0	P25705;K7EK77;K7ERX7	18;11;10;8;7;6;2	18;11;10;8;7;6;2	18;11;10;8;7;6;2	ATP synthase subunit alpha, mitochondrial	ATP5A1	sp|P25705|ATPA_HUMAN ATP synthase subunit alpha, mitochondrial OS=Homo sapiens GN=ATP5A1 PE=1 SV=1;tr|K7EK77|K7EK77_HUMAN ATP synthase subunit alpha, mitochondrial (Fragment) OS=Homo sapiens GN=ATP5A1 PE=1 SV=1;tr|K7ERX7|K7ERX7_HUMAN ATP synthase subunit a	7	18	18	18	15	15	13	10	13	13	12	11	13	12	13	13	11	12	10	11	15	15	13	10	13	13	12	11	13	12	13	13	11	12	10	11	15	15	13	10	13	13
P25815	P25815	1	1	1	Protein S100-P	S100P	sp|P25815|S100P_HUMAN Protein S100-P OS=Homo sapiens GN=S100P PE=1 SV=2	1	1	1	1	1	0	0	0	0	0	0	0	0	0	0	0	0	0	0	0	1	0	0	0	0	0	0	0	0	0	0	0	0	0	0	0	1	0	0	0	0	0
P26038;V9GZ54	P26038	8;1	8;1	8;1	Moesin	MSN	sp|P26038|MOES_HUMAN Moesin OS=Homo sapiens GN=MSN PE=1 SV=3	2	8	8	8	4	4	4	4	0	1	0	0	1	2	1	2	1	2	1	2	4	4	4	4	0	1	0	0	1	2	1	2	1	2	1	2	4	4	4	4	0	1
P26196	P26196	1	1	1	Probable ATP-dependent RNA helicase DDX6	DDX6	sp|P26196|DDX6_HUMAN Probable ATP-dependent RNA helicase DDX6 OS=Homo sapiens GN=DDX6 PE=1 SV=2	1	1	1	1	0	0	0	0	0	0	1	0	0	0	1	0	0	0	1	0	0	0	0	0	0	0	1	0	0	0	1	0	0	0	1	0	0	0	0	0	0	0
P26368;K7ENG2	P26368;K7ENG2	2;1	2;1	2;1	Splicing factor U2AF 65 kDa subunit	U2AF2	sp|P26368|U2AF2_HUMAN Splicing factor U2AF 65 kDa subunit OS=Homo sapiens GN=U2AF2 PE=1 SV=4;tr|K7ENG2|K7ENG2_HUMAN Splicing factor U2AF 65 kDa subunit OS=Homo sapiens GN=U2AF2 PE=1 SV=1	2	2	2	2	1	1	0	0	0	0	0	0	0	0	1	0	0	0	0	0	1	1	0	0	0	0	0	0	0	0	1	0	0	0	0	0	1	1	0	0	0	0
P26373;J3KS98;J3QSB4;H3BUK8	P26373	8;3;3;1	8;3;3;1	8;3;3;1	60S ribosomal protein L13	RPL13	sp|P26373|RL13_HUMAN 60S ribosomal protein L13 OS=Homo sapiens GN=RPL13 PE=1 SV=4	4	8	8	8	3	2	2	3	4	6	2	2	3	2	2	2	7	4	2	3	3	2	2	3	4	6	2	2	3	2	2	2	7	4	2	3	3	2	2	3	4	6
P26447	P26447	3	3	3	Protein S100-A4	S100A4	sp|P26447|S10A4_HUMAN Protein S100-A4 OS=Homo sapiens GN=S100A4 PE=1 SV=1	1	3	3	3	0	1	1	1	0	2	1	2	2	1	0	2	2	1	1	1	0	1	1	1	0	2	1	2	2	1	0	2	2	1	1	1	0	1	1	1	0	2
P26639;D6RCA5;D6R9F8;D6RDJ6;D6RBR8;D6RJ97;D6RHV7;D6RCS6	P26639	6;2;2;2;1;1;1;1	6;2;2;2;1;1;1;1	6;2;2;2;1;1;1;1	Threonine--tRNA ligase, cytoplasmic	TARS	sp|P26639|SYTC_HUMAN Threonine--tRNA ligase, cytoplasmic OS=Homo sapiens GN=TARS PE=1 SV=3	8	6	6	6	3	1	0	0	1	1	1	1	2	0	3	0	2	1	3	0	3	1	0	0	1	1	1	1	2	0	3	0	2	1	3	0	3	1	0	0	1	1
P26641	P26641	10	10	10	Elongation factor 1-gamma	EEF1G	sp|P26641|EF1G_HUMAN Elongation factor 1-gamma OS=Homo sapiens GN=EEF1G PE=1 SV=3	1	10	10	10	7	4	4	5	4	5	2	3	5	4	4	3	3	4	2	0	7	4	4	5	4	5	2	3	5	4	4	3	3	4	2	0	7	4	4	5	4	5
P27105	P27105	1	1	1	Erythrocyte band 7 integral membrane protein	STOM	sp|P27105|STOM_HUMAN Erythrocyte band 7 integral membrane protein OS=Homo sapiens GN=STOM PE=1 SV=3	1	1	1	1	0	0	0	0	0	0	0	1	0	0	0	0	0	0	0	0	0	0	0	0	0	0	0	1	0	0	0	0	0	0	0	0	0	0	0	0	0	0
P27348;E9PG15	P27348;E9PG15	11;8	8;6	8;6	14-3-3 protein theta	YWHAQ	sp|P27348|1433T_HUMAN 14-3-3 protein theta OS=Homo sapiens GN=YWHAQ PE=1 SV=1;tr|E9PG15|E9PG15_HUMAN 14-3-3 protein theta (Fragment) OS=Homo sapiens GN=YWHAQ PE=1 SV=1	2	11	8	8	6	3	3	3	5	5	3	3	3	5	6	4	6	3	4	4	4	1	1	2	3	2	1	1	1	3	4	2	4	1	2	2	4	1	1	2	3	2
X1WI28;P27635;F8W7C6;A0A087WV22;H7C123;B8A6G2;H7C2C5;A6QRI9;Q96L21	X1WI28;P27635;F8W7C6;A0A087WV22	4;4;3;3;1;1;1;1;1	4;4;3;3;1;1;1;1;1	4;4;3;3;1;1;1;1;1	60S ribosomal protein L10	RPL10	tr|X1WI28|X1WI28_HUMAN 60S ribosomal protein L10 (Fragment) OS=Homo sapiens GN=RPL10 PE=1 SV=7;sp|P27635|RL10_HUMAN 60S ribosomal protein L10 OS=Homo sapiens GN=RPL10 PE=1 SV=4;tr|F8W7C6|F8W7C6_HUMAN 60S ribosomal protein L10 OS=Homo sapiens GN=RPL10 PE=1	9	4	4	4	2	1	0	0	2	2	0	2	2	1	2	0	2	1	2	0	2	1	0	0	2	2	0	2	2	1	2	0	2	1	2	0	2	1	0	0	2	2
P27694;I3L4R8	P27694;I3L4R8	2;1	2;1	2;1	Replication protein A 70 kDa DNA-binding subunit;Replication protein A 70 kDa DNA-binding subunit, N-terminally processed	RPA1	sp|P27694|RFA1_HUMAN Replication protein A 70 kDa DNA-binding subunit OS=Homo sapiens GN=RPA1 PE=1 SV=2;tr|I3L4R8|I3L4R8_HUMAN Replication protein A 70 kDa DNA-binding subunit (Fragment) OS=Homo sapiens GN=RPA1 PE=1 SV=1	2	2	2	2	1	2	1	1	1	1	1	1	1	0	1	1	1	1	0	0	1	2	1	1	1	1	1	1	1	0	1	1	1	1	0	0	1	2	1	1	1	1
P27797;K7EJB9;K7EL50	P27797	7;2;1	7;2;1	7;2;1	Calreticulin	CALR	sp|P27797|CALR_HUMAN Calreticulin OS=Homo sapiens GN=CALR PE=1 SV=1	3	7	7	7	3	3	2	3	1	1	1	1	1	1	3	2	3	1	2	1	3	3	2	3	1	1	1	1	1	1	3	2	3	1	2	1	3	3	2	3	1	1
P27824;D6RGY2;H0Y9Q7;D6RFL1;H0Y9H1;D6RAQ8;D6RAU8;D6RB85;D6RDP7;D6RHJ3;D6RD16	P27824;D6RGY2	10;5;4;3;3;2;2;2;2;1;1	10;5;4;3;3;2;2;2;2;1;1	10;5;4;3;3;2;2;2;2;1;1	Calnexin	CANX	sp|P27824|CALX_HUMAN Calnexin OS=Homo sapiens GN=CANX PE=1 SV=2;tr|D6RGY2|D6RGY2_HUMAN Calnexin (Fragment) OS=Homo sapiens GN=CANX PE=1 SV=1	11	10	10	10	2	5	3	3	6	6	4	4	5	2	6	3	6	5	5	4	2	5	3	3	6	6	4	4	5	2	6	3	6	5	5	4	2	5	3	3	6	6
P28066	P28066	8	8	8	Proteasome subunit alpha type-5	PSMA5	sp|P28066|PSA5_HUMAN Proteasome subunit alpha type-5 OS=Homo sapiens GN=PSMA5 PE=1 SV=3	1	8	8	8	4	1	2	0	1	0	0	2	0	0	2	1	1	1	2	1	4	1	2	0	1	0	0	2	0	0	2	1	1	1	2	1	4	1	2	0	1	0
P28070	P28070	2	2	2	Proteasome subunit beta type-4	PSMB4	sp|P28070|PSB4_HUMAN Proteasome subunit beta type-4 OS=Homo sapiens GN=PSMB4 PE=1 SV=4	1	2	2	2	2	0	1	1	0	0	0	0	0	0	0	0	0	0	0	0	2	0	1	1	0	0	0	0	0	0	0	0	0	0	0	0	2	0	1	1	0	0
P28072;I3L3X7;A0A087X2I4	P28072	3;1;1	3;1;1	3;1;1	Proteasome subunit beta type-6	PSMB6	sp|P28072|PSB6_HUMAN Proteasome subunit beta type-6 OS=Homo sapiens GN=PSMB6 PE=1 SV=4	3	3	3	3	1	0	0	0	0	0	0	0	0	0	0	0	0	0	2	0	1	0	0	0	0	0	0	0	0	0	0	0	0	0	2	0	1	0	0	0	0	0
P28074	P28074	1	1	1	Proteasome subunit beta type-5	PSMB5	sp|P28074|PSB5_HUMAN Proteasome subunit beta type-5 OS=Homo sapiens GN=PSMB5 PE=1 SV=3	1	1	1	1	0	1	0	0	1	0	0	0	1	0	1	0	1	1	1	1	0	1	0	0	1	0	0	0	1	0	1	0	1	1	1	1	0	1	0	0	1	0
P28330	P28330	1	1	1	Long-chain specific acyl-CoA dehydrogenase, mitochondrial	ACADL	sp|P28330|ACADL_HUMAN Long-chain specific acyl-CoA dehydrogenase, mitochondrial OS=Homo sapiens GN=ACADL PE=1 SV=2	1	1	1	1	0	0	0	0	0	0	0	1	0	0	0	0	0	0	0	0	0	0	0	0	0	0	0	1	0	0	0	0	0	0	0	0	0	0	0	0	0	0
P28482	P28482	1	1	1	Mitogen-activated protein kinase 1	MAPK1	sp|P28482|MK01_HUMAN Mitogen-activated protein kinase 1 OS=Homo sapiens GN=MAPK1 PE=1 SV=3	1	1	1	1	0	0	0	0	1	0	0	0	0	0	0	0	0	1	0	0	0	0	0	0	1	0	0	0	0	0	0	0	0	1	0	0	0	0	0	0	1	0
P28838;H0Y9Q1	P28838;H0Y9Q1	5;4	5;4	5;4	Cytosol aminopeptidase	LAP3	sp|P28838|AMPL_HUMAN Cytosol aminopeptidase OS=Homo sapiens GN=LAP3 PE=1 SV=3;tr|H0Y9Q1|H0Y9Q1_HUMAN Cytosol aminopeptidase (Fragment) OS=Homo sapiens GN=LAP3 PE=1 SV=8	2	5	5	5	2	2	1	2	1	1	2	1	0	0	1	2	0	0	1	1	2	2	1	2	1	1	2	1	0	0	1	2	0	0	1	1	2	2	1	2	1	1
P29401;A0A0B4J1R6;E9PFF2;F8W888;F8WAX4	P29401;A0A0B4J1R6	22;19;7;3;1	22;19;7;3;1	22;19;7;3;1	Transketolase	TKT	sp|P29401|TKT_HUMAN Transketolase OS=Homo sapiens GN=TKT PE=1 SV=3;tr|A0A0B4J1R6|A0A0B4J1R6_HUMAN Transketolase OS=Homo sapiens GN=TKT PE=1 SV=1	5	22	22	22	12	11	9	7	6	2	6	7	6	2	14	9	7	8	10	9	12	11	9	7	6	2	6	7	6	2	14	9	7	8	10	9	12	11	9	7	6	2
P29966	P29966	7	7	7	Myristoylated alanine-rich C-kinase substrate	MARCKS	sp|P29966|MARCS_HUMAN Myristoylated alanine-rich C-kinase substrate OS=Homo sapiens GN=MARCKS PE=1 SV=4	1	7	7	7	0	1	1	1	0	0	4	1	0	0	5	2	0	2	4	4	0	1	1	1	0	0	4	1	0	0	5	2	0	2	4	4	0	1	1	1	0	0
P30040;F8VY02	P30040;F8VY02	4;2	4;2	4;2	Endoplasmic reticulum resident protein 29	ERP29	sp|P30040|ERP29_HUMAN Endoplasmic reticulum resident protein 29 OS=Homo sapiens GN=ERP29 PE=1 SV=4;tr|F8VY02|F8VY02_HUMAN Endoplasmic reticulum resident protein 29 OS=Homo sapiens GN=ERP29 PE=1 SV=1	2	4	4	4	1	0	1	1	0	0	1	2	1	1	3	2	1	1	1	1	1	0	1	1	0	0	1	2	1	1	3	2	1	1	1	1	1	0	1	1	0	0
P30041	P30041	11	11	11	Peroxiredoxin-6	PRDX6	sp|P30041|PRDX6_HUMAN Peroxiredoxin-6 OS=Homo sapiens GN=PRDX6 PE=1 SV=3	1	11	11	11	4	5	5	6	3	2	3	5	5	3	8	4	3	3	5	1	4	5	5	6	3	2	3	5	5	3	8	4	3	3	5	1	4	5	5	6	3	2
P30043;M0QZL1;M0R192	P30043;M0QZL1;M0R192	2;1;1	2;1;1	2;1;1	Flavin reductase (NADPH)	BLVRB	sp|P30043|BLVRB_HUMAN Flavin reductase (NADPH) OS=Homo sapiens GN=BLVRB PE=1 SV=3;tr|M0QZL1|M0QZL1_HUMAN Flavin reductase (NADPH) OS=Homo sapiens GN=BLVRB PE=1 SV=1;tr|M0R192|M0R192_HUMAN Flavin reductase (NADPH) OS=Homo sapiens GN=BLVRB PE=1 SV=1	3	2	2	2	2	0	0	0	0	0	0	0	0	0	0	0	0	0	0	0	2	0	0	0	0	0	0	0	0	0	0	0	0	0	0	0	2	0	0	0	0	0
P30044	P30044	5	5	5	Peroxiredoxin-5, mitochondrial	PRDX5	sp|P30044|PRDX5_HUMAN Peroxiredoxin-5, mitochondrial OS=Homo sapiens GN=PRDX5 PE=1 SV=4	1	5	5	5	2	3	3	4	2	3	3	3	2	2	2	2	2	2	1	2	2	3	3	4	2	3	3	3	2	2	2	2	2	2	1	2	2	3	3	4	2	3
P30048	P30048	5	5	5	Thioredoxin-dependent peroxide reductase, mitochondrial	PRDX3	sp|P30048|PRDX3_HUMAN Thioredoxin-dependent peroxide reductase, mitochondrial OS=Homo sapiens GN=PRDX3 PE=1 SV=3	1	5	5	5	0	0	0	1	0	0	2	2	1	0	4	3	0	0	1	1	0	0	0	1	0	0	2	2	1	0	4	3	0	0	1	1	0	0	0	1	0	0
P30049	P30049	2	2	2	ATP synthase subunit delta, mitochondrial	ATP5D	sp|P30049|ATPD_HUMAN ATP synthase subunit delta, mitochondrial OS=Homo sapiens GN=ATP5D PE=1 SV=2	1	2	2	2	0	2	2	2	1	0	2	2	0	1	1	2	0	0	0	2	0	2	2	2	1	0	2	2	0	1	1	2	0	0	0	2	0	2	2	2	1	0
P30050	P30050	7	7	7	60S ribosomal protein L12	RPL12	sp|P30050|RL12_HUMAN 60S ribosomal protein L12 OS=Homo sapiens GN=RPL12 PE=1 SV=1	1	7	7	7	2	2	1	2	4	2	2	1	1	1	3	1	0	1	3	2	2	2	1	2	4	2	2	1	1	1	3	1	0	1	3	2	2	2	1	2	4	2
P30084	P30084	5	5	5	Enoyl-CoA hydratase, mitochondrial	ECHS1	sp|P30084|ECHM_HUMAN Enoyl-CoA hydratase, mitochondrial OS=Homo sapiens GN=ECHS1 PE=1 SV=4	1	5	5	5	0	0	2	1	1	1	0	1	1	1	2	1	1	2	0	1	0	0	2	1	1	1	0	1	1	1	2	1	1	2	0	1	0	0	2	1	1	1
Q5T0D2;P30085	Q5T0D2;P30085	2;2	2;2	2;2	UMP-CMP kinase	CMPK1	tr|Q5T0D2|Q5T0D2_HUMAN UMP-CMP kinase OS=Homo sapiens GN=CMPK1 PE=1 SV=1;sp|P30085|KCY_HUMAN UMP-CMP kinase OS=Homo sapiens GN=CMPK1 PE=1 SV=3	2	2	2	2	0	2	0	0	0	0	0	0	0	0	0	0	0	0	0	0	0	2	0	0	0	0	0	0	0	0	0	0	0	0	0	0	0	2	0	0	0	0
P30086	P30086	4	4	4	Phosphatidylethanolamine-binding protein 1;Hippocampal cholinergic neurostimulating peptide	PEBP1	sp|P30086|PEBP1_HUMAN Phosphatidylethanolamine-binding protein 1 OS=Homo sapiens GN=PEBP1 PE=1 SV=3	1	4	4	4	2	2	1	1	1	2	3	2	2	1	0	2	2	2	0	2	2	2	1	1	1	2	3	2	2	1	0	2	2	2	0	2	2	2	1	1	1	2
P30101	P30101	18	18	14	Protein disulfide-isomerase A3	PDIA3	sp|P30101|PDIA3_HUMAN Protein disulfide-isomerase A3 OS=Homo sapiens GN=PDIA3 PE=1 SV=4	1	18	18	14	10	11	7	7	10	7	6	8	8	7	8	6	7	7	9	3	10	11	7	7	10	7	6	8	8	7	8	6	7	7	9	3	9	9	6	6	6	5
P30153;E9PH38;B3KQV6;E9PPI5;E9PHZ6;P30154	P30153;E9PH38;B3KQV6	4;3;3;1;1;1	4;3;3;1;1;1	4;3;3;1;1;1	Serine/threonine-protein phosphatase 2A 65 kDa regulatory subunit A alpha isoform	PPP2R1A	sp|P30153|2AAA_HUMAN Serine/threonine-protein phosphatase 2A 65 kDa regulatory subunit A alpha isoform OS=Homo sapiens GN=PPP2R1A PE=1 SV=4;tr|E9PH38|E9PH38_HUMAN Serine/threonine-protein phosphatase 2A 65 kDa regulatory subunit A alpha isoform (Fragment)	6	4	4	4	1	1	1	2	3	2	2	2	1	2	2	0	3	2	2	2	1	1	1	2	3	2	2	2	1	2	2	0	3	2	2	2	1	1	1	2	3	2
P31150;G5E9U5;P50395;Q5SX91;Q5SX87;V9GYJ7;V9GYF8;Q5SX90;Q5SX86	P31150	7;3;3;2;2;1;1;1;1	7;3;3;2;2;1;1;1;1	7;3;3;2;2;1;1;1;1	Rab GDP dissociation inhibitor alpha	GDI1	sp|P31150|GDIA_HUMAN Rab GDP dissociation inhibitor alpha OS=Homo sapiens GN=GDI1 PE=1 SV=2	9	7	7	7	3	4	3	3	2	2	2	3	1	1	1	0	2	2	0	2	3	4	3	3	2	2	2	3	1	1	1	0	2	2	0	2	3	4	3	3	2	2
P31153	P31153	5	3	3	S-adenosylmethionine synthase isoform type-2	MAT2A	sp|P31153|METK2_HUMAN S-adenosylmethionine synthase isoform type-2 OS=Homo sapiens GN=MAT2A PE=1 SV=1	1	5	3	3	3	1	0	2	1	1	1	2	1	1	0	0	0	0	0	0	2	1	0	1	0	1	1	2	1	1	0	0	0	0	0	0	2	1	0	1	0	1
P31327;Q5R211;C9JTA4;E7EWJ3	P31327	42;9;1;1	42;9;1;1	41;9;1;1	Carbamoyl-phosphate synthase [ammonia], mitochondrial	CPS1	sp|P31327|CPSM_HUMAN Carbamoyl-phosphate synthase [ammonia], mitochondrial OS=Homo sapiens GN=CPS1 PE=1 SV=2	4	42	42	41	26	19	16	19	18	13	15	20	21	17	13	14	17	17	13	18	26	19	16	19	18	13	15	20	21	17	13	14	17	17	13	18	25	19	16	19	18	13
P31415	P31415	1	1	1	Calsequestrin-1	CASQ1	sp|P31415|CASQ1_HUMAN Calsequestrin-1 OS=Homo sapiens GN=CASQ1 PE=1 SV=3	1	1	1	1	1	1	0	1	1	1	1	1	1	1	1	1	1	1	1	1	1	1	0	1	1	1	1	1	1	1	1	1	1	1	1	1	1	1	0	1	1	1
P31689	P31689	3	3	3	DnaJ homolog subfamily A member 1	DNAJA1	sp|P31689|DNJA1_HUMAN DnaJ homolog subfamily A member 1 OS=Homo sapiens GN=DNAJA1 PE=1 SV=2	1	3	3	3	1	0	0	0	2	2	1	0	1	0	2	0	0	1	2	0	1	0	0	0	2	2	1	0	1	0	2	0	0	1	2	0	1	0	0	0	2	2
P31930	P31930	5	5	5	Cytochrome b-c1 complex subunit 1, mitochondrial	UQCRC1	sp|P31930|QCR1_HUMAN Cytochrome b-c1 complex subunit 1, mitochondrial OS=Homo sapiens GN=UQCRC1 PE=1 SV=3	1	5	5	5	2	2	1	1	1	1	0	1	2	1	1	1	2	1	1	2	2	2	1	1	1	1	0	1	2	1	1	1	2	1	1	2	2	2	1	1	1	1
P31939;H7C1S2	P31939;H7C1S2	5;4	5;4	5;4	Bifunctional purine biosynthesis protein PURH;Phosphoribosylaminoimidazolecarboxamide formyltransferase;IMP cyclohydrolase	ATIC	sp|P31939|PUR9_HUMAN Bifunctional purine biosynthesis protein PURH OS=Homo sapiens GN=ATIC PE=1 SV=3;tr|H7C1S2|H7C1S2_HUMAN Bifunctional purine biosynthesis protein PURH (Fragment) OS=Homo sapiens GN=ATIC PE=1 SV=1	2	5	5	5	2	0	0	1	0	0	0	1	0	0	0	0	0	0	1	0	2	0	0	1	0	0	0	1	0	0	0	0	0	0	1	0	2	0	0	1	0	0
P31946;Q4VY20;Q4VY19;A0A0J9YWE8;A0A0J9YWZ2	P31946;Q4VY20;Q4VY19;A0A0J9YWE8	6;4;4;4;2	2;1;1;1;1	2;1;1;1;1	14-3-3 protein beta/alpha;14-3-3 protein beta/alpha, N-terminally processed	YWHAB	sp|P31946|1433B_HUMAN 14-3-3 protein beta/alpha OS=Homo sapiens GN=YWHAB PE=1 SV=3;tr|Q4VY20|Q4VY20_HUMAN 14-3-3 protein beta/alpha (Fragment) OS=Homo sapiens GN=YWHAB PE=1 SV=1;tr|Q4VY19|Q4VY19_HUMAN 14-3-3 protein beta/alpha (Fragment) OS=Homo sapiens GN	5	6	2	2	3	3	3	2	3	5	4	4	4	4	4	4	4	4	4	4	1	1	1	1	1	2	2	2	2	2	2	1	2	2	2	2	1	1	1	1	1	2
P31947	P31947	5	2	2	14-3-3 protein sigma	SFN	sp|P31947|1433S_HUMAN 14-3-3 protein sigma OS=Homo sapiens GN=SFN PE=1 SV=1	1	5	2	2	2	3	3	2	3	4	3	3	3	3	3	3	3	3	3	3	0	1	1	1	1	1	1	1	1	1	1	1	1	1	1	1	0	1	1	1	1	1
P31948;F5H783;F5GXD8	P31948	9;4;3	9;4;3	9;4;3	Stress-induced-phosphoprotein 1	STIP1	sp|P31948|STIP1_HUMAN Stress-induced-phosphoprotein 1 OS=Homo sapiens GN=STIP1 PE=1 SV=1	3	9	9	9	2	1	5	5	2	3	7	7	3	2	6	5	3	3	5	3	2	1	5	5	2	3	7	7	3	2	6	5	3	3	5	3	2	1	5	5	2	3
P31949	P31949	3	3	3	Protein S100-A11;Protein S100-A11, N-terminally processed	S100A11	sp|P31949|S10AB_HUMAN Protein S100-A11 OS=Homo sapiens GN=S100A11 PE=1 SV=2	1	3	3	3	2	3	2	2	2	0	1	3	3	2	2	1	0	2	2	2	2	3	2	2	2	0	1	3	3	2	2	1	0	2	2	2	2	3	2	2	2	0
[truncated: 518 more rows]
[truncated: 98 more columns]

## Sheet: cleaned data
Protein IDs	Majority protein IDs	Protein names	Gene names	Fasta headers	FLAG-EV DMSO+DMSO - LATS	FLAG-EV DMSO+DMSO + LATS	FLAG-EV DMSO+FSBA - LATS	FLAG-EV DMSO+FSBA + LATS		Direct LATS Substrates	Indirect + Direct Substrates of LATS		Specific LATS substrates
[truncated: 1,397 more rows]

[truncated: 1 more sheets: LATS substrates]
