# Supplementary material for: Accurate prediction of kinase-substrate networks using knowledge graphs
Source: PLoS Comput Biol. 2020 Dec 3;16(12):e1007578. doi: 10.1371/journal.pcbi.1007578 (PMC7738173; doi:10.1371/journal.pcbi.1007578)
Supplement: S1 Data — (BZ2) [file pcbi.1007578.s008.bz2]

Archive with 1 entries (1 files):
- pcbi.1007578.s008
