# Supplementary material for: Accurate prediction of kinase-substrate networks using knowledge graphs
Source: PLoS Comput Biol. 2020 Dec 3;16(12):e1007578. doi: 10.1371/journal.pcbi.1007578 (PMC7738173; doi:10.1371/journal.pcbi.1007578)
Supplement: S2 Data — (TBZ) [file pcbi.1007578.s009.tbz]

Archive with 7 entries (6 files):
- predictions-related
- predictions-related/phosphopredict_low.csv
- predictions-related/scansite_low_1.7.csv
- predictions-related/netphorest_big_data_1.1.csv
- predictions-related/netphos_low_1.4.csv
- predictions-related/gps_1.4.csv
- predictions-related/networkin_big_data_1.1.csv
