# Supplementary material for: Accurate prediction of kinase-substrate networks using knowledge graphs
Source: PLoS Comput Biol. 2020 Dec 3;16(12):e1007578. doi: 10.1371/journal.pcbi.1007578 (PMC7738173; doi:10.1371/journal.pcbi.1007578)
Supplement: S2 Data — (TBZ) [file pcbi.1007578.s009.tbz › predictions-related/phosphopredict_low.csv]

Kinase	Location	Substrate	Score
Q13315	S23	A0A183	0.4466666877269745
Q13315	S302	A0AUX0	0.4466666877269745
Q13315	Y309	A0AUX0	0.45500001311302185
Q13315	Y393	A0AUX0	0.45500001311302185
Q13315	S635	A0AUX0	0.45500001311302185
Q13315	T732	A0AUX0	0.45500001311302185
Q13315	T766	A0AUX0	0.4466666877269745
Q13315	T60	A0AUZ9-2	0.45500001311302185
Q13315	S85	A0AUZ9-2	0.45500001311302185
Q13315	Y114	A0AUZ9-2	0.4466666877269745
Q13315	S117	A0AUZ9-2	0.4466666877269745
Q13315	S155	A0AUZ9-2	0.45500001311302185
Q13315	T161	A0AUZ9-2	0.4466666877269745
Q13315	S205	A0AUZ9-2	0.4466666877269745
Q13315	S696	A0AUZ9-2	0.4466666877269745
Q13315	S702	A0AUZ9-2	0.4466666877269745
Q13315	Y769	A0AUZ9-2	0.4466666877269745
Q13315	T939	A0AUZ9-2	0.4466666877269745
Q13315	T60	A0AUZ9-3	0.45500001311302185
Q13315	S85	A0AUZ9-3	0.45500001311302185
Q13315	Y114	A0AUZ9-3	0.4466666877269745
Q13315	S117	A0AUZ9-3	0.4466666877269745
Q13315	S155	A0AUZ9-3	0.45500001311302185
Q13315	T161	A0AUZ9-3	0.4466666877269745
Q13315	S205	A0AUZ9-3	0.4466666877269745
Q13315	T60	A0AUZ9-4	0.45500001311302185
Q13315	S85	A0AUZ9-4	0.45500001311302185
Q13315	Y114	A0AUZ9-4	0.4466666877269745
Q13315	S117	A0AUZ9-4	0.4466666877269745
Q13315	S155	A0AUZ9-4	0.45500001311302185
Q13315	T161	A0AUZ9-4	0.4466666877269745
Q13315	S205	A0AUZ9-4	0.4466666877269745
Q13315	T60	A0AUZ9	0.45500001311302185
Q13315	S85	A0AUZ9	0.45500001311302185
Q13315	Y114	A0AUZ9	0.4466666877269745
Q13315	S117	A0AUZ9	0.4466666877269745
Q13315	S155	A0AUZ9	0.45500001311302185
Q13315	T161	A0AUZ9	0.4466666877269745
Q13315	S205	A0AUZ9	0.4466666877269745
Q13315	S738	A0AUZ9	0.4466666877269745
Q13315	S744	A0AUZ9	0.4466666877269745
Q13315	Y811	A0AUZ9	0.4466666877269745
Q13315	T981	A0AUZ9	0.4466666877269745
Q13315	S673	A0AV02-2	0.45500001311302185
Q13315	S445	A0AV02-3	0.45500001311302185
Q13315	S238	A0AV02-5	0.45500001311302185
Q13315	S644	A0AV02	0.45500001311302185
Q13315	Y361	A0AV96-2	0.4466666877269745
Q13315	Y361	A0AV96	0.45500001311302185
Q13315	T59	A0AVF1	0.45500001311302185
Q13315	Y233	A0AVF1	0.45500001311302185
Q13315	Y305	A0AVF1	0.45500001311302185
Q13315	Y390	A0AVF1	0.45500001311302185
Q13315	S405	A0AVG2	0.45500001311302185
Q13315	T448	A0AVG2	0.45500001311302185
Q13315	S498	A0AVG2	0.45500001311302185
Q13315	Y516	A0AVG2	0.45500001311302185
Q13315	S654	A0AVG2	0.45500001311302185
Q13315	S820	A0AVG2	0.45500001311302185
Q13315	T967	A0AVG2	0.45500001311302185
Q13315	T28	A0AVI2-2	0.45500001311302185
Q13315	Y248	A0AVI2-2	0.45500001311302185
Q13315	Y378	A0AVI2-2	0.45500001311302185
Q13315	T681	A0AVI2-2	0.45500001311302185
Q13315	S758	A0AVI2-2	0.45500001311302185
Q13315	T787	A0AVI2-2	0.45500001311302185
Q13315	S54	A0AVI2-3	0.4466666877269745
Q13315	S124	A0AVI2	0.45500001311302185
Q13315	Y561	A0AVI2	0.45500001311302185
Q13315	S571	A0AVI2	0.45500001311302185
Q13315	S1117	A0AVI2	0.45500001311302185
Q13315	T1310	A0AVI2	0.45500001311302185
Q13315	Y1530	A0AVI2	0.45500001311302185
Q13315	Y1660	A0AVI2	0.45500001311302185
Q13315	T1972	A0AVI2	0.45500001311302185
Q13315	S2049	A0AVI2	0.45500001311302185
Q13315	T2078	A0AVI2	0.45500001311302185
Q13315	S203	A0AVI4-2	0.4466666877269745
Q13315	T217	A0AVI4-2	0.45500001311302185
Q13315	S203	A0AVI4	0.4466666877269745
Q13315	T217	A0AVI4	0.45500001311302185
Q13315	S233	A0AVK6	0.45500001311302185
Q13315	T421	A0AVK6	0.4466666877269745
Q13315	T783	A0AVK6	0.4466666877269745
Q13315	S30	A0AVT1-2	0.45500001311302185
Q13315	Y79	A0AVT1-2	0.45500001311302185
Q13315	Y137	A0AVT1-2	0.45500001311302185
Q13315	S324	A0AVT1-2	0.45500001311302185
Q13315	S360	A0AVT1-2	0.45500001311302185
Q13315	S392	A0AVT1-2	0.45500001311302185
Q13315	T25	A0AVT1-3	0.45500001311302185
Q13315	T103	A0AVT1-3	0.45500001311302185
Q13315	S219	A0AVT1-3	0.4466666877269745
Q13315	S317	A0AVT1-3	0.45500001311302185
Q13315	T25	A0AVT1-4	0.45500001311302185
Q13315	T103	A0AVT1-4	0.45500001311302185
Q13315	S219	A0AVT1-4	0.4466666877269745
Q13315	S317	A0AVT1-4	0.45500001311302185
Q13315	T25	A0AVT1	0.45500001311302185
Q13315	T103	A0AVT1	0.45500001311302185
Q13315	S219	A0AVT1	0.45500001311302185
Q13315	S317	A0AVT1	0.45500001311302185
Q13315	S504	A0AVT1	0.45500001311302185
Q13315	Y553	A0AVT1	0.45500001311302185
Q13315	Y611	A0AVT1	0.45500001311302185
Q13315	S798	A0AVT1	0.45500001311302185
Q13315	S834	A0AVT1	0.45500001311302185
Q13315	S866	A0AVT1	0.45500001311302185
Q13315	T307	A0FGR8-2	0.45500001311302185
Q13315	S328	A0FGR8-2	0.45500001311302185
Q13315	S485	A0FGR8-2	0.45500001311302185
Q13315	S528	A0FGR8-2	0.4466666877269745
Q13315	T551	A0FGR8-2	0.45500001311302185
Q13315	S610	A0FGR8-2	0.45500001311302185
Q13315	S671	A0FGR8-2	0.4466666877269745
Q13315	T131	A0FGR8-4	0.45500001311302185
Q13315	S152	A0FGR8-4	0.45500001311302185
Q13315	S309	A0FGR8-4	0.45500001311302185
Q13315	S352	A0FGR8-4	0.4466666877269745
Q13315	T375	A0FGR8-4	0.45500001311302185
Q13315	S434	A0FGR8-4	0.45500001311302185
Q13315	S495	A0FGR8-4	0.4466666877269745
Q13315	S45	A0FGR8-5	0.4466666877269745
Q13315	S106	A0FGR8-5	0.4466666877269745
Q13315	T335	A0FGR8-6	0.45500001311302185
Q13315	S356	A0FGR8-6	0.45500001311302185
Q13315	S513	A0FGR8-6	0.45500001311302185
Q13315	S550	A0FGR8-6	0.4466666877269745
Q13315	S577	A0FGR8-6	0.4466666877269745
Q13315	T600	A0FGR8-6	0.45500001311302185
Q13315	S659	A0FGR8-6	0.45500001311302185
Q13315	S720	A0FGR8-6	0.4466666877269745
Q13315	T335	A0FGR8	0.45500001311302185
Q13315	S356	A0FGR8	0.45500001311302185
Q13315	S513	A0FGR8	0.45500001311302185
Q13315	S556	A0FGR8	0.4466666877269745
Q13315	T579	A0FGR8	0.45500001311302185
Q13315	S638	A0FGR8	0.45500001311302185
Q13315	S699	A0FGR8	0.4466666877269745
Q13315	T179	A0FGR9-2	0.45500001311302185
Q13315	T256	A0FGR9-2	0.45500001311302185
Q13315	T297	A0FGR9-2	0.45500001311302185
Q13315	T400	A0FGR9-2	0.45500001311302185
Q13315	T179	A0FGR9	0.45500001311302185
Q13315	T256	A0FGR9	0.45500001311302185
Q13315	T297	A0FGR9	0.45500001311302185
Q13315	T400	A0FGR9	0.45500001311302185
Q13315	T611	A0FGR9	0.4466666877269745
Q13315	T81	A0JLT2-2	0.45500001311302185
Q13315	Y87	A0JLT2-2	0.45500001311302185
Q13315	Y93	A0JLT2-2	0.45500001311302185
Q13315	S106	A0JLT2-2	0.45500001311302185
Q13315	T81	A0JLT2	0.45500001311302185
Q13315	Y87	A0JLT2	0.45500001311302185
Q13315	Y93	A0JLT2	0.45500001311302185
Q13315	S106	A0JLT2	0.45500001311302185
Q13315	T211	A0JNW5-2	0.45500001311302185
Q13315	S297	A0JNW5-2	0.4466666877269745
Q13315	S342	A0JNW5-2	0.4466666877269745
Q13315	T211	A0JNW5	0.45500001311302185
Q13315	S297	A0JNW5	0.4466666877269745
Q13315	S342	A0JNW5	0.4466666877269745
Q13315	T610	A0JNW5	0.45500001311302185
Q13315	T781	A0JNW5	0.4466666877269745
Q13315	T955	A0JNW5	0.4466666877269745
Q13315	S1017	A0JNW5	0.4466666877269745
Q13315	T1149	A0JNW5	0.4466666877269745
Q13315	T1177	A0JNW5	0.4466666877269745
Q13315	S1317	A0JNW5	0.45500001311302185
Q13315	S62	A0M8Q6	0.4466666877269745
Q13315	S569	A0MZ66-5	0.4466666877269745
Q13315	S599	A0MZ66-6	0.4466666877269745
Q13315	S217	A0MZ66-7	0.4466666877269745
Q13315	S629	A0MZ66	0.4466666877269745
Q13315	S31	A0PG75	0.4466666877269745
Q13315	S85	A0PG75	0.45500001311302185
Q13315	T231	A0PG75	0.45500001311302185
Q13315	S4	A0PGH1	0.4466666877269745
Q13315	T136	A0PJE2-2	0.45500001311302185
Q13315	T136	A0PJE2-3	0.45500001311302185
Q13315	S226	A0PJE2-3	0.45500001311302185
Q13315	T185	A0PJE2	0.45500001311302185
Q13315	S322	A0PJK1-2	0.45500001311302185
Q13315	S407	A0PJK1-2	0.45500001311302185
Q13315	S282	A0PJK1-3	0.45500001311302185
Q13315	S404	A0PJK1-3	0.45500001311302185
Q13315	S365	A0PJK1-4	0.45500001311302185
Q13315	S450	A0PJK1-4	0.45500001311302185
Q13315	S349	A0PJK1	0.45500001311302185
Q13315	S434	A0PJK1	0.45500001311302185
Q13315	T144	A0PJX0	0.45500001311302185
Q13315	S153	A0PJX2	0.45500001311302185
Q13315	T79	A0PJX4	0.4466666877269745
Q13315	Y223	A0PJY2-2	0.45500001311302185
Q13315	Y335	A0PJY2-2	0.45500001311302185
Q13315	Y269	A0PJY2-3	0.45500001311302185
Q13315	Y381	A0PJY2-3	0.45500001311302185
Q13315	Y273	A0PJY2	0.45500001311302185
Q13315	Y385	A0PJY2	0.45500001311302185
Q13315	S346	A0PJZ3	0.45500001311302185
Q13315	S118	A0PK00	0.45500001311302185
Q13315	S180	A0PK00	0.45500001311302185
Q13315	Y284	A0PK00	0.45500001311302185
Q13315	T936	A0PK03	0.45500001311302185
Q13315	T219	A0S0A8	0.5199999809265137
Q13315	S337	A0S0A8	0.5199999809265137
Q13315	Y373	A0S0A8	0.5199999809265137
Q13315	S384	A0T124	0.4466666877269745
Q13315	S475	A0T124	0.4466666877269745
Q13315	T513	A0T124	0.4466666877269745
Q13315	T516	A0T124	0.4466666877269745
Q13315	T580	A0T124	0.4466666877269745
Q13315	Y854	A0T124	0.4466666877269745
Q13315	S1091	A0T124	0.4466666877269745
Q13315	S1098	A0T124	0.4466666877269745
Q13315	S1115	A0T124	0.4466666877269745
Q13315	S1123	A0T124	0.4466666877269745
Q13315	T1194	A0T124	0.4466666877269745
Q13315	S1421	A0T124	0.4466666877269745
Q13315	S1497	A0T124	0.4466666877269745
Q13315	T1565	A0T124	0.4466666877269745
Q13315	S1688	A0T124	0.4466666877269745
Q13315	S1690	A0T124	0.4466666877269745
Q13315	T1936	A0T124	0.45500001311302185
Q13315	S1963	A0T124	0.4466666877269745
Q13315	S2177	A0T124	0.45500001311302185
Q13315	S2231	A0T124	0.45500001311302185
Q13315	T2333	A0T124	0.45500001311302185
Q13315	S82	A0ZSE6	0.45500001311302185
Q13315	Y315	A1A441	0.45500001311302185
Q13315	T507	A1A441	0.4466666877269745
Q13315	S512	A1A441	0.4466666877269745
Q13315	S515	A1A441	0.4466666877269745
Q13315	S518	A1A441	0.4466666877269745
Q13315	T57	A1A4F0-2	0.45500001311302185
Q13315	T65	A1A4F0-2	0.45500001311302185
Q13315	T57	A1A4F0	0.45500001311302185
Q13315	T65	A1A4F0	0.45500001311302185
Q13315	T32	A1A4S6	0.45500001311302185
Q13315	S91	A1A4S6	0.45500001311302185
Q13315	T518	A1A4S6	0.45500001311302185
Q13315	S521	A1A4S6	0.45500001311302185
Q13315	Y614	A1A4S6	0.4466666877269745
Q13315	S698	A1A4S6	0.4466666877269745
Q13315	T57	A1A4V9-2	0.45500001311302185
Q13315	T94	A1A4V9	0.45500001311302185
Q13315	S20	A1A4Y4	0.4466666877269745
Q13315	S84	A1A4Y4	0.45500001311302185
Q13315	Y122	A1A528	0.45500001311302185
Q13315	T282	A1A528	0.4466666877269745
Q13315	T353	A1A528	0.45500001311302185
Q13315	S451	A1A528	0.4466666877269745
Q13315	S611	A1A528	0.45500001311302185
Q13315	Y3	A1A580	0.45500001311302185
Q13315	S33	A1A580	0.45500001311302185
Q13315	S152	A1A5A8	0.45500001311302185
Q13315	S551	A1A5A8	0.4466666877269745
Q13315	S688	A1A5A8	0.4466666877269745
Q13315	S761	A1A5A8	0.4466666877269745
Q13315	T790	A1A5A8	0.4466666877269745
Q13315	S190	A1A5B4-2	0.45500001311302185
Q13315	S269	A1A5B4-2	0.45500001311302185
Q13315	Y390	A1A5B4-2	0.45500001311302185
Q13315	S489	A1A5B4	0.45500001311302185
Q13315	S568	A1A5B4	0.45500001311302185
Q13315	Y689	A1A5B4	0.45500001311302185
Q13315	Y387	A1A5C6	0.4466666877269745
Q13315	S350	A1A5C7-2	0.45500001311302185
Q13315	T373	A1A5C7-2	0.4466666877269745
Q13315	S261	A1A5C7-3	0.45500001311302185
Q13315	T284	A1A5C7-3	0.4466666877269745
Q13315	S172	A1A5C7-4	0.45500001311302185
Q13315	S196	A1A5C7-4	0.45500001311302185
Q13315	S172	A1A5C7	0.45500001311302185
Q13315	S196	A1A5C7	0.45500001311302185
Q13315	S631	A1A5C7	0.45500001311302185
Q13315	T654	A1A5C7	0.4466666877269745
Q13315	S295	A1A5D9-2	0.4466666877269745
Q13315	S502	A1A5D9	0.4466666877269745
Q13315	S27	A1E959	0.45500001311302185
Q13315	S29	A1E959	0.4466666877269745
Q13315	T251	A1E959	0.4466666877269745
Q13315	S73	A1IGU5	0.45500001311302185
Q13315	T208	A1IGU5	0.45500001311302185
Q13315	Y308	A1IGU5	0.45500001311302185
Q13315	S468	A1IGU5	0.4466666877269745
Q13315	S515	A1IGU5	0.4466666877269745
Q13315	S167	A1KZ92-2	0.4466666877269745
Q13315	S179	A1KZ92-2	0.45500001311302185
Q13315	T591	A1KZ92-2	0.45500001311302185
Q13315	Y691	A1KZ92-2	0.4466666877269745
Q13315	S719	A1KZ92-2	0.45500001311302185
Q13315	T837	A1KZ92-2	0.45500001311302185
Q13315	S897	A1KZ92-2	0.45500001311302185
Q13315	Y1036	A1KZ92-2	0.45500001311302185
Q13315	S167	A1KZ92	0.4466666877269745
Q13315	S179	A1KZ92	0.45500001311302185
Q13315	T591	A1KZ92	0.45500001311302185
Q13315	Y691	A1KZ92	0.45500001311302185
Q13315	S719	A1KZ92	0.45500001311302185
Q13315	T837	A1KZ92	0.45500001311302185
Q13315	S897	A1KZ92	0.45500001311302185
Q13315	Y1036	A1KZ92	0.45500001311302185
Q13315	S130	A1L020	0.4466666877269745
Q13315	T162	A1L020	0.45500001311302185
Q13315	T253	A1L020	0.45500001311302185
Q13315	Y298	A1L020	0.4466666877269745
Q13315	T127	A1L0T0	0.45500001311302185
Q13315	S564	A1L0T0	0.45500001311302185
Q13315	S158	A1L157	0.45500001311302185
Q13315	S199	A1L157	0.45500001311302185
Q13315	T48	A1L162	0.4466666877269745
Q13315	S57	A1L162	0.4466666877269745
Q13315	T47	A1L167	0.45500001311302185
Q13315	T51	A1L190	0.45500001311302185
Q13315	T114	A1L1A6	0.45500001311302185
Q13315	S472	A1L390-2	0.4466666877269745
Q13315	S61	A1L390-3	0.45500001311302185
Q13315	T383	A1L390-3	0.4466666877269745
Q13315	S883	A1L390-3	0.4466666877269745
Q13315	S61	A1L390	0.4466666877269745
Q13315	T439	A1L390	0.4466666877269745
Q13315	S939	A1L390	0.4466666877269745
Q13315	Y71	A1L3X0	0.45500001311302185
Q13315	S3	A1L443	0.45500001311302185
Q13315	S79	A1L443	0.45500001311302185
Q13315	S268	A1L443	0.45500001311302185
Q13315	T369	A1L443	0.4466666877269745
Q13315	S270	A1L453	0.45500001311302185
Q13315	S255	A1L491	0.45500001311302185
Q13315	S429	A1L491	0.45500001311302185
Q13315	S532	A1L491	0.45500001311302185
Q13315	T578	A1L491	0.45500001311302185
Q13315	S614	A1L491	0.45500001311302185
Q13315	Y659	A1L491	0.45500001311302185
Q13315	S672	A1L491	0.45500001311302185
Q13315	Y692	A1L491	0.45500001311302185
Q13315	S718	A1L491	0.45500001311302185
Q13315	T762	A1L491	0.45500001311302185
Q13315	T784	A1L491	0.45500001311302185
Q13315	S896	A1L491	0.45500001311302185
Q13315	S921	A1L491	0.45500001311302185
Q13315	Y101	A1L4G3	0.4633333086967468
Q13315	S179	A1L4G3	0.47166669368743896
Q13315	S285	A1L4H1-2	0.45500001311302185
Q13315	S419	A1L4H1-2	0.45500001311302185
Q13315	S285	A1L4H1	0.45500001311302185
Q13315	S419	A1L4H1	0.45500001311302185
Q13315	T1058	A1L4H1	0.4466666877269745
Q13315	Y259	A1L4K1	0.45500001311302185
Q13315	T436	A1L4K1	0.45500001311302185
Q13315	S6	A1L4L8	0.4466666877269745
Q13315	S37	A1L4L8	0.4466666877269745
Q13315	S147	A1L4Q6	0.4466666877269745
Q13315	S429	A1X283	0.4466666877269745
Q13315	S809	A1X283	0.4466666877269745
Q13315	S904	A1X283	0.45500001311302185
Q13315	S21	A1XBS5-2	0.45500001311302185
Q13315	S21	A1XBS5-3	0.45500001311302185
Q13315	S21	A1XBS5-4	0.45500001311302185
Q13315	S21	A1XBS5-5	0.45500001311302185
Q13315	S21	A1XBS5	0.45500001311302185
Q13315	T39	A1Y9B3	0.5383332967758179
Q13315	T312	A1YR24	0.45500001311302185
Q13315	S327	A1YR24	0.45500001311302185
Q13315	Y374	A1YR24	0.45500001311302185
Q13315	Y455	A1YR24	0.45500001311302185
Q13315	S506	A1YR24	0.4466666877269745
Q13315	S674	A1YR24	0.4466666877269745
Q13315	S4	A1Z1Q3-2	0.4466666877269745
Q13315	S357	A1Z1Q3-2	0.4466666877269745
Q13315	S122	A1Z1Q3-4	0.4466666877269745
Q13315	S122	A1Z1Q3-5	0.4466666877269745
Q13315	S8	A1Z1Q3-6	0.4466666877269745
Q13315	S4	A1Z1Q3	0.4466666877269745
Q13315	S357	A1Z1Q3	0.4466666877269745
Q13315	S97	A2A288-3	0.45500001311302185
Q13315	S196	A2A288-3	0.45500001311302185
Q13315	S97	A2A288-4	0.45500001311302185
Q13315	S196	A2A288-4	0.45500001311302185
Q13315	S243	A2A288-4	0.45500001311302185
Q13315	S97	A2A288	0.45500001311302185
Q13315	S196	A2A288	0.45500001311302185
Q13315	S243	A2A288	0.45500001311302185
Q13315	S276	A2A297	0.4633333086967468
Q13315	Y335	A2A297	0.47166669368743896
Q13315	S426	A2A297	0.4633333086967468
Q13315	S483	A2A297	0.4633333086967468
Q13315	S447	A2A2B2	0.45500001311302185
Q13315	T526	A2A2B2	0.45500001311302185
Q13315	T1111	A2A2B2	0.45500001311302185
Q13315	T179	A2A2D8	0.46666669845581055
Q13315	T984	A2A2D8	0.47333329916000366
Q13315	S291	A2A2E9	0.45500001311302185
Q13315	S297	A2A2E9	0.45500001311302185
Q13315	S496	A2A2E9	0.4466666877269745
Q13315	S642	A2A2E9	0.4466666877269745
Q13315	T718	A2A2E9	0.4466666877269745
Q13315	T1174	A2A2E9	0.45500001311302185
Q13315	S1278	A2A2E9	0.4466666877269745
Q13315	S1287	A2A2E9	0.4466666877269745
Q13315	S269	A2A2F7	0.46833330392837524
Q13315	S337	A2A2F7	0.4766666889190674
Q13315	S770	A2A2T2	0.45500001311302185
Q13315	S773	A2A2T2	0.4466666877269745
Q13315	S808	A2A2T2	0.45500001311302185
Q13315	Y1179	A2A2T2	0.45500001311302185
Q13315	S1196	A2A2T2	0.45500001311302185
Q13315	T226	A2A2V3	0.45500001311302185
Q13315	S391	A2A2V3	0.45500001311302185
Q13315	T428	A2A2V3	0.4466666877269745
Q13315	T541	A2A2V3	0.4466666877269745
Q13315	Y691	A2A2V3	0.45500001311302185
Q13315	T719	A2A2V3	0.4466666877269745
Q13315	S774	A2A2V3	0.45500001311302185
Q13315	S808	A2A2V3	0.45500001311302185
Q13315	Y816	A2A2V3	0.45500001311302185
Q13315	S887	A2A2V3	0.45500001311302185
Q13315	Y889	A2A2V3	0.45500001311302185
Q13315	Y1185	A2A2V3	0.4466666877269745
Q13315	S1198	A2A2V3	0.45500001311302185
Q13315	Y1217	A2A2V3	0.4466666877269745
Q13315	S1372	A2A2V3	0.45500001311302185
Q13315	S39	A2A2V5	0.4466666877269745
Q13315	T88	A2A2V5	0.4466666877269745
Q13315	S103	A2A2V5	0.45500001311302185
Q13315	T253	A2A2W8	0.4466666877269745
Q13315	T544	A2A2W8	0.45500001311302185
Q13315	S604	A2A2W8	0.45500001311302185
Q13315	T618	A2A2W8	0.4466666877269745
Q13315	T684	A2A2W8	0.4466666877269745
Q13315	T696	A2A2W8	0.4466666877269745
Q13315	T968	A2A2W8	0.45500001311302185
Q13315	S987	A2A2W8	0.4466666877269745
Q13315	S1173	A2A2W8	0.45500001311302185
Q13315	Y447	A2A2Y4-2	0.4466666877269745
Q13315	Y253	A2A2Y4-3	0.4466666877269745
Q13315	S37	A2A2Y4-4	0.45500001311302185
Q13315	Y104	A2A2Y4-4	0.45500001311302185
Q13315	Y403	A2A2Y4-5	0.4466666877269745
Q13315	Y447	A2A2Y4	0.4466666877269745
Q13315	Y143	A2A2Z9	0.45500001311302185
Q13315	S433	A2A2Z9	0.4466666877269745
Q13315	Y442	A2A2Z9	0.4466666877269745
Q13315	S469	A2A2Z9	0.4466666877269745
Q13315	Y609	A2A2Z9	0.4466666877269745
Q13315	S983	A2A2Z9	0.4466666877269745
Q13315	S988	A2A2Z9	0.4466666877269745
Q13315	T87	A2A322	0.4466666877269745
Q13315	S435	A2A322	0.4466666877269745
Q13315	S438	A2A322	0.4466666877269745
Q13315	T187	A2A329	0.4466666877269745
Q13315	S343	A2A329	0.4466666877269745
Q13315	S348	A2A329	0.4466666877269745
Q13315	S88	A2A368	0.4466666877269745
Q13315	Y237	A2A390	0.45500001311302185
Q13315	Y207	A2A3K4-2	0.45500001311302185
Q13315	S396	A2A3K4-2	0.4466666877269745
Q13315	S416	A2A3K4-2	0.4466666877269745
Q13315	Y780	A2A3K4-2	0.45500001311302185
Q13315	Y155	A2A3K4	0.45500001311302185
Q13315	S344	A2A3K4	0.4466666877269745
Q13315	S364	A2A3K4	0.4466666877269745
Q13315	Y728	A2A3K4	0.45500001311302185
Q13315	S20	A2A3L6	0.4466666877269745
Q13315	Y239	A2A3L6	0.45500001311302185
Q13315	S73	A2A3N6	0.45500001311302185
Q13315	Y81	A2A3N6	0.45500001311302185
Q13315	S528	A2A3N6	0.45500001311302185
Q13315	T100	A2A3N8	0.4466666877269745
Q13315	Y166	A2A3N8	0.45500001311302185
Q13315	T212	A2A3N8	0.45500001311302185
Q13315	T494	A2A3N8	0.45500001311302185
Q13315	Y30	A2AC57	0.45500001311302185
Q13315	T166	A2AC57	0.45500001311302185
Q13315	S106	A2AJT9-2	0.4466666877269745
Q13315	S355	A2AJT9-2	0.4466666877269745
Q13315	S365	A2AJT9-2	0.4466666877269745
Q13315	S383	A2AJT9-2	0.4466666877269745
Q13315	S387	A2AJT9-2	0.4466666877269745
Q13315	S622	A2AJT9-2	0.4466666877269745
Q13315	S106	A2AJT9-3	0.4466666877269745
Q13315	S355	A2AJT9-3	0.4466666877269745
Q13315	S365	A2AJT9-3	0.4466666877269745
Q13315	S383	A2AJT9-3	0.4466666877269745
Q13315	S387	A2AJT9-3	0.4466666877269745
Q13315	S106	A2AJT9	0.4466666877269745
Q13315	S355	A2AJT9	0.4466666877269745
Q13315	S365	A2AJT9	0.4466666877269745
Q13315	S383	A2AJT9	0.4466666877269745
Q13315	S387	A2AJT9	0.4466666877269745
Q13315	S609	A2AJT9	0.4466666877269745
Q13315	S651	A2AJT9	0.4466666877269745
Q13315	T107	A2BFH1	0.45500001311302185
Q13315	T125	A2BHY4	0.45500001311302185
Q13315	Y150	A2BHY4	0.45500001311302185
Q13315	S225	A2BHY4	0.45500001311302185
Q13315	Y856	A2BHY4	0.45500001311302185
Q13315	S1104	A2BHY4	0.45500001311302185
Q13315	S1238	A2BHY4	0.45500001311302185
Q13315	Y1384	A2BHY4	0.45500001311302185
Q13315	Y1560	A2BHY4	0.45500001311302185
Q13315	S1705	A2BHY4	0.45500001311302185
Q13315	Y97	A2CJ06	0.45500001311302185
Q13315	T363	A2CJ06	0.4466666877269745
Q13315	T444	A2CJ06	0.4466666877269745
Q13315	T129	A2I2N6	0.4466666877269745
Q13315	T401	A2I2N6	0.45500001311302185
Q13315	T437	A2I2N6	0.45500001311302185
Q13315	S594	A2I2N6	0.4466666877269745
Q13315	Y114	A2IDD0	0.45500001311302185
Q13315	S418	A2IDD5	0.45500001311302185
Q13315	S202	A2IXV4	0.45500001311302185
Q13315	Y252	A2IXV4	0.45500001311302185
Q13315	S174	A2PYH4-2	0.45500001311302185
Q13315	S4	A2PYH4	0.4466666877269745
Q13315	S72	A2PYH4	0.4466666877269745
Q13315	T77	A2PYH4	0.45500001311302185
Q13315	T81	A2PYH4	0.45500001311302185
Q13315	S179	A2PYH4	0.45500001311302185
Q13315	S207	A2PYH4	0.4466666877269745
Q13315	S502	A2PYH4	0.45500001311302185
Q13315	S942	A2PYH4	0.45500001311302185
Q13315	S1323	A2PYH4	0.4466666877269745
Q13315	S1338	A2PYH4	0.4466666877269745
Q13315	S1392	A2PYH4	0.4466666877269745
Q13315	S209	A2Q0V1	0.45500001311302185
Q13315	S115	A2RRB4	0.4466666877269745
Q13315	S126	A2RRB4	0.4466666877269745
Q13315	S181	A2RRB4	0.4466666877269745
Q13315	S184	A2RRB4	0.4466666877269745
Q13315	Y191	A2RRB4	0.4466666877269745
Q13315	S220	A2RRB4	0.4466666877269745
Q13315	S375	A2RRB4	0.45500001311302185
Q13315	T528	A2RRB4	0.45500001311302185
Q13315	S639	A2RRB4	0.4466666877269745
Q13315	Y670	A2RRB4	0.4466666877269745
Q13315	S759	A2RRB4	0.4466666877269745
Q13315	S877	A2RRB4	0.4466666877269745
Q13315	T944	A2RRB4	0.4466666877269745
Q13315	T1138	A2RRB4	0.4466666877269745
Q13315	T1152	A2RRB4	0.4466666877269745
Q13315	S1174	A2RRB4	0.4466666877269745
Q13315	S1243	A2RRB4	0.4466666877269745
Q13315	S1271	A2RRB4	0.4466666877269745
Q13315	S1313	A2RRB4	0.4466666877269745
Q13315	T1507	A2RRB4	0.4466666877269745
Q13315	T47	A2RRD2	0.45500001311302185
Q13315	S74	A2RRD2	0.45500001311302185
Q13315	S362	A2RRD2	0.45500001311302185
Q13315	S429	A2RRD3	0.45500001311302185
Q13315	T106	A2RRD8	0.45500001311302185
Q13315	S274	A2RRF1	0.4466666877269745
Q13315	S310	A2RRF1	0.45500001311302185
Q13315	S414	A2RRF1	0.45500001311302185
Q13315	S417	A2RRF1	0.45500001311302185
Q13315	S451	A2RRF1	0.45500001311302185
Q13315	S253	A2RRF2	0.4466666877269745
Q13315	T374	A2RRF2	0.4466666877269745
Q13315	T469	A2RRF2	0.4466666877269745
Q13315	S670	A2RRF2	0.45500001311302185
Q13315	S92	A2RRF3	0.4466666877269745
Q13315	S609	A2RRF3	0.4466666877269745
Q13315	S10	A2RRH5-2	0.4466666877269745
Q13315	T375	A2RRH5-2	0.45500001311302185
Q13315	Y626	A2RRH5-2	0.45500001311302185
Q13315	S10	A2RRH5-3	0.4466666877269745
Q13315	S10	A2RRH5-4	0.4466666877269745
Q13315	T502	A2RRH5-4	0.45500001311302185
Q13315	Y753	A2RRH5-4	0.45500001311302185
Q13315	S10	A2RRH5	0.45500001311302185
Q13315	T472	A2RRH5	0.45500001311302185
Q13315	Y723	A2RRH5	0.45500001311302185
Q13315	S31	A2RRL7-3	0.4466666877269745
Q13315	S32	A2RRL7-4	0.4466666877269745
Q13315	S32	A2RRL7	0.4466666877269745
Q13315	S35	A2RRM0	0.45500001311302185
Q13315	Y114	A2RRM0	0.45500001311302185
Q13315	S288	A2RRM0	0.45500001311302185
Q13315	S4	A2RRM7	0.4466666877269745
Q13315	T153	A2RRM7	0.45500001311302185
Q13315	S278	A2RRM7	0.4466666877269745
Q13315	S96	A2RRP1-2	0.45500001311302185
Q13315	T219	A2RRP1-2	0.45500001311302185
Q13315	T287	A2RRP1-2	0.45500001311302185
Q13315	S736	A2RRP1-2	0.45500001311302185
Q13315	S761	A2RRP1-2	0.45500001311302185
Q13315	T1066	A2RRP1-2	0.45500001311302185
Q13315	S1281	A2RRP1-2	0.4466666877269745
Q13315	S1299	A2RRP1-2	0.4466666877269745
Q13315	S1361	A2RRP1-2	0.45500001311302185
Q13315	Y1515	A2RRP1-2	0.45500001311302185
Q13315	T2073	A2RRP1-2	0.45500001311302185
Q13315	Y2108	A2RRP1-2	0.45500001311302185
Q13315	S2164	A2RRP1-2	0.45500001311302185
Q13315	S96	A2RRP1	0.45500001311302185
Q13315	T219	A2RRP1	0.45500001311302185
Q13315	T287	A2RRP1	0.45500001311302185
Q13315	S736	A2RRP1	0.45500001311302185
Q13315	S761	A2RRP1	0.45500001311302185
Q13315	T1186	A2RRP1	0.45500001311302185
Q13315	S1401	A2RRP1	0.4466666877269745
Q13315	S1419	A2RRP1	0.4466666877269745
Q13315	S1481	A2RRP1	0.45500001311302185
Q13315	Y1635	A2RRP1	0.45500001311302185
Q13315	T2193	A2RRP1	0.45500001311302185
Q13315	Y2228	A2RRP1	0.45500001311302185
Q13315	S2284	A2RRP1	0.45500001311302185
Q13315	S360	A2RRR8	0.45500001311302185
Q13315	Y552	A2RRR8	0.45500001311302185
Q13315	T786	A2RRR8	0.45500001311302185
Q13315	T880	A2RRR8	0.45500001311302185
Q13315	T952	A2RRR8	0.45500001311302185
Q13315	Y1081	A2RRR8	0.45500001311302185
Q13315	S1092	A2RRR8	0.45500001311302185
Q13315	T1147	A2RRR8	0.45500001311302185
Q13315	T1349	A2RRR8	0.45500001311302185
Q13315	S1441	A2RRR8	0.45500001311302185
Q13315	Y1503	A2RRR8	0.45500001311302185
Q13315	S1776	A2RRR8	0.45500001311302185
Q13315	S159	A2RTX5-2	0.45500001311302185
Q13315	Y337	A2RTX5-2	0.45500001311302185
Q13315	Y362	A2RTX5-2	0.45500001311302185
Q13315	Y654	A2RTX5-2	0.45500001311302185
Q13315	S159	A2RTX5	0.4466666877269745
Q13315	Y311	A2RTX5	0.45500001311302185
Q13315	Y432	A2RTX5	0.45500001311302185
Q13315	Y457	A2RTX5	0.45500001311302185
Q13315	Y749	A2RTX5	0.45500001311302185
Q13315	S252	A2RTY3-3	0.45500001311302185
Q13315	T447	A2RTY3-3	0.45500001311302185
Q13315	S258	A2RTY3-4	0.45500001311302185
Q13315	S218	A2RTY3-5	0.45500001311302185
Q13315	S292	A2RTY3	0.45500001311302185
Q13315	T487	A2RTY3	0.45500001311302185
Q13315	Y273	A2RTY8	0.45500001311302185
Q13315	T5	A2RU30-2	0.4466666877269745
Q13315	S246	A2RU30-2	0.4466666877269745
Q13315	T281	A2RU30-2	0.4466666877269745
Q13315	S354	A2RU30-2	0.4466666877269745
Q13315	T5	A2RU30-3	0.4466666877269745
Q13315	S246	A2RU30-3	0.4466666877269745
Q13315	T281	A2RU30-3	0.4466666877269745
Q13315	S354	A2RU30-3	0.4466666877269745
Q13315	Y84	A2RU30	0.4466666877269745
Q13315	T143	A2RU30	0.4466666877269745
Q13315	S384	A2RU30	0.4466666877269745
Q13315	T419	A2RU30	0.4466666877269745
Q13315	S492	A2RU30	0.4466666877269745
Q13315	T65	A2RU37	0.45500001311302185
Q13315	T36	A2RU48	0.45500001311302185
Q13315	S138	A2RU48	0.45500001311302185
Q13315	Y209	A2RU48	0.45500001311302185
Q13315	S67	A2RU49-2	0.45500001311302185
Q13315	S67	A2RU49-3	0.45500001311302185
Q13315	S67	A2RU49	0.45500001311302185
Q13315	S257	A2RU54	0.45500001311302185
Q13315	Y265	A2RU54	0.45500001311302185
Q13315	Y268	A2RU54	0.45500001311302185
Q13315	S253	A2RU67	0.45500001311302185
Q13315	Y306	A2RU67	0.45500001311302185
Q13315	T323	A2RU67	0.45500001311302185
Q13315	S395	A2RU67	0.45500001311302185
Q13315	S398	A2RU67	0.45500001311302185
Q13315	S46	A2RUB1-1	0.4466666877269745
Q13315	S79	A2RUB1-1	0.45500001311302185
Q13315	T86	A2RUB1-1	0.45500001311302185
Q13315	Y153	A2RUB1-1	0.45500001311302185
Q13315	S177	A2RUB1-1	0.4466666877269745
Q13315	S296	A2RUB1-1	0.4466666877269745
Q13315	S345	A2RUB1-1	0.4466666877269745
Q13315	T357	A2RUB1-1	0.4466666877269745
Q13315	S363	A2RUB1-1	0.4466666877269745
Q13315	S478	A2RUB1-1	0.4466666877269745
Q13315	S500	A2RUB1-1	0.45500001311302185
Q13315	S519	A2RUB1-1	0.4466666877269745
Q13315	T625	A2RUB1-1	0.45500001311302185
Q13315	S635	A2RUB1-1	0.45500001311302185
Q13315	S46	A2RUB1-2	0.4466666877269745
Q13315	S79	A2RUB1-2	0.45500001311302185
Q13315	T86	A2RUB1-2	0.45500001311302185
Q13315	Y153	A2RUB1-2	0.45500001311302185
Q13315	S177	A2RUB1-2	0.4466666877269745
Q13315	S296	A2RUB1-2	0.4466666877269745
Q13315	S345	A2RUB1-2	0.4466666877269745
Q13315	T357	A2RUB1-2	0.4466666877269745
Q13315	S363	A2RUB1-2	0.4466666877269745
Q13315	S478	A2RUB1-2	0.4466666877269745
Q13315	S500	A2RUB1-2	0.45500001311302185
Q13315	S519	A2RUB1-2	0.4466666877269745
Q13315	T625	A2RUB1-2	0.4466666877269745
Q13315	S635	A2RUB1-2	0.4466666877269745
Q13315	S699	A2RUB1-2	0.45500001311302185
Q13315	S774	A2RUB1-2	0.4466666877269745
Q13315	T783	A2RUB1-2	0.4466666877269745
Q13315	S111	A2RUB1-5	0.4466666877269745
Q13315	S139	A2RUB1-5	0.45500001311302185
Q13315	S159	A2RUB1-5	0.45500001311302185
Q13315	S212	A2RUB1-5	0.4466666877269745
Q13315	S245	A2RUB1-5	0.45500001311302185
Q13315	T252	A2RUB1-5	0.45500001311302185
Q13315	Y319	A2RUB1-5	0.45500001311302185
Q13315	S343	A2RUB1-5	0.4466666877269745
Q13315	S462	A2RUB1-5	0.4466666877269745
Q13315	S511	A2RUB1-5	0.4466666877269745
Q13315	T523	A2RUB1-5	0.4466666877269745
Q13315	S529	A2RUB1-5	0.4466666877269745
Q13315	S644	A2RUB1-5	0.4466666877269745
Q13315	S666	A2RUB1-5	0.45500001311302185
Q13315	S685	A2RUB1-5	0.4466666877269745
Q13315	T791	A2RUB1-5	0.45500001311302185
Q13315	S801	A2RUB1-5	0.45500001311302185
Q13315	S111	A2RUB1	0.4466666877269745
Q13315	S139	A2RUB1	0.45500001311302185
Q13315	S159	A2RUB1	0.45500001311302185
Q13315	S212	A2RUB1	0.4466666877269745
Q13315	S245	A2RUB1	0.45500001311302185
Q13315	T252	A2RUB1	0.45500001311302185
Q13315	Y319	A2RUB1	0.45500001311302185
Q13315	S343	A2RUB1	0.4466666877269745
Q13315	S462	A2RUB1	0.4466666877269745
Q13315	S511	A2RUB1	0.4466666877269745
Q13315	T523	A2RUB1	0.4466666877269745
Q13315	S529	A2RUB1	0.4466666877269745
Q13315	S644	A2RUB1	0.4466666877269745
Q13315	S666	A2RUB1	0.45500001311302185
Q13315	S685	A2RUB1	0.4466666877269745
Q13315	T791	A2RUB1	0.4466666877269745
Q13315	S801	A2RUB1	0.4466666877269745
Q13315	S865	A2RUB1	0.45500001311302185
Q13315	S940	A2RUB1	0.4466666877269745
Q13315	T949	A2RUB1	0.4466666877269745
Q13315	S192	A2RUB6-2	0.4466666877269745
Q13315	S158	A2RUB6-3	0.4466666877269745
Q13315	T405	A2RUB6-3	0.4466666877269745
Q13315	T495	A2RUB6-3	0.4466666877269745
Q13315	Y544	A2RUB6-3	0.4466666877269745
Q13315	S547	A2RUB6-3	0.4466666877269745
Q13315	S550	A2RUB6-3	0.4466666877269745
Q13315	T589	A2RUB6-3	0.4466666877269745
Q13315	T604	A2RUB6-3	0.4466666877269745
Q13315	S797	A2RUB6-3	0.4466666877269745
Q13315	T818	A2RUB6-3	0.45500001311302185
Q13315	S158	A2RUB6-4	0.4466666877269745
Q13315	S192	A2RUB6	0.4466666877269745
Q13315	T439	A2RUB6	0.4466666877269745
Q13315	T529	A2RUB6	0.4466666877269745
Q13315	Y578	A2RUB6	0.4466666877269745
Q13315	S581	A2RUB6	0.4466666877269745
Q13315	S584	A2RUB6	0.4466666877269745
Q13315	T623	A2RUB6	0.4466666877269745
Q13315	T638	A2RUB6	0.4466666877269745
Q13315	S831	A2RUB6	0.4466666877269745
Q13315	T852	A2RUB6	0.45500001311302185
Q13315	S101	A2RUG3	0.45500001311302185
Q13315	Y276	A2RUH7	0.45500001311302185
Q13315	S143	A2RUQ5	0.45500001311302185
Q13315	Y22	A2RUR9-2	0.4466666877269745
Q13315	S276	A2RUR9-2	0.4466666877269745
Q13315	Y409	A2RUR9-2	0.4466666877269745
Q13315	S594	A2RUR9-2	0.4466666877269745
Q13315	T600	A2RUR9-2	0.4466666877269745
Q13315	T143	A2RUR9-3	0.4466666877269745
Q13315	S256	A2RUR9-3	0.4466666877269745
Q13315	S298	A2RUR9-3	0.4466666877269745
Q13315	Y439	A2RUR9-3	0.4466666877269745
Q13315	S693	A2RUR9-3	0.4466666877269745
Q13315	Y826	A2RUR9-3	0.4466666877269745
Q13315	S1057	A2RUR9-3	0.4466666877269745
Q13315	T1063	A2RUR9-3	0.4466666877269745
Q13315	T143	A2RUR9	0.4466666877269745
Q13315	T338	A2RUR9	0.4466666877269745
Q13315	T463	A2RUR9	0.4466666877269745
Q13315	S536	A2RUR9	0.4466666877269745
Q13315	S578	A2RUR9	0.4466666877269745
Q13315	Y719	A2RUR9	0.4466666877269745
Q13315	S973	A2RUR9	0.4466666877269745
Q13315	Y1106	A2RUR9	0.4466666877269745
Q13315	S1291	A2RUR9	0.4466666877269745
Q13315	T1297	A2RUR9	0.4466666877269745
Q13315	Y93	A2RUS2-2	0.4466666877269745
Q13315	Y119	A2RUS2-2	0.45500001311302185
Q13315	Y641	A2RUS2-2	0.45500001311302185
Q13315	T679	A2RUS2-2	0.45500001311302185
Q13315	T780	A2RUS2-2	0.45500001311302185
Q13315	S811	A2RUS2-2	0.45500001311302185
Q13315	S950	A2RUS2-2	0.45500001311302185
Q13315	S52	A2RUS2-3	0.45500001311302185
Q13315	S262	A2RUS2-3	0.4466666877269745
Q13315	Y93	A2RUS2-4	0.4466666877269745
Q13315	Y119	A2RUS2-4	0.45500001311302185
Q13315	Y93	A2RUS2	0.4466666877269745
Q13315	Y119	A2RUS2	0.45500001311302185
Q13315	Y693	A2RUS2	0.45500001311302185
Q13315	T731	A2RUS2	0.45500001311302185
Q13315	T832	A2RUS2	0.45500001311302185
Q13315	S863	A2RUS2	0.45500001311302185
Q13315	S1002	A2RUS2	0.45500001311302185
Q13315	Y30	A2RUU4	0.45500001311302185
Q13315	T243	A2TJX0	0.4466666877269745
Q13315	Y359	A2TJX0	0.4466666877269745
Q13315	S363	A2TJX0	0.4466666877269745
Q13315	T66	A2VCK2	0.45500001311302185
Q13315	S137	A2VCL2-1	0.45500001311302185
Q13315	S182	A2VCL2-1	0.45500001311302185
Q13315	Y190	A2VCL2-1	0.45500001311302185
Q13315	S137	A2VCL2	0.45500001311302185
Q13315	S182	A2VCL2	0.45500001311302185
Q13315	Y190	A2VCL2	0.45500001311302185
Q13315	S468	A2VCL2	0.4466666877269745
Q13315	T850	A2VCL2	0.4466666877269745
Q13315	S3811	A2VCQ8	0.5249999761581421
Q13315	T4015	A2VCQ8	0.5249999761581421
Q13315	Y4091	A2VCQ8	0.5249999761581421
Q13315	Y4158	A2VCQ8	0.5249999761581421
Q13315	T99	A2VDJ0-2	0.45500001311302185
Q13315	T105	A2VDJ0-2	0.45500001311302185
Q13315	Y419	A2VDJ0-2	0.45500001311302185
Q13315	S560	A2VDJ0-2	0.4466666877269745
Q13315	S697	A2VDJ0-2	0.4466666877269745
Q13315	Y1096	A2VDJ0-2	0.4466666877269745
Q13315	Y116	A2VDJ0-3	0.45500001311302185
Q13315	T224	A2VDJ0-3	0.4466666877269745
Q13315	T342	A2VDJ0-3	0.45500001311302185
Q13315	T470	A2VDJ0-3	0.45500001311302185
Q13315	T476	A2VDJ0-3	0.45500001311302185
Q13315	Y706	A2VDJ0-3	0.45500001311302185
Q13315	S847	A2VDJ0-3	0.4466666877269745
Q13315	S984	A2VDJ0-3	0.4466666877269745
Q13315	Y1383	A2VDJ0-3	0.4466666877269745
Q13315	Y116	A2VDJ0-5	0.45500001311302185
Q13315	T224	A2VDJ0-5	0.45500001311302185
Q13315	T342	A2VDJ0-5	0.45500001311302185
Q13315	T470	A2VDJ0-5	0.45500001311302185
Q13315	T476	A2VDJ0-5	0.45500001311302185
Q13315	Y790	A2VDJ0-5	0.45500001311302185
Q13315	S931	A2VDJ0-5	0.4466666877269745
Q13315	S1068	A2VDJ0-5	0.4466666877269745
Q13315	Y1467	A2VDJ0-5	0.4466666877269745
Q13315	Y116	A2VDJ0	0.45500001311302185
Q13315	T224	A2VDJ0	0.45500001311302185
Q13315	T342	A2VDJ0	0.45500001311302185
Q13315	T469	A2VDJ0	0.45500001311302185
Q13315	T475	A2VDJ0	0.45500001311302185
Q13315	Y789	A2VDJ0	0.45500001311302185
Q13315	S930	A2VDJ0	0.4466666877269745
Q13315	S1067	A2VDJ0	0.4466666877269745
Q13315	Y1466	A2VDJ0	0.45500001311302185
Q13315	S32	A2VEC9-2	0.45500001311302185
Q13315	S937	A2VEC9-2	0.45500001311302185
Q13315	S1145	A2VEC9-2	0.45500001311302185
Q13315	S1158	A2VEC9-2	0.45500001311302185
Q13315	Y326	A2VEC9	0.45500001311302185
Q13315	S1154	A2VEC9	0.45500001311302185
Q13315	S1937	A2VEC9	0.45500001311302185
Q13315	S2145	A2VEC9	0.45500001311302185
Q13315	S2158	A2VEC9	0.45500001311302185
Q13315	S2743	A2VEC9	0.45500001311302185
Q13315	T3115	A2VEC9	0.45500001311302185
Q13315	T3309	A2VEC9	0.45500001311302185
Q13315	S3354	A2VEC9	0.45500001311302185
Q13315	S4416	A2VEC9	0.45500001311302185
Q13315	S4954	A2VEC9	0.45500001311302185
Q13315	Y39	A3EXL0	0.45500001311302185
Q13315	S365	A3EXL0	0.45500001311302185
Q13315	S385	A3EXL0	0.45500001311302185
Q13315	T519	A3EXL0	0.45500001311302185
Q13315	T133	A3KFT3	0.45500001311302185
Q13315	Y466	A3KMH1-2	0.45500001311302185
Q13315	Y741	A3KMH1-2	0.45500001311302185
Q13315	T854	A3KMH1-2	0.45500001311302185
Q13315	Y1008	A3KMH1-2	0.45500001311302185
Q13315	Y433	A3KMH1-3	0.45500001311302185
Q13315	Y708	A3KMH1-3	0.45500001311302185
Q13315	T821	A3KMH1-3	0.45500001311302185
Q13315	Y975	A3KMH1-3	0.45500001311302185
Q13315	S1156	A3KMH1-3	0.45500001311302185
Q13315	T1254	A3KMH1-3	0.45500001311302185
Q13315	S1381	A3KMH1-3	0.45500001311302185
Q13315	T1389	A3KMH1-3	0.45500001311302185
Q13315	Y1735	A3KMH1-3	0.45500001311302185
Q13315	Y466	A3KMH1	0.45500001311302185
Q13315	Y741	A3KMH1	0.45500001311302185
Q13315	T854	A3KMH1	0.45500001311302185
Q13315	Y1008	A3KMH1	0.45500001311302185
Q13315	S1189	A3KMH1	0.45500001311302185
Q13315	T1287	A3KMH1	0.45500001311302185
Q13315	S1414	A3KMH1	0.45500001311302185
Q13315	T1422	A3KMH1	0.45500001311302185
Q13315	Y1768	A3KMH1	0.45500001311302185
Q13315	S39	A3KN82	0.45500001311302185
Q13315	T610	A3KN82	0.45500001311302185
Q13315	S640	A3KN82	0.4466666877269745
Q13315	S743	A3KN82	0.45500001311302185
Q13315	T1074	A3KN82	0.4466666877269745
Q13315	S1076	A3KN82	0.4466666877269745
Q13315	S1277	A3KN82	0.4466666877269745
Q13315	S1344	A3KN82	0.4466666877269745
Q13315	T112	A3KN83-2	0.4466666877269745
Q13315	S186	A3KN83-2	0.4466666877269745
Q13315	S195	A3KN83-2	0.4466666877269745
Q13315	S351	A3KN83-2	0.45500001311302185
Q13315	Y557	A3KN83-2	0.45500001311302185
Q13315	S688	A3KN83-2	0.4466666877269745
Q13315	S767	A3KN83-2	0.45500001311302185
Q13315	S832	A3KN83-2	0.4466666877269745
Q13315	T834	A3KN83-2	0.4466666877269745
Q13315	S836	A3KN83-2	0.4466666877269745
Q13315	S898	A3KN83-2	0.45500001311302185
Q13315	S983	A3KN83-2	0.45500001311302185
Q13315	Y1099	A3KN83-2	0.45500001311302185
Q13315	Y1269	A3KN83-2	0.45500001311302185
Q13315	T1327	A3KN83-2	0.4466666877269745
Q13315	T1387	A3KN83-2	0.4466666877269745
Q13315	S1390	A3KN83-2	0.4466666877269745
Q13315	T111	A3KN83-3	0.4466666877269745
Q13315	S185	A3KN83-3	0.4466666877269745
Q13315	S194	A3KN83-3	0.4466666877269745
Q13315	S350	A3KN83-3	0.45500001311302185
Q13315	Y556	A3KN83-3	0.45500001311302185
Q13315	S687	A3KN83-3	0.4466666877269745
Q13315	S766	A3KN83-3	0.45500001311302185
Q13315	S831	A3KN83-3	0.4466666877269745
Q13315	T833	A3KN83-3	0.4466666877269745
Q13315	S835	A3KN83-3	0.4466666877269745
Q13315	S897	A3KN83-3	0.45500001311302185
Q13315	S982	A3KN83-3	0.45500001311302185
Q13315	Y1098	A3KN83-3	0.45500001311302185
Q13315	Y1268	A3KN83-3	0.45500001311302185
Q13315	T1326	A3KN83-3	0.4466666877269745
Q13315	T1386	A3KN83-3	0.4466666877269745
Q13315	S1389	A3KN83-3	0.4466666877269745
Q13315	T112	A3KN83-4	0.4466666877269745
Q13315	S186	A3KN83-4	0.4466666877269745
Q13315	S195	A3KN83-4	0.4466666877269745
Q13315	S351	A3KN83-4	0.45500001311302185
Q13315	Y557	A3KN83-4	0.45500001311302185
Q13315	S688	A3KN83-4	0.4466666877269745
Q13315	T113	A3KN83	0.4466666877269745
Q13315	S187	A3KN83	0.4466666877269745
Q13315	S196	A3KN83	0.4466666877269745
Q13315	S352	A3KN83	0.45500001311302185
Q13315	Y558	A3KN83	0.45500001311302185
Q13315	S689	A3KN83	0.4466666877269745
Q13315	S768	A3KN83	0.45500001311302185
Q13315	S833	A3KN83	0.4466666877269745
Q13315	T835	A3KN83	0.4466666877269745
Q13315	S837	A3KN83	0.4466666877269745
Q13315	S899	A3KN83	0.45500001311302185
Q13315	S984	A3KN83	0.45500001311302185
Q13315	Y1100	A3KN83	0.45500001311302185
Q13315	Y1270	A3KN83	0.45500001311302185
Q13315	T1328	A3KN83	0.4466666877269745
Q13315	T1388	A3KN83	0.4466666877269745
Q13315	S1391	A3KN83	0.4466666877269745
Q13315	S379	A3QJZ6	0.45500001311302185
Q13315	S407	A3QJZ6	0.45500001311302185
Q13315	T224	A4D0S4-2	0.45500001311302185
Q13315	S515	A4D0S4-2	0.45500001311302185
Q13315	T224	A4D0S4-3	0.45500001311302185
Q13315	S515	A4D0S4-3	0.45500001311302185
Q13315	S919	A4D0S4-3	0.45500001311302185
Q13315	T1416	A4D0S4-3	0.45500001311302185
Q13315	T224	A4D0S4	0.45500001311302185
Q13315	S515	A4D0S4	0.45500001311302185
Q13315	S919	A4D0S4	0.45500001311302185
Q13315	T1416	A4D0S4	0.45500001311302185
Q13315	T778	A4D0V7	0.45500001311302185
Q13315	S866	A4D0V7	0.45500001311302185
Q13315	Y966	A4D0V7	0.4466666877269745
Q13315	S984	A4D0V7	0.4466666877269745
Q13315	T995	A4D0V7	0.4466666877269745
Q13315	T24	A4D0Y5	0.45500001311302185
Q13315	S65	A4D0Y5	0.45500001311302185
Q13315	Y336	A4D126	0.5216667056083679
Q13315	S140	A4D174	0.45500001311302185
Q13315	Y244	A4D1B5-2	0.45500001311302185
Q13315	S257	A4D1B5-2	0.45500001311302185
Q13315	T287	A4D1B5-2	0.45500001311302185
Q13315	T455	A4D1B5-2	0.45500001311302185
Q13315	S499	A4D1B5-2	0.45500001311302185
Q13315	S546	A4D1B5-2	0.45500001311302185
Q13315	Y560	A4D1B5-2	0.45500001311302185
Q13315	Y244	A4D1B5-3	0.45500001311302185
Q13315	S257	A4D1B5-3	0.45500001311302185
Q13315	T287	A4D1B5-3	0.45500001311302185
Q13315	S481	A4D1B5-3	0.45500001311302185
Q13315	S528	A4D1B5-3	0.45500001311302185
Q13315	Y542	A4D1B5-3	0.45500001311302185
Q13315	T45	A4D1B5-4	0.45500001311302185
Q13315	T81	A4D1B5-4	0.45500001311302185
Q13315	S167	A4D1B5-4	0.45500001311302185
Q13315	S216	A4D1B5-4	0.45500001311302185
Q13315	Y244	A4D1B5	0.45500001311302185
Q13315	S257	A4D1B5	0.45500001311302185
Q13315	T287	A4D1B5	0.45500001311302185
Q13315	S481	A4D1B5	0.45500001311302185
Q13315	S528	A4D1B5	0.45500001311302185
Q13315	Y542	A4D1B5	0.45500001311302185
Q13315	S581	A4D1B5	0.4466666877269745
Q13315	T651	A4D1B5	0.45500001311302185
Q13315	T687	A4D1B5	0.45500001311302185
Q13315	S773	A4D1B5	0.45500001311302185
Q13315	S822	A4D1B5	0.45500001311302185
Q13315	S13	A4D1E1	0.45500001311302185
Q13315	S211	A4D1E1	0.4466666877269745
Q13315	S327	A4D1E1	0.45500001311302185
Q13315	Y373	A4D1E1	0.4466666877269745
Q13315	Y552	A4D1E1	0.4466666877269745
Q13315	S679	A4D1E1	0.4466666877269745
Q13315	S830	A4D1E1	0.4466666877269745
Q13315	S913	A4D1E1	0.4466666877269745
Q13315	S942	A4D1E1	0.4466666877269745
Q13315	S948	A4D1E1	0.4466666877269745
Q13315	T1011	A4D1E1	0.4466666877269745
Q13315	S1079	A4D1E1	0.4466666877269745
Q13315	T129	A4D1E9	0.45500001311302185
Q13315	S10	A4D1F6-2	0.45500001311302185
Q13315	Y33	A4D1F6-2	0.45500001311302185
Q13315	Y68	A4D1F6-2	0.45500001311302185
Q13315	S37	A4D1F6	0.4466666877269745
Q13315	S52	A4D1F6	0.4466666877269745
Q13315	Y242	A4D1F6	0.45500001311302185
Q13315	Y289	A4D1F6	0.45500001311302185
Q13315	Y473	A4D1F6	0.45500001311302185
Q13315	S553	A4D1F6	0.45500001311302185
Q13315	S611	A4D1F6	0.45500001311302185
Q13315	S648	A4D1F6	0.45500001311302185
Q13315	S659	A4D1F6	0.45500001311302185
Q13315	Y682	A4D1F6	0.45500001311302185
Q13315	Y717	A4D1F6	0.45500001311302185
Q13315	T777	A4D1F6	0.45500001311302185
Q13315	S818	A4D1F6	0.45500001311302185
Q13315	S45	A4D1G6	0.45500001311302185
Q13315	S147	A4D1G6	0.45500001311302185
Q13315	S398	A4D1G6	0.45500001311302185
Q13315	S456	A4D1G6	0.4466666877269745
Q13315	T111	A4D1N6	0.4466666877269745
Q13315	S177	A4D1N6	0.45500001311302185
Q13315	T102	A4D1P6-2	0.45500001311302185
Q13315	T139	A4D1P6-2	0.45500001311302185
Q13315	T185	A4D1P6-2	0.45500001311302185
Q13315	S232	A4D1P6-2	0.4466666877269745
Q13315	T102	A4D1P6-3	0.45500001311302185
Q13315	T139	A4D1P6-3	0.45500001311302185
Q13315	T185	A4D1P6-3	0.45500001311302185
Q13315	S232	A4D1P6-3	0.4466666877269745
Q13315	T102	A4D1P6	0.45500001311302185
Q13315	T139	A4D1P6	0.45500001311302185
Q13315	T185	A4D1P6	0.45500001311302185
Q13315	S232	A4D1P6	0.45500001311302185
Q13315	S26	A4D1S5-2	0.45500001311302185
Q13315	S26	A4D1S5	0.45500001311302185
Q13315	T123	A4D1T9	0.45500001311302185
Q13315	T219	A4D1T9	0.45500001311302185
Q13315	Y381	A4D1U4	0.4466666877269745
Q13315	T34	A4D1Z8	0.45500001311302185
Q13315	T20	A4D256	0.45500001311302185
Q13315	S44	A4D256	0.45500001311302185
Q13315	S51	A4D256	0.45500001311302185
Q13315	S146	A4D256	0.45500001311302185
Q13315	T519	A4D256	0.4466666877269745
Q13315	T226	A4D263	0.4466666877269745
Q13315	T332	A4D263	0.45500001311302185
Q13315	T358	A4D263	0.45500001311302185
Q13315	S383	A4D263	0.4466666877269745
Q13315	Y425	A4D263	0.45500001311302185
Q13315	T181	A4D2A2	0.3383333086967468
Q13315	Y182	A4D2A2	0.3383333086967468
Q13315	T183	A4D2A2	0.3383333086967468
Q13315	T191	A4D2A2	0.3383333086967468
Q13315	Y192	A4D2A2	0.3383333086967468
Q13315	S197	A4D2A2	0.3383333086967468
Q13315	T199	A4D2A2	0.3383333086967468
Q13315	S208	A4D2A2	0.3383333086967468
Q13315	T213	A4D2A2	0.7200000286102295
Q13315	S216	A4D2A2	0.33000001311302185
Q13315	Y221	A4D2A2	0.3383333086967468
Q13315	T224	A4D2A2	0.3383333086967468
Q13315	S227	A4D2A2	0.3383333086967468
Q13315	S241	A4D2A2	0.3383333086967468
Q13315	S252	A4D2A2	0.3383333086967468
Q13315	T254	A4D2A2	0.3383333086967468
Q13315	T262	A4D2A2	0.3383333086967468
Q13315	S272	A4D2A2	0.3383333086967468
Q13315	T274	A4D2A2	0.3383333086967468
Q13315	T283	A4D2A2	0.3383333086967468
Q13315	S294	A4D2A2	0.33000001311302185
Q13315	T296	A4D2A2	0.3383333086967468
Q13315	Y297	A4D2A2	0.3383333086967468
Q13315	S309	A4D2A2	0.33000001311302185
Q13315	S314	A4D2A2	0.33000001311302185
Q13315	T320	A4D2A2	0.33000001311302185
Q13315	Y333	A4D2A2	0.3383333086967468
Q13315	S339	A4D2A2	0.3383333086967468
Q13315	Y345	A4D2A2	0.3383333086967468
Q13315	S365	A4D2A2	0.3383333086967468
Q13315	S388	A4D2A2	0.3383333086967468
Q13315	S392	A4D2A2	0.3383333086967468
Q13315	Y393	A4D2A2	0.3383333086967468
Q13315	S401	A4D2A2	0.3383333086967468
Q13315	Y403	A4D2A2	0.3383333086967468
Q13315	T404	A4D2A2	0.3383333086967468
Q13315	T405	A4D2A2	0.3383333086967468
Q13315	S409	A4D2A2	0.3383333086967468
Q13315	S410	A4D2A2	0.3383333086967468
Q13315	T415	A4D2A2	0.3383333086967468
Q13315	S422	A4D2A2	0.3383333086967468
Q13315	S424	A4D2A2	0.3383333086967468
Q13315	T428	A4D2A2	0.3383333086967468
Q13315	T456	A4D2A2	0.3383333086967468
Q13315	T466	A4D2A2	0.3383333086967468
Q13315	S468	A4D2A2	0.3383333086967468
Q13315	T476	A4D2A2	0.3383333086967468
Q13315	T477	A4D2A2	0.3383333086967468
Q13315	S483	A4D2A2	0.3383333086967468
Q13315	Y492	A4D2A2	0.3383333086967468
Q13315	Y495	A4D2A2	0.7300000190734863
Q13315	S500	A4D2A2	0.3383333086967468
Q13315	S513	A4D2A2	0.3383333086967468
Q13315	T538	A4D2A2	0.3383333086967468
Q13315	Y539	A4D2A2	0.3383333086967468
Q13315	S544	A4D2A2	0.33000001311302185
Q13315	S549	A4D2A2	0.33000001311302185
Q13315	Y562	A4D2A2	0.3383333086967468
Q13315	S576	A4D2A2	0.3383333086967468
Q13315	Y580	A4D2A2	0.3383333086967468
Q13315	T582	A4D2A2	0.3383333086967468
Q13315	Y585	A4D2A2	0.3383333086967468
Q13315	S595	A4D2A2	0.33000001311302185
Q13315	T599	A4D2A2	0.33000001311302185
Q13315	Y600	A4D2A2	0.33000001311302185
Q13315	T601	A4D2A2	0.33000001311302185
Q13315	S602	A4D2A2	0.33000001311302185
Q13315	T605	A4D2A2	0.33000001311302185
Q13315	S613	A4D2A2	0.3383333086967468
Q13315	T614	A4D2A2	0.3383333086967468
Q13315	S640	A4D2A2	0.3383333086967468
Q13315	S643	A4D2A2	0.33000001311302185
Q13315	T651	A4D2A2	0.33000001311302185
Q13315	T654	A4D2A2	0.33000001311302185
Q13315	T664	A4D2A2	0.33000001311302185
Q13315	S670	A4D2A2	0.3383333086967468
Q13315	S674	A4D2A2	0.33000001311302185
Q13315	S678	A4D2A2	0.3383333086967468
Q13315	S686	A4D2A2	0.3383333086967468
Q13315	T690	A4D2A2	0.33000001311302185
Q13315	Y701	A4D2A2	0.3383333086967468
Q13315	S712	A4D2A2	0.3383333086967468
Q13315	T714	A4D2A2	0.3383333086967468
Q13315	T717	A4D2A2	0.3383333086967468
Q13315	T252	A4D2B8-2	0.45500001311302185
Q13315	T252	A4D2B8-3	0.45500001311302185
Q13315	T252	A4D2B8	0.45500001311302185
Q13315	T9	A4D2P6	0.4466666877269745
Q13315	T721	A4D2P6	0.4466666877269745
Q13315	Y901	A4D2P6	0.4466666877269745
Q13315	T1037	A4D2P6	0.45500001311302185
Q13315	S460	A4D7U5	0.5516666769981384
Q13315	T37	A4D7V1	0.5600000023841858
Q13315	S204	A4D7V1	0.5516666769981384
Q13315	T1034	A4D997	0.4466666877269745
Q13315	S1105	A4D997	0.4466666877269745
Q13315	S1134	A4D997	0.45500001311302185
Q13315	S1207	A4D997	0.4466666877269745
Q13315	T1220	A4D997	0.45500001311302185
Q13315	T1259	A4D997	0.45500001311302185
Q13315	T1331	A4D997	0.4466666877269745
Q13315	S1536	A4D997	0.4466666877269745
Q13315	T1555	A4D997	0.4466666877269745
Q13315	T73	A4FU01-2	0.45500001311302185
Q13315	S168	A4FU01-2	0.45500001311302185
Q13315	T45	A4FU01-3	0.45500001311302185
Q13315	S140	A4FU01-3	0.45500001311302185
Q13315	S96	A4FU01-4	0.45500001311302185
Q13315	S451	A4FU01-4	0.45500001311302185
Q13315	T73	A4FU01-5	0.45500001311302185
Q13315	S168	A4FU01-5	0.45500001311302185
Q13315	T45	A4FU01-6	0.45500001311302185
Q13315	S140	A4FU01-6	0.45500001311302185
Q13315	T73	A4FU01	0.45500001311302185
Q13315	S168	A4FU01	0.45500001311302185
Q13315	S523	A4FU01	0.45500001311302185
Q13315	S138	A4FU28	0.4466666877269745
Q13315	S510	A4FU28	0.4466666877269745
Q13315	T573	A4FU28	0.4466666877269745
Q13315	S631	A4FU28	0.4466666877269745
Q13315	S23	A4FU49-3	0.45500001311302185
Q13315	S483	A4FU49-3	0.4466666877269745
Q13315	S23	A4FU49-4	0.45500001311302185
Q13315	S478	A4FU49	0.4466666877269745
Q13315	S183	A4FU63	0.45500001311302185
Q13315	T258	A4FU63	0.45500001311302185
Q13315	Y356	A4FU63	0.45500001311302185
Q13315	T49	A4FU69-2	0.45500001311302185
Q13315	T49	A4FU69-3	0.4466666877269745
Q13315	Y975	A4FU69-3	0.4466666877269745
Q13315	T49	A4FU69-4	0.4466666877269745
Q13315	T49	A4FU69	0.4466666877269745
Q13315	Y1099	A4FU69	0.4466666877269745
Q13315	S59	A4FU92	0.4466666877269745
Q13315	Y99	A4FU92	0.45500001311302185
Q13315	T112	A4FU92	0.4466666877269745
Q13315	S265	A4FU92	0.45500001311302185
Q13315	T386	A4FU92	0.45500001311302185
Q13315	T400	A4FU92	0.45500001311302185
Q13315	S433	A4FU92	0.45500001311302185
Q13315	T490	A4FU92	0.45500001311302185
Q13315	T392	A4FUP2	0.5133333206176758
Q13315	S410	A4FUP2	0.5133333206176758
Q13315	T44	A4IF30-2	0.45500001311302185
Q13315	T103	A4IF30-2	0.45500001311302185
Q13315	T67	A4IF30	0.4466666877269745
Q13315	T203	A4IF30	0.45500001311302185
Q13315	T262	A4IF30	0.45500001311302185
Q13315	Y46	A4KYM0	0.4466666877269745
Q13315	Y5	A4QN01	0.4466666877269745
Q13315	Y40	A4QN01	0.45500001311302185
Q13315	T116	A4QN01	0.45500001311302185
Q13315	S31	A4QN25	0.4466666877269745
Q13315	S214	A4QN25	0.4466666877269745
Q13315	S220	A4QN25	0.4466666877269745
Q13315	S222	A4QN25	0.4466666877269745
Q13315	S284	A4QN25	0.4466666877269745
Q13315	S313	A4QN25	0.4466666877269745
Q13315	T145	A4QPA5	0.4466666877269745
Q13315	T176	A4QPA5	0.4466666877269745
Q13315	T295	A4QPA5	0.4466666877269745
Q13315	S412	A4QPA5	0.4466666877269745
Q13315	T220	A4QPB2	0.45500001311302185
Q13315	T209	A4QPH2-2	0.45500001311302185
Q13315	S245	A4QPH2-2	0.45500001311302185
Q13315	T209	A4QPH2	0.45500001311302185
Q13315	S245	A4QPH2	0.45500001311302185
Q13315	S574	A4QPH2	0.45500001311302185
Q13315	Y580	A4QPH2	0.45500001311302185
Q13315	T327	A4UGR9-2	0.45500001311302185
Q13315	S732	A4UGR9-2	0.45500001311302185
Q13315	S1503	A4UGR9-2	0.4466666877269745
Q13315	S1543	A4UGR9-2	0.4466666877269745
Q13315	T1684	A4UGR9-2	0.4466666877269745
Q13315	S1825	A4UGR9-2	0.4466666877269745
Q13315	S1831	A4UGR9-2	0.4466666877269745
Q13315	S1973	A4UGR9-2	0.4466666877269745
Q13315	S1998	A4UGR9-2	0.4466666877269745
Q13315	T2016	A4UGR9-2	0.4466666877269745
Q13315	T2035	A4UGR9-2	0.4466666877269745
Q13315	S2078	A4UGR9-2	0.4466666877269745
Q13315	S2180	A4UGR9-2	0.4466666877269745
Q13315	Y2346	A4UGR9-2	0.4466666877269745
Q13315	T2370	A4UGR9-2	0.4466666877269745
Q13315	S2394	A4UGR9-2	0.4466666877269745
Q13315	Y2668	A4UGR9-2	0.4466666877269745
Q13315	S2689	A4UGR9-2	0.4466666877269745
Q13315	S2835	A4UGR9-2	0.4466666877269745
Q13315	S2840	A4UGR9-2	0.4466666877269745
Q13315	S2885	A4UGR9-2	0.4466666877269745
Q13315	S3128	A4UGR9-2	0.4466666877269745
Q13315	T3138	A4UGR9-2	0.4466666877269745
Q13315	S3315	A4UGR9-2	0.4466666877269745
Q13315	T374	A4UGR9-3	0.45500001311302185
Q13315	S779	A4UGR9-3	0.45500001311302185
Q13315	S1550	A4UGR9-3	0.4466666877269745
Q13315	S1590	A4UGR9-3	0.4466666877269745
Q13315	T1731	A4UGR9-3	0.4466666877269745
Q13315	S1872	A4UGR9-3	0.4466666877269745
Q13315	S1878	A4UGR9-3	0.4466666877269745
Q13315	S2020	A4UGR9-3	0.4466666877269745
Q13315	S2045	A4UGR9-3	0.4466666877269745
Q13315	T2063	A4UGR9-3	0.4466666877269745
Q13315	T2082	A4UGR9-3	0.4466666877269745
Q13315	S2125	A4UGR9-3	0.4466666877269745
Q13315	S2227	A4UGR9-3	0.4466666877269745
Q13315	Y2393	A4UGR9-3	0.4466666877269745
Q13315	T2417	A4UGR9-3	0.4466666877269745
Q13315	S2441	A4UGR9-3	0.4466666877269745
Q13315	Y2715	A4UGR9-3	0.4466666877269745
Q13315	S2736	A4UGR9-3	0.4466666877269745
Q13315	S2882	A4UGR9-3	0.4466666877269745
Q13315	S2887	A4UGR9-3	0.4466666877269745
Q13315	S2932	A4UGR9-3	0.4466666877269745
Q13315	S3175	A4UGR9-3	0.4466666877269745
Q13315	T3185	A4UGR9-3	0.4466666877269745
Q13315	S84	A4UGR9-4	0.4466666877269745
Q13315	S650	A4UGR9-4	0.4466666877269745
Q13315	T677	A4UGR9-4	0.4466666877269745
Q13315	T680	A4UGR9-4	0.4466666877269745
Q13315	T689	A4UGR9-4	0.4466666877269745
Q13315	T818	A4UGR9-4	0.4466666877269745
Q13315	S838	A4UGR9-4	0.45500001311302185
Q13315	S475	A4UGR9-5	0.4466666877269745
Q13315	T502	A4UGR9-5	0.4466666877269745
Q13315	T505	A4UGR9-5	0.4466666877269745
Q13315	T514	A4UGR9-5	0.4466666877269745
Q13315	T643	A4UGR9-5	0.4466666877269745
Q13315	S663	A4UGR9-5	0.45500001311302185
Q13315	S84	A4UGR9-6	0.4466666877269745
Q13315	S683	A4UGR9-6	0.4466666877269745
Q13315	T710	A4UGR9-6	0.4466666877269745
Q13315	T713	A4UGR9-6	0.4466666877269745
Q13315	T722	A4UGR9-6	0.4466666877269745
Q13315	T851	A4UGR9-6	0.4466666877269745
Q13315	S871	A4UGR9-6	0.45500001311302185
Q13315	S428	A4UGR9-7	0.4466666877269745
Q13315	T455	A4UGR9-7	0.4466666877269745
Q13315	T458	A4UGR9-7	0.4466666877269745
Q13315	T467	A4UGR9-7	0.4466666877269745
Q13315	T596	A4UGR9-7	0.4466666877269745
Q13315	S616	A4UGR9-7	0.45500001311302185
Q13315	T374	A4UGR9	0.4466666877269745
Q13315	S779	A4UGR9	0.45500001311302185
Q13315	S1550	A4UGR9	0.4466666877269745
Q13315	S1590	A4UGR9	0.4466666877269745
Q13315	T1731	A4UGR9	0.4466666877269745
Q13315	S1872	A4UGR9	0.4466666877269745
Q13315	S1878	A4UGR9	0.4466666877269745
Q13315	S2020	A4UGR9	0.4466666877269745
Q13315	S2045	A4UGR9	0.4466666877269745
Q13315	T2063	A4UGR9	0.4466666877269745
Q13315	T2082	A4UGR9	0.4466666877269745
Q13315	S2125	A4UGR9	0.4466666877269745
Q13315	S2227	A4UGR9	0.4466666877269745
Q13315	Y2393	A4UGR9	0.4466666877269745
Q13315	T2417	A4UGR9	0.4466666877269745
Q13315	S2441	A4UGR9	0.4466666877269745
Q13315	Y2715	A4UGR9	0.4466666877269745
Q13315	S2736	A4UGR9	0.4466666877269745
Q13315	S2882	A4UGR9	0.4466666877269745
Q13315	S2887	A4UGR9	0.4466666877269745
Q13315	S2932	A4UGR9	0.4466666877269745
Q13315	S3175	A4UGR9	0.4466666877269745
Q13315	T3185	A4UGR9	0.4466666877269745
Q13315	S3362	A4UGR9	0.4466666877269745
Q13315	S41	A5A3E0	0.45500001311302185
Q13315	S78	A5A3E0	0.4466666877269745
Q13315	Y248	A5A3E0	0.45500001311302185
Q13315	S424	A5A3E0	0.4466666877269745
Q13315	T434	A5A3E0	0.4466666877269745
Q13315	T557	A5A3E0	0.4466666877269745
Q13315	T777	A5A3E0	0.45500001311302185
Q13315	Y791	A5A3E0	0.45500001311302185
Q13315	T995	A5A3E0	0.45500001311302185
Q13315	Y342	A5D6W7	0.45500001311302185
Q13315	T356	A5D8T8	0.45500001311302185
Q13315	T45	A5D8V6	0.45500001311302185
Q13315	S65	A5D8V6	0.45500001311302185
Q13315	Y542	A5D8V7	0.4466666877269745
Q13315	S281	A5D8W1-2	0.45500001311302185
Q13315	S358	A5D8W1-2	0.45500001311302185
Q13315	Y580	A5D8W1-2	0.45500001311302185
Q13315	S798	A5D8W1-2	0.45500001311302185
Q13315	S263	A5D8W1-5	0.45500001311302185
Q13315	S340	A5D8W1-5	0.45500001311302185
Q13315	Y562	A5D8W1-5	0.45500001311302185
Q13315	S826	A5D8W1-5	0.45500001311302185
Q13315	S281	A5D8W1	0.45500001311302185
Q13315	S358	A5D8W1	0.45500001311302185
Q13315	Y580	A5D8W1	0.45500001311302185
Q13315	S844	A5D8W1	0.45500001311302185
Q13315	S382	A5D8W3	0.45500001311302185
Q13315	Y601	A5D8W3	0.45500001311302185
Q13315	T174	A5PKU7	0.45500001311302185
Q13315	Y474	A5PKU7	0.4466666877269745
Q13315	S169	A5PKW4-2	0.4466666877269745
Q13315	S145	A5PKW4	0.4466666877269745
Q13315	S548	A5PKW4	0.4466666877269745
Q13315	T142	A5PKZ0	0.45500001311302185
Q13315	T160	A5PKZ0	0.45500001311302185
Q13315	T207	A5PKZ0	0.45500001311302185
Q13315	T284	A5PKZ0	0.45500001311302185
Q13315	T384	A5PKZ0	0.45500001311302185
Q13315	Y477	A5PKZ0	0.45500001311302185
Q13315	S52	A5PL00	0.45500001311302185
Q13315	S250	A5PL00	0.45500001311302185
Q13315	S781	A5PL00	0.45500001311302185
Q13315	T1256	A5PL00	0.45500001311302185
Q13315	S147	A5PLK6-2	0.4466666877269745
Q13315	T208	A5PLK6-2	0.4466666877269745
Q13315	T371	A5PLK6-2	0.4466666877269745
Q13315	Y430	A5PLK6-2	0.45500001311302185
Q13315	S48	A5PLK6-3	0.4466666877269745
Q13315	T109	A5PLK6-3	0.4466666877269745
Q13315	T272	A5PLK6-3	0.4466666877269745
Q13315	Y331	A5PLK6-3	0.45500001311302185
Q13315	S48	A5PLK6-4	0.4466666877269745
Q13315	T109	A5PLK6-4	0.4466666877269745
Q13315	T272	A5PLK6-4	0.4466666877269745
Q13315	Y331	A5PLK6-4	0.45500001311302185
Q13315	S147	A5PLK6-5	0.4466666877269745
Q13315	T208	A5PLK6-5	0.4466666877269745
Q13315	T371	A5PLK6-5	0.4466666877269745
Q13315	Y430	A5PLK6-5	0.45500001311302185
Q13315	T10	A5PLK6-6	0.4466666877269745
Q13315	T79	A5PLK6-6	0.45500001311302185
Q13315	T10	A5PLK6	0.4466666877269745
Q13315	T79	A5PLK6	0.45500001311302185
Q13315	S624	A5PLK6	0.4466666877269745
Q13315	T685	A5PLK6	0.4466666877269745
Q13315	T848	A5PLK6	0.4466666877269745
Q13315	Y907	A5PLK6	0.45500001311302185
Q13315	S39	A5PLL1	0.45500001311302185
Q13315	S219	A5PLL1	0.4466666877269745
Q13315	T281	A5PLL1	0.45500001311302185
Q13315	S346	A5PLL1	0.4466666877269745
Q13315	T135	A5PLL7	0.45500001311302185
Q13315	T182	A5PLL7	0.45500001311302185
Q13315	S67	A5PLN7-2	0.4466666877269745
Q13315	T172	A5PLN7-2	0.45500001311302185
Q13315	S358	A5PLN7-3	0.4466666877269745
Q13315	T463	A5PLN7-3	0.45500001311302185
Q13315	S349	A5PLN7-4	0.4466666877269745
Q13315	T454	A5PLN7-4	0.45500001311302185
Q13315	S358	A5PLN7	0.4466666877269745
Q13315	T463	A5PLN7	0.45500001311302185
Q13315	T26	A5PLN9-2	0.45500001311302185
Q13315	S90	A5PLN9-2	0.45500001311302185
Q13315	S115	A5PLN9-2	0.4466666877269745
Q13315	Y179	A5PLN9-2	0.45500001311302185
Q13315	Y213	A5PLN9-2	0.45500001311302185
Q13315	T277	A5PLN9-2	0.45500001311302185
Q13315	T324	A5PLN9-2	0.45500001311302185
Q13315	T340	A5PLN9-2	0.45500001311302185
Q13315	T26	A5PLN9-4	0.45500001311302185
Q13315	S90	A5PLN9-4	0.45500001311302185
Q13315	S115	A5PLN9-4	0.4466666877269745
Q13315	Y179	A5PLN9-4	0.45500001311302185
Q13315	Y213	A5PLN9-4	0.45500001311302185
Q13315	T277	A5PLN9-4	0.45500001311302185
Q13315	T324	A5PLN9-4	0.45500001311302185
Q13315	T341	A5PLN9-4	0.45500001311302185
Q13315	T26	A5PLN9-5	0.45500001311302185
Q13315	S90	A5PLN9-5	0.45500001311302185
Q13315	S115	A5PLN9-5	0.4466666877269745
Q13315	Y179	A5PLN9-5	0.45500001311302185
Q13315	Y219	A5PLN9-5	0.45500001311302185
Q13315	T283	A5PLN9-5	0.45500001311302185
Q13315	T330	A5PLN9-5	0.45500001311302185
Q13315	T347	A5PLN9-5	0.45500001311302185
Q13315	T26	A5PLN9-7	0.45500001311302185
Q13315	S90	A5PLN9-7	0.45500001311302185
Q13315	S115	A5PLN9-7	0.4466666877269745
Q13315	Y179	A5PLN9-7	0.45500001311302185
Q13315	Y213	A5PLN9-7	0.45500001311302185
Q13315	T277	A5PLN9-7	0.45500001311302185
Q13315	T26	A5PLN9	0.45500001311302185
Q13315	S90	A5PLN9	0.45500001311302185
Q13315	S115	A5PLN9	0.4466666877269745
Q13315	Y179	A5PLN9	0.45500001311302185
Q13315	Y219	A5PLN9	0.45500001311302185
Q13315	T283	A5PLN9	0.45500001311302185
Q13315	T330	A5PLN9	0.45500001311302185
Q13315	T346	A5PLN9	0.45500001311302185
Q13315	S97	A5PLP2	0.45500001311302185
Q13315	T188	A5PLP2	0.45500001311302185
Q13315	S140	A5X2G7	0.5716667175292969
Q13315	T58	A5X5Y0-2	0.45500001311302185
Q13315	S130	A5X5Y0-2	0.45500001311302185
Q13315	Y274	A5X5Y0-2	0.45500001311302185
Q13315	T73	A5X5Y0-3	0.45500001311302185
Q13315	S160	A5X5Y0-3	0.45500001311302185
Q13315	Y304	A5X5Y0-3	0.45500001311302185
Q13315	T73	A5X5Y0-4	0.45500001311302185
Q13315	S145	A5X5Y0-4	0.45500001311302185
Q13315	Y289	A5X5Y0-4	0.45500001311302185
Q13315	T58	A5X5Y0	0.45500001311302185
Q13315	S145	A5X5Y0	0.45500001311302185
Q13315	Y289	A5X5Y0	0.45500001311302185
Q13315	Y148	A5X8Z9	0.45500001311302185
Q13315	S161	A5X8Z9	0.45500001311302185
Q13315	S401	A5X8Z9	0.45500001311302185
Q13315	S406	A5X8Z9	0.45500001311302185
Q13315	S678	A5YKK6-2	0.4466666877269745
Q13315	Y851	A5YKK6-2	0.45500001311302185
Q13315	T1068	A5YKK6-2	0.4466666877269745
Q13315	S1104	A5YKK6-2	0.45500001311302185
Q13315	S1145	A5YKK6-2	0.45500001311302185
Q13315	T1338	A5YKK6-2	0.4466666877269745
Q13315	T1462	A5YKK6-2	0.45500001311302185
Q13315	T1580	A5YKK6-2	0.4466666877269745
Q13315	Y1718	A5YKK6-2	0.45500001311302185
Q13315	S1810	A5YKK6-2	0.4466666877269745
Q13315	T1949	A5YKK6-2	0.45500001311302185
Q13315	T2161	A5YKK6-2	0.45500001311302185
Q13315	S2193	A5YKK6-2	0.45500001311302185
Q13315	S2198	A5YKK6-2	0.45500001311302185
Q13315	Y2205	A5YKK6-2	0.45500001311302185
Q13315	S678	A5YKK6-3	0.45500001311302185
Q13315	Y851	A5YKK6-3	0.45500001311302185
Q13315	T1068	A5YKK6-3	0.4466666877269745
Q13315	S1104	A5YKK6-3	0.45500001311302185
Q13315	S1145	A5YKK6-3	0.45500001311302185
Q13315	T1338	A5YKK6-3	0.4466666877269745
Q13315	T1462	A5YKK6-3	0.45500001311302185
Q13315	T1580	A5YKK6-3	0.4466666877269745
Q13315	Y1718	A5YKK6-3	0.45500001311302185
Q13315	S1810	A5YKK6-3	0.4466666877269745
Q13315	T1949	A5YKK6-3	0.45500001311302185
Q13315	S678	A5YKK6-4	0.4466666877269745
Q13315	Y856	A5YKK6-4	0.45500001311302185
Q13315	T1073	A5YKK6-4	0.4466666877269745
Q13315	S1109	A5YKK6-4	0.45500001311302185
Q13315	S1150	A5YKK6-4	0.45500001311302185
Q13315	T1343	A5YKK6-4	0.4466666877269745
Q13315	T1467	A5YKK6-4	0.45500001311302185
Q13315	S678	A5YKK6	0.4466666877269745
Q13315	Y856	A5YKK6	0.45500001311302185
Q13315	T1073	A5YKK6	0.4466666877269745
Q13315	S1109	A5YKK6	0.45500001311302185
Q13315	S1150	A5YKK6	0.45500001311302185
Q13315	T1343	A5YKK6	0.4466666877269745
Q13315	T1467	A5YKK6	0.45500001311302185
Q13315	T1585	A5YKK6	0.4466666877269745
Q13315	Y1723	A5YKK6	0.45500001311302185
Q13315	S1815	A5YKK6	0.4466666877269745
Q13315	T1954	A5YKK6	0.45500001311302185
Q13315	T2166	A5YKK6	0.45500001311302185
Q13315	S2198	A5YKK6	0.45500001311302185
Q13315	S2203	A5YKK6	0.45500001311302185
Q13315	Y2210	A5YKK6	0.45500001311302185
Q13315	T193	A5YM69	0.4466666877269745
Q13315	Y1132	A5YRV1	0.4749999940395355
Q13315	T1244	A5YRV1	0.46666669845581055
Q13315	Y183	A5YVE9	0.45500001311302185
Q13315	Y208	A5YVE9	0.45500001311302185
Q13315	S327	A5YVE9	0.45500001311302185
Q13315	S276	A5YW33	0.4466666877269745
Q13315	S454	A5YW33	0.45500001311302185
Q13315	T461	A5YW33	0.45500001311302185
Q13315	Y469	A5YW33	0.45500001311302185
Q13315	S566	A5YW33	0.45500001311302185
Q13315	S68	A6BM72-2	0.45500001311302185
Q13315	S909	A6BM72-2	0.4466666877269745
Q13315	S143	A6BM72-3	0.45500001311302185
Q13315	S102	A6BM72-4	0.4466666877269745
Q13315	S143	A6BM72	0.45500001311302185
Q13315	S984	A6BM72	0.4466666877269745
Q13315	T125	A6H8M8	0.45500001311302185
Q13315	Y150	A6H8M8	0.45500001311302185
Q13315	S225	A6H8M8	0.45500001311302185
Q13315	Y856	A6H8M8	0.45500001311302185
Q13315	S1104	A6H8M8	0.45500001311302185
Q13315	S1238	A6H8M8	0.4466666877269745
Q13315	Y1384	A6H8M8	0.45500001311302185
Q13315	Y1560	A6H8M8	0.45500001311302185
Q13315	S1705	A6H8M8	0.45500001311302185
Q13315	S382	A6H8M9	0.45500001311302185
Q13315	T351	A6H8W4	0.4466666877269745
Q13315	S933	A6H8W4	0.4466666877269745
Q13315	S1035	A6H8W4	0.4466666877269745
Q13315	S1067	A6H8W4	0.4466666877269745
Q13315	S1074	A6H8W4	0.4466666877269745
Q13315	T1092	A6H8W4	0.4466666877269745
Q13315	S1108	A6H8W4	0.4466666877269745
Q13315	T1245	A6H8W4	0.4466666877269745
Q13315	S1248	A6H8W4	0.4466666877269745
Q13315	S1253	A6H8W4	0.4466666877269745
Q13315	S25	A6H8Y1-2	0.4466666877269745
Q13315	S304	A6H8Y1-2	0.4466666877269745
Q13315	T347	A6H8Y1-2	0.4466666877269745
Q13315	S547	A6H8Y1-2	0.4466666877269745
Q13315	S1341	A6H8Y1-2	0.4466666877269745
Q13315	S1526	A6H8Y1-2	0.4466666877269745
Q13315	T1551	A6H8Y1-2	0.4466666877269745
Q13315	S1621	A6H8Y1-2	0.4466666877269745
Q13315	T1659	A6H8Y1-2	0.4466666877269745
Q13315	S1724	A6H8Y1-2	0.4466666877269745
Q13315	T1978	A6H8Y1-2	0.4466666877269745
Q13315	S2092	A6H8Y1-2	0.4466666877269745
Q13315	T2113	A6H8Y1-2	0.4466666877269745
Q13315	S25	A6H8Y1-3	0.4466666877269745
Q13315	S304	A6H8Y1-3	0.4466666877269745
Q13315	T347	A6H8Y1-3	0.4466666877269745
Q13315	S547	A6H8Y1-3	0.4466666877269745
Q13315	S1341	A6H8Y1-3	0.4466666877269745
Q13315	S25	A6H8Y1-4	0.4466666877269745
Q13315	S304	A6H8Y1-4	0.4466666877269745
Q13315	T347	A6H8Y1-4	0.4466666877269745
Q13315	S547	A6H8Y1-4	0.4466666877269745
Q13315	S1341	A6H8Y1-4	0.4466666877269745
Q13315	S731	A6H8Y1-5	0.4466666877269745
Q13315	S284	A6H8Y1-6	0.4466666877269745
Q13315	T327	A6H8Y1-6	0.4466666877269745
Q13315	S527	A6H8Y1-6	0.4466666877269745
Q13315	S1321	A6H8Y1-6	0.4466666877269745
Q13315	S1506	A6H8Y1-6	0.4466666877269745
Q13315	T1531	A6H8Y1-6	0.4466666877269745
Q13315	S1601	A6H8Y1-6	0.4466666877269745
Q13315	T1639	A6H8Y1-6	0.4466666877269745
Q13315	S1704	A6H8Y1-6	0.4466666877269745
Q13315	T1958	A6H8Y1-6	0.4466666877269745
Q13315	S2072	A6H8Y1-6	0.4466666877269745
Q13315	T2093	A6H8Y1-6	0.4466666877269745
Q13315	T2387	A6H8Y1-6	0.4466666877269745
Q13315	S2525	A6H8Y1-6	0.4466666877269745
Q13315	S25	A6H8Y1-7	0.4466666877269745
Q13315	S304	A6H8Y1-7	0.4466666877269745
Q13315	T347	A6H8Y1-7	0.4466666877269745
Q13315	S547	A6H8Y1-7	0.4466666877269745
Q13315	S1341	A6H8Y1-7	0.4466666877269745
Q13315	S1526	A6H8Y1-7	0.4466666877269745
Q13315	T1551	A6H8Y1-7	0.4466666877269745
Q13315	S1621	A6H8Y1-7	0.4466666877269745
Q13315	T1659	A6H8Y1-7	0.4466666877269745
Q13315	S1724	A6H8Y1-7	0.4466666877269745
Q13315	S2060	A6H8Y1-7	0.4466666877269745
Q13315	T2081	A6H8Y1-7	0.4466666877269745
Q13315	T2375	A6H8Y1-7	0.4466666877269745
Q13315	S2513	A6H8Y1-7	0.4466666877269745
Q13315	T115	A6H8Y1-8	0.4466666877269745
Q13315	S228	A6H8Y1-8	0.4466666877269745
Q13315	T249	A6H8Y1-8	0.4466666877269745
Q13315	S25	A6H8Y1	0.4466666877269745
Q13315	S304	A6H8Y1	0.4466666877269745
Q13315	T347	A6H8Y1	0.4466666877269745
Q13315	S547	A6H8Y1	0.4466666877269745
Q13315	S1341	A6H8Y1	0.4466666877269745
Q13315	S1526	A6H8Y1	0.4466666877269745
Q13315	T1551	A6H8Y1	0.4466666877269745
Q13315	S1621	A6H8Y1	0.4466666877269745
Q13315	T1659	A6H8Y1	0.4466666877269745
Q13315	S1724	A6H8Y1	0.4466666877269745
Q13315	T1978	A6H8Y1	0.4466666877269745
Q13315	S2092	A6H8Y1	0.4466666877269745
Q13315	T2113	A6H8Y1	0.4466666877269745
Q13315	T2407	A6H8Y1	0.4466666877269745
Q13315	S2545	A6H8Y1	0.4466666877269745
Q13315	S113	A6H8Z2-2	0.45500001311302185
Q13315	S150	A6H8Z2-2	0.45500001311302185
Q13315	S134	A6H8Z2-3	0.4466666877269745
Q13315	S134	A6H8Z2	0.4466666877269745
Q13315	S359	A6H8Z2	0.45500001311302185
Q13315	S396	A6H8Z2	0.45500001311302185
Q13315	S381	A6H8Z3	0.4466666877269745
Q13315	Y442	A6H8Z3	0.4466666877269745
Q13315	Y445	A6H8Z3	0.4466666877269745
Q13315	T542	A6H8Z3	0.4466666877269745
Q13315	S733	A6H8Z3	0.45500001311302185
Q13315	T837	A6H8Z3	0.45500001311302185
Q13315	S215	A6H8Z7	0.45500001311302185
Q13315	S122	A6MA65	0.45500001311302185
Q13315	Y139	A6MA65	0.45500001311302185
Q13315	T514	A6MA65	0.4466666877269745
Q13315	Y536	A6MA65	0.4466666877269745
Q13315	S540	A6MA65	0.4466666877269745
Q13315	S542	A6MA65	0.4466666877269745
Q13315	T29	A6NC51	0.45500001311302185
Q13315	Y46	A6NC57-2	0.4466666877269745
Q13315	S83	A6NC57-2	0.4466666877269745
Q13315	S264	A6NC57-2	0.4466666877269745
Q13315	S266	A6NC57-2	0.4466666877269745
Q13315	T417	A6NC57-2	0.4466666877269745
Q13315	S28	A6NC57	0.45500001311302185
Q13315	S271	A6NC57	0.45500001311302185
Q13315	Y324	A6NC57	0.45500001311302185
Q13315	S361	A6NC57	0.4466666877269745
Q13315	S542	A6NC57	0.4466666877269745
Q13315	S544	A6NC57	0.4466666877269745
Q13315	T695	A6NC57	0.4466666877269745
Q13315	T38	A6NC78	0.4466666877269745
Q13315	S537	A6NC78	0.4466666877269745
Q13315	Y539	A6NC78	0.4466666877269745
Q13315	S615	A6NC78	0.45500001311302185
Q13315	T117	A6NC86	0.4466666877269745
Q13315	T190	A6NC86	0.45500001311302185
Q13315	T102	A6NC97	0.45500001311302185
Q13315	S206	A6NC97	0.4466666877269745
Q13315	S986	A6NC98-4	0.4466666877269745
Q13315	S1095	A6NC98-4	0.4466666877269745
Q13315	S122	A6NC98-5	0.4466666877269745
Q13315	S349	A6NC98-5	0.4466666877269745
Q13315	T16	A6NC98-6	0.45500001311302185
Q13315	S986	A6NC98	0.4466666877269745
Q13315	S1213	A6NC98	0.4466666877269745
Q13315	T38	A6NCC3	0.4466666877269745
Q13315	T36	A6NCD2	0.45500001311302185
Q13315	T513	A6NCD2	0.45500001311302185
Q13315	S286	A6NCF5	0.45500001311302185
Q13315	Y342	A6NCF5	0.45500001311302185
Q13315	S258	A6NCF6	0.45500001311302185
Q13315	T145	A6NCI4-2	0.45500001311302185
Q13315	S166	A6NCI4-2	0.45500001311302185
Q13315	T121	A6NCI4	0.45500001311302185
Q13315	T214	A6NCI4	0.45500001311302185
Q13315	S247	A6NCI4	0.45500001311302185
Q13315	T378	A6NCI4	0.4466666877269745
Q13315	T521	A6NCI4	0.45500001311302185
Q13315	S542	A6NCI4	0.45500001311302185
Q13315	S55	A6NCI8	0.45500001311302185
Q13315	S65	A6NCI8	0.45500001311302185
Q13315	T171	A6NCI8	0.45500001311302185
Q13315	Y214	A6NCI8	0.45500001311302185
Q13315	T256	A6NCI8	0.4466666877269745
Q13315	S325	A6NCI8	0.4466666877269745
Q13315	T343	A6NCI8	0.45500001311302185
Q13315	T367	A6NCI8	0.4466666877269745
Q13315	S539	A6NCI8	0.4466666877269745
Q13315	S551	A6NCI8	0.4466666877269745
Q13315	S660	A6NCI8	0.4466666877269745
Q13315	T757	A6NCI8	0.4466666877269745
Q13315	S762	A6NCI8	0.4466666877269745
Q13315	T773	A6NCI8	0.4466666877269745
Q13315	T68	A6NCJ1	0.45500001311302185
Q13315	Y77	A6NCJ1	0.45500001311302185
Q13315	Y91	A6NCJ1	0.45500001311302185
Q13315	T229	A6NCK0	0.45500001311302185
Q13315	S385	A6NCK0	0.45500001311302185
Q13315	S446	A6NCK0	0.45500001311302185
Q13315	T66	A6NCK2	0.45500001311302185
Q13315	S116	A6NCK2	0.45500001311302185
Q13315	T296	A6NCK2	0.45500001311302185
Q13315	Y18	A6NCL1	0.45500001311302185
Q13315	S65	A6NCL1	0.4466666877269745
Q13315	S270	A6NCL1	0.4466666877269745
Q13315	S49	A6NCL2	0.45500001311302185
Q13315	T171	A6NCL7	0.45500001311302185
Q13315	T38	A6NCM5	0.4466666877269745
Q13315	S3	A6NCN8	0.45500001311302185
Q13315	S118	A6NCN8	0.45500001311302185
Q13315	S127	A6NCN8	0.45500001311302185
Q13315	S351	A6NCP5	0.45500001311302185
Q13315	S400	A6NCP5	0.45500001311302185
Q13315	T522	A6NCP5	0.4466666877269745
Q13315	S314	A6NCP7	0.4783332943916321
Q13315	T106	A6NCQ9	0.4466666877269745
Q13315	T204	A6NCU2	0.45500001311302185
Q13315	T301	A6NCU2	0.4466666877269745
Q13315	T422	A6NCU2	0.45500001311302185
Q13315	Y92	A6NCV1	0.45500001311302185
Q13315	T217	A6NCV1	0.45500001311302185
Q13315	S264	A6NCW0	0.45500001311302185
Q13315	S264	A6NCW7	0.45500001311302185
Q13315	Y72	A6ND01-2	0.45500001311302185
Q13315	S144	A6ND01-2	0.45500001311302185
Q13315	S184	A6ND01-2	0.45500001311302185
Q13315	Y72	A6ND01	0.45500001311302185
Q13315	S151	A6ND01	0.45500001311302185
Q13315	S191	A6ND01	0.45500001311302185
Q13315	S210	A6ND36	0.45500001311302185
Q13315	S306	A6ND58	0.45500001311302185
Q13315	T161	A6ND77	0.47333329916000366
Q13315	S269	A6ND77	0.46666669845581055
Q13315	S285	A6ND77	0.46666669845581055
Q13315	S86	A6ND91-2	0.45500001311302185
Q13315	S191	A6ND91	0.45500001311302185
Q13315	S160	A6NDA9	0.45500001311302185
Q13315	S330	A6NDA9	0.45500001311302185
Q13315	S336	A6NDA9	0.45500001311302185
Q13315	S68	A6NDC7	0.45500001311302185
Q13315	S504	A6NDC7	0.45500001311302185
Q13315	T19	A6NDE4	0.45500001311302185
Q13315	S174	A6NDE4	0.4466666877269745
Q13315	T217	A6NDE4	0.4466666877269745
Q13315	S246	A6NDE4	0.4466666877269745
Q13315	S422	A6NDE4	0.4466666877269745
Q13315	T67	A6NDG6	0.45500001311302185
Q13315	T198	A6NDG6	0.45500001311302185
Q13315	T137	A6NDH6	0.45500001311302185
Q13315	S171	A6NDH6	0.45500001311302185
Q13315	T66	A6NDI0	0.45500001311302185
Q13315	T112	A6NDK9	0.4466666877269745
Q13315	T108	A6NDL7	0.45500001311302185
Q13315	Y113	A6NDL7	0.45500001311302185
Q13315	Y155	A6NDL7	0.45500001311302185
Q13315	T182	A6NDL7	0.45500001311302185
Q13315	S188	A6NDL7	0.45500001311302185
Q13315	Y92	A6NDL8	0.45500001311302185
Q13315	S135	A6NDL8	0.45500001311302185
Q13315	S169	A6NDL8	0.45500001311302185
Q13315	S63	A6NDN0	0.45500001311302185
Q13315	T94	A6NDN0	0.45500001311302185
Q13315	S128	A6NDN0	0.45500001311302185
Q13315	T112	A6NDN3	0.4466666877269745
Q13315	S41	A6NDR6	0.4466666877269745
Q13315	T173	A6NDR6	0.4466666877269745
Q13315	S227	A6NDR6	0.4466666877269745
Q13315	Y42	A6NDS4	0.45500001311302185
Q13315	Y180	A6NDS4	0.45500001311302185
Q13315	S58	A6NDU8	0.4466666877269745
Q13315	S61	A6NDU8	0.4466666877269745
Q13315	T280	A6NDU8	0.45500001311302185
Q13315	S242	A6NDV4-2	0.45500001311302185
Q13315	S161	A6NDV4-3	0.45500001311302185
Q13315	S242	A6NDV4	0.45500001311302185
Q13315	S95	A6NDW3	0.45500001311302185
Q13315	Y160	A6NDW3	0.4466666877269745
Q13315	Y349	A6NDW3	0.45500001311302185
Q13315	S515	A6NDW3	0.4466666877269745
Q13315	Y165	A6NDW6	0.45500001311302185
Q13315	Y289	A6NDW6	0.45500001311302185
Q13315	S346	A6NDX5	0.45500001311302185
Q13315	S430	A6NDX5	0.45500001311302185
Q13315	S486	A6NDX5	0.45500001311302185
Q13315	S534	A6NDX5	0.45500001311302185
Q13315	S618	A6NDX5	0.45500001311302185
Q13315	S674	A6NDX5	0.45500001311302185
Q13315	T224	A6NDY0-4	0.4466666877269745
Q13315	T224	A6NDY0	0.4466666877269745
Q13315	S282	A6NDY2	0.4466666877269745
Q13315	T325	A6NDY6	0.46666669845581055
Q13315	T376	A6NDY6	0.46666669845581055
Q13315	T484	A6NDY6	0.46666669845581055
Q13315	Y588	A6NDY6	0.46666669845581055
Q13315	Y727	A6NDY6	0.46666669845581055
Q13315	T107	A6NE01	0.4466666877269745
Q13315	T230	A6NE01	0.45500001311302185
Q13315	S310	A6NE01	0.4466666877269745
Q13315	S667	A6NE01	0.4466666877269745
Q13315	S99	A6NE02	0.45500001311302185
Q13315	S282	A6NE21	0.4466666877269745
Q13315	T115	A6NE29	0.45500001311302185
Q13315	T270	A6NE29	0.45500001311302185
Q13315	Y188	A6NE42	0.45500001311302185
Q13315	T355	A6NE42	0.4466666877269745
Q13315	Y11	A6NE52-2	0.4466666877269745
Q13315	S739	A6NE52-2	0.45500001311302185
Q13315	T800	A6NE52-2	0.45500001311302185
Q13315	Y11	A6NE52	0.45500001311302185
Q13315	S739	A6NE52	0.45500001311302185
Q13315	T800	A6NE52	0.45500001311302185
Q13315	S1124	A6NE52	0.4466666877269745
Q13315	T90	A6NEC2-3	0.45500001311302185
Q13315	T90	A6NEC2	0.45500001311302185
Q13315	S214	A6NEC2	0.45500001311302185
Q13315	S6	A6NEE1	0.4466666877269745
Q13315	T72	A6NEE1	0.4466666877269745
Q13315	S286	A6NEE1	0.4466666877269745
Q13315	S409	A6NEF1	0.45500001311302185
Q13315	T443	A6NEF1	0.4466666877269745
Q13315	T166	A6NEF3	0.4466666877269745
Q13315	S134	A6NEF6	0.4466666877269745
Q13315	T174	A6NEF6	0.4466666877269745
Q13315	T391	A6NEG5	0.45500001311302185
Q13315	Y126	A6NEH4	0.45500001311302185
Q13315	T129	A6NEH4	0.45500001311302185
Q13315	S180	A6NEH4	0.45500001311302185
Q13315	Y180	A6NEK1	0.45500001311302185
Q13315	T22	A6NEL2	0.45500001311302185
Q13315	S713	A6NEL2	0.45500001311302185
Q13315	T166	A6NEM1	0.4466666877269745
Q13315	T12	A6NEN8	0.4466666877269745
Q13315	S29	A6NEN8	0.45500001311302185
Q13315	S133	A6NEN8	0.45500001311302185
Q13315	T17	A6NEN9	0.45500001311302185
Q13315	T37	A6NEN9	0.45500001311302185
Q13315	T19	A6NEQ0	0.45500001311302185
Q13315	S174	A6NEQ0	0.4466666877269745
Q13315	T217	A6NEQ0	0.4466666877269745
Q13315	S246	A6NEQ0	0.4466666877269745
Q13315	S422	A6NEQ0	0.4466666877269745
Q13315	S75	A6NEQ2	0.45500001311302185
Q13315	Y42	A6NER0	0.4466666877269745
Q13315	Y180	A6NER0	0.45500001311302185
Q13315	Y102	A6NES4	0.45500001311302185
Q13315	T334	A6NES4	0.45500001311302185
Q13315	T397	A6NES4	0.45500001311302185
Q13315	T484	A6NES4	0.4466666877269745
Q13315	T547	A6NES4	0.45500001311302185
Q13315	S718	A6NES4	0.45500001311302185
Q13315	S1442	A6NES4	0.45500001311302185
Q13315	S1530	A6NES4	0.45500001311302185
Q13315	S282	A6NEW6	0.4466666877269745
Q13315	T46	A6NEX6	0.45500001311302185
Q13315	T181	A6NEX6	0.4466666877269745
Q13315	T166	A6NEY3	0.4466666877269745
Q13315	T140	A6NEY8	0.45500001311302185
Q13315	S76	A6NF01	0.4466666877269745
Q13315	S143	A6NF01	0.4466666877269745
Q13315	T178	A6NF01	0.4466666877269745
Q13315	S239	A6NF01	0.4466666877269745
Q13315	S525	A6NF01	0.4466666877269745
Q13315	Y214	A6NF34	0.45500001311302185
Q13315	S339	A6NF34	0.45500001311302185
Q13315	T216	A6NF48	0.45500001311302185
Q13315	S383	A6NF48	0.4466666877269745
Q13315	T386	A6NF48	0.4466666877269745
Q13315	T423	A6NF48	0.4466666877269745
Q13315	S429	A6NF48	0.4466666877269745
Q13315	S507	A6NF48	0.4466666877269745
Q13315	S529	A6NF48	0.4466666877269745
Q13315	S549	A6NF48	0.45500001311302185
Q13315	S615	A6NF48	0.45500001311302185
Q13315	S658	A6NF48	0.4466666877269745
Q13315	T680	A6NF48	0.45500001311302185
Q13315	T851	A6NF48	0.4466666877269745
Q13315	S853	A6NF48	0.4466666877269745
Q13315	T872	A6NF48	0.45500001311302185
Q13315	S103	A6NF68	0.45500001311302185
Q13315	Y108	A6NF68	0.45500001311302185
Q13315	Y261	A6NF68	0.4466666877269745
Q13315	Y296	A6NF68	0.45500001311302185
Q13315	Y351	A6NF68	0.45500001311302185
Q13315	T402	A6NF68	0.4466666877269745
Q13315	S467	A6NF68	0.4466666877269745
Q13315	S545	A6NF68	0.4466666877269745
Q13315	S547	A6NF68	0.4466666877269745
Q13315	S769	A6NF68	0.4466666877269745
Q13315	S877	A6NF68	0.4466666877269745
Q13315	T60	A6NF83	0.4466666877269745
Q13315	Y92	A6NF89	0.45500001311302185
Q13315	S222	A6NFA0	0.4466666877269745
Q13315	Y255	A6NFA1	0.45500001311302185
Q13315	T6	A6NFE2	0.4466666877269745
Q13315	S66	A6NFE3	0.45500001311302185
Q13315	T94	A6NFF2	0.45500001311302185
Q13315	S134	A6NFH5	0.4466666877269745
Q13315	S138	A6NFH5	0.4466666877269745
Q13315	S872	A6NFI3	0.45500001311302185
Q13315	S89	A6NFI4	0.45500001311302185
Q13315	T126	A6NFK2	0.45500001311302185
Q13315	T166	A6NFL8	0.4466666877269745
Q13315	T122	A6NFM2	0.45500001311302185
Q13315	S104	A6NFN3	0.4633333086967468
Q13315	T179	A6NFN3	0.4633333086967468
Q13315	T188	A6NFN3	0.4633333086967468
Q13315	Y235	A6NFN3	0.4633333086967468
Q13315	T229	A6NFN4	0.45500001311302185
Q13315	S385	A6NFN4	0.45500001311302185
Q13315	S446	A6NFN4	0.45500001311302185
Q13315	S150	A6NFN5	0.4466666877269745
Q13315	T235	A6NFN5	0.4466666877269745
Q13315	Y131	A6NFQ2-2	0.45500001311302185
Q13315	T305	A6NFQ2-2	0.45500001311302185
Q13315	T676	A6NFQ2-2	0.45500001311302185
Q13315	T141	A6NFQ2-3	0.4466666877269745
Q13315	S400	A6NFQ2-3	0.45500001311302185
Q13315	T572	A6NFQ2-3	0.45500001311302185
Q13315	Y131	A6NFQ2	0.45500001311302185
Q13315	T305	A6NFQ2	0.45500001311302185
Q13315	T676	A6NFQ2	0.45500001311302185
Q13315	S185	A6NFQ7	0.4466666877269745
Q13315	Y196	A6NFW0	0.5116667151451111
Q13315	Y55	A6NFY4	0.45500001311302185
Q13315	S114	A6NFY4	0.45500001311302185
Q13315	T347	A6NFY4	0.45500001311302185
Q13315	T64	A6NFZ4	0.45500001311302185
Q13315	T31	A6NG13	0.45500001311302185
Q13315	S99	A6NG13	0.4466666877269745
Q13315	S176	A6NG13	0.45500001311302185
Q13315	S278	A6NG13	0.45500001311302185
Q13315	T149	A6NGA9	0.45500001311302185
Q13315	T79	A6NGB9	0.4466666877269745
Q13315	S255	A6NGC4	0.4466666877269745
Q13315	T126	A6NGE4	0.4466666877269745
Q13315	T391	A6NGE4	0.45500001311302185
Q13315	Y409	A6NGE4	0.45500001311302185
Q13315	T5	A6NGG3-2	0.4466666877269745
Q13315	S660	A6NGG8	0.4516667127609253
Q13315	Y48	A6NGH7	0.4466666877269745
Q13315	T93	A6NGH7	0.4466666877269745
Q13315	S101	A6NGH7	0.4466666877269745
Q13315	T215	A6NGH7	0.4466666877269745
Q13315	S65	A6NGH8	0.45500001311302185
Q13315	S166	A6NGH8	0.45500001311302185
Q13315	T344	A6NGH8	0.45500001311302185
Q13315	T66	A6NGJ6	0.45500001311302185
Q13315	S350	A6NGJ6	0.45500001311302185
Q13315	S383	A6NGJ6	0.45500001311302185
Q13315	T390	A6NGJ6	0.45500001311302185
Q13315	S132	A6NGJ8	0.45500001311302185
Q13315	T304	A6NGN4	0.45500001311302185
Q13315	T336	A6NGN4	0.45500001311302185
Q13315	S69	A6NGN9	0.45500001311302185
Q13315	Y94	A6NGU5	0.45500001311302185
Q13315	Y229	A6NGU5	0.45500001311302185
Q13315	Y296	A6NGU5	0.45500001311302185
Q13315	T429	A6NGU5	0.45500001311302185
Q13315	Y486	A6NGU5	0.45500001311302185
Q13315	Y73	A6NGV1	0.4933333098888397
Q13315	T201	A6NGW2	0.45500001311302185
Q13315	T277	A6NGW2	0.4466666877269745
Q13315	S365	A6NGW2	0.45500001311302185
Q13315	S426	A6NGW2	0.45500001311302185
Q13315	S436	A6NGW2	0.4466666877269745
Q13315	S496	A6NGW2	0.45500001311302185
Q13315	T1179	A6NGW2	0.45500001311302185
Q13315	S1274	A6NGW2	0.45500001311302185
Q13315	S1647	A6NGW2	0.45500001311302185
Q13315	S35	A6NGY3	0.4466666877269745
Q13315	S147	A6NGY3	0.4466666877269745
Q13315	S12	A6NGY5	0.4466666877269745
Q13315	T146	A6NGY5	0.45500001311302185
Q13315	T266	A6NH00	0.45500001311302185
Q13315	Y275	A6NH11	0.45500001311302185
Q13315	Y19	A6NH13	0.45500001311302185
Q13315	S69	A6NH13	0.4466666877269745
Q13315	S93	A6NH13	0.4466666877269745
Q13315	Y42	A6NH17	0.4466666877269745
Q13315	Y180	A6NH17	0.45500001311302185
Q13315	Y179	A6NH21-2	0.45500001311302185
Q13315	T200	A6NH21-2	0.45500001311302185
Q13315	Y423	A6NH21	0.45500001311302185
Q13315	T444	A6NH21	0.45500001311302185
Q13315	T38	A6NH57	0.45500001311302185
Q13315	S50	A6NH57	0.45500001311302185
Q13315	S82	A6NH57	0.45500001311302185
Q13315	S20	A6NHC0	0.4466666877269745
Q13315	T383	A6NHC0	0.45500001311302185
Q13315	S589	A6NHC0	0.45500001311302185
Q13315	Y619	A6NHC0	0.45500001311302185
[truncated: 998,000+ more rows]
