# Supplementary material for: Accurate prediction of kinase-substrate networks using knowledge graphs
Source: PLoS Comput Biol. 2020 Dec 3;16(12):e1007578. doi: 10.1371/journal.pcbi.1007578 (PMC7738173; doi:10.1371/journal.pcbi.1007578)
Supplement: S2 Data — (TBZ) [file pcbi.1007578.s009.tbz › predictions-related/scansite_low_1.7.csv]

Kinase	Location	Substrate	Score	Gene	Entrez_Gene	Motif_Name
P31749	S24	Q13501	0.613	AKT1	207	Akt Kinase (Akt_Kin)
Q13555	S24	Q13501	0.5816	CAMK2G	818	Calmodulin dependent Kinase 2 (Cam_Kin2)
P49760	S24	Q13501	0.7557	CLK2	1196	Clk2 Kinase (Clk2_Kin)
O14965	S24	Q13501	0.3313	AURKA	6790	Aurora A (AuroA)
Q96GD4	S24	Q13501	0.4336	AURKB	9212	Aurora B (AuroB)
O15530	S24	Q13501	0.6134	PDPK1	5170	PDK1 Binding (PDK1_Bind)
P27361	S28	Q13501	0.6364	MAPK3	5595	Erk1 Kinase (Erk1_Kin)
P06493	S28	Q13501	0.6031	CDK1	983	CDK1 motif 1 - [ST]Px[KR]x (CDK1_1)
P06493	S28	Q13501	0.5806	CDK1	983	CDK1 motif 2 - [ST]PxxK (CDK1_2)
P49760	S49	Q13501	0.8298	CLK2	1196	Clk2 Kinase (Clk2_Kin)
P67870	S78	Q13501	0.5413	CSNK2B	1460	Casein Kinase 2 (Casn_Kin2)
P53350	T84	Q13501	0.3517	PLK1	5347	PLK1 Kinase (PLK1)
P78368	S152	Q13501	0.4734	CSNK1G2	1455	Casein Kinase 1 (Casn_Kin1)
Q15139	T164	Q13501	0.4596	PRKCM	5587	PKC mu (PKC_mu)
Q13131	T164	Q13501	0.6803	PRKAA1	5562	AMP_Kinase (AMPK)
P06493	S170	Q13501	0.6116	CDC2	983	Cdc2 Kinase (Cdc2_Kin)
Q00535	S170	Q13501	0.5725	CDK5	1020	Cdk5 Kinase (Cdk5_Kin)
P27361	S170	Q13501	0.6152	MAPK3	5595	Erk1 Kinase (Erk1_Kin)
P27361	P196	Q13501	0.4618	MAPK3	5595	Erk1 Binding (Erk1_Bind)
O15530	E199	Q13501	0.8668	PDPK1	5170	PDK1 Binding (PDK1_Bind)
P06493	S207	Q13501	0.5653	CDC2	983	Cdc2 Kinase (Cdc2_Kin)
Q00535	S207	Q13501	0.5345	CDK5	1020	Cdk5 Kinase (Cdk5_Kin)
P27361	S207	Q13501	0.539	MAPK3	5595	Erk1 Kinase (Erk1_Kin)
P06493	S207	Q13501	0.5617	CDK1	983	CDK1 motif 1 - [ST]Px[KR]x (CDK1_1)
P06493	S207	Q13501	0.5368	CDK1	983	CDK1 motif 2 - [ST]PxxK (CDK1_2)
P00519	P208	Q13501	0.4846	ABL1	25	Abl SH3 (Abl_SH3)
P67870	S226	Q13501	0.4899	CSNK2B	1460	Casein Kinase 2 (Casn_Kin2)
P28482	V244	Q13501	0.7432	MAPK1	5594	Erk D-domain (ErkDD)
P27361	S249	Q13501	0.5449	MAPK3	5595	Erk1 Kinase (Erk1_Kin)
P06493	S249	Q13501	0.6794	CDK1	983	CDK1 motif 1 - [ST]Px[KR]x (CDK1_1)
P06493	S249	Q13501	0.6612	CDK1	983	CDK1 motif 2 - [ST]PxxK (CDK1_2)
P06493	T269	Q13501	0.6294	CDC2	983	Cdc2 Kinase (Cdc2_Kin)
Q00535	T269	Q13501	0.5921	CDK5	1020	Cdk5 Kinase (Cdk5_Kin)
P27361	T269	Q13501	0.6299	MAPK3	5595	Erk1 Kinase (Erk1_Kin)
P06493	T269	Q13501	0.5935	CDK1	983	CDK1 motif 1 - [ST]Px[KR]x (CDK1_1)
P06493	T269	Q13501	0.5704	CDK1	983	CDK1 motif 2 - [ST]PxxK (CDK1_2)
P12931	P270	Q13501	0.6054	SRC	6714	Src SH3 (Src_SH3)
P28482	V271	Q13501	0.4329	MAPK1	5594	Erk D-domain (ErkDD)
P49841	S272	Q13501	0.5893	GSK3B	2932	GSK3-improved (GSK3b)
P06493	S272	Q13501	0.6038	CDC2	983	Cdc2 Kinase (Cdc2_Kin)
Q00535	S272	Q13501	0.5992	CDK5	1020	Cdk5 Kinase (Cdk5_Kin)
P27361	S272	Q13501	0.6336	MAPK3	5595	Erk1 Kinase (Erk1_Kin)
P06493	S272	Q13501	0.5605	CDK1	983	CDK1 motif 1 - [ST]Px[KR]x (CDK1_1)
P06493	S272	Q13501	0.5355	CDK1	983	CDK1 motif 2 - [ST]PxxK (CDK1_2)
P67870	S275	Q13501	0.5418	CSNK2B	1460	Casein Kinase 2 (Casn_Kin2)
P67870	S276	Q13501	0.4685	CSNK2B	1460	Casein Kinase 2 (Casn_Kin2)
P49840	S276	Q13501	0.5678	GSK3A	2931	GSK3 Kinase (GSK3_Kin)
P53350	S276	Q13501	0.4751	PLK1	5347	PLK1 Kinase (PLK1)
P67870	S277	Q13501	0.5646	CSNK2B	1460	Casein Kinase 2 (Casn_Kin2)
P67870	T278	Q13501	0.5478	CSNK2B	1460	Casein Kinase 2 (Casn_Kin2)
P49841	T278	Q13501	0.5328	GSK3B	2932	GSK3-improved (GSK3b)
P53350	S282	Q13501	0.4949	PLK1	5347	PLK1 Kinase (PLK1)
P49841	S283	Q13501	0.5887	GSK3B	2932	GSK3-improved (GSK3b)
P49841	S284	Q13501	0.5753	GSK3B	2932	GSK3-improved (GSK3b)
Q13315	S284	Q13501	0.5691	ATM	472	ATM Kinase (ATM_Kin)
P78527	S284	Q13501	0.5856	PRKDC	5591	DNA PK (DNA_PK)
P49841	S287	Q13501	0.4738	GSK3B	2932	GSK3-improved (GSK3b)
P49840	S288	Q13501	0.5869	GSK3A	2931	GSK3 Kinase (GSK3_Kin)
P78527	T304	Q13501	0.5678	PRKDC	5591	DNA PK (DNA_PK)
P67870	S332	Q13501	0.5687	CSNK2B	1460	Casein Kinase 2 (Casn_Kin2)
P67870	T339	Q13501	0.5915	CSNK2B	1460	Casein Kinase 2 (Casn_Kin2)
P53350	T339	Q13501	0.502	PLK1	5347	PLK1 Kinase (PLK1)
P49840	S366	Q13501	0.6158	GSK3A	2931	GSK3 Kinase (GSK3_Kin)
P49841	S366	Q13501	0.5347	GSK3B	2932	GSK3-improved (GSK3b)
Q13315	S366	Q13501	0.5592	ATM	472	ATM Kinase (ATM_Kin)
P78527	S366	Q13501	0.5931	PRKDC	5591	DNA PK (DNA_PK)
Q13315	S370	Q13501	0.4782	ATM	472	ATM Kinase (ATM_Kin)
P78527	S370	Q13501	0.3979	PRKDC	5591	DNA PK (DNA_PK)
Q08881	P388	Q13501	0.6369	ITK	3702	Itk SH3 (Itk_SH3)
Q15139	S399	Q13501	0.4964	PRKCM	5587	PKC mu (PKC_mu)
Q02156	S403	Q13501	0.4704	PRKCE	5581	PKC epsilon (PKC_epsilon)
Q15139	S403	Q13501	0.5165	PRKCM	5587	PKC mu (PKC_mu)
O14965	S403	Q13501	0.6414	AURKA	6790	Aurora A (AuroA)
O14965	S11	P84243	0.6531	AURKA	6790	Aurora A (AuroA)
Q96GD4	S11	P84243	0.5349	AURKB	9212	Aurora B (AuroB)
O14965	T12	P84243	0.6144	AURKA	6790	Aurora A (AuroA)
Q96GD4	T12	P84243	0.501	AURKB	9212	Aurora B (AuroB)
Q05655	S29	P84243	0.4664	PRKCD	5580	PKC delta (PKC_delta)
Q96GD4	S29	P84243	0.6938	AURKB	9212	Aurora B (AuroB)
Q05655	S32	P84243	0.4458	PRKCD	5580	PKC delta (PKC_delta)
P31749	T46	P84243	0.4642	AKT1	207	Akt Kinase (Akt_Kin)
Q13555	T46	P84243	0.5821	CAMK2G	818	Calmodulin dependent Kinase 2 (Cam_Kin2)
Q05513	T46	P84243	0.5437	PRKCZ	5590	PKC zeta (PKC_zeta)
P28482	V47	P84243	0.6101	MAPK1	5594	Erk D-domain (ErkDD)
Q13555	S58	P84243	0.5862	CAMK2G	818	Calmodulin dependent Kinase 2 (Cam_Kin2)
P28482	L61	P84243	0.6589	MAPK1	5594	Erk D-domain (ErkDD)
O14965	T119	P84243	0.4303	AURKA	6790	Aurora A (AuroA)
Q96GD4	T119	P84243	0.5613	AURKB	9212	Aurora B (AuroB)
P67870	T27	Q99961	0.5893	CSNK2B	1460	Casein Kinase 2 (Casn_Kin2)
P00519	Y57	Q99961	0.5825	ABL1	25	Abl SH2 (Abl_SH2)
O14965	T69	Q99961	0.6369	AURKA	6790	Aurora A (AuroA)
Q96GD4	T69	Q99961	0.7203	AURKB	9212	Aurora B (AuroB)
P67870	S130	Q99961	0.5879	CSNK2B	1460	Casein Kinase 2 (Casn_Kin2)
O15530	D169	Q99961	0.6105	PDPK1	5170	PDK1 Binding (PDK1_Bind)
P28482	I178	Q99961	0.7153	MAPK1	5594	Erk D-domain (ErkDD)
P53350	S200	Q99961	0.3464	PLK1	5347	PLK1 Kinase (PLK1)
P78527	S213	Q99961	0.5848	PRKDC	5591	DNA PK (DNA_PK)
P49760	S248	Q99961	0.5104	CLK2	1196	Clk2 Kinase (Clk2_Kin)
P17252	S248	Q99961	0.4545	PRKCA	5578	PKC alpha/beta/gamma (PKC_common)
P49760	S249	Q99961	0.6495	CLK2	1196	Clk2 Kinase (Clk2_Kin)
O15530	D264	Q99961	0.9242	PDPK1	5170	PDK1 Binding (PDK1_Bind)
O15530	E267	Q99961	0.9537	PDPK1	5170	PDK1 Binding (PDK1_Bind)
P27361	P276	Q99961	0.7251	MAPK3	5595	Erk1 Binding (Erk1_Bind)
P00519	P281	Q99961	0.5361	ABL1	25	Abl SH3 (Abl_SH3)
P49841	S288	Q99961	0.5753	GSK3B	2932	GSK3-improved (GSK3b)
P17252	S288	Q99961	0.3887	PRKCA	5578	PKC alpha/beta/gamma (PKC_common)
Q02156	S288	Q99961	0.4311	PRKCE	5581	PKC epsilon (PKC_epsilon)
O15530	S288	Q99961	0.9463	PDPK1	5170	PDK1 Binding (PDK1_Bind)
P49840	T298	Q99961	0.5951	GSK3A	2931	GSK3 Kinase (GSK3_Kin)
P49841	T298	Q99961	0.5243	GSK3B	2932	GSK3-improved (GSK3b)
P06493	T298	Q99961	0.4681	CDC2	983	Cdc2 Kinase (Cdc2_Kin)
Q00535	T298	Q99961	0.4221	CDK5	1020	Cdk5 Kinase (Cdk5_Kin)
P27361	T298	Q99961	0.5969	MAPK3	5595	Erk1 Kinase (Erk1_Kin)
P06493	T298	Q99961	0.2424	CDK1	983	CDK1 motif 1 - [ST]Px[KR]x (CDK1_1)
P06493	T298	Q99961	0.3879	CDK1	983	CDK1 motif 2 - [ST]PxxK (CDK1_2)
P31749	S302	Q99961	0.5078	AKT1	207	Akt Kinase (Akt_Kin)
Q13131	S302	Q99961	0.6812	PRKAA1	5562	AMP_Kinase (AMPK)
P12931	P304	Q99961	0.6136	SRC	6714	Src SH3 (Src_SH3)
O15530	D316	Q99961	0.5753	PDPK1	5170	PDK1 Binding (PDK1_Bind)
P06239	Y344	Q99961	0.5019	LCK	3932	Lck SH2 (Lck_SH2)
P06213	Y344	Q99961	0.7164	INSR	3643	Insulin Receptor Kinase (InsR_Kin)
P09619	Y344	Q99961	0.4652	PDGFRB	5159	PDGFR Kin (PDGFR_Kin)
P12931	Y344	Q99961	0.5992	SRC	6714	Src Kinase (Src_Kin)
O15530	S358	Q99961	0.6335	PDPK1	5170	PDK1 Binding (PDK1_Bind)
P06241	Y359	Q99961	0.5334	FYN	2534	Fyn SH2 (Fyn_SH2)
P12931	Y359	Q99961	0.5153	SRC	6714	Src SH2 (Src_SH2)
P17252	T21	Q99426	0.4752	PRKCA	5578	PKC alpha/beta/gamma (PKC_common)
P17252	S24	Q99426	0.5286	PRKCA	5578	PKC alpha/beta/gamma (PKC_common)
P49841	S29	Q99426	0.509	GSK3B	2932	GSK3-improved (GSK3b)
P49760	S29	Q99426	0.7952	CLK2	1196	Clk2 Kinase (Clk2_Kin)
O14965	S29	Q99426	0.5066	AURKA	6790	Aurora A (AuroA)
Q96GD4	S29	Q99426	0.5828	AURKB	9212	Aurora B (AuroB)
P31749	T33	Q99426	0.6083	AKT1	207	Akt Kinase (Akt_Kin)
Q13555	T33	Q99426	0.548	CAMK2G	818	Calmodulin dependent Kinase 2 (Cam_Kin2)
Q05655	T33	Q99426	0.4859	PRKCD	5580	PKC delta (PKC_delta)
Q02156	T33	Q99426	0.4045	PRKCE	5581	PKC epsilon (PKC_epsilon)
Q15139	T33	Q99426	0.5199	PRKCM	5587	PKC mu (PKC_mu)
Q05513	T33	Q99426	0.4834	PRKCZ	5590	PKC zeta (PKC_zeta)
Q13131	T33	Q99426	0.672	PRKAA1	5562	AMP_Kinase (AMPK)
O14965	T33	Q99426	0.6224	AURKA	6790	Aurora A (AuroA)
Q96GD4	T33	Q99426	0.6502	AURKB	9212	Aurora B (AuroB)
P06493	S47	Q99426	0.4963	CDK1	983	CDK1 motif 1 - [ST]Px[KR]x (CDK1_1)
P06493	S47	Q99426	0.4677	CDK1	983	CDK1 motif 2 - [ST]PxxK (CDK1_2)
P06239	Y57	Q99426	0.5797	LCK	3932	Lck Kinase (Lck_Kin)
P12931	Y57	Q99426	0.614	SRC	6714	Src Kinase (Src_Kin)
P49760	S91	Q99426	0.8019	CLK2	1196	Clk2 Kinase (Clk2_Kin)
P09769	Y98	Q99426	0.4155	FGR	2268	Fgr SH2 (Fgr_SH2)
P06241	Y98	Q99426	0.4259	FYN	2534	Fyn SH2 (Fyn_SH2)
P06239	Y98	Q99426	0.3774	LCK	3932	Lck SH2 (Lck_SH2)
P12931	Y98	Q99426	0.4286	SRC	6714	Src SH2 (Src_SH2)
P06239	Y98	Q99426	0.5834	LCK	3932	Lck Kinase (Lck_Kin)
P09619	Y98	Q99426	0.4629	PDGFRB	5159	PDGFR Kin (PDGFR_Kin)
P12931	Y98	Q99426	0.6138	SRC	6714	Src Kinase (Src_Kin)
P31749	T108	Q99426	0.6962	AKT1	207	Akt Kinase (Akt_Kin)
Q02156	T108	Q99426	0.4764	PRKCE	5581	PKC epsilon (PKC_epsilon)
O14965	T108	Q99426	0.6729	AURKA	6790	Aurora A (AuroA)
Q13315	S110	Q99426	0.5219	ATM	472	ATM Kinase (ATM_Kin)
P78527	S110	Q99426	0.5433	PRKDC	5591	DNA PK (DNA_PK)
Q13555	T120	Q99426	0.4246	CAMK2G	818	Calmodulin dependent Kinase 2 (Cam_Kin2)
Q05513	S128	Q99426	0.5437	PRKCZ	5590	PKC zeta (PKC_zeta)
P06493	S173	Q99426	0.5057	CDC2	983	Cdc2 Kinase (Cdc2_Kin)
Q00535	S173	Q99426	0.4689	CDK5	1020	Cdk5 Kinase (Cdk5_Kin)
P06493	S173	Q99426	0.3097	CDK1	983	CDK1 motif 1 - [ST]Px[KR]x (CDK1_1)
P06493	S173	Q99426	0.4589	CDK1	983	CDK1 motif 2 - [ST]PxxK (CDK1_2)
P31749	T178	Q99426	0.5661	AKT1	207	Akt Kinase (Akt_Kin)
Q05655	T178	Q99426	0.3748	PRKCD	5580	PKC delta (PKC_delta)
Q02156	T178	Q99426	0.4505	PRKCE	5581	PKC epsilon (PKC_epsilon)
Q15139	T178	Q99426	0.4419	PRKCM	5587	PKC mu (PKC_mu)
O14965	T178	Q99426	0.5173	AURKA	6790	Aurora A (AuroA)
Q96GD4	T178	Q99426	0.5729	AURKB	9212	Aurora B (AuroB)
P28482	V182	Q99426	0.5096	MAPK1	5594	Erk D-domain (ErkDD)
P00519	Y197	Q99426	0.4603	ABL1	25	Abl SH2 (Abl_SH2)
P27361	P235	Q99426	0.7461	MAPK3	5595	Erk1 Binding (Erk1_Bind)
P78368	T10	P14618	0.4431	CSNK1G2	1455	Casein Kinase 1 (Casn_Kin1)
P00519	P39	P14618	0.5833	ABL1	25	Abl SH3 (Abl_SH3)
Q96GD4	T45	P14618	0.6946	AURKB	9212	Aurora B (AuroB)
P78527	S57	P14618	0.5772	PRKDC	5591	DNA PK (DNA_PK)
P31749	T95	P14618	0.7041	AKT1	207	Akt Kinase (Akt_Kin)
P31749	S97	P14618	0.6562	AKT1	207	Akt Kinase (Akt_Kin)
Q02156	S97	P14618	0.5097	PRKCE	5581	PKC epsilon (PKC_epsilon)
P78368	S100	P14618	0.4251	CSNK1G2	1455	Casein Kinase 1 (Casn_Kin1)
P28482	V110	P14618	0.7369	MAPK1	5594	Erk D-domain (ErkDD)
Q13555	T139	P14618	0.5796	CAMK2G	818	Calmodulin dependent Kinase 2 (Cam_Kin2)
P17252	T139	P14618	0.4576	PRKCA	5578	PKC alpha/beta/gamma (PKC_common)
Q05655	T139	P14618	0.495	PRKCD	5580	PKC delta (PKC_delta)
P28482	I142	P14618	0.3974	MAPK1	5594	Erk D-domain (ErkDD)
Q15139	S172	P14618	0.462	PRKCM	5587	PKC mu (PKC_mu)
P49760	S249	P14618	0.7661	CLK2	1196	Clk2 Kinase (Clk2_Kin)
P28482	I301	P14618	0.6468	MAPK1	5594	Erk D-domain (ErkDD)
Q96GD4	T341	P14618	0.7372	AURKB	9212	Aurora B (AuroB)
P78368	T412	P14618	0.4946	CSNK1G2	1455	Casein Kinase 1 (Casn_Kin1)
P53350	S420	P14618	0.5085	PLK1	5347	PLK1 Kinase (PLK1)
Q05655	S420	P14618	0.3827	PRKCD	5580	PKC delta (PKC_delta)
P28482	I429	P14618	0.7252	MAPK1	5594	Erk D-domain (ErkDD)
P28482	I451	P14618	0.648	MAPK1	5594	Erk D-domain (ErkDD)
P28482	V453	P14618	0.6359	MAPK1	5594	Erk D-domain (ErkDD)
P28482	I510	P14618	0.62	MAPK1	5594	Erk D-domain (ErkDD)
P28482	V511	P14618	0.7531	MAPK1	5594	Erk D-domain (ErkDD)
P31749	T20	Q14814	0.5566	AKT1	207	Akt Kinase (Akt_Kin)
Q13555	T20	Q14814	0.3669	CAMK2G	818	Calmodulin dependent Kinase 2 (Cam_Kin2)
P17252	T20	Q14814	0.4888	PRKCA	5578	PKC alpha/beta/gamma (PKC_common)
Q05513	T20	Q14814	0.5057	PRKCZ	5590	PKC zeta (PKC_zeta)
O14965	T20	Q14814	0.6659	AURKA	6790	Aurora A (AuroA)
P53350	S36	Q14814	0.4942	PLK1	5347	PLK1 Kinase (PLK1)
P28482	V37	Q14814	0.6949	MAPK1	5594	Erk D-domain (ErkDD)
P00519	Y72	Q14814	0.5538	ABL1	25	Abl SH2 (Abl_SH2)
O15530	D97	Q14814	0.9242	PDPK1	5170	PDK1 Binding (PDK1_Bind)
P78527	S98	Q14814	0.5899	PRKDC	5591	DNA PK (DNA_PK)
P27361	S98	Q14814	0.5844	MAPK3	5595	Erk1 Kinase (Erk1_Kin)
P06493	S98	Q14814	0.5949	CDK1	983	CDK1 motif 1 - [ST]Px[KR]x (CDK1_1)
P06493	S98	Q14814	0.5719	CDK1	983	CDK1 motif 2 - [ST]PxxK (CDK1_2)
P49841	S106	Q14814	0.587	GSK3B	2932	GSK3-improved (GSK3b)
P53350	S106	Q14814	0.4372	PLK1	5347	PLK1 Kinase (PLK1)
Q13315	S106	Q14814	0.6166	ATM	472	ATM Kinase (ATM_Kin)
P78527	S106	Q14814	0.5662	PRKDC	5591	DNA PK (DNA_PK)
P06493	S110	Q14814	0.6704	CDK1	983	CDK1 motif 1 - [ST]Px[KR]x (CDK1_1)
P06493	S110	Q14814	0.6517	CDK1	983	CDK1 motif 2 - [ST]PxxK (CDK1_2)
P31749	S121	Q14814	0.7166	AKT1	207	Akt Kinase (Akt_Kin)
P49760	S121	Q14814	0.7311	CLK2	1196	Clk2 Kinase (Clk2_Kin)
O14965	S121	Q14814	0.6176	AURKA	6790	Aurora A (AuroA)
P31749	T134	Q14814	0.6764	AKT1	207	Akt Kinase (Akt_Kin)
Q08881	P136	Q14814	0.6898	ITK	3702	Itk SH3 (Itk_SH3)
P00519	P143	Q14814	0.5138	ABL1	25	Abl SH3 (Abl_SH3)
P49840	T145	Q14814	0.5987	GSK3A	2931	GSK3 Kinase (GSK3_Kin)
Q13131	S152	Q14814	0.6813	PRKAA1	5562	AMP_Kinase (AMPK)
Q15139	S153	Q14814	0.5203	PRKCM	5587	PKC mu (PKC_mu)
O15530	S157	Q14814	0.9555	PDPK1	5170	PDK1 Binding (PDK1_Bind)
P27361	P159	Q14814	0.7082	MAPK3	5595	Erk1 Binding (Erk1_Bind)
P06493	T165	Q14814	0.607	CDC2	983	Cdc2 Kinase (Cdc2_Kin)
Q00535	T165	Q14814	0.6169	CDK5	1020	Cdk5 Kinase (Cdk5_Kin)
P27361	T165	Q14814	0.6362	MAPK3	5595	Erk1 Kinase (Erk1_Kin)
P06493	T165	Q14814	0.6032	CDK1	983	CDK1 motif 1 - [ST]Px[KR]x (CDK1_1)
P06493	T165	Q14814	0.5807	CDK1	983	CDK1 motif 2 - [ST]PxxK (CDK1_2)
Q13131	T174	Q14814	0.7119	PRKAA1	5562	AMP_Kinase (AMPK)
Q00535	S180	Q14814	0.6118	CDK5	1020	Cdk5 Kinase (Cdk5_Kin)
P27361	S180	Q14814	0.5562	MAPK3	5595	Erk1 Kinase (Erk1_Kin)
P06493	S180	Q14814	0.6194	CDK1	983	CDK1 motif 1 - [ST]Px[KR]x (CDK1_1)
P06493	S180	Q14814	0.5977	CDK1	983	CDK1 motif 2 - [ST]PxxK (CDK1_2)
O14965	S190	Q14814	0.672	AURKA	6790	Aurora A (AuroA)
Q96GD4	S190	Q14814	0.7036	AURKB	9212	Aurora B (AuroB)
P06493	S192	Q14814	0.6618	CDC2	983	Cdc2 Kinase (Cdc2_Kin)
Q00535	S192	Q14814	0.6277	CDK5	1020	Cdk5 Kinase (Cdk5_Kin)
P06493	S192	Q14814	0.6724	CDK1	983	CDK1 motif 1 - [ST]Px[KR]x (CDK1_1)
P06493	S192	Q14814	0.6538	CDK1	983	CDK1 motif 2 - [ST]PxxK (CDK1_2)
Q08881	P193	Q14814	0.6384	ITK	3702	Itk SH3 (Itk_SH3)
P12931	P193	Q14814	0.619	SRC	6714	Src SH3 (Src_SH3)
P31749	S201	Q14814	0.7055	AKT1	207	Akt Kinase (Akt_Kin)
P06493	S219	Q14814	0.6566	CDC2	983	Cdc2 Kinase (Cdc2_Kin)
P06493	S219	Q14814	0.5283	CDK1	983	CDK1 motif 1 - [ST]Px[KR]x (CDK1_1)
P06493	S219	Q14814	0.5015	CDK1	983	CDK1 motif 2 - [ST]PxxK (CDK1_2)
P27361	S231	Q14814	0.6272	MAPK3	5595	Erk1 Kinase (Erk1_Kin)
P06493	S231	Q14814	0.5823	CDK1	983	CDK1 motif 1 - [ST]Px[KR]x (CDK1_1)
P06493	S231	Q14814	0.5586	CDK1	983	CDK1 motif 2 - [ST]PxxK (CDK1_2)
P28482	L235	Q14814	0.6573	MAPK1	5594	Erk D-domain (ErkDD)
P49840	S251	Q14814	0.5063	GSK3A	2931	GSK3 Kinase (GSK3_Kin)
P06493	S251	Q14814	0.5615	CDC2	983	Cdc2 Kinase (Cdc2_Kin)
Q00535	S251	Q14814	0.5379	CDK5	1020	Cdk5 Kinase (Cdk5_Kin)
P27361	S251	Q14814	0.4973	MAPK3	5595	Erk1 Kinase (Erk1_Kin)
P06493	S251	Q14814	0.6181	CDK1	983	CDK1 motif 1 - [ST]Px[KR]x (CDK1_1)
P06493	S251	Q14814	0.5964	CDK1	983	CDK1 motif 2 - [ST]PxxK (CDK1_2)
Q08881	P253	Q14814	0.6952	ITK	3702	Itk SH3 (Itk_SH3)
P28482	I273	Q14814	0.745	MAPK1	5594	Erk D-domain (ErkDD)
Q13315	T286	Q14814	0.4919	ATM	472	ATM Kinase (ATM_Kin)
Q13315	S301	Q14814	0.5885	ATM	472	ATM Kinase (ATM_Kin)
Q13131	S303	Q14814	0.5597	PRKAA1	5562	AMP_Kinase (AMPK)
P06493	T309	Q14814	0.6571	CDC2	983	Cdc2 Kinase (Cdc2_Kin)
Q00535	T309	Q14814	0.631	CDK5	1020	Cdk5 Kinase (Cdk5_Kin)
Q16539	T309	Q14814	0.3666	MAPK14	1432	p38 MAPK (p38_Kin)
P06493	T309	Q14814	0.5457	CDK1	983	CDK1 motif 1 - [ST]Px[KR]x (CDK1_1)
P06493	T309	Q14814	0.5199	CDK1	983	CDK1 motif 2 - [ST]PxxK (CDK1_2)
Q16539	T316	Q14814	0.4223	MAPK14	1432	p38 MAPK (p38_Kin)
P06493	T316	Q14814	0.5536	CDK1	983	CDK1 motif 1 - [ST]Px[KR]x (CDK1_1)
P06493	T316	Q14814	0.5282	CDK1	983	CDK1 motif 2 - [ST]PxxK (CDK1_2)
P49841	T331	Q14814	0.5601	GSK3B	2932	GSK3-improved (GSK3b)
Q13131	S352	Q14814	0.717	PRKAA1	5562	AMP_Kinase (AMPK)
P27361	S352	Q14814	0.6501	MAPK3	5595	Erk1 Kinase (Erk1_Kin)
P06493	S352	Q14814	0.6018	CDK1	983	CDK1 motif 1 - [ST]Px[KR]x (CDK1_1)
P06493	S352	Q14814	0.5792	CDK1	983	CDK1 motif 2 - [ST]PxxK (CDK1_2)
P27361	P353	Q14814	0.7443	MAPK3	5595	Erk1 Binding (Erk1_Bind)
O14965	S357	Q14814	0.6571	AURKA	6790	Aurora A (AuroA)
P00519	P383	Q14814	0.5822	ABL1	25	Abl SH3 (Abl_SH3)
P06493	S419	Q14814	0.4726	CDC2	983	Cdc2 Kinase (Cdc2_Kin)
Q00535	S419	Q14814	0.4678	CDK5	1020	Cdk5 Kinase (Cdk5_Kin)
P27361	S419	Q14814	0.5473	MAPK3	5595	Erk1 Kinase (Erk1_Kin)
Q16539	S419	Q14814	0.3861	MAPK14	1432	p38 MAPK (p38_Kin)
P06493	S419	Q14814	0.5199	CDK1	983	CDK1 motif 1 - [ST]Px[KR]x (CDK1_1)
P06493	S419	Q14814	0.4926	CDK1	983	CDK1 motif 2 - [ST]PxxK (CDK1_2)
P49840	S440	Q14814	0.6169	GSK3A	2931	GSK3 Kinase (GSK3_Kin)
P49841	S440	Q14814	0.5122	GSK3B	2932	GSK3-improved (GSK3b)
Q08881	P442	Q14814	0.606	ITK	3702	Itk SH3 (Itk_SH3)
P49840	S444	Q14814	0.4333	GSK3A	2931	GSK3 Kinase (GSK3_Kin)
P06493	S444	Q14814	0.4462	CDC2	983	Cdc2 Kinase (Cdc2_Kin)
Q00535	S444	Q14814	0.3997	CDK5	1020	Cdk5 Kinase (Cdk5_Kin)
P27361	S444	Q14814	0.5105	MAPK3	5595	Erk1 Kinase (Erk1_Kin)
P06493	S444	Q14814	0.3436	CDK1	983	CDK1 motif 1 - [ST]Px[KR]x (CDK1_1)
P06493	S444	Q14814	0.4948	CDK1	983	CDK1 motif 2 - [ST]PxxK (CDK1_2)
P49840	S446	Q14814	0.5922	GSK3A	2931	GSK3 Kinase (GSK3_Kin)
P49841	S446	Q14814	0.4369	GSK3B	2932	GSK3-improved (GSK3b)
P49840	S450	Q14814	0.5607	GSK3A	2931	GSK3 Kinase (GSK3_Kin)
P49760	S450	Q14814	0.8226	CLK2	1196	Clk2 Kinase (Clk2_Kin)
P06493	S450	Q14814	0.6582	CDC2	983	Cdc2 Kinase (Cdc2_Kin)
Q00535	S450	Q14814	0.6238	CDK5	1020	Cdk5 Kinase (Cdk5_Kin)
P27361	S450	Q14814	0.5039	MAPK3	5595	Erk1 Kinase (Erk1_Kin)
P06493	S450	Q14814	0.4815	CDK1	983	CDK1 motif 1 - [ST]Px[KR]x (CDK1_1)
P06493	S450	Q14814	0.4521	CDK1	983	CDK1 motif 2 - [ST]PxxK (CDK1_2)
P00519	P451	Q14814	0.5297	ABL1	25	Abl SH3 (Abl_SH3)
P12931	P451	Q14814	0.554	SRC	6714	Src SH3 (Src_SH3)
P00519	P453	Q14814	0.5311	ABL1	25	Abl SH3 (Abl_SH3)
Q08881	P453	Q14814	0.6883	ITK	3702	Itk SH3 (Itk_SH3)
P12931	P453	Q14814	0.4555	SRC	6714	Src SH3 (Src_SH3)
P00519	P460	Q14814	0.5533	ABL1	25	Abl SH3 (Abl_SH3)
P27361	S472	Q14814	0.5588	MAPK3	5595	Erk1 Kinase (Erk1_Kin)
P06493	S472	Q14814	0.576	CDK1	983	CDK1 motif 1 - [ST]Px[KR]x (CDK1_1)
P06493	S472	Q14814	0.5519	CDK1	983	CDK1 motif 2 - [ST]PxxK (CDK1_2)
P78527	S477	Q14814	0.5899	PRKDC	5591	DNA PK (DNA_PK)
P67870	T480	Q14814	0.5533	CSNK2B	1460	Casein Kinase 2 (Casn_Kin2)
P28482	L494	Q14814	0.7043	MAPK1	5594	Erk D-domain (ErkDD)
P31749	T517	Q14814	0.4462	AKT1	207	Akt Kinase (Akt_Kin)
P53350	S30	Q9Y496	0.5152	PLK1	5347	PLK1 Kinase (PLK1)
P31749	S30	Q9Y496	0.7185	AKT1	207	Akt Kinase (Akt_Kin)
Q13555	S30	Q9Y496	0.5543	CAMK2G	818	Calmodulin dependent Kinase 2 (Cam_Kin2)
Q13131	T47	Q9Y496	0.7274	PRKAA1	5562	AMP_Kinase (AMPK)
P31749	T62	Q9Y496	0.6265	AKT1	207	Akt Kinase (Akt_Kin)
Q13555	T62	Q9Y496	0.4926	CAMK2G	818	Calmodulin dependent Kinase 2 (Cam_Kin2)
P78527	T62	Q9Y496	0.5893	PRKDC	5591	DNA PK (DNA_PK)
O15530	T62	Q9Y496	0.5763	PDPK1	5170	PDK1 Binding (PDK1_Bind)
P78368	T65	Q9Y496	0.3975	CSNK1G2	1455	Casein Kinase 1 (Casn_Kin1)
Q02156	T65	Q9Y496	0.4934	PRKCE	5581	PKC epsilon (PKC_epsilon)
O15530	T65	Q9Y496	0.9408	PDPK1	5170	PDK1 Binding (PDK1_Bind)
P28482	L79	Q9Y496	0.7513	MAPK1	5594	Erk D-domain (ErkDD)
P27361	T80	Q9Y496	0.6406	MAPK3	5595	Erk1 Kinase (Erk1_Kin)
P31749	S87	Q9Y496	0.7137	AKT1	207	Akt Kinase (Akt_Kin)
P53350	T95	Q9Y496	0.4703	PLK1	5347	PLK1 Kinase (PLK1)
P31749	T109	Q9Y496	0.6654	AKT1	207	Akt Kinase (Akt_Kin)
P06241	Y149	Q9Y496	0.5509	FYN	2534	Fyn SH2 (Fyn_SH2)
P06239	Y153	Q9Y496	0.4902	LCK	3932	Lck Kinase (Lck_Kin)
P12931	Y153	Q9Y496	0.559	SRC	6714	Src Kinase (Src_Kin)
P28482	V179	Q9Y496	0.7484	MAPK1	5594	Erk D-domain (ErkDD)
P31749	T200	Q9Y496	0.6328	AKT1	207	Akt Kinase (Akt_Kin)
Q13555	T200	Q9Y496	0.5339	CAMK2G	818	Calmodulin dependent Kinase 2 (Cam_Kin2)
O14965	T200	Q9Y496	0.5211	AURKA	6790	Aurora A (AuroA)
Q96GD4	S207	Q9Y496	0.695	AURKB	9212	Aurora B (AuroB)
P78368	S220	Q9Y496	0.5044	CSNK1G2	1455	Casein Kinase 1 (Casn_Kin1)
Q13315	T227	Q9Y496	0.6121	ATM	472	ATM Kinase (ATM_Kin)
P28482	V249	Q9Y496	0.6991	MAPK1	5594	Erk D-domain (ErkDD)
Q13131	T271	Q9Y496	0.6704	PRKAA1	5562	AMP_Kinase (AMPK)
P28482	I273	Q9Y496	0.5921	MAPK1	5594	Erk D-domain (ErkDD)
P28482	L275	Q9Y496	0.6278	MAPK1	5594	Erk D-domain (ErkDD)
P53350	S276	Q9Y496	0.3528	PLK1	5347	PLK1 Kinase (PLK1)
Q13555	S276	Q9Y496	0.516	CAMK2G	818	Calmodulin dependent Kinase 2 (Cam_Kin2)
Q15139	S292	Q9Y496	0.4821	PRKCM	5587	PKC mu (PKC_mu)
Q96GD4	S300	Q9Y496	0.7454	AURKB	9212	Aurora B (AuroB)
Q96GD4	T303	Q9Y496	0.7152	AURKB	9212	Aurora B (AuroB)
P53350	T332	Q9Y496	0.3055	PLK1	5347	PLK1 Kinase (PLK1)
Q13315	T332	Q9Y496	0.616	ATM	472	ATM Kinase (ATM_Kin)
Q02156	T335	Q9Y496	0.4771	PRKCE	5581	PKC epsilon (PKC_epsilon)
P67870	S381	Q9Y496	0.5622	CSNK2B	1460	Casein Kinase 2 (Casn_Kin2)
P78368	S383	Q9Y496	0.4617	CSNK1G2	1455	Casein Kinase 1 (Casn_Kin1)
P67870	S383	Q9Y496	0.5887	CSNK2B	1460	Casein Kinase 2 (Casn_Kin2)
P67870	S386	Q9Y496	0.4422	CSNK2B	1460	Casein Kinase 2 (Casn_Kin2)
P53350	S386	Q9Y496	0.4482	PLK1	5347	PLK1 Kinase (PLK1)
P67870	S388	Q9Y496	0.3789	CSNK2B	1460	Casein Kinase 2 (Casn_Kin2)
Q13315	S388	Q9Y496	0.586	ATM	472	ATM Kinase (ATM_Kin)
P78527	S388	Q9Y496	0.4683	PRKDC	5591	DNA PK (DNA_PK)
P28482	V414	Q9Y496	0.5927	MAPK1	5594	Erk D-domain (ErkDD)
Q13555	S415	Q9Y496	0.5821	CAMK2G	818	Calmodulin dependent Kinase 2 (Cam_Kin2)
Q05513	S415	Q9Y496	0.5092	PRKCZ	5590	PKC zeta (PKC_zeta)
P06493	S415	Q9Y496	0.6038	CDC2	983	Cdc2 Kinase (Cdc2_Kin)
Q00535	S415	Q9Y496	0.5361	CDK5	1020	Cdk5 Kinase (Cdk5_Kin)
P06493	S415	Q9Y496	0.3713	CDK1	983	CDK1 motif 1 - [ST]Px[KR]x (CDK1_1)
P06493	S415	Q9Y496	0.5373	CDK1	983	CDK1 motif 2 - [ST]PxxK (CDK1_2)
Q15139	S473	Q9Y496	0.5165	PRKCM	5587	PKC mu (PKC_mu)
Q05513	S473	Q9Y496	0.5595	PRKCZ	5590	PKC zeta (PKC_zeta)
P28482	V484	Q9Y496	0.6182	MAPK1	5594	Erk D-domain (ErkDD)
P67870	S500	Q9Y496	0.5821	CSNK2B	1460	Casein Kinase 2 (Casn_Kin2)
P28482	L514	Q9Y496	0.6962	MAPK1	5594	Erk D-domain (ErkDD)
P06239	Y532	Q9Y496	0.5291	LCK	3932	Lck Kinase (Lck_Kin)
P67870	S534	Q9Y496	0.5673	CSNK2B	1460	Casein Kinase 2 (Casn_Kin2)
Q13555	T551	Q9Y496	0.5683	CAMK2G	818	Calmodulin dependent Kinase 2 (Cam_Kin2)
P17252	T551	Q9Y496	0.5165	PRKCA	5578	PKC alpha/beta/gamma (PKC_common)
Q05655	T551	Q9Y496	0.4886	PRKCD	5580	PKC delta (PKC_delta)
Q02156	T551	Q9Y496	0.4771	PRKCE	5581	PKC epsilon (PKC_epsilon)
Q05513	T551	Q9Y496	0.439	PRKCZ	5590	PKC zeta (PKC_zeta)
Q13131	T551	Q9Y496	0.6777	PRKAA1	5562	AMP_Kinase (AMPK)
Q13555	S582	Q9Y496	0.4261	CAMK2G	818	Calmodulin dependent Kinase 2 (Cam_Kin2)
P49760	S582	Q9Y496	0.8306	CLK2	1196	Clk2 Kinase (Clk2_Kin)
P28482	L590	Q9Y496	0.7531	MAPK1	5594	Erk D-domain (ErkDD)
O15530	D599	Q9Y496	0.6123	PDPK1	5170	PDK1 Binding (PDK1_Bind)
P06241	Y600	Q9Y496	0.4918	FYN	2534	Fyn SH2 (Fyn_SH2)
P06239	Y600	Q9Y496	0.4428	LCK	3932	Lck SH2 (Lck_SH2)
P09619	Y600	Q9Y496	0.4865	PDGFRB	5159	PDGFR Kin (PDGFR_Kin)
P06493	T633	Q9Y496	0.6065	CDC2	983	Cdc2 Kinase (Cdc2_Kin)
Q00535	T633	Q9Y496	0.5668	CDK5	1020	Cdk5 Kinase (Cdk5_Kin)
P06493	T633	Q9Y496	0.5811	CDK1	983	CDK1 motif 1 - [ST]Px[KR]x (CDK1_1)
P06493	T633	Q9Y496	0.5573	CDK1	983	CDK1 motif 2 - [ST]PxxK (CDK1_2)
P28482	V646	Q9Y496	0.7432	MAPK1	5594	Erk D-domain (ErkDD)
P53350	S649	Q9Y496	0.4709	PLK1	5347	PLK1 Kinase (PLK1)
Q13315	T656	Q9Y496	0.4964	ATM	472	ATM Kinase (ATM_Kin)
O15530	T656	Q9Y496	0.6196	PDPK1	5170	PDK1 Binding (PDK1_Bind)
P53350	S659	Q9Y496	0.4617	PLK1	5347	PLK1 Kinase (PLK1)
Q02156	S663	Q9Y496	0.4934	PRKCE	5581	PKC epsilon (PKC_epsilon)
O14965	S663	Q9Y496	0.6129	AURKA	6790	Aurora A (AuroA)
P17252	T672	Q9Y496	0.5384	PRKCA	5578	PKC alpha/beta/gamma (PKC_common)
Q96GD4	S673	Q9Y496	0.5811	AURKB	9212	Aurora B (AuroB)
Q08881	P679	Q9Y496	0.6893	ITK	3702	Itk SH3 (Itk_SH3)
P17252	T681	Q9Y496	0.4239	PRKCA	5578	PKC alpha/beta/gamma (PKC_common)
P06493	T681	Q9Y496	0.5076	CDC2	983	Cdc2 Kinase (Cdc2_Kin)
Q00535	T681	Q9Y496	0.5063	CDK5	1020	Cdk5 Kinase (Cdk5_Kin)
P49760	S687	Q9Y496	0.7689	CLK2	1196	Clk2 Kinase (Clk2_Kin)
Q96GD4	S687	Q9Y496	0.659	AURKB	9212	Aurora B (AuroB)
P49841	T692	Q9Y496	0.5838	GSK3B	2932	GSK3-improved (GSK3b)
P49840	S13	O94806	0.6172	GSK3A	2931	GSK3 Kinase (GSK3_Kin)
P49841	S13	O94806	0.5249	GSK3B	2932	GSK3-improved (GSK3b)
P27361	T17	O94806	0.6536	MAPK3	5595	Erk1 Kinase (Erk1_Kin)
P28482	I19	O94806	0.7205	MAPK1	5594	Erk D-domain (ErkDD)
P49840	S27	O94806	0.5471	GSK3A	2931	GSK3 Kinase (GSK3_Kin)
P49841	S27	O94806	0.5122	GSK3B	2932	GSK3-improved (GSK3b)
P06493	S27	O94806	0.6446	CDC2	983	Cdc2 Kinase (Cdc2_Kin)
Q00535	S27	O94806	0.6293	CDK5	1020	Cdk5 Kinase (Cdk5_Kin)
P27361	S27	O94806	0.6284	MAPK3	5595	Erk1 Kinase (Erk1_Kin)
P06493	S27	O94806	0.4613	CDK1	983	CDK1 motif 1 - [ST]Px[KR]x (CDK1_1)
P06493	S27	O94806	0.4307	CDK1	983	CDK1 motif 2 - [ST]PxxK (CDK1_2)
P49840	S31	O94806	0.5633	GSK3A	2931	GSK3 Kinase (GSK3_Kin)
P06493	S31	O94806	0.6013	CDC2	983	Cdc2 Kinase (Cdc2_Kin)
Q00535	S31	O94806	0.5452	CDK5	1020	Cdk5 Kinase (Cdk5_Kin)
P27361	S31	O94806	0.6344	MAPK3	5595	Erk1 Kinase (Erk1_Kin)
P06493	S31	O94806	0.3397	CDK1	983	CDK1 motif 1 - [ST]Px[KR]x (CDK1_1)
P06493	S31	O94806	0.3022	CDK1	983	CDK1 motif 2 - [ST]PxxK (CDK1_2)
Q13131	S41	O94806	0.7043	PRKAA1	5562	AMP_Kinase (AMPK)
O14965	S41	O94806	0.4978	AURKA	6790	Aurora A (AuroA)
Q96GD4	S41	O94806	0.4866	AURKB	9212	Aurora B (AuroB)
P53350	S44	O94806	0.3908	PLK1	5347	PLK1 Kinase (PLK1)
P31749	S44	O94806	0.6597	AKT1	207	Akt Kinase (Akt_Kin)
Q05655	S44	O94806	0.3999	PRKCD	5580	PKC delta (PKC_delta)
Q02156	S44	O94806	0.5097	PRKCE	5581	PKC epsilon (PKC_epsilon)
O15530	S44	O94806	0.9488	PDPK1	5170	PDK1 Binding (PDK1_Bind)
O15530	S46	O94806	0.9426	PDPK1	5170	PDK1 Binding (PDK1_Bind)
P27361	P48	O94806	0.672	MAPK3	5595	Erk1 Binding (Erk1_Bind)
P78368	S49	O94806	0.4419	CSNK1G2	1455	Casein Kinase 1 (Casn_Kin1)
P49841	S49	O94806	0.5794	GSK3B	2932	GSK3-improved (GSK3b)
O15530	S49	O94806	0.8864	PDPK1	5170	PDK1 Binding (PDK1_Bind)
P17252	S56	O94806	0.5263	PRKCA	5578	PKC alpha/beta/gamma (PKC_common)
Q05655	S56	O94806	0.425	PRKCD	5580	PKC delta (PKC_delta)
Q02156	S56	O94806	0.4505	PRKCE	5581	PKC epsilon (PKC_epsilon)
Q96GD4	S56	O94806	0.6647	AURKB	9212	Aurora B (AuroB)
P31749	T59	O94806	0.6652	AKT1	207	Akt Kinase (Akt_Kin)
Q13131	T59	O94806	0.6693	PRKAA1	5562	AMP_Kinase (AMPK)
Q13315	T69	O94806	0.5147	ATM	472	ATM Kinase (ATM_Kin)
Q96GD4	S72	O94806	0.6734	AURKB	9212	Aurora B (AuroB)
P53350	S81	O94806	0.362	PLK1	5347	PLK1 Kinase (PLK1)
O15530	D107	O94806	0.6991	PDPK1	5170	PDK1 Binding (PDK1_Bind)
O14965	T156	O94806	0.532	AURKA	6790	Aurora A (AuroA)
Q08881	Y158	O94806	0.4769	ITK	3702	Itk Kinase (Itk_Kin)
P00519	Y162	O94806	0.5837	ABL1	25	Abl SH2 (Abl_SH2)
O14965	T166	O94806	0.7017	AURKA	6790	Aurora A (AuroA)
O15530	T166	O94806	0.6346	PDPK1	5170	PDK1 Binding (PDK1_Bind)
P31749	S213	O94806	0.5266	AKT1	207	Akt Kinase (Akt_Kin)
Q13555	S213	O94806	0.5733	CAMK2G	818	Calmodulin dependent Kinase 2 (Cam_Kin2)
P49760	S213	O94806	0.7885	CLK2	1196	Clk2 Kinase (Clk2_Kin)
Q13131	S213	O94806	0.5894	PRKAA1	5562	AMP_Kinase (AMPK)
O14965	S213	O94806	0.3786	AURKA	6790	Aurora A (AuroA)
Q96GD4	S213	O94806	0.3509	AURKB	9212	Aurora B (AuroB)
P28482	V215	O94806	0.4428	MAPK1	5594	Erk D-domain (ErkDD)
P53350	S216	O94806	0.4367	PLK1	5347	PLK1 Kinase (PLK1)
Q05655	S216	O94806	0.4936	PRKCD	5580	PKC delta (PKC_delta)
P28482	L217	O94806	0.4969	MAPK1	5594	Erk D-domain (ErkDD)
P49840	S223	O94806	0.5995	GSK3A	2931	GSK3 Kinase (GSK3_Kin)
P00533	Y232	O94806	0.3413	EGFR	1956	EGFR Kinase (EGFR_Kin)
P09769	Y232	O94806	0.4252	FGR	2268	Fgr Kinase (Fgr_Kin)
P09619	Y232	O94806	0.3461	PDGFRB	5159	PDGFR Kin (PDGFR_Kin)
P28482	V233	O94806	0.6933	MAPK1	5594	Erk D-domain (ErkDD)
P53350	S240	O94806	0.4486	PLK1	5347	PLK1 Kinase (PLK1)
P31749	S252	O94806	0.6338	AKT1	207	Akt Kinase (Akt_Kin)
Q13555	S252	O94806	0.5503	CAMK2G	818	Calmodulin dependent Kinase 2 (Cam_Kin2)
Q05513	T273	O94806	0.5437	PRKCZ	5590	PKC zeta (PKC_zeta)
O15530	S278	O94806	0.594	PDPK1	5170	PDK1 Binding (PDK1_Bind)
P00519	Y279	O94806	0.4817	ABL1	25	Abl SH2 (Abl_SH2)
O14965	T283	O94806	0.5142	AURKA	6790	Aurora A (AuroA)
Q96GD4	T283	O94806	0.5548	AURKB	9212	Aurora B (AuroB)
P49760	S315	O94806	0.8102	CLK2	1196	Clk2 Kinase (Clk2_Kin)
P28482	V325	O94806	0.7416	MAPK1	5594	Erk D-domain (ErkDD)
P53350	T326	O94806	0.3492	PLK1	5347	PLK1 Kinase (PLK1)
P78368	T336	O94806	0.4752	CSNK1G2	1455	Casein Kinase 1 (Casn_Kin1)
P78527	T336	O94806	0.5595	PRKDC	5591	DNA PK (DNA_PK)
P67870	T360	O94806	0.5038	CSNK2B	1460	Casein Kinase 2 (Casn_Kin2)
P49841	T360	O94806	0.587	GSK3B	2932	GSK3-improved (GSK3b)
Q13315	T360	O94806	0.5761	ATM	472	ATM Kinase (ATM_Kin)
P78527	T360	O94806	0.5923	PRKDC	5591	DNA PK (DNA_PK)
P67870	S364	O94806	0.5635	CSNK2B	1460	Casein Kinase 2 (Casn_Kin2)
P06493	S364	O94806	0.6668	CDC2	983	Cdc2 Kinase (Cdc2_Kin)
Q00535	S364	O94806	0.6202	CDK5	1020	Cdk5 Kinase (Cdk5_Kin)
P27361	S364	O94806	0.5574	MAPK3	5595	Erk1 Kinase (Erk1_Kin)
P06493	S391	O94806	0.6664	CDC2	983	Cdc2 Kinase (Cdc2_Kin)
Q00535	S391	O94806	0.6328	CDK5	1020	Cdk5 Kinase (Cdk5_Kin)
P27361	S391	O94806	0.6252	MAPK3	5595	Erk1 Kinase (Erk1_Kin)
P06493	S391	O94806	0.3882	CDK1	983	CDK1 motif 1 - [ST]Px[KR]x (CDK1_1)
P06493	S391	O94806	0.3535	CDK1	983	CDK1 motif 2 - [ST]PxxK (CDK1_2)
P17252	S406	O94806	0.4541	PRKCA	5578	PKC alpha/beta/gamma (PKC_common)
Q13131	S406	O94806	0.7161	PRKAA1	5562	AMP_Kinase (AMPK)
O14965	S414	O94806	0.6539	AURKA	6790	Aurora A (AuroA)
Q96GD4	S414	O94806	0.5219	AURKB	9212	Aurora B (AuroB)
Q13555	S415	O94806	0.5559	CAMK2G	818	Calmodulin dependent Kinase 2 (Cam_Kin2)
P49760	S415	O94806	0.7868	CLK2	1196	Clk2 Kinase (Clk2_Kin)
P17252	S415	O94806	0.468	PRKCA	5578	PKC alpha/beta/gamma (PKC_common)
Q05655	S415	O94806	0.4606	PRKCD	5580	PKC delta (PKC_delta)
Q02156	S415	O94806	0.4045	PRKCE	5581	PKC epsilon (PKC_epsilon)
Q05513	S415	O94806	0.5473	PRKCZ	5590	PKC zeta (PKC_zeta)
O14965	S415	O94806	0.6268	AURKA	6790	Aurora A (AuroA)
Q96GD4	S415	O94806	0.6467	AURKB	9212	Aurora B (AuroB)
P17252	T416	O94806	0.4939	PRKCA	5578	PKC alpha/beta/gamma (PKC_common)
Q05655	T416	O94806	0.4828	PRKCD	5580	PKC delta (PKC_delta)
Q02156	T416	O94806	0.4541	PRKCE	5581	PKC epsilon (PKC_epsilon)
Q13131	T416	O94806	0.6695	PRKAA1	5562	AMP_Kinase (AMPK)
P28482	V418	O94806	0.7286	MAPK1	5594	Erk D-domain (ErkDD)
Q13131	S428	O94806	0.6788	PRKAA1	5562	AMP_Kinase (AMPK)
P31749	S442	O94806	0.7159	AKT1	207	Akt Kinase (Akt_Kin)
P49760	S442	O94806	0.6742	CLK2	1196	Clk2 Kinase (Clk2_Kin)
P28482	L445	O94806	0.7369	MAPK1	5594	Erk D-domain (ErkDD)
O14965	T446	O94806	0.6388	AURKA	6790	Aurora A (AuroA)
Q13555	S452	O94806	0.5822	CAMK2G	818	Calmodulin dependent Kinase 2 (Cam_Kin2)
P09769	Y457	O94806	0.5141	FGR	2268	Fgr SH2 (Fgr_SH2)
P06241	Y457	O94806	0.4237	FYN	2534	Fyn SH2 (Fyn_SH2)
P06239	Y457	O94806	0.3766	LCK	3932	Lck SH2 (Lck_SH2)
P12931	Y457	O94806	0.3718	SRC	6714	Src SH2 (Src_SH2)
P09769	Y457	O94806	0.5113	FGR	2268	Fgr Kinase (Fgr_Kin)
P09619	Y457	O94806	0.4584	PDGFRB	5159	PDGFR Kin (PDGFR_Kin)
Q96GD4	S469	O94806	0.7324	AURKB	9212	Aurora B (AuroB)
P49760	S470	O94806	0.7659	CLK2	1196	Clk2 Kinase (Clk2_Kin)
P06493	S470	O94806	0.5868	CDC2	983	Cdc2 Kinase (Cdc2_Kin)
Q00535	S470	O94806	0.5582	CDK5	1020	Cdk5 Kinase (Cdk5_Kin)
Q13555	T475	O94806	0.5738	CAMK2G	818	Calmodulin dependent Kinase 2 (Cam_Kin2)
O15530	T475	O94806	0.9491	PDPK1	5170	PDK1 Binding (PDK1_Bind)
O15530	S478	O94806	0.9206	PDPK1	5170	PDK1 Binding (PDK1_Bind)
P53350	S505	O94806	0.5085	PLK1	5347	PLK1 Kinase (PLK1)
P06493	T535	O94806	0.6269	CDC2	983	Cdc2 Kinase (Cdc2_Kin)
Q00535	T535	O94806	0.5956	CDK5	1020	Cdk5 Kinase (Cdk5_Kin)
P06493	T535	O94806	0.6289	CDK1	983	CDK1 motif 1 - [ST]Px[KR]x (CDK1_1)
P06493	T535	O94806	0.6078	CDK1	983	CDK1 motif 2 - [ST]PxxK (CDK1_2)
P49840	S539	O94806	0.5883	GSK3A	2931	GSK3 Kinase (GSK3_Kin)
P49841	S539	O94806	0.5207	GSK3B	2932	GSK3-improved (GSK3b)
Q00535	S543	O94806	0.6379	CDK5	1020	Cdk5 Kinase (Cdk5_Kin)
P06493	S543	O94806	0.4282	CDK1	983	CDK1 motif 1 - [ST]Px[KR]x (CDK1_1)
P06493	S543	O94806	0.3957	CDK1	983	CDK1 motif 2 - [ST]PxxK (CDK1_2)
P53350	S556	O94806	0.4706	PLK1	5347	PLK1 Kinase (PLK1)
P28482	I557	O94806	0.6642	MAPK1	5594	Erk D-domain (ErkDD)
P78368	S558	O94806	0.4752	CSNK1G2	1455	Casein Kinase 1 (Casn_Kin1)
P53350	S571	O94806	0.5097	PLK1	5347	PLK1 Kinase (PLK1)
P00519	Y574	O94806	0.6078	ABL1	25	Abl Kinase (Abl_Kin)
Q02156	T598	O94806	0.4704	PRKCE	5581	PKC epsilon (PKC_epsilon)
P28482	V602	O94806	0.7531	MAPK1	5594	Erk D-domain (ErkDD)
P28482	I604	O94806	0.6409	MAPK1	5594	Erk D-domain (ErkDD)
P06493	T644	O94806	0.6455	CDC2	983	Cdc2 Kinase (Cdc2_Kin)
Q00535	T644	O94806	0.6098	CDK5	1020	Cdk5 Kinase (Cdk5_Kin)
P06493	T644	O94806	0.4872	CDK1	983	CDK1 motif 1 - [ST]Px[KR]x (CDK1_1)
P06493	T644	O94806	0.6466	CDK1	983	CDK1 motif 2 - [ST]PxxK (CDK1_2)
Q13315	S665	O94806	0.6062	ATM	472	ATM Kinase (ATM_Kin)
Q13315	S709	O94806	0.6146	ATM	472	ATM Kinase (ATM_Kin)
P27361	S709	O94806	0.6371	MAPK3	5595	Erk1 Kinase (Erk1_Kin)
P27361	P714	O94806	0.7543	MAPK3	5595	Erk1 Binding (Erk1_Bind)
P53350	S731	O94806	0.4621	PLK1	5347	PLK1 Kinase (PLK1)
P49760	S731	O94806	0.8427	CLK2	1196	Clk2 Kinase (Clk2_Kin)
P17252	S731	O94806	0.5156	PRKCA	5578	PKC alpha/beta/gamma (PKC_common)
Q05655	S731	O94806	0.4436	PRKCD	5580	PKC delta (PKC_delta)
Q02156	S731	O94806	0.5097	PRKCE	5581	PKC epsilon (PKC_epsilon)
O14965	S735	O94806	0.6562	AURKA	6790	Aurora A (AuroA)
Q96GD4	S735	O94806	0.6646	AURKB	9212	Aurora B (AuroB)
P27361	T739	O94806	0.6508	MAPK3	5595	Erk1 Kinase (Erk1_Kin)
P06493	T739	O94806	0.5454	CDK1	983	CDK1 motif 1 - [ST]Px[KR]x (CDK1_1)
P06493	T739	O94806	0.5196	CDK1	983	CDK1 motif 2 - [ST]PxxK (CDK1_2)
P00519	P745	O94806	0.5469	ABL1	25	Abl SH3 (Abl_SH3)
P53350	S756	O94806	0.4215	PLK1	5347	PLK1 Kinase (PLK1)
P27361	S771	O94806	0.6438	MAPK3	5595	Erk1 Kinase (Erk1_Kin)
Q02156	T773	O94806	0.5097	PRKCE	5581	PKC epsilon (PKC_epsilon)
P27361	P775	O94806	0.7443	MAPK3	5595	Erk1 Binding (Erk1_Bind)
O15530	E780	O94806	0.944	PDPK1	5170	PDK1 Binding (PDK1_Bind)
P27361	P794	O94806	0.3866	MAPK3	5595	Erk1 Binding (Erk1_Bind)
Q08881	P794	O94806	0.6868	ITK	3702	Itk SH3 (Itk_SH3)
P28482	I806	O94806	0.6863	MAPK1	5594	Erk D-domain (ErkDD)
Q13555	S822	O94806	0.5225	CAMK2G	818	Calmodulin dependent Kinase 2 (Cam_Kin2)
P49760	S822	O94806	0.8415	CLK2	1196	Clk2 Kinase (Clk2_Kin)
P17252	S822	O94806	0.4939	PRKCA	5578	PKC alpha/beta/gamma (PKC_common)
Q13131	S822	O94806	0.7053	PRKAA1	5562	AMP_Kinase (AMPK)
O14965	S822	O94806	0.4945	AURKA	6790	Aurora A (AuroA)
Q96GD4	S822	O94806	0.5534	AURKB	9212	Aurora B (AuroB)
P53350	S826	O94806	0.31	PLK1	5347	PLK1 Kinase (PLK1)
Q96GD4	S828	O94806	0.7199	AURKB	9212	Aurora B (AuroB)
Q13131	T837	O94806	0.6475	PRKAA1	5562	AMP_Kinase (AMPK)
Q08881	Y852	O94806	0.4734	ITK	3702	Itk Kinase (Itk_Kin)
P31749	T854	O94806	0.6393	AKT1	207	Akt Kinase (Akt_Kin)
P67870	S857	O94806	0.5811	CSNK2B	1460	Casein Kinase 2 (Casn_Kin2)
P53350	T13	Q15366	0.3353	PLK1	5347	PLK1 Kinase (PLK1)
Q05513	S27	Q15366	0.5215	PRKCZ	5590	PKC zeta (PKC_zeta)
Q13555	S35	Q15366	0.5135	CAMK2G	818	Calmodulin dependent Kinase 2 (Cam_Kin2)
P17252	S35	Q15366	0.5187	PRKCA	5578	PKC alpha/beta/gamma (PKC_common)
P28482	I47	Q15366	0.7043	MAPK1	5594	Erk D-domain (ErkDD)
P31749	T60	Q15366	0.6571	AKT1	207	Akt Kinase (Akt_Kin)
P67870	S84	Q15366	0.5892	CSNK2B	1460	Casein Kinase 2 (Casn_Kin2)
P49841	S84	Q15366	0.5923	GSK3B	2932	GSK3-improved (GSK3b)
P49841	S90	Q15366	0.565	GSK3B	2932	GSK3-improved (GSK3b)
P78368	S94	Q15366	0.4864	CSNK1G2	1455	Casein Kinase 1 (Casn_Kin1)
P28482	L102	Q15366	0.6362	MAPK1	5594	Erk D-domain (ErkDD)
O14965	S126	Q15366	0.5856	AURKA	6790	Aurora A (AuroA)
Q96GD4	S126	Q15366	0.5978	AURKB	9212	Aurora B (AuroB)
P31749	T147	Q15366	0.6083	AKT1	207	Akt Kinase (Akt_Kin)
O14965	T147	Q15366	0.7018	AURKA	6790	Aurora A (AuroA)
Q13315	S171	Q15366	0.5213	ATM	472	ATM Kinase (ATM_Kin)
P06493	S173	Q15366	0.5681	CDC2	983	Cdc2 Kinase (Cdc2_Kin)
Q00535	S173	Q15366	0.5098	CDK5	1020	Cdk5 Kinase (Cdk5_Kin)
P27361	S173	Q15366	0.6099	MAPK3	5595	Erk1 Kinase (Erk1_Kin)
P06493	S173	Q15366	0.3262	CDK1	983	CDK1 motif 1 - [ST]Px[KR]x (CDK1_1)
P06493	S173	Q15366	0.4896	CDK1	983	CDK1 motif 2 - [ST]PxxK (CDK1_2)
P31749	T179	Q15366	0.6975	AKT1	207	Akt Kinase (Akt_Kin)
P00519	P181	Q15366	0.5373	ABL1	25	Abl SH3 (Abl_SH3)
Q13131	S187	Q15366	0.6709	PRKAA1	5562	AMP_Kinase (AMPK)
P31749	S188	Q15366	0.6787	AKT1	207	Akt Kinase (Akt_Kin)
Q13131	S188	Q15366	0.6677	PRKAA1	5562	AMP_Kinase (AMPK)
P06493	S189	Q15366	0.6566	CDC2	983	Cdc2 Kinase (Cdc2_Kin)
Q00535	S189	Q15366	0.6295	CDK5	1020	Cdk5 Kinase (Cdk5_Kin)
P27361	S189	Q15366	0.6141	MAPK3	5595	Erk1 Kinase (Erk1_Kin)
P06493	S189	Q15366	0.6062	CDK1	983	CDK1 motif 1 - [ST]Px[KR]x (CDK1_1)
P06493	S189	Q15366	0.5838	CDK1	983	CDK1 motif 2 - [ST]PxxK (CDK1_2)
O14965	S201	Q15366	0.5188	AURKA	6790	Aurora A (AuroA)
Q96GD4	S201	Q15366	0.5529	AURKB	9212	Aurora B (AuroB)
P49840	T202	Q15366	0.5757	GSK3A	2931	GSK3 Kinase (GSK3_Kin)
P49841	T202	Q15366	0.4732	GSK3B	2932	GSK3-improved (GSK3b)
P31749	T202	Q15366	0.6704	AKT1	207	Akt Kinase (Akt_Kin)
P78368	S204	Q15366	0.3973	CSNK1G2	1455	Casein Kinase 1 (Casn_Kin1)
P31749	S204	Q15366	0.7171	AKT1	207	Akt Kinase (Akt_Kin)
P27361	S206	Q15366	0.6343	MAPK3	5595	Erk1 Kinase (Erk1_Kin)
P78368	S208	Q15366	0.4578	CSNK1G2	1455	Casein Kinase 1 (Casn_Kin1)
P31749	S208	Q15366	0.7037	AKT1	207	Akt Kinase (Akt_Kin)
P27361	P210	Q15366	0.7082	MAPK3	5595	Erk1 Binding (Erk1_Bind)
P06493	T213	Q15366	0.6079	CDC2	983	Cdc2 Kinase (Cdc2_Kin)
Q00535	T213	Q15366	0.5889	CDK5	1020	Cdk5 Kinase (Cdk5_Kin)
P27361	T213	Q15366	0.6573	MAPK3	5595	Erk1 Kinase (Erk1_Kin)
P06493	T213	Q15366	0.5465	CDK1	983	CDK1 motif 1 - [ST]Px[KR]x (CDK1_1)
P06493	T213	Q15366	0.5207	CDK1	983	CDK1 motif 2 - [ST]PxxK (CDK1_2)
Q08881	Y236	Q15366	0.5286	ITK	3702	Itk SH2 (Itk_SH2)
P00519	Y236	Q15366	0.551	ABL1	25	Abl Kinase (Abl_Kin)
O15530	S266	Q15366	0.9343	PDPK1	5170	PDK1 Binding (PDK1_Bind)
O15530	E269	Q15366	0.8781	PDPK1	5170	PDK1 Binding (PDK1_Bind)
P06493	S272	Q15366	0.6183	CDC2	983	Cdc2 Kinase (Cdc2_Kin)
Q00535	S272	Q15366	0.5668	CDK5	1020	Cdk5 Kinase (Cdk5_Kin)
P06493	S272	Q15366	0.5829	CDK1	983	CDK1 motif 1 - [ST]Px[KR]x (CDK1_1)
P06493	S272	Q15366	0.4143	CDK1	983	CDK1 motif 2 - [ST]PxxK (CDK1_2)
P53350	T293	Q15366	0.4056	PLK1	5347	PLK1 Kinase (PLK1)
Q13555	S317	Q15366	0.5453	CAMK2G	818	Calmodulin dependent Kinase 2 (Cam_Kin2)
P28482	I321	Q15366	0.745	MAPK1	5594	Erk D-domain (ErkDD)
P31749	T336	Q15366	0.5939	AKT1	207	Akt Kinase (Akt_Kin)
Q13555	T336	Q15366	0.4415	CAMK2G	818	Calmodulin dependent Kinase 2 (Cam_Kin2)
O14965	T336	Q15366	0.6771	AURKA	6790	Aurora A (AuroA)
P78368	S343	Q15366	0.4653	CSNK1G2	1455	Casein Kinase 1 (Casn_Kin1)
O14965	S356	Q15366	0.6347	AURKA	6790	Aurora A (AuroA)
Q96GD4	S356	Q15366	0.7368	AURKB	9212	Aurora B (AuroB)
P31749	S26	P11413-3	0.5896	AKT1	207	Akt Kinase (Akt_Kin)
P49760	S26	P11413-3	0.7076	CLK2	1196	Clk2 Kinase (Clk2_Kin)
O14965	S26	P11413-3	0.5495	AURKA	6790	Aurora A (AuroA)
Q96GD4	S26	P11413-3	0.5144	AURKB	9212	Aurora B (AuroB)
P49760	S29	P11413-3	0.7705	CLK2	1196	Clk2 Kinase (Clk2_Kin)
Q05655	S29	P11413-3	0.4644	PRKCD	5580	PKC delta (PKC_delta)
Q05513	S29	P11413-3	0.5573	PRKCZ	5590	PKC zeta (PKC_zeta)
P28482	V30	P11413-3	0.5258	MAPK1	5594	Erk D-domain (ErkDD)
Q05513	T81	P11413-3	0.4612	PRKCZ	5590	PKC zeta (PKC_zeta)
P53350	T95	P11413-3	0.4147	PLK1	5347	PLK1 Kinase (PLK1)
Q15139	T95	P11413-3	0.5217	PRKCM	5587	PKC mu (PKC_mu)
Q02156	T106	P11413-3	0.506	PRKCE	5581	PKC epsilon (PKC_epsilon)
Q13131	T106	P11413-3	0.6969	PRKAA1	5562	AMP_Kinase (AMPK)
O14965	T106	P11413-3	0.5971	AURKA	6790	Aurora A (AuroA)
Q96GD4	T106	P11413-3	0.5487	AURKB	9212	Aurora B (AuroB)
O14965	S114	P11413-3	0.7012	AURKA	6790	Aurora A (AuroA)
Q96GD4	S114	P11413-3	0.5867	AURKB	9212	Aurora B (AuroB)
P06493	T121	P11413-3	0.6022	CDC2	983	Cdc2 Kinase (Cdc2_Kin)
Q00535	T121	P11413-3	0.5621	CDK5	1020	Cdk5 Kinase (Cdk5_Kin)
O14965	S136	P11413-3	0.6932	AURKA	6790	Aurora A (AuroA)
Q96GD4	S136	P11413-3	0.7363	AURKB	9212	Aurora B (AuroB)
O15530	S136	P11413-3	0.6188	PDPK1	5170	PDK1 Binding (PDK1_Bind)
P78368	S147	P11413-3	0.4376	CSNK1G2	1455	Casein Kinase 1 (Casn_Kin1)
Q13315	S147	P11413-3	0.6128	ATM	472	ATM Kinase (ATM_Kin)
P28482	L172	P11413-3	0.5973	MAPK1	5594	Erk D-domain (ErkDD)
P09769	Y177	P11413-3	0.4181	FGR	2268	Fgr SH2 (Fgr_SH2)
P06241	Y177	P11413-3	0.4883	FYN	2534	Fyn SH2 (Fyn_SH2)
P06239	Y177	P11413-3	0.4344	LCK	3932	Lck SH2 (Lck_SH2)
P12931	Y177	P11413-3	0.4386	SRC	6714	Src SH2 (Src_SH2)
O14965	S214	P11413-3	0.5786	AURKA	6790	Aurora A (AuroA)
Q96GD4	S214	P11413-3	0.5123	AURKB	9212	Aurora B (AuroB)
P17252	S219	P11413-3	0.4877	PRKCA	5578	PKC alpha/beta/gamma (PKC_common)
Q02156	S219	P11413-3	0.4578	PRKCE	5581	PKC epsilon (PKC_epsilon)
P67870	S311	P11413-3	0.5402	CSNK2B	1460	Casein Kinase 2 (Casn_Kin2)
P78527	S311	P11413-3	0.6	PRKDC	5591	DNA PK (DNA_PK)
P78368	T357	P11413-3	0.4518	CSNK1G2	1455	Casein Kinase 1 (Casn_Kin1)
Q02156	S362	P11413-3	0.4667	PRKCE	5581	PKC epsilon (PKC_epsilon)
Q15139	T363	P11413-3	0.5289	PRKCM	5587	PKC mu (PKC_mu)
Q05655	T366	P11413-3	0.4658	PRKCD	5580	PKC delta (PKC_delta)
Q02156	T366	P11413-3	0.4934	PRKCE	5581	PKC epsilon (PKC_epsilon)
P28482	I422	P11413-3	0.6153	MAPK1	5594	Erk D-domain (ErkDD)
P28482	V424	P11413-3	0.7544	MAPK1	5594	Erk D-domain (ErkDD)
P06239	Y431	P11413-3	0.4704	LCK	3932	Lck SH2 (Lck_SH2)
P06213	Y431	P11413-3	0.5989	INSR	3643	Insulin Receptor Kinase (InsR_Kin)
P67870	S448	P11413-3	0.5483	CSNK2B	1460	Casein Kinase 2 (Casn_Kin2)
P53350	T453	P11413-3	0.4419	PLK1	5347	PLK1 Kinase (PLK1)
P09769	Y458	P11413-3	0.5293	FGR	2268	Fgr SH2 (Fgr_SH2)
O15530	T496	P11413-3	0.8475	PDPK1	5170	PDK1 Binding (PDK1_Bind)
P06493	T496	P11413-3	0.6312	CDC2	983	Cdc2 Kinase (Cdc2_Kin)
Q00535	T496	P11413-3	0.5941	CDK5	1020	Cdk5 Kinase (Cdk5_Kin)
P06493	T496	P11413-3	0.6443	CDK1	983	CDK1 motif 1 - [ST]Px[KR]x (CDK1_1)
P06493	T496	P11413-3	0.6241	CDK1	983	CDK1 motif 2 - [ST]PxxK (CDK1_2)
Q08881	P509	P11413-3	0.6695	ITK	3702	Itk SH3 (Itk_SH3)
P09619	Y512	P11413-3	0.4552	PDGFRB	5159	PDGFR Kin (PDGFR_Kin)
P00519	Y514	P11413-3	0.5053	ABL1	25	Abl Kinase (Abl_Kin)
P49841	S516	P11413-3	0.5571	GSK3B	2932	GSK3-improved (GSK3b)
P67870	T520	P11413-3	0.5364	CSNK2B	1460	Casein Kinase 2 (Casn_Kin2)
P06239	Y537	P11413-3	0.5258	LCK	3932	Lck Kinase (Lck_Kin)
P12931	Y537	P11413-3	0.5998	SRC	6714	Src Kinase (Src_Kin)
P53350	T56	P36871	0.4789	PLK1	5347	PLK1 Kinase (PLK1)
Q05655	T56	P36871	0.4143	PRKCD	5580	PKC delta (PKC_delta)
P28482	I71	P36871	0.7432	MAPK1	5594	Erk D-domain (ErkDD)
P06493	T96	P36871	0.6632	CDC2	983	Cdc2 Kinase (Cdc2_Kin)
P06493	T96	P36871	0.5937	CDK1	983	CDK1 motif 1 - [ST]Px[KR]x (CDK1_1)
P06493	T96	P36871	0.5706	CDK1	983	CDK1 motif 2 - [ST]PxxK (CDK1_2)
P28482	I112	P36871	0.7252	MAPK1	5594	Erk D-domain (ErkDD)
P28482	L114	P36871	0.7201	MAPK1	5594	Erk D-domain (ErkDD)
Q02156	T153	P36871	0.4601	PRKCE	5581	PKC epsilon (PKC_epsilon)
Q08881	Y157	P36871	0.5112	ITK	3702	Itk SH2 (Itk_SH2)
P06213	Y157	P36871	0.6453	INSR	3643	Insulin Receptor Kinase (InsR_Kin)
Q13555	T185	P36871	0.4327	CAMK2G	818	Calmodulin dependent Kinase 2 (Cam_Kin2)
O15530	T185	P36871	0.5784	PDPK1	5170	PDK1 Binding (PDK1_Bind)
P06213	Y195	P36871	0.6216	INSR	3643	Insulin Receptor Kinase (InsR_Kin)
Q02156	S201	P36871	0.4474	PRKCE	5581	PKC epsilon (PKC_epsilon)
O15530	D204	P36871	0.6141	PDPK1	5170	PDK1 Binding (PDK1_Bind)
P27361	S213	P36871	0.6551	MAPK3	5595	Erk1 Kinase (Erk1_Kin)
P28482	L241	P36871	0.7205	MAPK1	5594	Erk D-domain (ErkDD)
P53350	T267	P36871	0.3604	PLK1	5347	PLK1 Kinase (PLK1)
P31749	S334	P36871	0.6405	AKT1	207	Akt Kinase (Akt_Kin)
P49840	S338	P36871	0.6079	GSK3A	2931	GSK3 Kinase (GSK3_Kin)
P31749	S346	P36871	0.6753	AKT1	207	Akt Kinase (Akt_Kin)
Q13131	S346	P36871	0.6709	PRKAA1	5562	AMP_Kinase (AMPK)
P28482	I350	P36871	0.6427	MAPK1	5594	Erk D-domain (ErkDD)
P00519	Y353	P36871	0.4517	ABL1	25	Abl SH2 (Abl_SH2)
Q08881	Y353	P36871	0.5236	ITK	3702	Itk SH2 (Itk_SH2)
P00519	Y353	P36871	0.5227	ABL1	25	Abl Kinase (Abl_Kin)
P27361	T355	P36871	0.6284	MAPK3	5595	Erk1 Kinase (Erk1_Kin)
P06493	T355	P36871	0.6488	CDK1	983	CDK1 motif 1 - [ST]Px[KR]x (CDK1_1)
P06493	T355	P36871	0.6288	CDK1	983	CDK1 motif 2 - [ST]PxxK (CDK1_2)
O14965	S372	P36871	0.6292	AURKA	6790	Aurora A (AuroA)
Q96GD4	S372	P36871	0.732	AURKB	9212	Aurora B (AuroB)
P53350	S378	P36871	0.4278	PLK1	5347	PLK1 Kinase (PLK1)
P78368	T381	P36871	0.5001	CSNK1G2	1455	Casein Kinase 1 (Casn_Kin1)
P78368	S383	P36871	0.4377	CSNK1G2	1455	Casein Kinase 1 (Casn_Kin1)
P31749	S408	P36871	0.6722	AKT1	207	Akt Kinase (Akt_Kin)
Q13555	S408	P36871	0.5388	CAMK2G	818	Calmodulin dependent Kinase 2 (Cam_Kin2)
O14965	S408	P36871	0.7043	AURKA	6790	Aurora A (AuroA)
P78527	S408	P36871	0.535	PRKDC	5591	DNA PK (DNA_PK)
O15530	D429	P36871	0.2211	PDPK1	5170	PDK1 Binding (PDK1_Bind)
P09769	Y430	P36871	0.3824	FGR	2268	Fgr SH2 (Fgr_SH2)
P06241	Y430	P36871	0.3905	FYN	2534	Fyn SH2 (Fyn_SH2)
P06239	Y430	P36871	0.3482	LCK	3932	Lck SH2 (Lck_SH2)
P12931	Y430	P36871	0.3547	SRC	6714	Src SH2 (Src_SH2)
P09619	Y430	P36871	0.4286	PDGFRB	5159	PDGFR Kin (PDGFR_Kin)
P12931	Y430	P36871	0.5875	SRC	6714	Src Kinase (Src_Kin)
P53350	S453	P36871	0.3568	PLK1	5347	PLK1 Kinase (PLK1)
Q15139	S453	P36871	0.5217	PRKCM	5587	PKC mu (PKC_mu)
Q13555	S460	P36871	0.5469	CAMK2G	818	Calmodulin dependent Kinase 2 (Cam_Kin2)
P31749	T467	P36871	0.7092	AKT1	207	Akt Kinase (Akt_Kin)
Q13555	T467	P36871	0.533	CAMK2G	818	Calmodulin dependent Kinase 2 (Cam_Kin2)
O15530	E475	P36871	0.5233	PDPK1	5170	PDK1 Binding (PDK1_Bind)
P00519	Y476	P36871	0.5285	ABL1	25	Abl SH2 (Abl_SH2)
P00533	Y476	P36871	0.5054	EGFR	1956	EGFR Kinase (EGFR_Kin)
P53350	S483	P36871	0.4816	PLK1	5347	PLK1 Kinase (PLK1)
P78368	S498	P36871	0.4652	CSNK1G2	1455	Casein Kinase 1 (Casn_Kin1)
Q05513	S498	P36871	0.5473	PRKCZ	5590	PKC zeta (PKC_zeta)
O14965	S505	P36871	0.6241	AURKA	6790	Aurora A (AuroA)
Q96GD4	S505	P36871	0.5626	AURKB	9212	Aurora B (AuroB)
P28482	V534	P36871	0.6769	MAPK1	5594	Erk D-domain (ErkDD)
P06493	S43	Q15599	0.6464	CDC2	983	Cdc2 Kinase (Cdc2_Kin)
P27361	S43	Q15599	0.6251	MAPK3	5595	Erk1 Kinase (Erk1_Kin)
P67870	T92	Q15599	0.5234	CSNK2B	1460	Casein Kinase 2 (Casn_Kin2)
P31749	T102	Q15599	0.5345	AKT1	207	Akt Kinase (Akt_Kin)
Q13555	T102	Q15599	0.4858	CAMK2G	818	Calmodulin dependent Kinase 2 (Cam_Kin2)
Q02156	T102	Q15599	0.4764	PRKCE	5581	PKC epsilon (PKC_epsilon)
Q96GD4	T102	Q15599	0.6913	AURKB	9212	Aurora B (AuroB)
P49840	T128	Q15599	0.6119	GSK3A	2931	GSK3 Kinase (GSK3_Kin)
P49841	T128	Q15599	0.4976	GSK3B	2932	GSK3-improved (GSK3b)
O15530	S167	Q15599	0.9537	PDPK1	5170	PDK1 Binding (PDK1_Bind)
P06493	S183	Q15599	0.4792	CDC2	983	Cdc2 Kinase (Cdc2_Kin)
Q00535	S183	Q15599	0.4751	CDK5	1020	Cdk5 Kinase (Cdk5_Kin)
Q16539	S183	Q15599	0.4364	MAPK14	1432	p38 MAPK (p38_Kin)
P06493	S183	Q15599	0.5869	CDK1	983	CDK1 motif 1 - [ST]Px[KR]x (CDK1_1)
P06493	S183	Q15599	0.5635	CDK1	983	CDK1 motif 2 - [ST]PxxK (CDK1_2)
P17252	S215	Q15599	0.5043	PRKCA	5578	PKC alpha/beta/gamma (PKC_common)
P28482	L226	Q15599	0.7403	MAPK1	5594	Erk D-domain (ErkDD)
P67870	T232	Q15599	0.5835	CSNK2B	1460	Casein Kinase 2 (Casn_Kin2)
Q13131	T244	Q15599	0.6533	PRKAA1	5562	AMP_Kinase (AMPK)
P06493	S254	Q15599	0.6065	CDC2	983	Cdc2 Kinase (Cdc2_Kin)
Q00535	S254	Q15599	0.6368	CDK5	1020	Cdk5 Kinase (Cdk5_Kin)
P27361	S254	Q15599	0.6265	MAPK3	5595	Erk1 Kinase (Erk1_Kin)
P06493	S254	Q15599	0.5191	CDK1	983	CDK1 motif 1 - [ST]Px[KR]x (CDK1_1)
P06493	S254	Q15599	0.4918	CDK1	983	CDK1 motif 2 - [ST]PxxK (CDK1_2)
P49840	T257	Q15599	0.6227	GSK3A	2931	GSK3 Kinase (GSK3_Kin)
P49841	T257	Q15599	0.5038	GSK3B	2932	GSK3-improved (GSK3b)
P06493	S261	Q15599	0.5363	CDK1	983	CDK1 motif 1 - [ST]Px[KR]x (CDK1_1)
P06493	S261	Q15599	0.51	CDK1	983	CDK1 motif 2 - [ST]PxxK (CDK1_2)
P78527	S273	Q15599	0.6275	PRKDC	5591	DNA PK (DNA_PK)
P67870	S280	Q15599	0.5323	CSNK2B	1460	Casein Kinase 2 (Casn_Kin2)
P67870	T284	Q15599	0.4814	CSNK2B	1460	Casein Kinase 2 (Casn_Kin2)
P06493	S303	Q15599	0.5972	CDC2	983	Cdc2 Kinase (Cdc2_Kin)
Q00535	S303	Q15599	0.6061	CDK5	1020	Cdk5 Kinase (Cdk5_Kin)
P27361	S303	Q15599	0.628	MAPK3	5595	Erk1 Kinase (Erk1_Kin)
P06493	S303	Q15599	0.5635	CDK1	983	CDK1 motif 1 - [ST]Px[KR]x (CDK1_1)
P06493	S303	Q15599	0.5388	CDK1	983	CDK1 motif 2 - [ST]PxxK (CDK1_2)
Q08881	Y65	P63167	0.4831	ITK	3702	Itk Kinase (Itk_Kin)
P12931	Y75	P63167	0.4982	SRC	6714	Src SH2 (Src_SH2)
P28482	L9	Q8NHZ8	0.5892	MAPK1	5594	Erk D-domain (ErkDD)
P28482	L11	Q8NHZ8	0.2842	MAPK1	5594	Erk D-domain (ErkDD)
P28482	V36	Q8NHZ8	0.5503	MAPK1	5594	Erk D-domain (ErkDD)
P78527	S56	Q8NHZ8	0.5167	PRKDC	5591	DNA PK (DNA_PK)
Q08881	P71	Q8NHZ8	0.5992	ITK	3702	Itk SH3 (Itk_SH3)
Q13131	S77	Q8NHZ8	0.699	PRKAA1	5562	AMP_Kinase (AMPK)
O14965	S78	Q8NHZ8	0.7063	AURKA	6790	Aurora A (AuroA)
Q96GD4	S78	Q8NHZ8	0.6592	AURKB	9212	Aurora B (AuroB)
P78527	S78	Q8NHZ8	0.5862	PRKDC	5591	DNA PK (DNA_PK)
P28482	I9	P0DMV8	0.7301	MAPK1	5594	Erk D-domain (ErkDD)
P06493	T38	P0DMV8	0.6029	CDC2	983	Cdc2 Kinase (Cdc2_Kin)
Q00535	T38	P0DMV8	0.6124	CDK5	1020	Cdk5 Kinase (Cdk5_Kin)
P27361	T38	P0DMV8	0.6522	MAPK3	5595	Erk1 Kinase (Erk1_Kin)
P06493	T38	P0DMV8	0.6119	CDK1	983	CDK1 motif 1 - [ST]Px[KR]x (CDK1_1)
P06493	T38	P0DMV8	0.5898	CDK1	983	CDK1 motif 2 - [ST]PxxK (CDK1_2)
P00519	Y41	P0DMV8	0.525	ABL1	25	Abl Kinase (Abl_Kin)
P00533	Y41	P0DMV8	0.4322	EGFR	1956	EGFR Kinase (EGFR_Kin)
Q08881	Y41	P0DMV8	0.4873	ITK	3702	Itk Kinase (Itk_Kin)
P09619	Y41	P0DMV8	0.2924	PDGFRB	5159	PDGFR Kin (PDGFR_Kin)
O15530	T45	P0DMV8	0.6206	PDPK1	5170	PDK1 Binding (PDK1_Bind)
Q13555	S106	P0DMV8	0.5911	CAMK2G	818	Calmodulin dependent Kinase 2 (Cam_Kin2)
P17252	S106	P0DMV8	0.5061	PRKCA	5578	PKC alpha/beta/gamma (PKC_common)
Q02156	S106	P0DMV8	0.4993	PRKCE	5581	PKC epsilon (PKC_epsilon)
Q13315	S153	P0DMV8	0.5338	ATM	472	ATM Kinase (ATM_Kin)
P78527	S153	P0DMV8	0.5955	PRKDC	5591	DNA PK (DNA_PK)
Q13555	T158	P0DMV8	0.5264	CAMK2G	818	Calmodulin dependent Kinase 2 (Cam_Kin2)
P53350	S208	P0DMV8	0.2628	PLK1	5347	PLK1 Kinase (PLK1)
P78527	T211	P0DMV8	0.6024	PRKDC	5591	DNA PK (DNA_PK)
P28482	I253	P0DMV8	0.7484	MAPK1	5594	Erk D-domain (ErkDD)
Q05513	S254	P0DMV8	0.5473	PRKCZ	5590	PKC zeta (PKC_zeta)
P31749	T265	P0DMV8	0.6635	AKT1	207	Akt Kinase (Akt_Kin)
P31749	S275	P0DMV8	0.6566	AKT1	207	Akt Kinase (Akt_Kin)
Q13555	S275	P0DMV8	0.5045	CAMK2G	818	Calmodulin dependent Kinase 2 (Cam_Kin2)
P49760	S275	P0DMV8	0.8326	CLK2	1196	Clk2 Kinase (Clk2_Kin)
O14965	S275	P0DMV8	0.6244	AURKA	6790	Aurora A (AuroA)
Q96GD4	S275	P0DMV8	0.6645	AURKB	9212	Aurora B (AuroB)
P78527	T278	P0DMV8	0.5082	PRKDC	5591	DNA PK (DNA_PK)
P78368	S281	P0DMV8	0.4473	CSNK1G2	1455	Casein Kinase 1 (Casn_Kin1)
Q13555	S281	P0DMV8	0.5672	CAMK2G	818	Calmodulin dependent Kinase 2 (Cam_Kin2)
O15530	D292	P0DMV8	0.5496	PDPK1	5170	PDK1 Binding (PDK1_Bind)
P06241	Y294	P0DMV8	0.5228	FYN	2534	Fyn SH2 (Fyn_SH2)
P06239	Y294	P0DMV8	0.4854	LCK	3932	Lck SH2 (Lck_SH2)
P78368	T298	P0DMV8	0.5027	CSNK1G2	1455	Casein Kinase 1 (Casn_Kin1)
O14965	T313	P0DMV8	0.5869	AURKA	6790	Aurora A (AuroA)
O15530	D358	P0DMV8	0.9408	PDPK1	5170	PDK1 Binding (PDK1_Bind)
P53350	S362	P0DMV8	0.3761	PLK1	5347	PLK1 Kinase (PLK1)
P31749	S362	P0DMV8	0.7038	AKT1	207	Akt Kinase (Akt_Kin)
Q15139	S418	P0DMV8	0.5217	PRKCM	5587	PKC mu (PKC_mu)
Q13131	S418	P0DMV8	0.714	PRKAA1	5562	AMP_Kinase (AMPK)
O14965	S418	P0DMV8	0.5752	AURKA	6790	Aurora A (AuroA)
Q96GD4	S418	P0DMV8	0.511	AURKB	9212	Aurora B (AuroB)
P31749	T419	P0DMV8	0.6526	AKT1	207	Akt Kinase (Akt_Kin)
Q13555	T419	P0DMV8	0.4196	CAMK2G	818	Calmodulin dependent Kinase 2 (Cam_Kin2)
P17252	T419	P0DMV8	0.5228	PRKCA	5578	PKC alpha/beta/gamma (PKC_common)
Q13131	T419	P0DMV8	0.6357	PRKAA1	5562	AMP_Kinase (AMPK)
O14965	T419	P0DMV8	0.695	AURKA	6790	Aurora A (AuroA)
Q96GD4	T419	P0DMV8	0.737	AURKB	9212	Aurora B (AuroB)
Q13131	T425	P0DMV8	0.7282	PRKAA1	5562	AMP_Kinase (AMPK)
O15530	T429	P0DMV8	0.9144	PDPK1	5170	PDK1 Binding (PDK1_Bind)
O15530	T430	P0DMV8	0.9483	PDPK1	5170	PDK1 Binding (PDK1_Bind)
O15530	S432	P0DMV8	0.5432	PDPK1	5170	PDK1 Binding (PDK1_Bind)
P31749	T450	P0DMV8	0.7047	AKT1	207	Akt Kinase (Akt_Kin)
P27361	S462	P0DMV8	0.6426	MAPK3	5595	Erk1 Kinase (Erk1_Kin)
P28482	I464	P0DMV8	0.7432	MAPK1	5594	Erk D-domain (ErkDD)
P00519	P466	P0DMV8	0.5719	ABL1	25	Abl SH3 (Abl_SH3)
P53350	T477	P0DMV8	0.3922	PLK1	5347	PLK1 Kinase (PLK1)
P17252	T491	P0DMV8	0.5338	PRKCA	5578	PKC alpha/beta/gamma (PKC_common)
Q96GD4	T502	P0DMV8	0.7406	AURKB	9212	Aurora B (AuroB)
P06213	Y545	P0DMV8	0.704	INSR	3643	Insulin Receptor Kinase (InsR_Kin)
Q05513	S563	P0DMV8	0.5437	PRKCZ	5590	PKC zeta (PKC_zeta)
P27361	S633	P0DMV8	0.6577	MAPK3	5595	Erk1 Kinase (Erk1_Kin)
P78527	T636	P0DMV8	0.5699	PRKDC	5591	DNA PK (DNA_PK)
P09769	Y20	Q9Y4K4	0.548	FGR	2268	Fgr SH2 (Fgr_SH2)
P06241	Y20	Q9Y4K4	0.5357	FYN	2534	Fyn SH2 (Fyn_SH2)
P31749	S28	Q9Y4K4	0.6807	AKT1	207	Akt Kinase (Akt_Kin)
P31749	T30	Q9Y4K4	0.6944	AKT1	207	Akt Kinase (Akt_Kin)
P00519	Y31	Q9Y4K4	0.5962	ABL1	25	Abl Kinase (Abl_Kin)
P06239	Y31	Q9Y4K4	0.3654	LCK	3932	Lck Kinase (Lck_Kin)
P09619	Y31	Q9Y4K4	0.4762	PDGFRB	5159	PDGFR Kin (PDGFR_Kin)
P12931	Y31	Q9Y4K4	0.5534	SRC	6714	Src Kinase (Src_Kin)
P78368	S60	Q9Y4K4	0.5055	CSNK1G2	1455	Casein Kinase 1 (Casn_Kin1)
P53350	S60	Q9Y4K4	0.5044	PLK1	5347	PLK1 Kinase (PLK1)
Q13315	S86	Q9Y4K4	0.6041	ATM	472	ATM Kinase (ATM_Kin)
O15530	E95	Q9Y4K4	0.8159	PDPK1	5170	PDK1 Binding (PDK1_Bind)
P49841	T109	Q9Y4K4	0.5808	GSK3B	2932	GSK3-improved (GSK3b)
P27361	S113	Q9Y4K4	0.6221	MAPK3	5595	Erk1 Kinase (Erk1_Kin)
O14965	T124	Q9Y4K4	0.5645	AURKA	6790	Aurora A (AuroA)
Q96GD4	T124	Q9Y4K4	0.6817	AURKB	9212	Aurora B (AuroB)
P28482	I146	Q9Y4K4	0.6474	MAPK1	5594	Erk D-domain (ErkDD)
P17252	T168	Q9Y4K4	0.4824	PRKCA	5578	PKC alpha/beta/gamma (PKC_common)
Q13555	S174	Q9Y4K4	0.5905	CAMK2G	818	Calmodulin dependent Kinase 2 (Cam_Kin2)
Q05655	S174	Q9Y4K4	0.4141	PRKCD	5580	PKC delta (PKC_delta)
Q02156	S174	Q9Y4K4	0.4704	PRKCE	5581	PKC epsilon (PKC_epsilon)
Q15139	S174	Q9Y4K4	0.4076	PRKCM	5587	PKC mu (PKC_mu)
Q13131	S174	Q9Y4K4	0.7285	PRKAA1	5562	AMP_Kinase (AMPK)
O14965	S174	Q9Y4K4	0.5591	AURKA	6790	Aurora A (AuroA)
Q96GD4	S174	Q9Y4K4	0.527	AURKB	9212	Aurora B (AuroB)
P06493	T178	Q9Y4K4	0.6514	CDC2	983	Cdc2 Kinase (Cdc2_Kin)
Q00535	T178	Q9Y4K4	0.6293	CDK5	1020	Cdk5 Kinase (Cdk5_Kin)
P27361	T178	Q9Y4K4	0.5772	MAPK3	5595	Erk1 Kinase (Erk1_Kin)
P00519	P184	Q9Y4K4	0.5629	ABL1	25	Abl SH3 (Abl_SH3)
P27361	P238	Q9Y4K4	0.6866	MAPK3	5595	Erk1 Binding (Erk1_Bind)
Q05655	S248	Q9Y4K4	0.4764	PRKCD	5580	PKC delta (PKC_delta)
Q02156	S248	Q9Y4K4	0.4934	PRKCE	5581	PKC epsilon (PKC_epsilon)
P17252	T249	Q9Y4K4	0.5165	PRKCA	5578	PKC alpha/beta/gamma (PKC_common)
Q02156	T249	Q9Y4K4	0.4311	PRKCE	5581	PKC epsilon (PKC_epsilon)
O14965	T267	Q9Y4K4	0.633	AURKA	6790	Aurora A (AuroA)
Q96GD4	T267	Q9Y4K4	0.6954	AURKB	9212	Aurora B (AuroB)
P31749	T273	Q9Y4K4	0.6234	AKT1	207	Akt Kinase (Akt_Kin)
P09769	Y303	Q9Y4K4	0.5173	FGR	2268	Fgr SH2 (Fgr_SH2)
P06241	Y303	Q9Y4K4	0.5426	FYN	2534	Fyn SH2 (Fyn_SH2)
P06239	Y303	Q9Y4K4	0.4523	LCK	3932	Lck SH2 (Lck_SH2)
P67870	T304	Q9Y4K4	0.5183	CSNK2B	1460	Casein Kinase 2 (Casn_Kin2)
P17252	T320	Q9Y4K4	0.4895	PRKCA	5578	PKC alpha/beta/gamma (PKC_common)
O14965	T320	Q9Y4K4	0.6279	AURKA	6790	Aurora A (AuroA)
Q96GD4	T320	Q9Y4K4	0.5178	AURKB	9212	Aurora B (AuroB)
Q96GD4	T324	Q9Y4K4	0.7046	AURKB	9212	Aurora B (AuroB)
P49760	S335	Q9Y4K4	0.7326	CLK2	1196	Clk2 Kinase (Clk2_Kin)
Q96GD4	T352	Q9Y4K4	0.6774	AURKB	9212	Aurora B (AuroB)
P12931	P389	Q9Y4K4	0.6089	SRC	6714	Src SH3 (Src_SH3)
P00519	P390	Q9Y4K4	0.4736	ABL1	25	Abl SH3 (Abl_SH3)
Q08881	P390	Q9Y4K4	0.6825	ITK	3702	Itk SH3 (Itk_SH3)
P12931	P390	Q9Y4K4	0.4602	SRC	6714	Src SH3 (Src_SH3)
P00519	P391	Q9Y4K4	0.5657	ABL1	25	Abl SH3 (Abl_SH3)
Q08881	P391	Q9Y4K4	0.6409	ITK	3702	Itk SH3 (Itk_SH3)
P12931	P391	Q9Y4K4	0.4997	SRC	6714	Src SH3 (Src_SH3)
P28482	L392	Q9Y4K4	0.4643	MAPK1	5594	Erk D-domain (ErkDD)
P12931	P393	Q9Y4K4	0.541	SRC	6714	Src SH3 (Src_SH3)
O14965	S399	Q9Y4K4	0.5102	AURKA	6790	Aurora A (AuroA)
Q96GD4	S399	Q9Y4K4	0.7004	AURKB	9212	Aurora B (AuroB)
P31749	S400	Q9Y4K4	0.5446	AKT1	207	Akt Kinase (Akt_Kin)
Q13131	S400	Q9Y4K4	0.7237	PRKAA1	5562	AMP_Kinase (AMPK)
P27361	P407	Q9Y4K4	0.6866	MAPK3	5595	Erk1 Binding (Erk1_Bind)
P17252	T414	Q9Y4K4	0.5115	PRKCA	5578	PKC alpha/beta/gamma (PKC_common)
P31749	S433	Q9Y4K4	0.7173	AKT1	207	Akt Kinase (Akt_Kin)
Q13131	S433	Q9Y4K4	0.7031	PRKAA1	5562	AMP_Kinase (AMPK)
O14965	S433	Q9Y4K4	0.4708	AURKA	6790	Aurora A (AuroA)
Q96GD4	S433	Q9Y4K4	0.4815	AURKB	9212	Aurora B (AuroB)
P31749	S434	Q9Y4K4	0.696	AKT1	207	Akt Kinase (Akt_Kin)
Q13555	S434	Q9Y4K4	0.52	CAMK2G	818	Calmodulin dependent Kinase 2 (Cam_Kin2)
Q13131	S434	Q9Y4K4	0.6762	PRKAA1	5562	AMP_Kinase (AMPK)
P06493	S434	Q9Y4K4	0.596	CDK1	983	CDK1 motif 1 - [ST]Px[KR]x (CDK1_1)
P06493	S434	Q9Y4K4	0.5731	CDK1	983	CDK1 motif 2 - [ST]PxxK (CDK1_2)
P00519	P467	Q9Y4K4	0.5676	ABL1	25	Abl SH3 (Abl_SH3)
P12931	P467	Q9Y4K4	0.5429	SRC	6714	Src SH3 (Src_SH3)
P27361	P479	Q9Y4K4	0.742	MAPK3	5595	Erk1 Binding (Erk1_Bind)
P00519	P481	Q9Y4K4	0.5785	ABL1	25	Abl SH3 (Abl_SH3)
P28482	L486	Q9Y4K4	0.6135	MAPK1	5594	Erk D-domain (ErkDD)
P00519	P487	Q9Y4K4	0.5368	ABL1	25	Abl SH3 (Abl_SH3)
P12931	P487	Q9Y4K4	0.518	SRC	6714	Src SH3 (Src_SH3)
P06493	T489	Q9Y4K4	0.5345	CDC2	983	Cdc2 Kinase (Cdc2_Kin)
Q00535	T489	Q9Y4K4	0.536	CDK5	1020	Cdk5 Kinase (Cdk5_Kin)
P06493	T489	Q9Y4K4	0.6268	CDK1	983	CDK1 motif 1 - [ST]Px[KR]x (CDK1_1)
P06493	T489	Q9Y4K4	0.6056	CDK1	983	CDK1 motif 2 - [ST]PxxK (CDK1_2)
P09769	Y524	Q9Y4K4	0.4515	FGR	2268	Fgr Kinase (Fgr_Kin)
P09619	Y524	Q9Y4K4	0.3934	PDGFRB	5159	PDGFR Kin (PDGFR_Kin)
Q08881	Y534	Q9Y4K4	0.4951	ITK	3702	Itk Kinase (Itk_Kin)
P53350	T545	Q9Y4K4	0.4695	PLK1	5347	PLK1 Kinase (PLK1)
P78527	T545	Q9Y4K4	0.5992	PRKDC	5591	DNA PK (DNA_PK)
P31749	T555	Q9Y4K4	0.5796	AKT1	207	Akt Kinase (Akt_Kin)
O14965	T555	Q9Y4K4	0.5835	AURKA	6790	Aurora A (AuroA)
Q96GD4	T555	Q9Y4K4	0.6186	AURKB	9212	Aurora B (AuroB)
P28482	V559	Q9Y4K4	0.6868	MAPK1	5594	Erk D-domain (ErkDD)
P53350	T563	Q9Y4K4	0.3789	PLK1	5347	PLK1 Kinase (PLK1)
O15530	S577	Q9Y4K4	0.6418	PDPK1	5170	PDK1 Binding (PDK1_Bind)
P17252	T613	Q9Y4K4	0.4808	PRKCA	5578	PKC alpha/beta/gamma (PKC_common)
O15530	D665	Q9Y4K4	0.6069	PDPK1	5170	PDK1 Binding (PDK1_Bind)
P27361	P667	Q9Y4K4	0.2456	MAPK3	5595	Erk1 Binding (Erk1_Bind)
P27361	P669	Q9Y4K4	0.7569	MAPK3	5595	Erk1 Binding (Erk1_Bind)
P27361	S670	Q9Y4K4	0.6068	MAPK3	5595	Erk1 Kinase (Erk1_Kin)
P06493	S670	Q9Y4K4	0.6794	CDK1	983	CDK1 motif 1 - [ST]Px[KR]x (CDK1_1)
P06493	S670	Q9Y4K4	0.6612	CDK1	983	CDK1 motif 2 - [ST]PxxK (CDK1_2)
P06213	Y685	Q9Y4K4	0.6681	INSR	3643	Insulin Receptor Kinase (InsR_Kin)
O14965	T738	Q9Y4K4	0.7034	AURKA	6790	Aurora A (AuroA)
Q96GD4	T738	Q9Y4K4	0.7437	AURKB	9212	Aurora B (AuroB)
P17252	S758	Q9Y4K4	0.5187	PRKCA	5578	PKC alpha/beta/gamma (PKC_common)
P53350	S767	Q9Y4K4	0.3501	PLK1	5347	PLK1 Kinase (PLK1)
Q05655	S767	Q9Y4K4	0.4363	PRKCD	5580	PKC delta (PKC_delta)
Q02156	S767	Q9Y4K4	0.4934	PRKCE	5581	PKC epsilon (PKC_epsilon)
Q15139	S767	Q9Y4K4	0.3901	PRKCM	5587	PKC mu (PKC_mu)
Q05513	S767	Q9Y4K4	0.5595	PRKCZ	5590	PKC zeta (PKC_zeta)
O15530	D769	Q9Y4K4	0.6501	PDPK1	5170	PDK1 Binding (PDK1_Bind)
P31749	S774	Q9Y4K4	0.6758	AKT1	207	Akt Kinase (Akt_Kin)
Q13555	S774	Q9Y4K4	0.538	CAMK2G	818	Calmodulin dependent Kinase 2 (Cam_Kin2)
P49760	S774	Q9Y4K4	0.8394	CLK2	1196	Clk2 Kinase (Clk2_Kin)
Q15139	S781	Q9Y4K4	0.5179	PRKCM	5587	PKC mu (PKC_mu)
O15530	S794	Q9Y4K4	0.9548	PDPK1	5170	PDK1 Binding (PDK1_Bind)
P67870	T801	Q9Y4K4	0.528	CSNK2B	1460	Casein Kinase 2 (Casn_Kin2)
Q13315	T801	Q9Y4K4	0.58	ATM	472	ATM Kinase (ATM_Kin)
P78527	T801	Q9Y4K4	0.5075	PRKDC	5591	DNA PK (DNA_PK)
P78368	T808	Q9Y4K4	0.5028	CSNK1G2	1455	Casein Kinase 1 (Casn_Kin1)
P53350	T808	Q9Y4K4	0.4669	PLK1	5347	PLK1 Kinase (PLK1)
Q96GD4	T827	Q9Y4K4	0.7239	AURKB	9212	Aurora B (AuroB)
P78368	S834	Q9Y4K4	0.4902	CSNK1G2	1455	Casein Kinase 1 (Casn_Kin1)
Q08881	Y837	Q9Y4K4	0.4537	ITK	3702	Itk Kinase (Itk_Kin)
P28482	L13	P48764	0.7304	MAPK1	5594	Erk D-domain (ErkDD)
P28482	L14	P48764	0.7403	MAPK1	5594	Erk D-domain (ErkDD)
P28482	L15	P48764	0.745	MAPK1	5594	Erk D-domain (ErkDD)
P28482	L17	P48764	0.5305	MAPK1	5594	Erk D-domain (ErkDD)
P28482	V30	P48764	0.6816	MAPK1	5594	Erk D-domain (ErkDD)
O15530	T46	P48764	0.6123	PDPK1	5170	PDK1 Binding (PDK1_Bind)
O15530	E48	P48764	0.7968	PDPK1	5170	PDK1 Binding (PDK1_Bind)
Q13131	T79	P48764	0.7296	PRKAA1	5562	AMP_Kinase (AMPK)
P27361	T111	P48764	0.4336	MAPK3	5595	Erk1 Kinase (Erk1_Kin)
P06493	T111	P48764	0.6624	CDK1	983	CDK1 motif 1 - [ST]Px[KR]x (CDK1_1)
P06493	T111	P48764	0.6432	CDK1	983	CDK1 motif 2 - [ST]PxxK (CDK1_2)
Q05655	T113	P48764	0.4128	PRKCD	5580	PKC delta (PKC_delta)
Q02156	T113	P48764	0.4149	PRKCE	5581	PKC epsilon (PKC_epsilon)
Q15139	T113	P48764	0.5056	PRKCM	5587	PKC mu (PKC_mu)
Q05513	T113	P48764	0.4527	PRKCZ	5590	PKC zeta (PKC_zeta)
P00519	Y118	P48764	0.5911	ABL1	25	Abl SH2 (Abl_SH2)
P78368	S161	P48764	0.4553	CSNK1G2	1455	Casein Kinase 1 (Casn_Kin1)
Q15139	S161	P48764	0.488	PRKCM	5587	PKC mu (PKC_mu)
O14965	S161	P48764	0.6332	AURKA	6790	Aurora A (AuroA)
P00519	Y163	P48764	0.4671	ABL1	25	Abl Kinase (Abl_Kin)
Q08881	Y163	P48764	0.4135	ITK	3702	Itk Kinase (Itk_Kin)
P06239	Y163	P48764	0.5127	LCK	3932	Lck Kinase (Lck_Kin)
O15530	E232	P48764	0.6566	PDPK1	5170	PDK1 Binding (PDK1_Bind)
Q15139	T262	P48764	0.5255	PRKCM	5587	PKC mu (PKC_mu)
Q96GD4	T279	P48764	0.6102	AURKB	9212	Aurora B (AuroB)
P49840	S301	P48764	0.5825	GSK3A	2931	GSK3 Kinase (GSK3_Kin)
P49841	S301	P48764	0.5109	GSK3B	2932	GSK3-improved (GSK3b)
P78368	T334	P48764	0.4723	CSNK1G2	1455	Casein Kinase 1 (Casn_Kin1)
P17252	T338	P48764	0.5268	PRKCA	5578	PKC alpha/beta/gamma (PKC_common)
O14965	T338	P48764	0.6562	AURKA	6790	Aurora A (AuroA)
Q96GD4	T338	P48764	0.706	AURKB	9212	Aurora B (AuroB)
P78368	T348	P48764	0.4189	CSNK1G2	1455	Casein Kinase 1 (Casn_Kin1)
P28482	L401	P48764	0.7304	MAPK1	5594	Erk D-domain (ErkDD)
Q05655	T441	P48764	0.4943	PRKCD	5580	PKC delta (PKC_delta)
Q15139	T441	P48764	0.4873	PRKCM	5587	PKC mu (PKC_mu)
Q96GD4	S468	P48764	0.7243	AURKB	9212	Aurora B (AuroB)
O15530	D511	P48764	0.805	PDPK1	5170	PDK1 Binding (PDK1_Bind)
Q96GD4	S523	P48764	0.7242	AURKB	9212	Aurora B (AuroB)
P49760	S527	P48764	0.7121	CLK2	1196	Clk2 Kinase (Clk2_Kin)
P31749	S555	P48764	0.6012	AKT1	207	Akt Kinase (Akt_Kin)
Q05513	S555	P48764	0.5315	PRKCZ	5590	PKC zeta (PKC_zeta)
O14965	S555	P48764	0.4874	AURKA	6790	Aurora A (AuroA)
Q96GD4	S555	P48764	0.6334	AURKB	9212	Aurora B (AuroB)
P28482	I559	P48764	0.6881	MAPK1	5594	Erk D-domain (ErkDD)
P06493	S561	P48764	0.6169	CDK1	983	CDK1 motif 1 - [ST]Px[KR]x (CDK1_1)
P06493	S561	P48764	0.5952	CDK1	983	CDK1 motif 2 - [ST]PxxK (CDK1_2)
Q13131	S563	P48764	0.7274	PRKAA1	5562	AMP_Kinase (AMPK)
Q13131	T564	P48764	0.7268	PRKAA1	5562	AMP_Kinase (AMPK)
O15530	D571	P48764	0.934	PDPK1	5170	PDK1 Binding (PDK1_Bind)
O15530	T573	P48764	0.9502	PDPK1	5170	PDK1 Binding (PDK1_Bind)
P06493	T573	P48764	0.6131	CDC2	983	Cdc2 Kinase (Cdc2_Kin)
Q00535	T573	P48764	0.5871	CDK5	1020	Cdk5 Kinase (Cdk5_Kin)
P06493	T573	P48764	0.5913	CDK1	983	CDK1 motif 1 - [ST]Px[KR]x (CDK1_1)
P06493	T573	P48764	0.5681	CDK1	983	CDK1 motif 2 - [ST]PxxK (CDK1_2)
Q96GD4	S577	P48764	0.6903	AURKB	9212	Aurora B (AuroB)
P31749	T578	P48764	0.5359	AKT1	207	Akt Kinase (Akt_Kin)
Q13555	T578	P48764	0.5901	CAMK2G	818	Calmodulin dependent Kinase 2 (Cam_Kin2)
P78368	S582	P48764	0.4669	CSNK1G2	1455	Casein Kinase 1 (Casn_Kin1)
P53350	S582	P48764	0.425	PLK1	5347	PLK1 Kinase (PLK1)
P49760	S582	P48764	0.7804	CLK2	1196	Clk2 Kinase (Clk2_Kin)
Q05655	S582	P48764	0.4693	PRKCD	5580	PKC delta (PKC_delta)
P78527	S582	P48764	0.613	PRKDC	5591	DNA PK (DNA_PK)
Q13131	S592	P48764	0.6187	PRKAA1	5562	AMP_Kinase (AMPK)
P28482	V594	P48764	0.7531	MAPK1	5594	Erk D-domain (ErkDD)
P31749	S607	P48764	0.6092	AKT1	207	Akt Kinase (Akt_Kin)
P49760	S607	P48764	0.7489	CLK2	1196	Clk2 Kinase (Clk2_Kin)
P17252	S607	P48764	0.5022	PRKCA	5578	PKC alpha/beta/gamma (PKC_common)
Q02156	S607	P48764	0.3979	PRKCE	5581	PKC epsilon (PKC_epsilon)
O14965	S607	P48764	0.5563	AURKA	6790	Aurora A (AuroA)
Q96GD4	S607	P48764	0.3905	AURKB	9212	Aurora B (AuroB)
P06493	T641	P48764	0.6379	CDC2	983	Cdc2 Kinase (Cdc2_Kin)
Q00535	T641	P48764	0.6015	CDK5	1020	Cdk5 Kinase (Cdk5_Kin)
P27361	T641	P48764	0.6576	MAPK3	5595	Erk1 Kinase (Erk1_Kin)
P67870	T643	P48764	0.5083	CSNK2B	1460	Casein Kinase 2 (Casn_Kin2)
Q13315	T643	P48764	0.5782	ATM	472	ATM Kinase (ATM_Kin)
P78527	T643	P48764	0.6	PRKDC	5591	DNA PK (DNA_PK)
P17252	T656	P48764	0.4527	PRKCA	5578	PKC alpha/beta/gamma (PKC_common)
P06493	T656	P48764	0.6523	CDC2	983	Cdc2 Kinase (Cdc2_Kin)
Q00535	T656	P48764	0.6154	CDK5	1020	Cdk5 Kinase (Cdk5_Kin)
P31749	S663	P48764	0.442	AKT1	207	Akt Kinase (Akt_Kin)
Q13555	S663	P48764	0.4835	CAMK2G	818	Calmodulin dependent Kinase 2 (Cam_Kin2)
P49760	S663	P48764	0.6326	CLK2	1196	Clk2 Kinase (Clk2_Kin)
P17252	S663	P48764	0.4299	PRKCA	5578	PKC alpha/beta/gamma (PKC_common)
Q05655	S663	P48764	0.4685	PRKCD	5580	PKC delta (PKC_delta)
Q02156	S663	P48764	0.4867	PRKCE	5581	PKC epsilon (PKC_epsilon)
P17252	S666	P48764	0.5234	PRKCA	5578	PKC alpha/beta/gamma (PKC_common)
O14965	S692	P48764	0.4661	AURKA	6790	Aurora A (AuroA)
Q96GD4	S692	P48764	0.5017	AURKB	9212	Aurora B (AuroB)
P31749	S693	P48764	0.6072	AKT1	207	Akt Kinase (Akt_Kin)
Q13131	S693	P48764	0.6455	PRKAA1	5562	AMP_Kinase (AMPK)
P06493	S703	P48764	0.5748	CDK1	983	CDK1 motif 1 - [ST]Px[KR]x (CDK1_1)
P06493	S703	P48764	0.5507	CDK1	983	CDK1 motif 2 - [ST]PxxK (CDK1_2)
P28482	L717	P48764	0.7241	MAPK1	5594	Erk D-domain (ErkDD)
P67870	S718	P48764	0.3764	CSNK2B	1460	Casein Kinase 2 (Casn_Kin2)
Q13315	S718	P48764	0.5632	ATM	472	ATM Kinase (ATM_Kin)
P67870	T720	P48764	0.5507	CSNK2B	1460	Casein Kinase 2 (Casn_Kin2)
Q13315	T720	P48764	0.4123	ATM	472	ATM Kinase (ATM_Kin)
P78527	T720	P48764	0.5717	PRKDC	5591	DNA PK (DNA_PK)
P09769	Y726	P48764	0.4741	FGR	2268	Fgr SH2 (Fgr_SH2)
P06241	Y726	P48764	0.4802	FYN	2534	Fyn SH2 (Fyn_SH2)
P06239	Y726	P48764	0.4826	LCK	3932	Lck SH2 (Lck_SH2)
P12931	Y726	P48764	0.503	SRC	6714	Src SH2 (Src_SH2)
P09619	Y726	P48764	0.4811	PDGFRB	5159	PDGFR Kin (PDGFR_Kin)
P67870	S731	P48764	0.5467	CSNK2B	1460	Casein Kinase 2 (Casn_Kin2)
P49841	T744	P48764	0.5815	GSK3B	2932	GSK3-improved (GSK3b)
P78368	S746	P48764	0.4919	CSNK1G2	1455	Casein Kinase 1 (Casn_Kin1)
P27361	S748	P48764	0.5711	MAPK3	5595	Erk1 Kinase (Erk1_Kin)
P06493	S748	P48764	0.581	CDK1	983	CDK1 motif 1 - [ST]Px[KR]x (CDK1_1)
P06493	S748	P48764	0.5572	CDK1	983	CDK1 motif 2 - [ST]PxxK (CDK1_2)
P78527	S758	P48764	0.6062	PRKDC	5591	DNA PK (DNA_PK)
P53350	S766	P48764	0.3423	PLK1	5347	PLK1 Kinase (PLK1)
P27361	S776	P48764	0.5858	MAPK3	5595	Erk1 Kinase (Erk1_Kin)
P49840	T780	P48764	0.5927	GSK3A	2931	GSK3 Kinase (GSK3_Kin)
P49841	T780	P48764	0.5571	GSK3B	2932	GSK3-improved (GSK3b)
P06493	S794	P48764	0.6098	CDC2	983	Cdc2 Kinase (Cdc2_Kin)
Q00535	S794	P48764	0.6059	CDK5	1020	Cdk5 Kinase (Cdk5_Kin)
P27361	S794	P48764	0.5625	MAPK3	5595	Erk1 Kinase (Erk1_Kin)
P06493	S794	P48764	0.555	CDK1	983	CDK1 motif 1 - [ST]Px[KR]x (CDK1_1)
P06493	S794	P48764	0.5298	CDK1	983	CDK1 motif 2 - [ST]PxxK (CDK1_2)
O15530	T797	P48764	0.6674	PDPK1	5170	PDK1 Binding (PDK1_Bind)
P17252	S807	P48764	0.5239	PRKCA	5578	PKC alpha/beta/gamma (PKC_common)
O14965	S807	P48764	0.6849	AURKA	6790	Aurora A (AuroA)
Q96GD4	S807	P48764	0.5609	AURKB	9212	Aurora B (AuroB)
P31749	S810	P48764	0.6557	AKT1	207	Akt Kinase (Akt_Kin)
Q02156	S810	P48764	0.4993	PRKCE	5581	PKC epsilon (PKC_epsilon)
Q13555	T8	P15498	0.5543	CAMK2G	818	Calmodulin dependent Kinase 2 (Cam_Kin2)
O14965	T24	P15498	0.6273	AURKA	6790	Aurora A (AuroA)
Q13555	S67	P15498	0.5722	CAMK2G	818	Calmodulin dependent Kinase 2 (Cam_Kin2)
Q05513	S91	P15498	0.5595	PRKCZ	5590	PKC zeta (PKC_zeta)
O15530	D98	P15498	0.5963	PDPK1	5170	PDK1 Binding (PDK1_Bind)
O15530	D101	P15498	0.6028	PDPK1	5170	PDK1 Binding (PDK1_Bind)
O15530	D104	P15498	0.6335	PDPK1	5170	PDK1 Binding (PDK1_Bind)
Q15139	S113	P15498	0.5223	PRKCM	5587	PKC mu (PKC_mu)
Q00535	T118	P15498	0.6236	CDK5	1020	Cdk5 Kinase (Cdk5_Kin)
P06493	T118	P15498	0.5036	CDK1	983	CDK1 motif 1 - [ST]Px[KR]x (CDK1_1)
P06493	T118	P15498	0.4754	CDK1	983	CDK1 motif 2 - [ST]PxxK (CDK1_2)
P27361	P130	P15498	0.7335	MAPK3	5595	Erk1 Binding (Erk1_Bind)
P78527	T131	P15498	0.5755	PRKDC	5591	DNA PK (DNA_PK)
P67870	S135	P15498	0.3786	CSNK2B	1460	Casein Kinase 2 (Casn_Kin2)
P53350	S135	P15498	0.4857	PLK1	5347	PLK1 Kinase (PLK1)
P06239	Y142	P15498	0.496	LCK	3932	Lck SH2 (Lck_SH2)
P09769	Y142	P15498	0.4048	FGR	2268	Fgr Kinase (Fgr_Kin)
Q08881	Y142	P15498	0.5039	ITK	3702	Itk Kinase (Itk_Kin)
P06239	Y142	P15498	0.3974	LCK	3932	Lck Kinase (Lck_Kin)
P12931	Y142	P15498	0.4372	SRC	6714	Src Kinase (Src_Kin)
P78368	S146	P15498	0.4724	CSNK1G2	1455	Casein Kinase 1 (Casn_Kin1)
P67870	T152	P15498	0.492	CSNK2B	1460	Casein Kinase 2 (Casn_Kin2)
P53350	T152	P15498	0.4292	PLK1	5347	PLK1 Kinase (PLK1)
P78527	T152	P15498	0.5793	PRKDC	5591	DNA PK (DNA_PK)
P09769	Y160	P15498	0.4543	FGR	2268	Fgr SH2 (Fgr_SH2)
Q08881	Y160	P15498	0.5204	ITK	3702	Itk SH2 (Itk_SH2)
P06239	Y160	P15498	0.4857	LCK	3932	Lck SH2 (Lck_SH2)
P12931	Y160	P15498	0.5143	SRC	6714	Src SH2 (Src_SH2)
P09769	Y160	P15498	0.4736	FGR	2268	Fgr Kinase (Fgr_Kin)
P06239	Y160	P15498	0.412	LCK	3932	Lck Kinase (Lck_Kin)
P09619	Y160	P15498	0.3871	PDGFRB	5159	PDGFR Kin (PDGFR_Kin)
P12931	Y160	P15498	0.4088	SRC	6714	Src Kinase (Src_Kin)
P00519	Y174	P15498	0.5707	ABL1	25	Abl SH2 (Abl_SH2)
P09769	Y174	P15498	0.4344	FGR	2268	Fgr SH2 (Fgr_SH2)
P06241	Y174	P15498	0.5021	FYN	2534	Fyn SH2 (Fyn_SH2)
Q08881	Y174	P15498	0.5148	ITK	3702	Itk SH2 (Itk_SH2)
P06239	Y174	P15498	0.2906	LCK	3932	Lck SH2 (Lck_SH2)
P12931	Y174	P15498	0.3364	SRC	6714	Src SH2 (Src_SH2)
P00533	Y174	P15498	0.4715	EGFR	1956	EGFR Kinase (EGFR_Kin)
P09769	Y174	P15498	0.3743	FGR	2268	Fgr Kinase (Fgr_Kin)
P06213	Y174	P15498	0.6675	INSR	3643	Insulin Receptor Kinase (InsR_Kin)
P06239	Y174	P15498	0.2886	LCK	3932	Lck Kinase (Lck_Kin)
P09619	Y174	P15498	0.373	PDGFRB	5159	PDGFR Kin (PDGFR_Kin)
P12931	Y174	P15498	0.3117	SRC	6714	Src Kinase (Src_Kin)
P49840	S184	P15498	0.6231	GSK3A	2931	GSK3 Kinase (GSK3_Kin)
P27361	S184	P15498	0.6463	MAPK3	5595	Erk1 Kinase (Erk1_Kin)
Q13131	T190	P15498	0.7291	PRKAA1	5562	AMP_Kinase (AMPK)
O14965	T190	P15498	0.6902	AURKA	6790	Aurora A (AuroA)
Q13555	T205	P15498	0.515	CAMK2G	818	Calmodulin dependent Kinase 2 (Cam_Kin2)
Q13315	T205	P15498	0.5874	ATM	472	ATM Kinase (ATM_Kin)
P67870	T210	P15498	0.5907	CSNK2B	1460	Casein Kinase 2 (Casn_Kin2)
P78368	T212	P15498	0.493	CSNK1G2	1455	Casein Kinase 1 (Casn_Kin1)
P78368	S215	P15498	0.4734	CSNK1G2	1455	Casein Kinase 1 (Casn_Kin1)
P06493	T260	P15498	0.6554	CDK1	983	CDK1 motif 1 - [ST]Px[KR]x (CDK1_1)
P06493	T260	P15498	0.6358	CDK1	983	CDK1 motif 2 - [ST]PxxK (CDK1_2)
P00519	Y267	P15498	0.4222	ABL1	25	Abl Kinase (Abl_Kin)
Q08881	Y267	P15498	0.4018	ITK	3702	Itk Kinase (Itk_Kin)
P06239	Y267	P15498	0.5131	LCK	3932	Lck Kinase (Lck_Kin)
P12931	Y280	P15498	0.6058	SRC	6714	Src Kinase (Src_Kin)
O14965	T321	P15498	0.6997	AURKA	6790	Aurora A (AuroA)
Q96GD4	T321	P15498	0.6722	AURKB	9212	Aurora B (AuroB)
Q13315	T347	P15498	0.5822	ATM	472	ATM Kinase (ATM_Kin)
P78527	T347	P15498	0.5795	PRKDC	5591	DNA PK (DNA_PK)
P28482	L360	P15498	0.7385	MAPK1	5594	Erk D-domain (ErkDD)
P53350	T379	P15498	0.5008	PLK1	5347	PLK1 Kinase (PLK1)
Q13555	T384	P15498	0.5852	CAMK2G	818	Calmodulin dependent Kinase 2 (Cam_Kin2)
Q13555	S389	P15498	0.5216	CAMK2G	818	Calmodulin dependent Kinase 2 (Cam_Kin2)
Q13315	S389	P15498	0.4474	ATM	472	ATM Kinase (ATM_Kin)
P53350	S396	P15498	0.3681	PLK1	5347	PLK1 Kinase (PLK1)
P28482	L409	P15498	0.6427	MAPK1	5594	Erk D-domain (ErkDD)
P31749	S440	P15498	0.6465	AKT1	207	Akt Kinase (Akt_Kin)
Q13555	S440	P15498	0.445	CAMK2G	818	Calmodulin dependent Kinase 2 (Cam_Kin2)
P49760	S440	P15498	0.7741	CLK2	1196	Clk2 Kinase (Clk2_Kin)
O15530	D445	P15498	0.6048	PDPK1	5170	PDK1 Binding (PDK1_Bind)
P67870	S458	P15498	0.5877	CSNK2B	1460	Casein Kinase 2 (Casn_Kin2)
P31749	S458	P15498	0.6299	AKT1	207	Akt Kinase (Akt_Kin)
P49760	S458	P15498	0.7767	CLK2	1196	Clk2 Kinase (Clk2_Kin)
P67870	S459	P15498	0.504	CSNK2B	1460	Casein Kinase 2 (Casn_Kin2)
Q96GD4	S468	P15498	0.6763	AURKB	9212	Aurora B (AuroB)
P28482	L472	P15498	0.6636	MAPK1	5594	Erk D-domain (ErkDD)
P06213	Y482	P15498	0.7003	INSR	3643	Insulin Receptor Kinase (InsR_Kin)
Q08881	Y482	P15498	0.4526	ITK	3702	Itk Kinase (Itk_Kin)
Q13555	S522	P15498	0.5488	CAMK2G	818	Calmodulin dependent Kinase 2 (Cam_Kin2)
O15530	S522	P15498	0.166	PDPK1	5170	PDK1 Binding (PDK1_Bind)
P53350	T526	P15498	0.4652	PLK1	5347	PLK1 Kinase (PLK1)
P53350	T527	P15498	0.511	PLK1	5347	PLK1 Kinase (PLK1)
O14965	T539	P15498	0.6147	AURKA	6790	Aurora A (AuroA)
P49760	S552	P15498	0.7819	CLK2	1196	Clk2 Kinase (Clk2_Kin)
P17252	S552	P15498	0.4634	PRKCA	5578	PKC alpha/beta/gamma (PKC_common)
Q96GD4	S552	P15498	0.7376	AURKB	9212	Aurora B (AuroB)
P27361	P572	P15498	0.7504	MAPK3	5595	Erk1 Binding (Erk1_Bind)
P17252	T574	P15498	0.4755	PRKCA	5578	PKC alpha/beta/gamma (PKC_common)
P28482	L594	P15498	0.7158	MAPK1	5594	Erk D-domain (ErkDD)
P00519	Y603	P15498	0.5894	ABL1	25	Abl SH2 (Abl_SH2)
Q08881	Y603	P15498	0.5635	ITK	3702	Itk SH2 (Itk_SH2)
P12931	Y603	P15498	0.438	SRC	6714	Src SH2 (Src_SH2)
P09769	Y603	P15498	0.462	FGR	2268	Fgr Kinase (Fgr_Kin)
P00519	Y604	P15498	0.4761	ABL1	25	Abl SH2 (Abl_SH2)
Q08881	Y604	P15498	0.4209	ITK	3702	Itk SH2 (Itk_SH2)
P00519	Y604	P15498	0.5401	ABL1	25	Abl Kinase (Abl_Kin)
P00519	P607	P15498	0.4912	ABL1	25	Abl SH3 (Abl_SH3)
P12931	P607	P15498	0.5824	SRC	6714	Src SH3 (Src_SH3)
Q08881	P608	P15498	0.5894	ITK	3702	Itk SH3 (Itk_SH3)
Q08881	P609	P15498	0.6558	ITK	3702	Itk SH3 (Itk_SH3)
P28482	L617	P15498	0.7223	MAPK1	5594	Erk D-domain (ErkDD)
Q96GD4	T642	P15498	0.7225	AURKB	9212	Aurora B (AuroB)
P53350	S643	P15498	0.4867	PLK1	5347	PLK1 Kinase (PLK1)
P53350	S667	P15498	0.4718	PLK1	5347	PLK1 Kinase (PLK1)
P28482	V668	P15498	0.7194	MAPK1	5594	Erk D-domain (ErkDD)
P53350	T692	P15498	0.5064	PLK1	5347	PLK1 Kinase (PLK1)
Q96GD4	T730	P15498	0.7363	AURKB	9212	Aurora B (AuroB)
P53350	T760	P15498	0.2521	PLK1	5347	PLK1 Kinase (PLK1)
P27361	P764	P15498	0.742	MAPK3	5595	Erk1 Binding (Erk1_Bind)
P31749	S774	P15498	0.6485	AKT1	207	Akt Kinase (Akt_Kin)
Q05655	S780	P15498	0.4105	PRKCD	5580	PKC delta (PKC_delta)
O15530	D792	P15498	0.6545	PDPK1	5170	PDK1 Binding (PDK1_Bind)
P49760	S799	P15498	0.6639	CLK2	1196	Clk2 Kinase (Clk2_Kin)
P53350	S802	P15498	0.4742	PLK1	5347	PLK1 Kinase (PLK1)
Q05655	S802	P15498	0.4422	PRKCD	5580	PKC delta (PKC_delta)
Q02156	S802	P15498	0.4311	PRKCE	5581	PKC epsilon (PKC_epsilon)
P06239	Y826	P15498	0.4624	LCK	3932	Lck Kinase (Lck_Kin)
P12931	Y826	P15498	0.5531	SRC	6714	Src Kinase (Src_Kin)
P12931	Y841	P15498	0.5815	SRC	6714	Src Kinase (Src_Kin)
P49840	S26	P98177	0.5599	GSK3A	2931	GSK3 Kinase (GSK3_Kin)
P49841	S26	P98177	0.5109	GSK3B	2932	GSK3-improved (GSK3b)
P31749	T32	P98177	0.2265	AKT1	207	Akt Kinase (Akt_Kin)
O14965	T32	P98177	0.7031	AURKA	6790	Aurora A (AuroA)
P49840	S71	P98177	0.5883	GSK3A	2931	GSK3 Kinase (GSK3_Kin)
P12931	P74	P98177	0.5729	SRC	6714	Src SH3 (Src_SH3)
P53350	S105	P98177	0.3618	PLK1	5347	PLK1 Kinase (PLK1)
O15530	S105	P98177	0.8029	PDPK1	5170	PDK1 Binding (PDK1_Bind)
P12931	Y106	P98177	0.5055	SRC	6714	Src SH2 (Src_SH2)
P09769	Y106	P98177	0.4965	FGR	2268	Fgr Kinase (Fgr_Kin)
P06239	Y106	P98177	0.5629	LCK	3932	Lck Kinase (Lck_Kin)
Q15139	T123	P98177	0.5223	PRKCM	5587	PKC mu (PKC_mu)
O14965	T123	P98177	0.3508	AURKA	6790	Aurora A (AuroA)
Q96GD4	T123	P98177	0.4955	AURKB	9212	Aurora B (AuroB)
O15530	E129	P98177	0.839	PDPK1	5170	PDK1 Binding (PDK1_Bind)
P17252	S153	P98177	0.5121	PRKCA	5578	PKC alpha/beta/gamma (PKC_common)
Q96GD4	S153	P98177	0.6524	AURKB	9212	Aurora B (AuroB)
P53350	S159	P98177	0.416	PLK1	5347	PLK1 Kinase (PLK1)
P17252	S159	P98177	0.539	PRKCA	5578	PKC alpha/beta/gamma (PKC_common)
Q13131	S159	P98177	0.6244	PRKAA1	5562	AMP_Kinase (AMPK)
P31749	S197	P98177	0.4347	AKT1	207	Akt Kinase (Akt_Kin)
Q13555	S197	P98177	0.5225	CAMK2G	818	Calmodulin dependent Kinase 2 (Cam_Kin2)
P49760	S197	P98177	0.5775	CLK2	1196	Clk2 Kinase (Clk2_Kin)
P17252	S197	P98177	0.44	PRKCA	5578	PKC alpha/beta/gamma (PKC_common)
Q05655	S197	P98177	0.4227	PRKCD	5580	PKC delta (PKC_delta)
Q13131	S197	P98177	0.6733	PRKAA1	5562	AMP_Kinase (AMPK)
O14965	S197	P98177	0.6381	AURKA	6790	Aurora A (AuroA)
P49760	S209	P98177	0.8096	CLK2	1196	Clk2 Kinase (Clk2_Kin)
Q15139	S209	P98177	0.453	PRKCM	5587	PKC mu (PKC_mu)
Q05513	S209	P98177	0.5437	PRKCZ	5590	PKC zeta (PKC_zeta)
Q05655	S217	P98177	0.4422	PRKCD	5580	PKC delta (PKC_delta)
Q02156	S217	P98177	0.4667	PRKCE	5581	PKC epsilon (PKC_epsilon)
Q96GD4	S217	P98177	0.7085	AURKB	9212	Aurora B (AuroB)
P28482	L219	P98177	0.5613	MAPK1	5594	Erk D-domain (ErkDD)
P12931	P220	P98177	0.5959	SRC	6714	Src SH3 (Src_SH3)
P27361	T227	P98177	0.5956	MAPK3	5595	Erk1 Kinase (Erk1_Kin)
P06493	T227	P98177	0.4753	CDK1	983	CDK1 motif 1 - [ST]Px[KR]x (CDK1_1)
P06493	T227	P98177	0.4455	CDK1	983	CDK1 motif 2 - [ST]PxxK (CDK1_2)
P06493	S230	P98177	0.5083	CDC2	983	Cdc2 Kinase (Cdc2_Kin)
Q00535	S230	P98177	0.4941	CDK5	1020	Cdk5 Kinase (Cdk5_Kin)
P27361	S230	P98177	0.6088	MAPK3	5595	Erk1 Kinase (Erk1_Kin)
P06493	S230	P98177	0.5433	CDK1	983	CDK1 motif 1 - [ST]Px[KR]x (CDK1_1)
P06493	S230	P98177	0.5174	CDK1	983	CDK1 motif 2 - [ST]PxxK (CDK1_2)
O15530	S239	P98177	0.7424	PDPK1	5170	PDK1 Binding (PDK1_Bind)
P06493	S241	P98177	0.4825	CDC2	983	Cdc2 Kinase (Cdc2_Kin)
Q00535	S241	P98177	0.4303	CDK5	1020	Cdk5 Kinase (Cdk5_Kin)
P06493	S241	P98177	0.413	CDK1	983	CDK1 motif 1 - [ST]Px[KR]x (CDK1_1)
P06493	S241	P98177	0.3796	CDK1	983	CDK1 motif 2 - [ST]PxxK (CDK1_2)
O15530	S260	P98177	0.9361	PDPK1	5170	PDK1 Binding (PDK1_Bind)
O14965	S261	P98177	0.643	AURKA	6790	Aurora A (AuroA)
Q96GD4	S261	P98177	0.6551	AURKB	9212	Aurora B (AuroB)
P49841	S262	P98177	0.5838	GSK3B	2932	GSK3-improved (GSK3b)
P31749	S262	P98177	0.4498	AKT1	207	Akt Kinase (Akt_Kin)
P49760	S262	P98177	0.7028	CLK2	1196	Clk2 Kinase (Clk2_Kin)
Q13131	S262	P98177	0.6523	PRKAA1	5562	AMP_Kinase (AMPK)
P49841	S265	P98177	0.5759	GSK3B	2932	GSK3-improved (GSK3b)
P53350	S265	P98177	0.4162	PLK1	5347	PLK1 Kinase (PLK1)
P78368	S266	P98177	0.5034	CSNK1G2	1455	Casein Kinase 1 (Casn_Kin1)
P49840	S266	P98177	0.6085	GSK3A	2931	GSK3 Kinase (GSK3_Kin)
P49760	S266	P98177	0.7724	CLK2	1196	Clk2 Kinase (Clk2_Kin)
P49840	S272	P98177	0.5938	GSK3A	2931	GSK3 Kinase (GSK3_Kin)
P06493	S272	P98177	0.5275	CDC2	983	Cdc2 Kinase (Cdc2_Kin)
Q00535	S272	P98177	0.4799	CDK5	1020	Cdk5 Kinase (Cdk5_Kin)
P27361	S272	P98177	0.554	MAPK3	5595	Erk1 Kinase (Erk1_Kin)
P06493	S272	P98177	0.3515	CDK1	983	CDK1 motif 1 - [ST]Px[KR]x (CDK1_1)
P06493	S272	P98177	0.5031	CDK1	983	CDK1 motif 2 - [ST]PxxK (CDK1_2)
P12931	P273	P98177	0.5658	SRC	6714	Src SH3 (Src_SH3)
P53350	T313	P98177	0.4797	PLK1	5347	PLK1 Kinase (PLK1)
Q13131	S315	P98177	0.7191	PRKAA1	5562	AMP_Kinase (AMPK)
Q13131	S317	P98177	0.6554	PRKAA1	5562	AMP_Kinase (AMPK)
O15530	S328	P98177	0.9555	PDPK1	5170	PDK1 Binding (PDK1_Bind)
P49840	T340	P98177	0.6187	GSK3A	2931	GSK3 Kinase (GSK3_Kin)
P49841	T340	P98177	0.5838	GSK3B	2932	GSK3-improved (GSK3b)
O15530	T340	P98177	0.9481	PDPK1	5170	PDK1 Binding (PDK1_Bind)
P49841	S343	P98177	0.5171	GSK3B	2932	GSK3-improved (GSK3b)
Q15139	S343	P98177	0.5275	PRKCM	5587	PKC mu (PKC_mu)
Q02156	S344	P98177	0.5037	PRKCE	5581	PKC epsilon (PKC_epsilon)
P27361	S347	P98177	0.5967	MAPK3	5595	Erk1 Kinase (Erk1_Kin)
O15530	E350	P98177	0.9555	PDPK1	5170	PDK1 Binding (PDK1_Bind)
P27361	S354	P98177	0.5904	MAPK3	5595	Erk1 Kinase (Erk1_Kin)
Q13315	T371	P98177	0.5925	ATM	472	ATM Kinase (ATM_Kin)
P27361	T374	P98177	0.5369	MAPK3	5595	Erk1 Kinase (Erk1_Kin)
P06493	T374	P98177	0.5987	CDK1	983	CDK1 motif 1 - [ST]Px[KR]x (CDK1_1)
P06493	T374	P98177	0.5759	CDK1	983	CDK1 motif 2 - [ST]PxxK (CDK1_2)
P00519	P376	P98177	0.5471	ABL1	25	Abl SH3 (Abl_SH3)
Q08881	P376	P98177	0.6951	ITK	3702	Itk SH3 (Itk_SH3)
Q13315	T384	P98177	0.5797	ATM	472	ATM Kinase (ATM_Kin)
P78527	T384	P98177	0.5827	PRKDC	5591	DNA PK (DNA_PK)
Q13315	S391	P98177	0.5324	ATM	472	ATM Kinase (ATM_Kin)
Q13131	T395	P98177	0.5971	PRKAA1	5562	AMP_Kinase (AMPK)
Q13131	S404	P98177	0.7113	PRKAA1	5562	AMP_Kinase (AMPK)
P28482	L414	P98177	0.6978	MAPK1	5594	Erk D-domain (ErkDD)
P49840	S426	P98177	0.5977	GSK3A	2931	GSK3 Kinase (GSK3_Kin)
P49841	S426	P98177	0.5279	GSK3B	2932	GSK3-improved (GSK3b)
Q15139	S432	P98177	0.4076	PRKCM	5587	PKC mu (PKC_mu)
Q13131	S432	P98177	0.7288	PRKAA1	5562	AMP_Kinase (AMPK)
P12931	P438	P98177	0.6089	SRC	6714	Src SH3 (Src_SH3)
P49840	T451	P98177	0.6211	GSK3A	2931	GSK3 Kinase (GSK3_Kin)
P49841	T451	P98177	0.5499	GSK3B	2932	GSK3-improved (GSK3b)
P06493	T451	P98177	0.6251	CDC2	983	Cdc2 Kinase (Cdc2_Kin)
Q00535	T451	P98177	0.5874	CDK5	1020	Cdk5 Kinase (Cdk5_Kin)
P27361	T451	P98177	0.6193	MAPK3	5595	Erk1 Kinase (Erk1_Kin)
Q16539	T451	P98177	0.4305	MAPK14	1432	p38 MAPK (p38_Kin)
P06493	T451	P98177	0.6093	CDK1	983	CDK1 motif 1 - [ST]Px[KR]x (CDK1_1)
P06493	T451	P98177	0.5871	CDK1	983	CDK1 motif 2 - [ST]PxxK (CDK1_2)
P28482	V453	P98177	0.7304	MAPK1	5594	Erk D-domain (ErkDD)
P49840	T455	P98177	0.4803	GSK3A	2931	GSK3 Kinase (GSK3_Kin)
P06493	T455	P98177	0.6564	CDC2	983	Cdc2 Kinase (Cdc2_Kin)
Q00535	T455	P98177	0.6293	CDK5	1020	Cdk5 Kinase (Cdk5_Kin)
P27361	T455	P98177	0.429	MAPK3	5595	Erk1 Kinase (Erk1_Kin)
P06493	T455	P98177	0.6059	CDK1	983	CDK1 motif 1 - [ST]Px[KR]x (CDK1_1)
P06493	T455	P98177	0.5835	CDK1	983	CDK1 motif 2 - [ST]PxxK (CDK1_2)
P49840	T458	P98177	0.6227	GSK3A	2931	GSK3 Kinase (GSK3_Kin)
P49841	T458	P98177	0.5838	GSK3B	2932	GSK3-improved (GSK3b)
Q13315	S462	P98177	0.5501	ATM	472	ATM Kinase (ATM_Kin)
P78527	S462	P98177	0.3489	PRKDC	5591	DNA PK (DNA_PK)
Q05513	S31	P55064	0.4992	PRKCZ	5590	PKC zeta (PKC_zeta)
Q13315	T139	P55064	0.616	ATM	472	ATM Kinase (ATM_Kin)
O14965	T155	P55064	0.6825	AURKA	6790	Aurora A (AuroA)
Q96GD4	T155	P55064	0.6927	AURKB	9212	Aurora B (AuroB)
P49840	S156	P55064	0.5127	GSK3A	2931	GSK3 Kinase (GSK3_Kin)
P49841	S156	P55064	0.4497	GSK3B	2932	GSK3-improved (GSK3b)
P31749	S156	P55064	0.706	AKT1	207	Akt Kinase (Akt_Kin)
P49760	S156	P55064	0.8346	CLK2	1196	Clk2 Kinase (Clk2_Kin)
P06493	S156	P55064	0.636	CDC2	983	Cdc2 Kinase (Cdc2_Kin)
Q00535	S156	P55064	0.5994	CDK5	1020	Cdk5 Kinase (Cdk5_Kin)
P27361	S156	P55064	0.6099	MAPK3	5595	Erk1 Kinase (Erk1_Kin)
P06493	S156	P55064	0.5421	CDK1	983	CDK1 motif 1 - [ST]Px[KR]x (CDK1_1)
P06493	S156	P55064	0.5161	CDK1	983	CDK1 motif 2 - [ST]PxxK (CDK1_2)
P49840	S160	P55064	0.5087	GSK3A	2931	GSK3 Kinase (GSK3_Kin)
P49841	S160	P55064	0.4313	GSK3B	2932	GSK3-improved (GSK3b)
P06493	S160	P55064	0.6301	CDC2	983	Cdc2 Kinase (Cdc2_Kin)
Q00535	S160	P55064	0.6264	CDK5	1020	Cdk5 Kinase (Cdk5_Kin)
P27361	S160	P55064	0.6489	MAPK3	5595	Erk1 Kinase (Erk1_Kin)
P06493	S160	P55064	0.4997	CDK1	983	CDK1 motif 1 - [ST]Px[KR]x (CDK1_1)
P06493	S160	P55064	0.4713	CDK1	983	CDK1 motif 2 - [ST]PxxK (CDK1_2)
P49840	S164	P55064	0.5883	GSK3A	2931	GSK3 Kinase (GSK3_Kin)
P49841	S164	P55064	0.5838	GSK3B	2932	GSK3-improved (GSK3b)
O14965	S164	P55064	0.61	AURKA	6790	Aurora A (AuroA)
Q96GD4	S164	P55064	0.6895	AURKB	9212	Aurora B (AuroB)
Q15139	S168	P55064	0.5275	PRKCM	5587	PKC mu (PKC_mu)
P28482	V169	P55064	0.7531	MAPK1	5594	Erk D-domain (ErkDD)
Q13131	T170	P55064	0.7329	PRKAA1	5562	AMP_Kinase (AMPK)
O15530	S183	P55064	0.9491	PDPK1	5170	PDK1 Binding (PDK1_Bind)
P06493	S200	P55064	0.6567	CDC2	983	Cdc2 Kinase (Cdc2_Kin)
Q00535	S200	P55064	0.6126	CDK5	1020	Cdk5 Kinase (Cdk5_Kin)
P06493	S200	P55064	0.6288	CDK1	983	CDK1 motif 1 - [ST]Px[KR]x (CDK1_1)
P06493	S200	P55064	0.6077	CDK1	983	CDK1 motif 2 - [ST]PxxK (CDK1_2)
P27361	P227	P55064	0.74	MAPK3	5595	Erk1 Binding (Erk1_Bind)
Q02156	S229	P55064	0.4934	PRKCE	5581	PKC epsilon (PKC_epsilon)
Q13315	T242	P55064	0.6004	ATM	472	ATM Kinase (ATM_Kin)
P31749	T259	P55064	0.709	AKT1	207	Akt Kinase (Akt_Kin)
P06493	T8	P07101	0.5903	CDC2	983	Cdc2 Kinase (Cdc2_Kin)
Q00535	T8	P07101	0.5202	CDK5	1020	Cdk5 Kinase (Cdk5_Kin)
P06493	T8	P07101	0.6096	CDK1	983	CDK1 motif 1 - [ST]Px[KR]x (CDK1_1)
P06493	T8	P07101	0.4425	CDK1	983	CDK1 motif 2 - [ST]PxxK (CDK1_2)
P49760	S19	P07101	0.7617	CLK2	1196	Clk2 Kinase (Clk2_Kin)
P49840	S40	P07101	0.5623	GSK3A	2931	GSK3 Kinase (GSK3_Kin)
P49841	S40	P07101	0.5256	GSK3B	2932	GSK3-improved (GSK3b)
P49840	T42	P07101	0.6211	GSK3A	2931	GSK3 Kinase (GSK3_Kin)
P27361	T42	P07101	0.5003	MAPK3	5595	Erk1 Kinase (Erk1_Kin)
P06493	S44	P07101	0.6278	CDC2	983	Cdc2 Kinase (Cdc2_Kin)
Q00535	S44	P07101	0.6033	CDK5	1020	Cdk5 Kinase (Cdk5_Kin)
P27361	S44	P07101	0.6015	MAPK3	5595	Erk1 Kinase (Erk1_Kin)
P06493	S44	P07101	0.5223	CDK1	983	CDK1 motif 1 - [ST]Px[KR]x (CDK1_1)
P06493	S44	P07101	0.4951	CDK1	983	CDK1 motif 2 - [ST]PxxK (CDK1_2)
P49840	S55	P07101	0.5843	GSK3A	2931	GSK3 Kinase (GSK3_Kin)
P49841	S55	P07101	0.5395	GSK3B	2932	GSK3-improved (GSK3b)
P06493	T57	P07101	0.5791	CDC2	983	Cdc2 Kinase (Cdc2_Kin)
Q00535	T57	P07101	0.5367	CDK5	1020	Cdk5 Kinase (Cdk5_Kin)
P27361	T57	P07101	0.5923	MAPK3	5595	Erk1 Kinase (Erk1_Kin)
P06493	T57	P07101	0.4486	CDK1	983	CDK1 motif 1 - [ST]Px[KR]x (CDK1_1)
P06493	T57	P07101	0.4173	CDK1	983	CDK1 motif 2 - [ST]PxxK (CDK1_2)
P06493	T59	P07101	0.5445	CDC2	983	Cdc2 Kinase (Cdc2_Kin)
Q00535	T59	P07101	0.5117	CDK5	1020	Cdk5 Kinase (Cdk5_Kin)
P27361	T59	P07101	0.5633	MAPK3	5595	Erk1 Kinase (Erk1_Kin)
P06493	T59	P07101	0.4175	CDK1	983	CDK1 motif 1 - [ST]Px[KR]x (CDK1_1)
P06493	T59	P07101	0.3844	CDK1	983	CDK1 motif 2 - [ST]PxxK (CDK1_2)
P06493	S62	P07101	0.4438	CDC2	983	Cdc2 Kinase (Cdc2_Kin)
Q00535	S62	P07101	0.4361	CDK5	1020	Cdk5 Kinase (Cdk5_Kin)
P27361	S62	P07101	0.5546	MAPK3	5595	Erk1 Kinase (Erk1_Kin)
P31749	S71	P07101	0.5981	AKT1	207	Akt Kinase (Akt_Kin)
Q13555	S71	P07101	0.5781	CAMK2G	818	Calmodulin dependent Kinase 2 (Cam_Kin2)
O14965	S71	P07101	0.4681	AURKA	6790	Aurora A (AuroA)
Q96GD4	S71	P07101	0.5234	AURKB	9212	Aurora B (AuroB)
P28482	V84	P07101	0.5647	MAPK1	5594	Erk D-domain (ErkDD)
P00519	P92	P07101	0.591	ABL1	25	Abl SH3 (Abl_SH3)
P06493	S118	P07101	0.597	CDC2	983	Cdc2 Kinase (Cdc2_Kin)
Q00535	S118	P07101	0.5694	CDK5	1020	Cdk5 Kinase (Cdk5_Kin)
P06493	S118	P07101	0.6414	CDK1	983	CDK1 motif 1 - [ST]Px[KR]x (CDK1_1)
P06493	S118	P07101	0.621	CDK1	983	CDK1 motif 2 - [ST]PxxK (CDK1_2)
P49840	T122	P07101	0.583	GSK3A	2931	GSK3 Kinase (GSK3_Kin)
O15530	E138	P07101	0.6292	PDPK1	5170	PDK1 Binding (PDK1_Bind)
P28482	L175	P07101	0.7124	MAPK1	5594	Erk D-domain (ErkDD)
Q13555	S183	P07101	0.4847	CAMK2G	818	Calmodulin dependent Kinase 2 (Cam_Kin2)
Q00535	S188	P07101	0.6277	CDK5	1020	Cdk5 Kinase (Cdk5_Kin)
P06493	S188	P07101	0.6858	CDK1	983	CDK1 motif 1 - [ST]Px[KR]x (CDK1_1)
P28482	I240	P07101	0.6915	MAPK1	5594	Erk D-domain (ErkDD)
P67870	T256	P07101	0.5859	CSNK2B	1460	Casein Kinase 2 (Casn_Kin2)
P06239	Y267	P07101	0.5398	LCK	3932	Lck Kinase (Lck_Kin)
O14965	S293	P07101	0.6282	AURKA	6790	Aurora A (AuroA)
Q96GD4	S293	P07101	0.7358	AURKB	9212	Aurora B (AuroB)
Q13131	T314	P07101	0.7288	PRKAA1	5562	AMP_Kinase (AMPK)
P28482	L325	P07101	0.6688	MAPK1	5594	Erk D-domain (ErkDD)
Q15139	S326	P07101	0.5147	PRKCM	5587	PKC mu (PKC_mu)
P27361	S326	P07101	0.653	MAPK3	5595	Erk1 Kinase (Erk1_Kin)
P31749	S333	P07101	0.7017	AKT1	207	Akt Kinase (Akt_Kin)
Q05655	S333	P07101	0.4901	PRKCD	5580	PKC delta (PKC_delta)
P31749	S349	P07101	0.6852	AKT1	207	Akt Kinase (Akt_Kin)
P49840	S350	P07101	0.5579	GSK3A	2931	GSK3 Kinase (GSK3_Kin)
P49841	S350	P07101	0.4934	GSK3B	2932	GSK3-improved (GSK3b)
Q13131	S350	P07101	0.7213	PRKAA1	5562	AMP_Kinase (AMPK)
P06493	S350	P07101	0.5331	CDC2	983	Cdc2 Kinase (Cdc2_Kin)
Q00535	S350	P07101	0.4765	CDK5	1020	Cdk5 Kinase (Cdk5_Kin)
P06493	S350	P07101	0.6339	CDK1	983	CDK1 motif 1 - [ST]Px[KR]x (CDK1_1)
P06493	S350	P07101	0.6131	CDK1	983	CDK1 motif 2 - [ST]PxxK (CDK1_2)
P06493	S354	P07101	0.6471	CDC2	983	Cdc2 Kinase (Cdc2_Kin)
P27361	S354	P07101	0.5882	MAPK3	5595	Erk1 Kinase (Erk1_Kin)
P06493	S354	P07101	0.5355	CDK1	983	CDK1 motif 1 - [ST]Px[KR]x (CDK1_1)
P06493	S354	P07101	0.5091	CDK1	983	CDK1 motif 2 - [ST]PxxK (CDK1_2)
P53350	T374	P07101	0.3504	PLK1	5347	PLK1 Kinase (PLK1)
Q15139	T374	P07101	0.4797	PRKCM	5587	PKC mu (PKC_mu)
Q13131	T374	P07101	0.6952	PRKAA1	5562	AMP_Kinase (AMPK)
Q13555	S379	P07101	0.4465	CAMK2G	818	Calmodulin dependent Kinase 2 (Cam_Kin2)
Q13315	S379	P07101	0.5984	ATM	472	ATM Kinase (ATM_Kin)
P78527	S379	P07101	0.5213	PRKDC	5591	DNA PK (DNA_PK)
O15530	S379	P07101	0.6079	PDPK1	5170	PDK1 Binding (PDK1_Bind)
Q13315	S390	P07101	0.5709	ATM	472	ATM Kinase (ATM_Kin)
P78527	S390	P07101	0.5563	PRKDC	5591	DNA PK (DNA_PK)
Q96GD4	S398	P07101	0.7349	AURKB	9212	Aurora B (AuroB)
Q02156	T399	P07101	0.5097	PRKCE	5581	PKC epsilon (PKC_epsilon)
O14965	T399	P07101	0.6395	AURKA	6790	Aurora A (AuroA)
Q08881	Y401	P07101	0.4857	ITK	3702	Itk Kinase (Itk_Kin)
O15530	E406	P07101	0.7882	PDPK1	5170	PDK1 Binding (PDK1_Bind)
Q13315	S435	P07101	0.5898	ATM	472	ATM Kinase (ATM_Kin)
P53350	T457	P07101	0.4573	PLK1	5347	PLK1 Kinase (PLK1)
O15530	T457	P07101	0.603	PDPK1	5170	PDK1 Binding (PDK1_Bind)
P09769	Y458	P07101	0.5385	FGR	2268	Fgr SH2 (Fgr_SH2)
P06239	Y458	P07101	0.4905	LCK	3932	Lck SH2 (Lck_SH2)
P06239	Y458	P07101	0.5015	LCK	3932	Lck Kinase (Lck_Kin)
P12931	Y458	P07101	0.5895	SRC	6714	Src Kinase (Src_Kin)
P78368	S460	P07101	0.4795	CSNK1G2	1455	Casein Kinase 1 (Casn_Kin1)
Q02156	S460	P07101	0.4541	PRKCE	5581	PKC epsilon (PKC_epsilon)
P00533	Y462	P07101	0.4988	EGFR	1956	EGFR Kinase (EGFR_Kin)
O15530	S467	P07101	0.5517	PDPK1	5170	PDK1 Binding (PDK1_Bind)
Q13131	S480	P07101	0.6523	PRKAA1	5562	AMP_Kinase (AMPK)
P31749	S487	P07101	0.6532	AKT1	207	Akt Kinase (Akt_Kin)
P49760	S487	P07101	0.8396	CLK2	1196	Clk2 Kinase (Clk2_Kin)
Q02156	S487	P07101	0.483	PRKCE	5581	PKC epsilon (PKC_epsilon)
Q13131	S487	P07101	0.6989	PRKAA1	5562	AMP_Kinase (AMPK)
O15530	T494	P07101	0.6155	PDPK1	5170	PDK1 Binding (PDK1_Bind)
P06493	S502	P07101	0.6573	CDC2	983	Cdc2 Kinase (Cdc2_Kin)
Q00535	S502	P07101	0.5938	CDK5	1020	Cdk5 Kinase (Cdk5_Kin)
P06493	S502	P07101	0.669	CDK1	983	CDK1 motif 1 - [ST]Px[KR]x (CDK1_1)
P06493	S502	P07101	0.6502	CDK1	983	CDK1 motif 2 - [ST]PxxK (CDK1_2)
O14965	S509	P07101	0.6093	AURKA	6790	Aurora A (AuroA)
P78368	S19	Q9BUL8	0.4679	CSNK1G2	1455	Casein Kinase 1 (Casn_Kin1)
P00519	Y23	Q9BUL8	0.5743	ABL1	25	Abl Kinase (Abl_Kin)
P06213	Y23	Q9BUL8	0.6362	INSR	3643	Insulin Receptor Kinase (InsR_Kin)
Q08881	Y23	Q9BUL8	0.4926	ITK	3702	Itk Kinase (Itk_Kin)
Q13315	T59	Q9BUL8	0.499	ATM	472	ATM Kinase (ATM_Kin)
P78527	T59	Q9BUL8	0.4539	PRKDC	5591	DNA PK (DNA_PK)
Q02156	S71	Q9BUL8	0.4601	PRKCE	5581	PKC epsilon (PKC_epsilon)
Q15139	S71	Q9BUL8	0.4711	PRKCM	5587	PKC mu (PKC_mu)
Q13315	T77	Q9BUL8	0.597	ATM	472	ATM Kinase (ATM_Kin)
P06213	Y91	Q9BUL8	0.6778	INSR	3643	Insulin Receptor Kinase (InsR_Kin)
P09619	Y91	Q9BUL8	0.4883	PDGFRB	5159	PDGFR Kin (PDGFR_Kin)
P17252	T130	Q9BUL8	0.5152	PRKCA	5578	PKC alpha/beta/gamma (PKC_common)
Q02156	T130	Q9BUL8	0.4993	PRKCE	5581	PKC epsilon (PKC_epsilon)
O15530	S171	Q9BUL8	0.5561	PDPK1	5170	PDK1 Binding (PDK1_Bind)
Q13555	S173	Q9BUL8	0.5839	CAMK2G	818	Calmodulin dependent Kinase 2 (Cam_Kin2)
Q02156	S173	Q9BUL8	0.4637	PRKCE	5581	PKC epsilon (PKC_epsilon)
Q13555	S175	Q9BUL8	0.5635	CAMK2G	818	Calmodulin dependent Kinase 2 (Cam_Kin2)
P49760	S175	Q9BUL8	0.8366	CLK2	1196	Clk2 Kinase (Clk2_Kin)
P17252	T177	Q9BUL8	0.4773	PRKCA	5578	PKC alpha/beta/gamma (PKC_common)
Q02156	T177	Q9BUL8	0.3793	PRKCE	5581	PKC epsilon (PKC_epsilon)
P28482	V190	Q9BUL8	0.6875	MAPK1	5594	Erk D-domain (ErkDD)
P28482	V192	Q9BUL8	0.703	MAPK1	5594	Erk D-domain (ErkDD)
P28482	L203	Q9BUL8	0.7043	MAPK1	5594	Erk D-domain (ErkDD)
P28482	L73	Q155Q3	0.6119	MAPK1	5594	Erk D-domain (ErkDD)
P06493	S74	Q155Q3	0.5727	CDK1	983	CDK1 motif 1 - [ST]Px[KR]x (CDK1_1)
P06493	S74	Q155Q3	0.5484	CDK1	983	CDK1 motif 2 - [ST]PxxK (CDK1_2)
P28482	L120	Q155Q3	0.6769	MAPK1	5594	Erk D-domain (ErkDD)
O14965	S140	Q155Q3	0.6861	AURKA	6790	Aurora A (AuroA)
Q96GD4	S140	Q155Q3	0.6815	AURKB	9212	Aurora B (AuroB)
P53350	S171	Q155Q3	0.5153	PLK1	5347	PLK1 Kinase (PLK1)
Q02156	S185	Q155Q3	0.4601	PRKCE	5581	PKC epsilon (PKC_epsilon)
Q13131	S185	Q155Q3	0.6785	PRKAA1	5562	AMP_Kinase (AMPK)
Q96GD4	S185	Q155Q3	0.7056	AURKB	9212	Aurora B (AuroB)
P67870	S186	Q155Q3	0.5543	CSNK2B	1460	Casein Kinase 2 (Casn_Kin2)
P53350	S186	Q155Q3	0.3545	PLK1	5347	PLK1 Kinase (PLK1)
P31749	S186	Q155Q3	0.4221	AKT1	207	Akt Kinase (Akt_Kin)
Q13555	S186	Q155Q3	0.5175	CAMK2G	818	Calmodulin dependent Kinase 2 (Cam_Kin2)
P49760	S186	Q155Q3	0.7098	CLK2	1196	Clk2 Kinase (Clk2_Kin)
Q02156	S186	Q155Q3	0.4474	PRKCE	5581	PKC epsilon (PKC_epsilon)
P78527	S186	Q155Q3	0.5457	PRKDC	5591	DNA PK (DNA_PK)
P06493	S211	Q155Q3	0.6081	CDC2	983	Cdc2 Kinase (Cdc2_Kin)
Q00535	S211	Q155Q3	0.6181	CDK5	1020	Cdk5 Kinase (Cdk5_Kin)
P49840	S215	Q155Q3	0.5995	GSK3A	2931	GSK3 Kinase (GSK3_Kin)
P49841	S215	Q155Q3	0.5145	GSK3B	2932	GSK3-improved (GSK3b)
P49760	S215	Q155Q3	0.7827	CLK2	1196	Clk2 Kinase (Clk2_Kin)
P53350	S216	Q155Q3	0.4676	PLK1	5347	PLK1 Kinase (PLK1)
P49760	S216	Q155Q3	0.8178	CLK2	1196	Clk2 Kinase (Clk2_Kin)
P78368	S218	Q155Q3	0.4964	CSNK1G2	1455	Casein Kinase 1 (Casn_Kin1)
P49840	S218	Q155Q3	0.5865	GSK3A	2931	GSK3 Kinase (GSK3_Kin)
P49841	S218	Q155Q3	0.4017	GSK3B	2932	GSK3-improved (GSK3b)
P78368	S219	Q155Q3	0.4953	CSNK1G2	1455	Casein Kinase 1 (Casn_Kin1)
P49840	S222	Q155Q3	0.5893	GSK3A	2931	GSK3 Kinase (GSK3_Kin)
P27361	S222	Q155Q3	0.492	MAPK3	5595	Erk1 Kinase (Erk1_Kin)
P06493	S222	Q155Q3	0.4514	CDK1	983	CDK1 motif 1 - [ST]Px[KR]x (CDK1_1)
P06493	S222	Q155Q3	0.4202	CDK1	983	CDK1 motif 2 - [ST]PxxK (CDK1_2)
P49840	S224	Q155Q3	0.6187	GSK3A	2931	GSK3 Kinase (GSK3_Kin)
P49841	S224	Q155Q3	0.5382	GSK3B	2932	GSK3-improved (GSK3b)
P06493	S224	Q155Q3	0.5241	CDC2	983	Cdc2 Kinase (Cdc2_Kin)
Q00535	S224	Q155Q3	0.4667	CDK5	1020	Cdk5 Kinase (Cdk5_Kin)
P27361	S224	Q155Q3	0.6573	MAPK3	5595	Erk1 Kinase (Erk1_Kin)
P06493	S224	Q155Q3	0.5002	CDK1	983	CDK1 motif 1 - [ST]Px[KR]x (CDK1_1)
P06493	S224	Q155Q3	0.4718	CDK1	983	CDK1 motif 2 - [ST]PxxK (CDK1_2)
Q13131	S231	Q155Q3	0.6018	PRKAA1	5562	AMP_Kinase (AMPK)
Q13555	S233	Q155Q3	0.5493	CAMK2G	818	Calmodulin dependent Kinase 2 (Cam_Kin2)
P67870	T236	Q155Q3	0.5561	CSNK2B	1460	Casein Kinase 2 (Casn_Kin2)
Q13315	T236	Q155Q3	0.5873	ATM	472	ATM Kinase (ATM_Kin)
P78527	T236	Q155Q3	0.5258	PRKDC	5591	DNA PK (DNA_PK)
P28482	I247	Q155Q3	0.7351	MAPK1	5594	Erk D-domain (ErkDD)
P06493	S261	Q155Q3	0.5961	CDC2	983	Cdc2 Kinase (Cdc2_Kin)
Q00535	S261	Q155Q3	0.5424	CDK5	1020	Cdk5 Kinase (Cdk5_Kin)
P27361	S261	Q155Q3	0.5954	MAPK3	5595	Erk1 Kinase (Erk1_Kin)
P06493	S261	Q155Q3	0.5058	CDK1	983	CDK1 motif 1 - [ST]Px[KR]x (CDK1_1)
P06493	S261	Q155Q3	0.4777	CDK1	983	CDK1 motif 2 - [ST]PxxK (CDK1_2)
Q13315	S264	Q155Q3	0.567	ATM	472	ATM Kinase (ATM_Kin)
P31749	S271	Q155Q3	0.6881	AKT1	207	Akt Kinase (Akt_Kin)
P06493	S271	Q155Q3	0.5166	CDC2	983	Cdc2 Kinase (Cdc2_Kin)
Q00535	S271	Q155Q3	0.5163	CDK5	1020	Cdk5 Kinase (Cdk5_Kin)
P27361	S271	Q155Q3	0.5197	MAPK3	5595	Erk1 Kinase (Erk1_Kin)
P06493	S271	Q155Q3	0.5229	CDK1	983	CDK1 motif 1 - [ST]Px[KR]x (CDK1_1)
P06493	S271	Q155Q3	0.4958	CDK1	983	CDK1 motif 2 - [ST]PxxK (CDK1_2)
P09769	Y275	Q155Q3	0.5385	FGR	2268	Fgr SH2 (Fgr_SH2)
P06239	Y275	Q155Q3	0.4735	LCK	3932	Lck SH2 (Lck_SH2)
P00519	Y275	Q155Q3	0.5941	ABL1	25	Abl Kinase (Abl_Kin)
P09619	Y275	Q155Q3	0.4756	PDGFRB	5159	PDGFR Kin (PDGFR_Kin)
P67870	T278	Q155Q3	0.5337	CSNK2B	1460	Casein Kinase 2 (Casn_Kin2)
P67870	S279	Q155Q3	0.5785	CSNK2B	1460	Casein Kinase 2 (Casn_Kin2)
P53350	S279	Q155Q3	0.3634	PLK1	5347	PLK1 Kinase (PLK1)
P78527	S279	Q155Q3	0.6198	PRKDC	5591	DNA PK (DNA_PK)
O15530	S279	Q155Q3	0.7864	PDPK1	5170	PDK1 Binding (PDK1_Bind)
P09619	Y290	Q155Q3	0.4896	PDGFRB	5159	PDGFR Kin (PDGFR_Kin)
Q15139	S313	Q155Q3	0.5106	PRKCM	5587	PKC mu (PKC_mu)
P53350	S346	Q155Q3	0.4189	PLK1	5347	PLK1 Kinase (PLK1)
Q13131	T379	Q155Q3	0.7052	PRKAA1	5562	AMP_Kinase (AMPK)
O14965	T379	Q155Q3	0.6908	AURKA	6790	Aurora A (AuroA)
Q96GD4	T379	Q155Q3	0.5787	AURKB	9212	Aurora B (AuroB)
Q13315	T379	Q155Q3	0.439	ATM	472	ATM Kinase (ATM_Kin)
Q13131	T383	Q155Q3	0.7055	PRKAA1	5562	AMP_Kinase (AMPK)
P53350	S384	Q155Q3	0.4324	PLK1	5347	PLK1 Kinase (PLK1)
O14965	S449	Q155Q3	0.5646	AURKA	6790	Aurora A (AuroA)
Q96GD4	S449	Q155Q3	0.5503	AURKB	9212	Aurora B (AuroB)
P53350	S452	Q155Q3	0.2932	PLK1	5347	PLK1 Kinase (PLK1)
P67870	T481	Q155Q3	0.5915	CSNK2B	1460	Casein Kinase 2 (Casn_Kin2)
Q13315	S488	Q155Q3	0.6075	ATM	472	ATM Kinase (ATM_Kin)
P78527	S488	Q155Q3	0.5333	PRKDC	5591	DNA PK (DNA_PK)
P27361	P496	Q155Q3	0.7251	MAPK3	5595	Erk1 Binding (Erk1_Bind)
P31749	S526	Q155Q3	0.6409	AKT1	207	Akt Kinase (Akt_Kin)
O14965	S526	Q155Q3	0.5293	AURKA	6790	Aurora A (AuroA)
Q13131	S528	Q155Q3	0.5914	PRKAA1	5562	AMP_Kinase (AMPK)
Q13315	T536	Q155Q3	0.5953	ATM	472	ATM Kinase (ATM_Kin)
P78527	T536	Q155Q3	0.5809	PRKDC	5591	DNA PK (DNA_PK)
P78527	S539	Q155Q3	0.5992	PRKDC	5591	DNA PK (DNA_PK)
P49760	S568	Q155Q3	0.7883	CLK2	1196	Clk2 Kinase (Clk2_Kin)
P06493	S568	Q155Q3	0.526	CDC2	983	Cdc2 Kinase (Cdc2_Kin)
Q00535	S568	Q155Q3	0.4623	CDK5	1020	Cdk5 Kinase (Cdk5_Kin)
P06493	S568	Q155Q3	0.5312	CDK1	983	CDK1 motif 1 - [ST]Px[KR]x (CDK1_1)
P06493	S568	Q155Q3	0.5045	CDK1	983	CDK1 motif 2 - [ST]PxxK (CDK1_2)
O14965	S580	Q155Q3	0.6123	AURKA	6790	Aurora A (AuroA)
Q13315	S590	Q155Q3	0.5268	ATM	472	ATM Kinase (ATM_Kin)
P78527	S590	Q155Q3	0.6171	PRKDC	5591	DNA PK (DNA_PK)
Q13131	S592	Q155Q3	0.4875	PRKAA1	5562	AMP_Kinase (AMPK)
P49841	S593	Q155Q3	0.5704	GSK3B	2932	GSK3-improved (GSK3b)
P06493	S593	Q155Q3	0.6453	CDC2	983	Cdc2 Kinase (Cdc2_Kin)
Q00535	S593	Q155Q3	0.618	CDK5	1020	Cdk5 Kinase (Cdk5_Kin)
P06493	S593	Q155Q3	0.5178	CDK1	983	CDK1 motif 1 - [ST]Px[KR]x (CDK1_1)
P06493	S593	Q155Q3	0.4904	CDK1	983	CDK1 motif 2 - [ST]PxxK (CDK1_2)
Q02156	T595	Q155Q3	0.506	PRKCE	5581	PKC epsilon (PKC_epsilon)
P78368	T601	Q155Q3	0.475	CSNK1G2	1455	Casein Kinase 1 (Casn_Kin1)
Q15139	T601	Q155Q3	0.5223	PRKCM	5587	PKC mu (PKC_mu)
P78368	S610	Q155Q3	0.457	CSNK1G2	1455	Casein Kinase 1 (Casn_Kin1)
P53350	S610	Q155Q3	0.3482	PLK1	5347	PLK1 Kinase (PLK1)
P31749	T612	Q155Q3	0.7009	AKT1	207	Akt Kinase (Akt_Kin)
P27361	T612	Q155Q3	0.6174	MAPK3	5595	Erk1 Kinase (Erk1_Kin)
P53350	T626	Q155Q3	0.4823	PLK1	5347	PLK1 Kinase (PLK1)
P17252	T626	Q155Q3	0.4952	PRKCA	5578	PKC alpha/beta/gamma (PKC_common)
Q05655	T626	Q155Q3	0.4764	PRKCD	5580	PKC delta (PKC_delta)
Q02156	T626	Q155Q3	0.3852	PRKCE	5581	PKC epsilon (PKC_epsilon)
Q15139	T626	Q155Q3	0.5289	PRKCM	5587	PKC mu (PKC_mu)
P28482	L627	Q155Q3	0.7466	MAPK1	5594	Erk D-domain (ErkDD)
P06493	S26	Q9H8Y8	0.538	CDC2	983	Cdc2 Kinase (Cdc2_Kin)
Q00535	S26	Q9H8Y8	0.4819	CDK5	1020	Cdk5 Kinase (Cdk5_Kin)
P06493	S26	Q9H8Y8	0.5451	CDK1	983	CDK1 motif 1 - [ST]Px[KR]x (CDK1_1)
P06493	S26	Q9H8Y8	0.5193	CDK1	983	CDK1 motif 2 - [ST]PxxK (CDK1_2)
O15530	D38	Q9H8Y8	0.6069	PDPK1	5170	PDK1 Binding (PDK1_Bind)
P53350	T54	Q9H8Y8	0.4935	PLK1	5347	PLK1 Kinase (PLK1)
P53350	S83	Q9H8Y8	0.4608	PLK1	5347	PLK1 Kinase (PLK1)
P31749	S83	Q9H8Y8	0.5934	AKT1	207	Akt Kinase (Akt_Kin)
Q02156	S83	Q9H8Y8	0.4897	PRKCE	5581	PKC epsilon (PKC_epsilon)
P06493	T85	Q9H8Y8	0.6181	CDK1	983	CDK1 motif 1 - [ST]Px[KR]x (CDK1_1)
P06493	T85	Q9H8Y8	0.5964	CDK1	983	CDK1 motif 2 - [ST]PxxK (CDK1_2)
P31749	S104	Q9H8Y8	0.6169	AKT1	207	Akt Kinase (Akt_Kin)
Q13555	S104	Q9H8Y8	0.5233	CAMK2G	818	Calmodulin dependent Kinase 2 (Cam_Kin2)
O14965	S104	Q9H8Y8	0.6761	AURKA	6790	Aurora A (AuroA)
O15530	D106	Q9H8Y8	0.5748	PDPK1	5170	PDK1 Binding (PDK1_Bind)
P06493	S122	Q9H8Y8	0.5975	CDK1	983	CDK1 motif 1 - [ST]Px[KR]x (CDK1_1)
P06493	S122	Q9H8Y8	0.5746	CDK1	983	CDK1 motif 2 - [ST]PxxK (CDK1_2)
Q13315	S146	Q9H8Y8	0.614	ATM	472	ATM Kinase (ATM_Kin)
P78368	S151	Q9H8Y8	0.3723	CSNK1G2	1455	Casein Kinase 1 (Casn_Kin1)
P27361	T179	Q9H8Y8	0.5844	MAPK3	5595	Erk1 Kinase (Erk1_Kin)
P06493	T179	Q9H8Y8	0.6112	CDK1	983	CDK1 motif 1 - [ST]Px[KR]x (CDK1_1)
P06493	T179	Q9H8Y8	0.5891	CDK1	983	CDK1 motif 2 - [ST]PxxK (CDK1_2)
Q05655	S189	Q9H8Y8	0.4644	PRKCD	5580	PKC delta (PKC_delta)
O14965	S214	Q9H8Y8	0.6146	AURKA	6790	Aurora A (AuroA)
Q96GD4	S214	Q9H8Y8	0.6723	AURKB	9212	Aurora B (AuroB)
P06493	T222	Q9H8Y8	0.6287	CDC2	983	Cdc2 Kinase (Cdc2_Kin)
Q00535	T222	Q9H8Y8	0.6043	CDK5	1020	Cdk5 Kinase (Cdk5_Kin)
P27361	T222	Q9H8Y8	0.6141	MAPK3	5595	Erk1 Kinase (Erk1_Kin)
P06493	T222	Q9H8Y8	0.492	CDK1	983	CDK1 motif 1 - [ST]Px[KR]x (CDK1_1)
P06493	T222	Q9H8Y8	0.4631	CDK1	983	CDK1 motif 2 - [ST]PxxK (CDK1_2)
P06493	T225	Q9H8Y8	0.4674	CDC2	983	Cdc2 Kinase (Cdc2_Kin)
Q00535	T225	Q9H8Y8	0.4837	CDK5	1020	Cdk5 Kinase (Cdk5_Kin)
P27361	T225	Q9H8Y8	0.5995	MAPK3	5595	Erk1 Kinase (Erk1_Kin)
Q16539	T225	Q9H8Y8	0.4051	MAPK14	1432	p38 MAPK (p38_Kin)
P06493	T225	Q9H8Y8	0.3571	CDK1	983	CDK1 motif 1 - [ST]Px[KR]x (CDK1_1)
P06493	T225	Q9H8Y8	0.5223	CDK1	983	CDK1 motif 2 - [ST]PxxK (CDK1_2)
Q13131	T232	Q9H8Y8	0.6656	PRKAA1	5562	AMP_Kinase (AMPK)
P28482	V234	Q9H8Y8	0.6555	MAPK1	5594	Erk D-domain (ErkDD)
P49841	S245	Q9H8Y8	0.5844	GSK3B	2932	GSK3-improved (GSK3b)
P06493	S245	Q9H8Y8	0.5987	CDC2	983	Cdc2 Kinase (Cdc2_Kin)
Q00535	S245	Q9H8Y8	0.5788	CDK5	1020	Cdk5 Kinase (Cdk5_Kin)
P27361	S245	Q9H8Y8	0.4138	MAPK3	5595	Erk1 Kinase (Erk1_Kin)
P06493	S245	Q9H8Y8	0.655	CDK1	983	CDK1 motif 1 - [ST]Px[KR]x (CDK1_1)
P06493	S245	Q9H8Y8	0.6354	CDK1	983	CDK1 motif 2 - [ST]PxxK (CDK1_2)
Q13131	T249	Q9H8Y8	0.7215	PRKAA1	5562	AMP_Kinase (AMPK)
P53350	S255	Q9H8Y8	0.4676	PLK1	5347	PLK1 Kinase (PLK1)
Q13131	T257	Q9H8Y8	0.6793	PRKAA1	5562	AMP_Kinase (AMPK)
P06493	T264	Q9H8Y8	0.6503	CDC2	983	Cdc2 Kinase (Cdc2_Kin)
Q00535	T264	Q9H8Y8	0.6151	CDK5	1020	Cdk5 Kinase (Cdk5_Kin)
P27361	T264	Q9H8Y8	0.6212	MAPK3	5595	Erk1 Kinase (Erk1_Kin)
P06493	T264	Q9H8Y8	0.6069	CDK1	983	CDK1 motif 1 - [ST]Px[KR]x (CDK1_1)
P06493	T264	Q9H8Y8	0.5845	CDK1	983	CDK1 motif 2 - [ST]PxxK (CDK1_2)
P49841	S270	Q9H8Y8	0.5704	GSK3B	2932	GSK3-improved (GSK3b)
P49841	T274	Q9H8Y8	0.5522	GSK3B	2932	GSK3-improved (GSK3b)
P00519	P277	Q9H8Y8	0.5604	ABL1	25	Abl SH3 (Abl_SH3)
P12931	P277	Q9H8Y8	0.5776	SRC	6714	Src SH3 (Src_SH3)
P49840	T278	Q9H8Y8	0.6227	GSK3A	2931	GSK3 Kinase (GSK3_Kin)
P12931	P280	Q9H8Y8	0.5622	SRC	6714	Src SH3 (Src_SH3)
P53350	S289	Q9H8Y8	0.394	PLK1	5347	PLK1 Kinase (PLK1)
Q13131	T301	Q9H8Y8	0.5658	PRKAA1	5562	AMP_Kinase (AMPK)
P12931	P313	Q9H8Y8	0.5098	SRC	6714	Src SH3 (Src_SH3)
P28482	L320	Q9H8Y8	0.7124	MAPK1	5594	Erk D-domain (ErkDD)
P28482	L341	Q9H8Y8	0.7432	MAPK1	5594	Erk D-domain (ErkDD)
P12931	P342	Q9H8Y8	0.4968	SRC	6714	Src SH3 (Src_SH3)
P12931	P345	Q9H8Y8	0.3895	SRC	6714	Src SH3 (Src_SH3)
P12931	P353	Q9H8Y8	0.4655	SRC	6714	Src SH3 (Src_SH3)
P49840	S367	Q9H8Y8	0.5967	GSK3A	2931	GSK3 Kinase (GSK3_Kin)
P27361	P369	Q9H8Y8	0.7359	MAPK3	5595	Erk1 Binding (Erk1_Bind)
P49841	S375	Q9H8Y8	0.5412	GSK3B	2932	GSK3-improved (GSK3b)
Q15139	S375	Q9H8Y8	0.5275	PRKCM	5587	PKC mu (PKC_mu)
P49841	S376	Q9H8Y8	0.5887	GSK3B	2932	GSK3-improved (GSK3b)
P78368	S379	Q9H8Y8	0.2179	CSNK1G2	1455	Casein Kinase 1 (Casn_Kin1)
P49840	S391	Q9H8Y8	0.5775	GSK3A	2931	GSK3 Kinase (GSK3_Kin)
P49841	S391	Q9H8Y8	0.4768	GSK3B	2932	GSK3-improved (GSK3b)
P00519	P394	Q9H8Y8	0.5415	ABL1	25	Abl SH3 (Abl_SH3)
P49840	S395	Q9H8Y8	0.6187	GSK3A	2931	GSK3 Kinase (GSK3_Kin)
P49841	S395	Q9H8Y8	0.5704	GSK3B	2932	GSK3-improved (GSK3b)
P28482	V412	Q9H8Y8	0.7531	MAPK1	5594	Erk D-domain (ErkDD)
P06493	T415	Q9H8Y8	0.6394	CDC2	983	Cdc2 Kinase (Cdc2_Kin)
Q00535	T415	Q9H8Y8	0.6031	CDK5	1020	Cdk5 Kinase (Cdk5_Kin)
P27361	T415	Q9H8Y8	0.5691	MAPK3	5595	Erk1 Kinase (Erk1_Kin)
P78527	T424	Q9H8Y8	0.5793	PRKDC	5591	DNA PK (DNA_PK)
Q00535	T433	Q9H8Y8	0.6322	CDK5	1020	Cdk5 Kinase (Cdk5_Kin)
P27361	T433	Q9H8Y8	0.6384	MAPK3	5595	Erk1 Kinase (Erk1_Kin)
P06493	T433	Q9H8Y8	0.5675	CDK1	983	CDK1 motif 1 - [ST]Px[KR]x (CDK1_1)
P06493	T433	Q9H8Y8	0.5429	CDK1	983	CDK1 motif 2 - [ST]PxxK (CDK1_2)
P28482	V435	Q9H8Y8	0.7484	MAPK1	5594	Erk D-domain (ErkDD)
P28482	V444	Q9H8Y8	0.7351	MAPK1	5594	Erk D-domain (ErkDD)
P28482	V9	Q9NVP2	0.6427	MAPK1	5594	Erk D-domain (ErkDD)
P49840	S16	Q9NVP2	0.5731	GSK3A	2931	GSK3 Kinase (GSK3_Kin)
P49841	S16	Q9NVP2	0.5444	GSK3B	2932	GSK3-improved (GSK3b)
P06493	S16	Q9NVP2	0.6423	CDC2	983	Cdc2 Kinase (Cdc2_Kin)
Q00535	S16	Q9NVP2	0.5837	CDK5	1020	Cdk5 Kinase (Cdk5_Kin)
P27361	S16	Q9NVP2	0.631	MAPK3	5595	Erk1 Kinase (Erk1_Kin)
P49840	S20	Q9NVP2	0.5612	GSK3A	2931	GSK3 Kinase (GSK3_Kin)
P06493	S20	Q9NVP2	0.4716	CDC2	983	Cdc2 Kinase (Cdc2_Kin)
Q00535	S20	Q9NVP2	0.4679	CDK5	1020	Cdk5 Kinase (Cdk5_Kin)
P27361	S20	Q9NVP2	0.5658	MAPK3	5595	Erk1 Kinase (Erk1_Kin)
P06493	S20	Q9NVP2	0.4942	CDK1	983	CDK1 motif 1 - [ST]Px[KR]x (CDK1_1)
P06493	S20	Q9NVP2	0.6539	CDK1	983	CDK1 motif 2 - [ST]PxxK (CDK1_2)
P27361	P21	Q9NVP2	0.7181	MAPK3	5595	Erk1 Binding (Erk1_Bind)
P53350	S27	Q9NVP2	0.4243	PLK1	5347	PLK1 Kinase (PLK1)
Q02156	S27	Q9NVP2	0.4704	PRKCE	5581	PKC epsilon (PKC_epsilon)
P67870	S50	Q9NVP2	0.5765	CSNK2B	1460	Casein Kinase 2 (Casn_Kin2)
Q08881	P64	Q9NVP2	0.6981	ITK	3702	Itk SH3 (Itk_SH3)
O15530	E105	Q9NVP2	0.6462	PDPK1	5170	PDK1 Binding (PDK1_Bind)
O15530	E116	Q9NVP2	0.5699	PDPK1	5170	PDK1 Binding (PDK1_Bind)
P00519	Y117	Q9NVP2	0.4941	ABL1	25	Abl SH2 (Abl_SH2)
P00533	Y117	Q9NVP2	0.4633	EGFR	1956	EGFR Kinase (EGFR_Kin)
Q13131	S133	Q9NVP2	0.663	PRKAA1	5562	AMP_Kinase (AMPK)
O14965	T147	Q9NVP2	0.6973	AURKA	6790	Aurora A (AuroA)
Q13315	T165	Q9NVP2	0.4573	ATM	472	ATM Kinase (ATM_Kin)
P78527	T165	Q9NVP2	0.4784	PRKDC	5591	DNA PK (DNA_PK)
P06493	T179	Q9NVP2	0.6405	CDC2	983	Cdc2 Kinase (Cdc2_Kin)
Q00535	T179	Q9NVP2	0.5895	CDK5	1020	Cdk5 Kinase (Cdk5_Kin)
P06493	T179	Q9NVP2	0.3109	CDK1	983	CDK1 motif 1 - [ST]Px[KR]x (CDK1_1)
P06493	T179	Q9NVP2	0.4735	CDK1	983	CDK1 motif 2 - [ST]PxxK (CDK1_2)
P31749	T10	O75385	0.6072	AKT1	207	Akt Kinase (Akt_Kin)
O15530	E15	O75385	0.591	PDPK1	5170	PDK1 Binding (PDK1_Bind)
P28482	V43	O75385	0.5584	MAPK1	5594	Erk D-domain (ErkDD)
Q13315	S56	O75385	0.5535	ATM	472	ATM Kinase (ATM_Kin)
P78527	S56	O75385	0.6102	PRKDC	5591	DNA PK (DNA_PK)
Q13555	T58	O75385	0.5822	CAMK2G	818	Calmodulin dependent Kinase 2 (Cam_Kin2)
Q05513	T58	O75385	0.563	PRKCZ	5590	PKC zeta (PKC_zeta)
Q13131	T58	O75385	0.6897	PRKAA1	5562	AMP_Kinase (AMPK)
O15530	D80	O75385	0.6397	PDPK1	5170	PDK1 Binding (PDK1_Bind)
P00533	Y89	O75385	0.4775	EGFR	1956	EGFR Kinase (EGFR_Kin)
P09769	Y89	O75385	0.5003	FGR	2268	Fgr Kinase (Fgr_Kin)
P06213	Y89	O75385	0.6797	INSR	3643	Insulin Receptor Kinase (InsR_Kin)
O15530	E93	O75385	0.6048	PDPK1	5170	PDK1 Binding (PDK1_Bind)
P31749	S111	O75385	0.7189	AKT1	207	Akt Kinase (Akt_Kin)
Q96GD4	S111	O75385	0.7292	AURKB	9212	Aurora B (AuroB)
P78368	T114	O75385	0.5011	CSNK1G2	1455	Casein Kinase 1 (Casn_Kin1)
P53350	T114	O75385	0.3149	PLK1	5347	PLK1 Kinase (PLK1)
P28482	I115	O75385	0.7124	MAPK1	5594	Erk D-domain (ErkDD)
P28482	I144	O75385	0.6654	MAPK1	5594	Erk D-domain (ErkDD)
P17252	S158	O75385	0.5201	PRKCA	5578	PKC alpha/beta/gamma (PKC_common)
P28482	I159	O75385	0.5619	MAPK1	5594	Erk D-domain (ErkDD)
P06493	S184	O75385	0.5312	CDK1	983	CDK1 motif 1 - [ST]Px[KR]x (CDK1_1)
P06493	S184	O75385	0.5046	CDK1	983	CDK1 motif 2 - [ST]PxxK (CDK1_2)
P00519	Y187	O75385	0.5856	ABL1	25	Abl SH2 (Abl_SH2)
P00519	Y187	O75385	0.5417	ABL1	25	Abl Kinase (Abl_Kin)
P06213	Y187	O75385	0.6976	INSR	3643	Insulin Receptor Kinase (InsR_Kin)
Q15139	T209	O75385	0.5074	PRKCM	5587	PKC mu (PKC_mu)
Q00535	S225	O75385	0.6173	CDK5	1020	Cdk5 Kinase (Cdk5_Kin)
O14965	T247	O75385	0.6094	AURKA	6790	Aurora A (AuroA)
Q96GD4	T247	O75385	0.6518	AURKB	9212	Aurora B (AuroB)
P31749	S248	O75385	0.6072	AKT1	207	Akt Kinase (Akt_Kin)
Q13131	S248	O75385	0.6634	PRKAA1	5562	AMP_Kinase (AMPK)
P06493	S281	O75385	0.5852	CDC2	983	Cdc2 Kinase (Cdc2_Kin)
Q00535	S281	O75385	0.5434	CDK5	1020	Cdk5 Kinase (Cdk5_Kin)
P06493	S281	O75385	0.6106	CDK1	983	CDK1 motif 1 - [ST]Px[KR]x (CDK1_1)
P06493	S281	O75385	0.5884	CDK1	983	CDK1 motif 2 - [ST]PxxK (CDK1_2)
P17252	S283	O75385	0.4902	PRKCA	5578	PKC alpha/beta/gamma (PKC_common)
P06493	S287	O75385	0.575	CDC2	983	Cdc2 Kinase (Cdc2_Kin)
Q00535	S287	O75385	0.5322	CDK5	1020	Cdk5 Kinase (Cdk5_Kin)
P27361	S287	O75385	0.573	MAPK3	5595	Erk1 Kinase (Erk1_Kin)
P12931	P288	O75385	0.4555	SRC	6714	Src SH3 (Src_SH3)
Q08881	P289	O75385	0.6529	ITK	3702	Itk SH3 (Itk_SH3)
P28482	V292	O75385	0.5177	MAPK1	5594	Erk D-domain (ErkDD)
P00519	P293	O75385	0.5822	ABL1	25	Abl SH3 (Abl_SH3)
P12931	P293	O75385	0.5233	SRC	6714	Src SH3 (Src_SH3)
P49840	S294	O75385	0.4333	GSK3A	2931	GSK3 Kinase (GSK3_Kin)
P49841	S294	O75385	0.4088	GSK3B	2932	GSK3-improved (GSK3b)
O15530	S294	O75385	0.9103	PDPK1	5170	PDK1 Binding (PDK1_Bind)
P49840	S298	O75385	0.4265	GSK3A	2931	GSK3 Kinase (GSK3_Kin)
P49841	S298	O75385	0.3821	GSK3B	2932	GSK3-improved (GSK3b)
P27361	S298	O75385	0.6239	MAPK3	5595	Erk1 Kinase (Erk1_Kin)
P78368	S300	O75385	0.4676	CSNK1G2	1455	Casein Kinase 1 (Casn_Kin1)
P49841	S300	O75385	0.5109	GSK3B	2932	GSK3-improved (GSK3b)
Q13131	S300	O75385	0.5934	PRKAA1	5562	AMP_Kinase (AMPK)
P49840	S302	O75385	0.5825	GSK3A	2931	GSK3 Kinase (GSK3_Kin)
P49841	S302	O75385	0.4173	GSK3B	2932	GSK3-improved (GSK3b)
P49841	S303	O75385	0.5431	GSK3B	2932	GSK3-improved (GSK3b)
P49840	S304	O75385	0.5825	GSK3A	2931	GSK3 Kinase (GSK3_Kin)
P49841	S304	O75385	0.441	GSK3B	2932	GSK3-improved (GSK3b)
P49841	S305	O75385	0.5893	GSK3B	2932	GSK3-improved (GSK3b)
P49841	S306	O75385	0.5109	GSK3B	2932	GSK3-improved (GSK3b)
P78368	S307	O75385	0.4284	CSNK1G2	1455	Casein Kinase 1 (Casn_Kin1)
Q13131	S308	O75385	0.6548	PRKAA1	5562	AMP_Kinase (AMPK)
P78368	T309	O75385	0.5034	CSNK1G2	1455	Casein Kinase 1 (Casn_Kin1)
P78368	S310	O75385	0.4855	CSNK1G2	1455	Casein Kinase 1 (Casn_Kin1)
P49841	S310	O75385	0.4904	GSK3B	2932	GSK3-improved (GSK3b)
P49760	S314	O75385	0.8213	CLK2	1196	Clk2 Kinase (Clk2_Kin)
P06493	S314	O75385	0.625	CDC2	983	Cdc2 Kinase (Cdc2_Kin)
Q00535	S314	O75385	0.5873	CDK5	1020	Cdk5 Kinase (Cdk5_Kin)
P27361	S314	O75385	0.5414	MAPK3	5595	Erk1 Kinase (Erk1_Kin)
P06493	S314	O75385	0.5168	CDK1	983	CDK1 motif 1 - [ST]Px[KR]x (CDK1_1)
P06493	S314	O75385	0.4894	CDK1	983	CDK1 motif 2 - [ST]PxxK (CDK1_2)
Q13131	S317	O75385	0.5713	PRKAA1	5562	AMP_Kinase (AMPK)
Q13555	T327	O75385	0.5772	CAMK2G	818	Calmodulin dependent Kinase 2 (Cam_Kin2)
Q02156	T327	O75385	0.4867	PRKCE	5581	PKC epsilon (PKC_epsilon)
Q16539	S330	O75385	0.3822	MAPK14	1432	p38 MAPK (p38_Kin)
O14965	S344	O75385	0.5519	AURKA	6790	Aurora A (AuroA)
Q96GD4	S344	O75385	0.5635	AURKB	9212	Aurora B (AuroB)
P78368	S347	O75385	0.4882	CSNK1G2	1455	Casein Kinase 1 (Casn_Kin1)
P67870	S351	O75385	0.5662	CSNK2B	1460	Casein Kinase 2 (Casn_Kin2)
P78527	T354	O75385	0.5893	PRKDC	5591	DNA PK (DNA_PK)
P49840	S381	O75385	0.6021	GSK3A	2931	GSK3 Kinase (GSK3_Kin)
P49841	S381	O75385	0.5838	GSK3B	2932	GSK3-improved (GSK3b)
Q05655	S381	O75385	0.4901	PRKCD	5580	PKC delta (PKC_delta)
P49841	S397	O75385	0.5529	GSK3B	2932	GSK3-improved (GSK3b)
P49840	T401	O75385	0.4867	GSK3A	2931	GSK3 Kinase (GSK3_Kin)
P49841	T401	O75385	0.426	GSK3B	2932	GSK3-improved (GSK3b)
P06493	T401	O75385	0.6252	CDC2	983	Cdc2 Kinase (Cdc2_Kin)
Q00535	T401	O75385	0.5875	CDK5	1020	Cdk5 Kinase (Cdk5_Kin)
P27361	T401	O75385	0.4876	MAPK3	5595	Erk1 Kinase (Erk1_Kin)
P06493	T401	O75385	0.4306	CDK1	983	CDK1 motif 1 - [ST]Px[KR]x (CDK1_1)
P06493	T401	O75385	0.3983	CDK1	983	CDK1 motif 2 - [ST]PxxK (CDK1_2)
P49840	S403	O75385	0.5977	GSK3A	2931	GSK3 Kinase (GSK3_Kin)
P31749	S403	O75385	0.6826	AKT1	207	Akt Kinase (Akt_Kin)
P06493	S403	O75385	0.5793	CDC2	983	Cdc2 Kinase (Cdc2_Kin)
Q00535	S403	O75385	0.5864	CDK5	1020	Cdk5 Kinase (Cdk5_Kin)
P27361	S403	O75385	0.529	MAPK3	5595	Erk1 Kinase (Erk1_Kin)
P06493	S403	O75385	0.401	CDK1	983	CDK1 motif 1 - [ST]Px[KR]x (CDK1_1)
P06493	S403	O75385	0.3669	CDK1	983	CDK1 motif 2 - [ST]PxxK (CDK1_2)
P12931	P404	O75385	0.531	SRC	6714	Src SH3 (Src_SH3)
P49840	S405	O75385	0.4029	GSK3A	2931	GSK3 Kinase (GSK3_Kin)
P49841	S405	O75385	0.3802	GSK3B	2932	GSK3-improved (GSK3b)
P06493	S405	O75385	0.5987	CDC2	983	Cdc2 Kinase (Cdc2_Kin)
Q00535	S405	O75385	0.5788	CDK5	1020	Cdk5 Kinase (Cdk5_Kin)
P27361	S405	O75385	0.5237	MAPK3	5595	Erk1 Kinase (Erk1_Kin)
P06493	S405	O75385	0.5755	CDK1	983	CDK1 motif 1 - [ST]Px[KR]x (CDK1_1)
P06493	S405	O75385	0.5514	CDK1	983	CDK1 motif 2 - [ST]PxxK (CDK1_2)
P49840	S409	O75385	0.3096	GSK3A	2931	GSK3 Kinase (GSK3_Kin)
P49841	S409	O75385	0.2407	GSK3B	2932	GSK3-improved (GSK3b)
P27361	S409	O75385	0.5798	MAPK3	5595	Erk1 Kinase (Erk1_Kin)
P49840	S411	O75385	0.5731	GSK3A	2931	GSK3 Kinase (GSK3_Kin)
P49841	S411	O75385	0.4277	GSK3B	2932	GSK3-improved (GSK3b)
P06493	S411	O75385	0.62	CDC2	983	Cdc2 Kinase (Cdc2_Kin)
Q00535	S411	O75385	0.5818	CDK5	1020	Cdk5 Kinase (Cdk5_Kin)
P27361	S411	O75385	0.5699	MAPK3	5595	Erk1 Kinase (Erk1_Kin)
P06493	S411	O75385	0.4375	CDK1	983	CDK1 motif 1 - [ST]Px[KR]x (CDK1_1)
P06493	S411	O75385	0.4055	CDK1	983	CDK1 motif 2 - [ST]PxxK (CDK1_2)
P06493	S413	O75385	0.5488	CDC2	983	Cdc2 Kinase (Cdc2_Kin)
Q00535	S413	O75385	0.5034	CDK5	1020	Cdk5 Kinase (Cdk5_Kin)
P27361	S413	O75385	0.5443	MAPK3	5595	Erk1 Kinase (Erk1_Kin)
P06493	S413	O75385	0.4346	CDK1	983	CDK1 motif 1 - [ST]Px[KR]x (CDK1_1)
P06493	S413	O75385	0.4025	CDK1	983	CDK1 motif 2 - [ST]PxxK (CDK1_2)
P27361	S415	O75385	0.6495	MAPK3	5595	Erk1 Kinase (Erk1_Kin)
P28482	I432	O75385	0.62	MAPK1	5594	Erk D-domain (ErkDD)
P27361	S450	O75385	0.6284	MAPK3	5595	Erk1 Kinase (Erk1_Kin)
P78527	T452	O75385	0.6192	PRKDC	5591	DNA PK (DNA_PK)
P49841	T456	O75385	0.5382	GSK3B	2932	GSK3-improved (GSK3b)
P06493	T456	O75385	0.6013	CDC2	983	Cdc2 Kinase (Cdc2_Kin)
Q00535	T456	O75385	0.5741	CDK5	1020	Cdk5 Kinase (Cdk5_Kin)
P06493	T456	O75385	0.5116	CDK1	983	CDK1 motif 1 - [ST]Px[KR]x (CDK1_1)
P06493	T456	O75385	0.4839	CDK1	983	CDK1 motif 2 - [ST]PxxK (CDK1_2)
O14965	S460	O75385	0.6823	AURKA	6790	Aurora A (AuroA)
Q96GD4	S460	O75385	0.6715	AURKB	9212	Aurora B (AuroB)
P49841	S465	O75385	0.5682	GSK3B	2932	GSK3-improved (GSK3b)
O14965	S465	O75385	0.7015	AURKA	6790	Aurora A (AuroA)
Q96GD4	S465	O75385	0.662	AURKB	9212	Aurora B (AuroB)
P31749	S467	O75385	0.6118	AKT1	207	Akt Kinase (Akt_Kin)
P49760	S467	O75385	0.7682	CLK2	1196	Clk2 Kinase (Clk2_Kin)
Q05655	S467	O75385	0.4522	PRKCD	5580	PKC delta (PKC_delta)
Q13131	S467	O75385	0.4256	PRKAA1	5562	AMP_Kinase (AMPK)
P27361	S469	O75385	0.4651	MAPK3	5595	Erk1 Kinase (Erk1_Kin)
P06493	S469	O75385	0.5921	CDK1	983	CDK1 motif 1 - [ST]Px[KR]x (CDK1_1)
P06493	S469	O75385	0.5689	CDK1	983	CDK1 motif 2 - [ST]PxxK (CDK1_2)
P27361	S477	O75385	0.5976	MAPK3	5595	Erk1 Kinase (Erk1_Kin)
P06493	S477	O75385	0.4892	CDK1	983	CDK1 motif 1 - [ST]Px[KR]x (CDK1_1)
P06493	S477	O75385	0.4602	CDK1	983	CDK1 motif 2 - [ST]PxxK (CDK1_2)
P12931	P478	O75385	0.5546	SRC	6714	Src SH3 (Src_SH3)
P06493	S479	O75385	0.5692	CDC2	983	Cdc2 Kinase (Cdc2_Kin)
Q00535	S479	O75385	0.5259	CDK5	1020	Cdk5 Kinase (Cdk5_Kin)
P27361	S479	O75385	0.6212	MAPK3	5595	Erk1 Kinase (Erk1_Kin)
P31749	S495	O75385	0.5481	AKT1	207	Akt Kinase (Akt_Kin)
Q15139	S495	O75385	0.46	PRKCM	5587	PKC mu (PKC_mu)
O14965	S495	O75385	0.3554	AURKA	6790	Aurora A (AuroA)
Q96GD4	S495	O75385	0.4965	AURKB	9212	Aurora B (AuroB)
P06493	T503	O75385	0.5218	CDC2	983	Cdc2 Kinase (Cdc2_Kin)
Q00535	T503	O75385	0.5295	CDK5	1020	Cdk5 Kinase (Cdk5_Kin)
P27361	T503	O75385	0.5126	MAPK3	5595	Erk1 Kinase (Erk1_Kin)
P06493	T503	O75385	0.4626	CDK1	983	CDK1 motif 1 - [ST]Px[KR]x (CDK1_1)
P06493	T503	O75385	0.4321	CDK1	983	CDK1 motif 2 - [ST]PxxK (CDK1_2)
P06493	S505	O75385	0.6422	CDC2	983	Cdc2 Kinase (Cdc2_Kin)
Q00535	S505	O75385	0.5773	CDK5	1020	Cdk5 Kinase (Cdk5_Kin)
P27361	S505	O75385	0.6509	MAPK3	5595	Erk1 Kinase (Erk1_Kin)
P06493	S505	O75385	0.5929	CDK1	983	CDK1 motif 1 - [ST]Px[KR]x (CDK1_1)
P06493	S505	O75385	0.5698	CDK1	983	CDK1 motif 2 - [ST]PxxK (CDK1_2)
P31749	T510	O75385	0.7141	AKT1	207	Akt Kinase (Akt_Kin)
P49840	S518	O75385	0.5363	GSK3A	2931	GSK3 Kinase (GSK3_Kin)
P49841	S518	O75385	0.4478	GSK3B	2932	GSK3-improved (GSK3b)
P06493	T520	O75385	0.5735	CDC2	983	Cdc2 Kinase (Cdc2_Kin)
Q00535	T520	O75385	0.5641	CDK5	1020	Cdk5 Kinase (Cdk5_Kin)
P27361	T520	O75385	0.6088	MAPK3	5595	Erk1 Kinase (Erk1_Kin)
P06493	T520	O75385	0.4566	CDK1	983	CDK1 motif 1 - [ST]Px[KR]x (CDK1_1)
P06493	T520	O75385	0.4257	CDK1	983	CDK1 motif 2 - [ST]PxxK (CDK1_2)
P06493	S522	O75385	0.6592	CDC2	983	Cdc2 Kinase (Cdc2_Kin)
Q00535	S522	O75385	0.596	CDK5	1020	Cdk5 Kinase (Cdk5_Kin)
P27361	S522	O75385	0.5278	MAPK3	5595	Erk1 Kinase (Erk1_Kin)
P06493	S522	O75385	0.5574	CDK1	983	CDK1 motif 1 - [ST]Px[KR]x (CDK1_1)
P06493	S522	O75385	0.5322	CDK1	983	CDK1 motif 2 - [ST]PxxK (CDK1_2)
P06493	S533	O75385	0.5473	CDC2	983	Cdc2 Kinase (Cdc2_Kin)
Q00535	S533	O75385	0.5147	CDK5	1020	Cdk5 Kinase (Cdk5_Kin)
P27361	S533	O75385	0.6344	MAPK3	5595	Erk1 Kinase (Erk1_Kin)
P06493	S533	O75385	0.6386	CDK1	983	CDK1 motif 1 - [ST]Px[KR]x (CDK1_1)
P06493	S533	O75385	0.618	CDK1	983	CDK1 motif 2 - [ST]PxxK (CDK1_2)
P49841	S544	O75385	0.5753	GSK3B	2932	GSK3-improved (GSK3b)
P06493	S544	O75385	0.4733	CDC2	983	Cdc2 Kinase (Cdc2_Kin)
Q00535	S544	O75385	0.4827	CDK5	1020	Cdk5 Kinase (Cdk5_Kin)
P06493	S544	O75385	0.4582	CDK1	983	CDK1 motif 1 - [ST]Px[KR]x (CDK1_1)
P06493	S544	O75385	0.4274	CDK1	983	CDK1 motif 2 - [ST]PxxK (CDK1_2)
O14965	S548	O75385	0.6708	AURKA	6790	Aurora A (AuroA)
Q96GD4	S548	O75385	0.6795	AURKB	9212	Aurora B (AuroB)
P31749	S556	O75385	0.6087	AKT1	207	Akt Kinase (Akt_Kin)
P12931	P571	O75385	0.5776	SRC	6714	Src SH3 (Src_SH3)
Q13131	T575	O75385	0.7025	PRKAA1	5562	AMP_Kinase (AMPK)
P28482	L578	O75385	0.7304	MAPK1	5594	Erk D-domain (ErkDD)
P06493	S583	O75385	0.6235	CDC2	983	Cdc2 Kinase (Cdc2_Kin)
Q00535	S583	O75385	0.635	CDK5	1020	Cdk5 Kinase (Cdk5_Kin)
P27361	S583	O75385	0.6286	MAPK3	5595	Erk1 Kinase (Erk1_Kin)
P06493	S583	O75385	0.6781	CDK1	983	CDK1 motif 1 - [ST]Px[KR]x (CDK1_1)
P06493	S583	O75385	0.6598	CDK1	983	CDK1 motif 2 - [ST]PxxK (CDK1_2)
P06493	S588	O75385	0.6498	CDC2	983	Cdc2 Kinase (Cdc2_Kin)
Q00535	S588	O75385	0.635	CDK5	1020	Cdk5 Kinase (Cdk5_Kin)
P27361	S588	O75385	0.5935	MAPK3	5595	Erk1 Kinase (Erk1_Kin)
P06493	S588	O75385	0.5677	CDK1	983	CDK1 motif 1 - [ST]Px[KR]x (CDK1_1)
P06493	S588	O75385	0.5432	CDK1	983	CDK1 motif 2 - [ST]PxxK (CDK1_2)
P00519	P589	O75385	0.5733	ABL1	25	Abl SH3 (Abl_SH3)
P06493	S605	O75385	0.5997	CDC2	983	Cdc2 Kinase (Cdc2_Kin)
Q00535	S605	O75385	0.536	CDK5	1020	Cdk5 Kinase (Cdk5_Kin)
P06493	S605	O75385	0.5761	CDK1	983	CDK1 motif 1 - [ST]Px[KR]x (CDK1_1)
P06493	S605	O75385	0.552	CDK1	983	CDK1 motif 2 - [ST]PxxK (CDK1_2)
P12931	P606	O75385	0.6007	SRC	6714	Src SH3 (Src_SH3)
P12931	P616	O75385	0.6019	SRC	6714	Src SH3 (Src_SH3)
P12931	P618	O75385	0.5694	SRC	6714	Src SH3 (Src_SH3)
P06493	S623	O75385	0.53	CDC2	983	Cdc2 Kinase (Cdc2_Kin)
Q00535	S623	O75385	0.4809	CDK5	1020	Cdk5 Kinase (Cdk5_Kin)
P27361	S623	O75385	0.5856	MAPK3	5595	Erk1 Kinase (Erk1_Kin)
P06493	S623	O75385	0.267	CDK1	983	CDK1 motif 1 - [ST]Px[KR]x (CDK1_1)
P06493	S623	O75385	0.4271	CDK1	983	CDK1 motif 2 - [ST]PxxK (CDK1_2)
Q13131	T625	O75385	0.7334	PRKAA1	5562	AMP_Kinase (AMPK)
Q13555	S630	O75385	0.5945	CAMK2G	818	Calmodulin dependent Kinase 2 (Cam_Kin2)
O15530	D632	O75385	0.5485	PDPK1	5170	PDK1 Binding (PDK1_Bind)
P27361	P634	O75385	0.1432	MAPK3	5595	Erk1 Binding (Erk1_Bind)
P00519	P634	O75385	0.4456	ABL1	25	Abl SH3 (Abl_SH3)
P06493	T636	O75385	0.5665	CDC2	983	Cdc2 Kinase (Cdc2_Kin)
Q00535	T636	O75385	0.5293	CDK5	1020	Cdk5 Kinase (Cdk5_Kin)
P27361	T636	O75385	0.5882	MAPK3	5595	Erk1 Kinase (Erk1_Kin)
P06493	T636	O75385	0.5622	CDK1	983	CDK1 motif 1 - [ST]Px[KR]x (CDK1_1)
P06493	T636	O75385	0.5373	CDK1	983	CDK1 motif 2 - [ST]PxxK (CDK1_2)
Q13131	S638	O75385	0.5864	PRKAA1	5562	AMP_Kinase (AMPK)
Q13315	S639	O75385	0.5742	ATM	472	ATM Kinase (ATM_Kin)
P78527	S639	O75385	0.6024	PRKDC	5591	DNA PK (DNA_PK)
P06493	T654	O75385	0.4844	CDC2	983	Cdc2 Kinase (Cdc2_Kin)
Q00535	T654	O75385	0.4819	CDK5	1020	Cdk5 Kinase (Cdk5_Kin)
P27361	T654	O75385	0.6542	MAPK3	5595	Erk1 Kinase (Erk1_Kin)
P06493	T654	O75385	0.3823	CDK1	983	CDK1 motif 1 - [ST]Px[KR]x (CDK1_1)
P06493	T654	O75385	0.5357	CDK1	983	CDK1 motif 2 - [ST]PxxK (CDK1_2)
[truncated: 309,197 more rows]
