# Supplementary material for: Accurate prediction of kinase-substrate networks using knowledge graphs
Source: PLoS Comput Biol. 2020 Dec 3;16(12):e1007578. doi: 10.1371/journal.pcbi.1007578 (PMC7738173; doi:10.1371/journal.pcbi.1007578)
Supplement: S2 Data — (TBZ) [file pcbi.1007578.s009.tbz › predictions-related/netphorest_big_data_1.1.csv]

Kinase	Location	Substrate	Score
P42684	y117	Q9NY61	0.071
P42684	y117	Q9NY61	0.022000000000000002
P42684	y117	Q9NY61	0.022000000000000002
P42684	y117	Q9NY61	0.071
P51451	y117	Q9NY61	0.081
P51451	y117	Q9NY61	0.152
P51813	y117	Q9NY61	0.04
P51813	y117	Q9NY61	0.08199999999999999
Q06187	y117	Q9NY61	0.04
Q06187	y117	Q9NY61	0.08199999999999999
Q13882	y117	Q9NY61	0.081
Q13882	y117	Q9NY61	0.059000000000000004
P07333	y117	Q9NY61	0.013999999999999999
P29317	y117	Q9NY61	0.059000000000000004
P29320	y117	Q9NY61	0.059000000000000004
P54764	y117	Q9NY61	0.059000000000000004
P54762	y117	Q9NY61	0.059000000000000004
P29323	y117	Q9NY61	0.059000000000000004
P54753	y117	Q9NY61	0.059000000000000004
P04626	y117	Q9NY61	0.02
Q15303	y117	Q9NY61	0.02
P17948	y117	Q9NY61	0.02
P36888	y117	Q9NY61	0.013999999999999999
P42685	y117	Q9NY61	0.081
P42685	y117	Q9NY61	0.016
P09769	y117	Q9NY61	0.081
P09769	y117	Q9NY61	0.152
P06241	y117	Q9NY61	0.081
P06241	y117	Q9NY61	0.152
P08631	y117	Q9NY61	0.081
P08631	y117	Q9NY61	0.152
P08069	y117	Q9NY61	0.025
Q08881	y117	Q9NY61	0.04
Q08881	y117	Q9NY61	0.08199999999999999
P06213	y117	Q9NY61	0.025
P35968	y117	Q9NY61	0.02
P10721	y117	Q9NY61	0.013999999999999999
P06239	y117	Q9NY61	0.081
P06239	y117	Q9NY61	0.152
P07948	y117	Q9NY61	0.081
P07948	y117	Q9NY61	0.152
Q02750	y117	Q9NY61	0.10099999999999999
P36507	y117	Q9NY61	0.10099999999999999
P46734	y117	Q9NY61	0.10099999999999999
P45985	y117	Q9NY61	0.10099999999999999
Q13163	y117	Q9NY61	0.10099999999999999
P52564	y117	Q9NY61	0.10099999999999999
O14733	y117	Q9NY61	0.10099999999999999
P16234	y117	Q9NY61	0.013999999999999999
P09619	y117	Q9NY61	0.013999999999999999
Q04912	y117	Q9NY61	0.048
P04629	y117	Q9NY61	0.023
Q16620	y117	Q9NY61	0.023
Q16288	y117	Q9NY61	0.023
P42681	y117	Q9NY61	0.04
P42681	y117	Q9NY61	0.08199999999999999
P42680	y117	Q9NY61	0.04
P42680	y117	Q9NY61	0.08199999999999999
P29597	y117	Q9NY61	0.021
P07947	y117	Q9NY61	0.081
P07947	y117	Q9NY61	0.152
Q13705	s143	Q9NY61	0.16
Q13131	s143	Q9NY61	0.037000000000000005
P54646	s143	Q9NY61	0.037000000000000005
P10398	s143	Q9NY61	0.203
Q13315	s143	Q9NY61	0.001
O14965	s143	Q9NY61	0.01
Q96GD4	s143	Q9NY61	0.047
Q9UQB9	s143	Q9NY61	0.047
P06493	s143	Q9NY61	0.021
P24941	s143	Q9NY61	0.021
Q00526	s143	Q9NY61	0.021
P11802	s143	Q9NY61	0.11900000000000001
Q00535	s143	Q9NY61	0.021
Q00534	s143	Q9NY61	0.11900000000000001
P50613	s143	Q9NY61	0.013000000000000001
P48729	s143	Q9NY61	0.052000000000000005
Q8N752	s143	Q9NY61	0.052000000000000005
P48730	s143	Q9NY61	0.052000000000000005
P49674	s143	Q9NY61	0.052000000000000005
Q9HCP0	s143	Q9NY61	0.052000000000000005
P78368	s143	Q9NY61	0.052000000000000005
P19784	s143	Q9NY61	0.006999999999999999
P68400	s143	Q9NY61	0.006999999999999999
P49759	s143	Q9NY61	0.28600000000000003
P49760	s143	Q9NY61	0.28600000000000003
P49761	s143	Q9NY61	0.28600000000000003
Q9HAZ1	s143	Q9NY61	0.28600000000000003
Q9UQM7	s143	Q9NY61	0.083
Q13554	s143	Q9NY61	0.083
Q13557	s143	Q9NY61	0.083
Q13555	s143	Q9NY61	0.083
Q16566	s143	Q9NY61	0.02
Q14012	s143	Q9NY61	0.035
Q6P2M8	s143	Q9NY61	0.035
Q8IU85	s143	Q9NY61	0.035
Q96NX5	s143	Q9NY61	0.035
Q9BX84	s143	Q9NY61	0.10300000000000001
Q09013	s143	Q9NY61	0.115
P78527	s143	Q9NY61	0.021
P19525	s143	Q9NY61	0.034
Q15835	s143	Q9NY61	0.023
P25098	s143	Q9NY61	0.023
P35626	s143	Q9NY61	0.023
P32298	s143	Q9NY61	0.023
P34947	s143	Q9NY61	0.023
P43250	s143	Q9NY61	0.023
Q8WTQ7	s143	Q9NY61	0.023
P49840	s143	Q9NY61	0.013000000000000001
P49841	s143	Q9NY61	0.013000000000000001
Q86Z02	s143	Q9NY61	0.07
Q9H2X6	s143	Q9NY61	0.07
Q8TF76	s143	Q9NY61	0.067
Q9UPZ9	s143	Q9NY61	0.276
O15111	s143	Q9NY61	0.026000000000000002
O14920	s143	Q9NY61	0.026000000000000002
P20794	s143	Q9NY61	0.276
Q02750	s143	Q9NY61	0.013000000000000001
P36507	s143	Q9NY61	0.013000000000000001
P46734	s143	Q9NY61	0.013000000000000001
P45985	s143	Q9NY61	0.013000000000000001
Q13163	s143	Q9NY61	0.013000000000000001
P52564	s143	Q9NY61	0.013000000000000001
O14733	s143	Q9NY61	0.013000000000000001
P28482	s143	Q9NY61	0.045
P53779	s143	Q9NY61	0.086
P27361	s143	Q9NY61	0.045
Q13164	s143	Q9NY61	0.045
P45983	s143	Q9NY61	0.086
P45984	s143	Q9NY61	0.086
Q16644	s143	Q9NY61	0.071
Q8IW41	s143	Q9NY61	0.071
Q9P0L2	s143	Q9NY61	0.019
P27448	s143	Q9NY61	0.019
Q5VT25	s143	Q9NY61	0.115
Q96PY6	s143	Q9NY61	0.033
Q8NG66	s143	Q9NY61	0.033
P51955	s143	Q9NY61	0.033
P51956	s143	Q9NY61	0.033
P51957	s143	Q9NY61	0.033
P51955	s143	Q9NY61	0.045
Q16512	s143	Q9NY61	0.16
Q13177	s143	Q9NY61	0.16
O96013	s143	Q9NY61	0.16
Q9NQU5	s143	Q9NY61	0.16
Q9NQU5	s143	Q9NY61	0.16
Q15118	s143	Q9NY61	0.019
Q15119	s143	Q9NY61	0.019
Q15120	s143	Q9NY61	0.019
Q16654	s143	Q9NY61	0.019
P17612	s143	Q9NY61	0.027000000000000003
P22694	s143	Q9NY61	0.027000000000000003
P31749	s143	Q9NY61	0.019
P31751	s143	Q9NY61	0.019
Q9Y243	s143	Q9NY61	0.019
P17252	s143	Q9NY61	0.354
P05771	s143	Q9NY61	0.354
Q05655	s143	Q9NY61	0.354
Q02156	s143	Q9NY61	0.354
P24723	s143	Q9NY61	0.354
P05129	s143	Q9NY61	0.354
P41743	s143	Q9NY61	0.354
Q04759	s143	Q9NY61	0.354
Q05513	s143	Q9NY61	0.354
Q15139	s143	Q9NY61	0.047
Q9BZL6	s143	Q9NY61	0.047
O94806	s143	Q9NY61	0.047
Q13976	s143	Q9NY61	0.02
Q13237	s143	Q9NY61	0.02
P53350	s143	Q9NY61	0.013000000000000001
Q9NYY3	s143	Q9NY61	0.013000000000000001
O00444	s143	Q9NY61	0.013000000000000001
P11309	s143	Q9NY61	0.244
Q9P1W9	s143	Q9NY61	0.198
Q86V86	s143	Q9NY61	0.244
P04049	s143	Q9NY61	0.203
Q13464	s143	Q9NY61	0.019
O75116	s143	Q9NY61	0.019
P51812	s143	Q9NY61	0.045
Q15349	s143	Q9NY61	0.045
O00141	s143	Q9NY61	0.03
Q9HBY8	s143	Q9NY61	0.03
Q96BR1	s143	Q9NY61	0.03
P37173	s143	Q9NY61	0.16
Q9UKI8	s143	Q9NY61	0.018000000000000002
Q86UE8	s143	Q9NY61	0.018000000000000002
P33981	s143	Q9NY61	0.013000000000000001
P23443	s143	Q9NY61	0.063
Q9UBS0	s143	Q9NY61	0.063
Q13705	s155	Q9NY61	0.091
Q13131	s155	Q9NY61	0.005
P54646	s155	Q9NY61	0.005
P10398	s155	Q9NY61	0.052000000000000005
Q13315	s155	Q9NY61	0.016
O14965	s155	Q9NY61	0.018000000000000002
Q96GD4	s155	Q9NY61	0.017
Q9UQB9	s155	Q9NY61	0.017
P06493	s155	Q9NY61	0.003
P24941	s155	Q9NY61	0.003
Q00526	s155	Q9NY61	0.003
P11802	s155	Q9NY61	0.096
Q00535	s155	Q9NY61	0.003
Q00534	s155	Q9NY61	0.096
P50613	s155	Q9NY61	0.019
P48729	s155	Q9NY61	0.077
Q8N752	s155	Q9NY61	0.077
P48730	s155	Q9NY61	0.077
P49674	s155	Q9NY61	0.077
Q9HCP0	s155	Q9NY61	0.077
P78368	s155	Q9NY61	0.077
P19784	s155	Q9NY61	0.45899999999999996
P68400	s155	Q9NY61	0.45899999999999996
P49759	s155	Q9NY61	0.013999999999999999
P49760	s155	Q9NY61	0.013999999999999999
P49761	s155	Q9NY61	0.013999999999999999
Q9HAZ1	s155	Q9NY61	0.013999999999999999
Q9UQM7	s155	Q9NY61	0.012
Q13554	s155	Q9NY61	0.012
Q13557	s155	Q9NY61	0.012
Q13555	s155	Q9NY61	0.012
Q16566	s155	Q9NY61	0.01
Q14012	s155	Q9NY61	0.023
Q6P2M8	s155	Q9NY61	0.023
Q8IU85	s155	Q9NY61	0.023
Q96NX5	s155	Q9NY61	0.023
Q9BX84	s155	Q9NY61	0.054000000000000006
Q09013	s155	Q9NY61	0.048
P78527	s155	Q9NY61	0.04
P19525	s155	Q9NY61	0.038
Q15835	s155	Q9NY61	0.045
P25098	s155	Q9NY61	0.045
P35626	s155	Q9NY61	0.045
P32298	s155	Q9NY61	0.045
P34947	s155	Q9NY61	0.045
P43250	s155	Q9NY61	0.045
Q8WTQ7	s155	Q9NY61	0.045
P49840	s155	Q9NY61	0.013000000000000001
P49841	s155	Q9NY61	0.013000000000000001
Q86Z02	s155	Q9NY61	0.047
Q9H2X6	s155	Q9NY61	0.047
Q8TF76	s155	Q9NY61	0.004
Q9UPZ9	s155	Q9NY61	0.023
O15111	s155	Q9NY61	0.027999999999999997
O14920	s155	Q9NY61	0.027999999999999997
P20794	s155	Q9NY61	0.023
Q02750	s155	Q9NY61	0.016
P36507	s155	Q9NY61	0.016
P46734	s155	Q9NY61	0.016
P45985	s155	Q9NY61	0.016
Q13163	s155	Q9NY61	0.016
P52564	s155	Q9NY61	0.016
O14733	s155	Q9NY61	0.016
P28482	s155	Q9NY61	0.011000000000000001
P53779	s155	Q9NY61	0.008
P27361	s155	Q9NY61	0.011000000000000001
Q13164	s155	Q9NY61	0.011000000000000001
P45983	s155	Q9NY61	0.008
P45984	s155	Q9NY61	0.008
Q16644	s155	Q9NY61	0.015
Q8IW41	s155	Q9NY61	0.015
Q9P0L2	s155	Q9NY61	0.027999999999999997
P27448	s155	Q9NY61	0.027999999999999997
Q5VT25	s155	Q9NY61	0.048
Q96PY6	s155	Q9NY61	0.03
Q8NG66	s155	Q9NY61	0.03
P51955	s155	Q9NY61	0.03
P51956	s155	Q9NY61	0.03
P51957	s155	Q9NY61	0.03
P51955	s155	Q9NY61	0.011000000000000001
Q16512	s155	Q9NY61	0.013999999999999999
Q13177	s155	Q9NY61	0.013999999999999999
O96013	s155	Q9NY61	0.013999999999999999
Q9NQU5	s155	Q9NY61	0.013999999999999999
Q9NQU5	s155	Q9NY61	0.013999999999999999
Q15118	s155	Q9NY61	0.019
Q15119	s155	Q9NY61	0.019
Q15120	s155	Q9NY61	0.019
Q16654	s155	Q9NY61	0.019
P17612	s155	Q9NY61	0.022000000000000002
P22694	s155	Q9NY61	0.022000000000000002
P31749	s155	Q9NY61	0.006
P31751	s155	Q9NY61	0.006
Q9Y243	s155	Q9NY61	0.006
P17252	s155	Q9NY61	0.051
P05771	s155	Q9NY61	0.051
Q05655	s155	Q9NY61	0.051
Q02156	s155	Q9NY61	0.051
P24723	s155	Q9NY61	0.051
P05129	s155	Q9NY61	0.051
P41743	s155	Q9NY61	0.051
Q04759	s155	Q9NY61	0.051
Q05513	s155	Q9NY61	0.051
Q15139	s155	Q9NY61	0.061
Q9BZL6	s155	Q9NY61	0.061
O94806	s155	Q9NY61	0.061
Q13976	s155	Q9NY61	0.02
Q13237	s155	Q9NY61	0.02
P53350	s155	Q9NY61	0.053
Q9NYY3	s155	Q9NY61	0.053
O00444	s155	Q9NY61	0.053
P11309	s155	Q9NY61	0.012
Q9P1W9	s155	Q9NY61	0.006
Q86V86	s155	Q9NY61	0.012
P04049	s155	Q9NY61	0.052000000000000005
Q13464	s155	Q9NY61	0.019
O75116	s155	Q9NY61	0.019
P51812	s155	Q9NY61	0.025
Q15349	s155	Q9NY61	0.025
O00141	s155	Q9NY61	0.013000000000000001
Q9HBY8	s155	Q9NY61	0.013000000000000001
Q96BR1	s155	Q9NY61	0.013000000000000001
P37173	s155	Q9NY61	0.091
Q9UKI8	s155	Q9NY61	0.006
Q86UE8	s155	Q9NY61	0.006
P33981	s155	Q9NY61	0.008
P23443	s155	Q9NY61	0.005
Q9UBS0	s155	Q9NY61	0.005
Q13705	s189	Q9NY61	0.264
Q13131	s189	Q9NY61	0.002
P54646	s189	Q9NY61	0.002
P10398	s189	Q9NY61	0.045
Q13315	s189	Q9NY61	0.44
O14965	s189	Q9NY61	0.008
Q96GD4	s189	Q9NY61	0.016
Q9UQB9	s189	Q9NY61	0.016
P06493	s189	Q9NY61	0.001
P24941	s189	Q9NY61	0.001
Q00526	s189	Q9NY61	0.001
P11802	s189	Q9NY61	0.004
Q00535	s189	Q9NY61	0.001
Q00534	s189	Q9NY61	0.004
P50613	s189	Q9NY61	0.011000000000000001
P48729	s189	Q9NY61	0.11900000000000001
Q8N752	s189	Q9NY61	0.11900000000000001
P48730	s189	Q9NY61	0.11900000000000001
P49674	s189	Q9NY61	0.11900000000000001
Q9HCP0	s189	Q9NY61	0.11900000000000001
P78368	s189	Q9NY61	0.11900000000000001
P19784	s189	Q9NY61	0.439
P68400	s189	Q9NY61	0.439
P49759	s189	Q9NY61	0.012
P49760	s189	Q9NY61	0.012
P49761	s189	Q9NY61	0.012
Q9HAZ1	s189	Q9NY61	0.012
Q9UQM7	s189	Q9NY61	0.017
Q13554	s189	Q9NY61	0.017
Q13557	s189	Q9NY61	0.017
Q13555	s189	Q9NY61	0.017
Q16566	s189	Q9NY61	0.013000000000000001
Q14012	s189	Q9NY61	0.027999999999999997
Q6P2M8	s189	Q9NY61	0.027999999999999997
Q8IU85	s189	Q9NY61	0.027999999999999997
Q96NX5	s189	Q9NY61	0.027999999999999997
Q9BX84	s189	Q9NY61	0.006999999999999999
Q09013	s189	Q9NY61	0.048
P78527	s189	Q9NY61	0.09300000000000001
P19525	s189	Q9NY61	0.026000000000000002
Q15835	s189	Q9NY61	0.11699999999999999
P25098	s189	Q9NY61	0.11699999999999999
P35626	s189	Q9NY61	0.11699999999999999
P32298	s189	Q9NY61	0.11699999999999999
P34947	s189	Q9NY61	0.11699999999999999
P43250	s189	Q9NY61	0.11699999999999999
Q8WTQ7	s189	Q9NY61	0.11699999999999999
P49840	s189	Q9NY61	0.076
P49841	s189	Q9NY61	0.076
Q86Z02	s189	Q9NY61	0.04
Q9H2X6	s189	Q9NY61	0.04
Q8TF76	s189	Q9NY61	0.003
Q9UPZ9	s189	Q9NY61	0.01
O15111	s189	Q9NY61	0.027999999999999997
O14920	s189	Q9NY61	0.027999999999999997
P20794	s189	Q9NY61	0.01
Q02750	s189	Q9NY61	0.027999999999999997
P36507	s189	Q9NY61	0.027999999999999997
P46734	s189	Q9NY61	0.027999999999999997
P45985	s189	Q9NY61	0.027999999999999997
Q13163	s189	Q9NY61	0.027999999999999997
P52564	s189	Q9NY61	0.027999999999999997
O14733	s189	Q9NY61	0.027999999999999997
P28482	s189	Q9NY61	0.005
P53779	s189	Q9NY61	0.003
P27361	s189	Q9NY61	0.005
Q13164	s189	Q9NY61	0.005
P45983	s189	Q9NY61	0.003
P45984	s189	Q9NY61	0.003
Q16644	s189	Q9NY61	0.015
Q8IW41	s189	Q9NY61	0.015
Q9P0L2	s189	Q9NY61	0.038
P27448	s189	Q9NY61	0.038
Q5VT25	s189	Q9NY61	0.048
Q96PY6	s189	Q9NY61	0.031
Q8NG66	s189	Q9NY61	0.031
P51955	s189	Q9NY61	0.031
P51956	s189	Q9NY61	0.031
P51957	s189	Q9NY61	0.031
P51955	s189	Q9NY61	0.005
Q16512	s189	Q9NY61	0.011000000000000001
Q13177	s189	Q9NY61	0.011000000000000001
O96013	s189	Q9NY61	0.011000000000000001
Q9NQU5	s189	Q9NY61	0.011000000000000001
Q9NQU5	s189	Q9NY61	0.011000000000000001
Q15118	s189	Q9NY61	0.019
Q15119	s189	Q9NY61	0.019
Q15120	s189	Q9NY61	0.019
Q16654	s189	Q9NY61	0.019
P17612	s189	Q9NY61	0.006999999999999999
P22694	s189	Q9NY61	0.006999999999999999
P31749	s189	Q9NY61	0.005
P31751	s189	Q9NY61	0.005
Q9Y243	s189	Q9NY61	0.005
P17252	s189	Q9NY61	0.015
P05771	s189	Q9NY61	0.015
Q05655	s189	Q9NY61	0.015
Q02156	s189	Q9NY61	0.015
P24723	s189	Q9NY61	0.015
P05129	s189	Q9NY61	0.015
P41743	s189	Q9NY61	0.015
Q04759	s189	Q9NY61	0.015
Q05513	s189	Q9NY61	0.015
Q15139	s189	Q9NY61	0.0
Q9BZL6	s189	Q9NY61	0.0
O94806	s189	Q9NY61	0.0
Q13976	s189	Q9NY61	0.02
Q13237	s189	Q9NY61	0.02
P53350	s189	Q9NY61	0.122
Q9NYY3	s189	Q9NY61	0.122
O00444	s189	Q9NY61	0.122
P11309	s189	Q9NY61	0.005
Q9P1W9	s189	Q9NY61	0.003
Q86V86	s189	Q9NY61	0.005
P04049	s189	Q9NY61	0.045
Q13464	s189	Q9NY61	0.018000000000000002
O75116	s189	Q9NY61	0.018000000000000002
P51812	s189	Q9NY61	0.026000000000000002
Q15349	s189	Q9NY61	0.026000000000000002
O00141	s189	Q9NY61	0.013000000000000001
Q9HBY8	s189	Q9NY61	0.013000000000000001
Q96BR1	s189	Q9NY61	0.013000000000000001
P37173	s189	Q9NY61	0.264
Q9UKI8	s189	Q9NY61	0.29600000000000004
Q86UE8	s189	Q9NY61	0.29600000000000004
P33981	s189	Q9NY61	0.008
P23443	s189	Q9NY61	0.004
Q9UBS0	s189	Q9NY61	0.004
Q13705	s203	Q9NY61	0.133
Q13131	s203	Q9NY61	0.006
P54646	s203	Q9NY61	0.006
P10398	s203	Q9NY61	0.013000000000000001
Q13315	s203	Q9NY61	0.028999999999999998
O14965	s203	Q9NY61	0.023
Q96GD4	s203	Q9NY61	0.034
Q9UQB9	s203	Q9NY61	0.034
P06493	s203	Q9NY61	0.001
P24941	s203	Q9NY61	0.001
Q00526	s203	Q9NY61	0.001
P11802	s203	Q9NY61	0.06
Q00535	s203	Q9NY61	0.001
Q00534	s203	Q9NY61	0.06
P50613	s203	Q9NY61	0.012
P48729	s203	Q9NY61	0.053
Q8N752	s203	Q9NY61	0.053
P48730	s203	Q9NY61	0.053
P49674	s203	Q9NY61	0.053
Q9HCP0	s203	Q9NY61	0.053
P78368	s203	Q9NY61	0.053
P19784	s203	Q9NY61	0.414
P68400	s203	Q9NY61	0.414
P49759	s203	Q9NY61	0.02
P49760	s203	Q9NY61	0.02
P49761	s203	Q9NY61	0.02
Q9HAZ1	s203	Q9NY61	0.02
Q9UQM7	s203	Q9NY61	0.033
Q13554	s203	Q9NY61	0.033
Q13557	s203	Q9NY61	0.033
Q13555	s203	Q9NY61	0.033
Q16566	s203	Q9NY61	0.03
Q14012	s203	Q9NY61	0.025
Q6P2M8	s203	Q9NY61	0.025
Q8IU85	s203	Q9NY61	0.025
Q96NX5	s203	Q9NY61	0.025
Q9BX84	s203	Q9NY61	0.011000000000000001
Q09013	s203	Q9NY61	0.115
P78527	s203	Q9NY61	0.102
P19525	s203	Q9NY61	0.03
Q15835	s203	Q9NY61	0.11699999999999999
P25098	s203	Q9NY61	0.11699999999999999
P35626	s203	Q9NY61	0.11699999999999999
P32298	s203	Q9NY61	0.11699999999999999
P34947	s203	Q9NY61	0.11699999999999999
P43250	s203	Q9NY61	0.11699999999999999
Q8WTQ7	s203	Q9NY61	0.11699999999999999
P49840	s203	Q9NY61	0.006
P49841	s203	Q9NY61	0.006
Q86Z02	s203	Q9NY61	0.023
Q9H2X6	s203	Q9NY61	0.023
Q8TF76	s203	Q9NY61	0.003
Q9UPZ9	s203	Q9NY61	0.019
O15111	s203	Q9NY61	0.028999999999999998
O14920	s203	Q9NY61	0.028999999999999998
P20794	s203	Q9NY61	0.019
Q02750	s203	Q9NY61	0.013999999999999999
P36507	s203	Q9NY61	0.013999999999999999
P46734	s203	Q9NY61	0.013999999999999999
P45985	s203	Q9NY61	0.013999999999999999
Q13163	s203	Q9NY61	0.013999999999999999
P52564	s203	Q9NY61	0.013999999999999999
O14733	s203	Q9NY61	0.013999999999999999
P28482	s203	Q9NY61	0.002
P53779	s203	Q9NY61	0.004
P27361	s203	Q9NY61	0.002
Q13164	s203	Q9NY61	0.002
P45983	s203	Q9NY61	0.004
P45984	s203	Q9NY61	0.004
Q16644	s203	Q9NY61	0.015
Q8IW41	s203	Q9NY61	0.015
Q9P0L2	s203	Q9NY61	0.038
P27448	s203	Q9NY61	0.038
Q5VT25	s203	Q9NY61	0.115
Q96PY6	s203	Q9NY61	0.03
Q8NG66	s203	Q9NY61	0.03
P51955	s203	Q9NY61	0.03
P51956	s203	Q9NY61	0.03
P51957	s203	Q9NY61	0.03
P51955	s203	Q9NY61	0.002
Q16512	s203	Q9NY61	0.07
Q13177	s203	Q9NY61	0.07
O96013	s203	Q9NY61	0.07
Q9NQU5	s203	Q9NY61	0.07
Q9NQU5	s203	Q9NY61	0.07
Q15118	s203	Q9NY61	0.024
Q15119	s203	Q9NY61	0.024
Q15120	s203	Q9NY61	0.024
Q16654	s203	Q9NY61	0.024
P17612	s203	Q9NY61	0.124
P22694	s203	Q9NY61	0.124
P31749	s203	Q9NY61	0.006
P31751	s203	Q9NY61	0.006
Q9Y243	s203	Q9NY61	0.006
P17252	s203	Q9NY61	0.047
P05771	s203	Q9NY61	0.047
Q05655	s203	Q9NY61	0.047
Q02156	s203	Q9NY61	0.047
P24723	s203	Q9NY61	0.047
P05129	s203	Q9NY61	0.047
P41743	s203	Q9NY61	0.047
Q04759	s203	Q9NY61	0.047
Q05513	s203	Q9NY61	0.047
Q15139	s203	Q9NY61	0.0
Q9BZL6	s203	Q9NY61	0.0
O94806	s203	Q9NY61	0.0
Q13976	s203	Q9NY61	0.02
Q13237	s203	Q9NY61	0.02
P53350	s203	Q9NY61	0.062
Q9NYY3	s203	Q9NY61	0.062
O00444	s203	Q9NY61	0.062
P11309	s203	Q9NY61	0.017
Q9P1W9	s203	Q9NY61	0.022000000000000002
Q86V86	s203	Q9NY61	0.017
P04049	s203	Q9NY61	0.013000000000000001
Q13464	s203	Q9NY61	0.021
O75116	s203	Q9NY61	0.021
P51812	s203	Q9NY61	0.025
Q15349	s203	Q9NY61	0.025
O00141	s203	Q9NY61	0.013000000000000001
Q9HBY8	s203	Q9NY61	0.013000000000000001
Q96BR1	s203	Q9NY61	0.013000000000000001
P37173	s203	Q9NY61	0.133
Q9UKI8	s203	Q9NY61	0.03
Q86UE8	s203	Q9NY61	0.03
P33981	s203	Q9NY61	0.017
Q13705	t310	Q9NY61	0.07
Q13131	t310	Q9NY61	0.033
P54646	t310	Q9NY61	0.033
P10398	t310	Q9NY61	0.023
Q13315	t310	Q9NY61	0.003
O14965	t310	Q9NY61	0.015
Q96GD4	t310	Q9NY61	0.008
Q9UQB9	t310	Q9NY61	0.008
P06493	t310	Q9NY61	0.003
P24941	t310	Q9NY61	0.003
Q00526	t310	Q9NY61	0.003
P11802	t310	Q9NY61	0.006
Q00535	t310	Q9NY61	0.003
Q00534	t310	Q9NY61	0.006
P50613	t310	Q9NY61	0.016
P48729	t310	Q9NY61	0.07400000000000001
Q8N752	t310	Q9NY61	0.07400000000000001
P48730	t310	Q9NY61	0.07400000000000001
P49674	t310	Q9NY61	0.07400000000000001
Q9HCP0	t310	Q9NY61	0.07400000000000001
P78368	t310	Q9NY61	0.07400000000000001
P19784	t310	Q9NY61	0.042
P68400	t310	Q9NY61	0.042
P49759	t310	Q9NY61	0.034
P49760	t310	Q9NY61	0.034
P49761	t310	Q9NY61	0.034
Q9HAZ1	t310	Q9NY61	0.034
Q9UQM7	t310	Q9NY61	0.013999999999999999
Q13554	t310	Q9NY61	0.013999999999999999
Q13557	t310	Q9NY61	0.013999999999999999
Q13555	t310	Q9NY61	0.013999999999999999
Q14012	t310	Q9NY61	0.026000000000000002
Q6P2M8	t310	Q9NY61	0.026000000000000002
Q8IU85	t310	Q9NY61	0.026000000000000002
Q96NX5	t310	Q9NY61	0.026000000000000002
P53355	t310	Q9NY61	0.11199999999999999
Q9UIK4	t310	Q9NY61	0.11199999999999999
O43293	t310	Q9NY61	0.11199999999999999
Q09013	t310	Q9NY61	0.048
P78527	t310	Q9NY61	0.006999999999999999
P19525	t310	Q9NY61	0.009000000000000001
Q15835	t310	Q9NY61	0.10300000000000001
P25098	t310	Q9NY61	0.10300000000000001
P35626	t310	Q9NY61	0.10300000000000001
P32298	t310	Q9NY61	0.10300000000000001
P34947	t310	Q9NY61	0.10300000000000001
P43250	t310	Q9NY61	0.10300000000000001
Q8WTQ7	t310	Q9NY61	0.10300000000000001
P49840	t310	Q9NY61	0.026000000000000002
P49841	t310	Q9NY61	0.026000000000000002
Q86Z02	t310	Q9NY61	0.001
Q9H2X6	t310	Q9NY61	0.001
Q8TF76	t310	Q9NY61	0.034
Q9UPZ9	t310	Q9NY61	0.012
Q15831	t310	Q9NY61	0.0
O94804	t310	Q9NY61	0.021
P20794	t310	Q9NY61	0.012
Q02750	t310	Q9NY61	0.02
P36507	t310	Q9NY61	0.02
P46734	t310	Q9NY61	0.02
P45985	t310	Q9NY61	0.02
Q13163	t310	Q9NY61	0.02
P52564	t310	Q9NY61	0.02
O14733	t310	Q9NY61	0.02
O95819	t310	Q9NY61	0.034
P28482	t310	Q9NY61	0.006
P53779	t310	Q9NY61	0.003
P27361	t310	Q9NY61	0.006
Q13164	t310	Q9NY61	0.006
P45983	t310	Q9NY61	0.003
P45984	t310	Q9NY61	0.003
Q16644	t310	Q9NY61	0.015
Q8IW41	t310	Q9NY61	0.015
Q9P0L2	t310	Q9NY61	0.012
P27448	t310	Q9NY61	0.012
Q5VT25	t310	Q9NY61	0.048
Q13188	t310	Q9NY61	0.037000000000000005
Q9Y6E0	t310	Q9NY61	0.015
Q9P289	t310	Q9NY61	0.015
Q96PY6	t310	Q9NY61	0.03
Q8NG66	t310	Q9NY61	0.03
P51955	t310	Q9NY61	0.03
P51956	t310	Q9NY61	0.03
P51957	t310	Q9NY61	0.03
P51955	t310	Q9NY61	0.006
Q16512	t310	Q9NY61	0.011000000000000001
Q13177	t310	Q9NY61	0.011000000000000001
O96013	t310	Q9NY61	0.011000000000000001
Q9NQU5	t310	Q9NY61	0.011000000000000001
Q9NQU5	t310	Q9NY61	0.011000000000000001
Q15118	t310	Q9NY61	0.018000000000000002
Q15119	t310	Q9NY61	0.018000000000000002
Q15120	t310	Q9NY61	0.018000000000000002
Q16654	t310	Q9NY61	0.018000000000000002
P17612	t310	Q9NY61	0.006999999999999999
P22694	t310	Q9NY61	0.006999999999999999
P31749	t310	Q9NY61	0.005
P31751	t310	Q9NY61	0.005
Q9Y243	t310	Q9NY61	0.005
P17252	t310	Q9NY61	0.087
P05771	t310	Q9NY61	0.087
Q05655	t310	Q9NY61	0.087
Q02156	t310	Q9NY61	0.087
P24723	t310	Q9NY61	0.087
P05129	t310	Q9NY61	0.087
P41743	t310	Q9NY61	0.087
Q04759	t310	Q9NY61	0.087
Q05513	t310	Q9NY61	0.087
Q15139	t310	Q9NY61	0.013999999999999999
Q9BZL6	t310	Q9NY61	0.013999999999999999
O94806	t310	Q9NY61	0.013999999999999999
Q13976	t310	Q9NY61	0.02
Q13237	t310	Q9NY61	0.02
P53350	t310	Q9NY61	0.011000000000000001
Q9NYY3	t310	Q9NY61	0.011000000000000001
O00444	t310	Q9NY61	0.011000000000000001
P11309	t310	Q9NY61	0.005
Q9P1W9	t310	Q9NY61	0.003
Q86V86	t310	Q9NY61	0.005
P04049	t310	Q9NY61	0.023
Q13464	t310	Q9NY61	0.024
O75116	t310	Q9NY61	0.024
P51812	t310	Q9NY61	0.028999999999999998
Q15349	t310	Q9NY61	0.028999999999999998
O00141	t310	Q9NY61	0.013000000000000001
Q9HBY8	t310	Q9NY61	0.013000000000000001
Q96BR1	t310	Q9NY61	0.013000000000000001
P37173	t310	Q9NY61	0.07
Q9UKI8	t310	Q9NY61	0.016
Q86UE8	t310	Q9NY61	0.016
Q9UKE5	t310	Q9NY61	0.034
P33981	t310	Q9NY61	0.048
O00506	t310	Q9NY61	0.015
P23443	t310	Q9NY61	0.004
Q9UBS0	t310	Q9NY61	0.004
Q13705	s316	Q9NY61	0.042
Q13131	s316	Q9NY61	0.003
P54646	s316	Q9NY61	0.003
P10398	s316	Q9NY61	0.013999999999999999
Q13315	s316	Q9NY61	0.027000000000000003
O14965	s316	Q9NY61	0.008
Q96GD4	s316	Q9NY61	0.011000000000000001
Q9UQB9	s316	Q9NY61	0.011000000000000001
P06493	s316	Q9NY61	0.003
P24941	s316	Q9NY61	0.003
Q00526	s316	Q9NY61	0.003
P11802	s316	Q9NY61	0.124
Q00535	s316	Q9NY61	0.003
Q00534	s316	Q9NY61	0.124
P50613	s316	Q9NY61	0.013999999999999999
P48729	s316	Q9NY61	0.099
Q8N752	s316	Q9NY61	0.099
P48730	s316	Q9NY61	0.099
P49674	s316	Q9NY61	0.099
Q9HCP0	s316	Q9NY61	0.099
P78368	s316	Q9NY61	0.099
P19784	s316	Q9NY61	0.122
P68400	s316	Q9NY61	0.122
P49759	s316	Q9NY61	0.048
P49760	s316	Q9NY61	0.048
P49761	s316	Q9NY61	0.048
Q9HAZ1	s316	Q9NY61	0.048
Q9UQM7	s316	Q9NY61	0.038
Q13554	s316	Q9NY61	0.038
Q13557	s316	Q9NY61	0.038
Q13555	s316	Q9NY61	0.038
Q16566	s316	Q9NY61	0.026000000000000002
Q14012	s316	Q9NY61	0.031
Q6P2M8	s316	Q9NY61	0.031
Q8IU85	s316	Q9NY61	0.031
Q96NX5	s316	Q9NY61	0.031
Q9BX84	s316	Q9NY61	0.012
Q09013	s316	Q9NY61	0.048
P78527	s316	Q9NY61	0.07
P19525	s316	Q9NY61	0.021
Q15835	s316	Q9NY61	0.11599999999999999
P25098	s316	Q9NY61	0.11599999999999999
P35626	s316	Q9NY61	0.11599999999999999
P32298	s316	Q9NY61	0.11599999999999999
P34947	s316	Q9NY61	0.11599999999999999
P43250	s316	Q9NY61	0.11599999999999999
Q8WTQ7	s316	Q9NY61	0.11599999999999999
P49840	s316	Q9NY61	0.11900000000000001
P49841	s316	Q9NY61	0.11900000000000001
Q86Z02	s316	Q9NY61	0.07
Q9H2X6	s316	Q9NY61	0.07
Q8TF76	s316	Q9NY61	0.004
Q9UPZ9	s316	Q9NY61	0.03
O15111	s316	Q9NY61	0.025
O14920	s316	Q9NY61	0.025
P20794	s316	Q9NY61	0.03
Q02750	s316	Q9NY61	0.021
P36507	s316	Q9NY61	0.021
P46734	s316	Q9NY61	0.021
P45985	s316	Q9NY61	0.021
Q13163	s316	Q9NY61	0.021
P52564	s316	Q9NY61	0.021
O14733	s316	Q9NY61	0.021
P28482	s316	Q9NY61	0.005
P53779	s316	Q9NY61	0.002
P27361	s316	Q9NY61	0.005
Q13164	s316	Q9NY61	0.005
P45983	s316	Q9NY61	0.002
P45984	s316	Q9NY61	0.002
Q16644	s316	Q9NY61	0.013999999999999999
Q8IW41	s316	Q9NY61	0.013999999999999999
Q9P0L2	s316	Q9NY61	0.022000000000000002
P27448	s316	Q9NY61	0.022000000000000002
Q5VT25	s316	Q9NY61	0.048
Q96PY6	s316	Q9NY61	0.03
Q8NG66	s316	Q9NY61	0.03
P51955	s316	Q9NY61	0.03
P51956	s316	Q9NY61	0.03
P51957	s316	Q9NY61	0.03
P51955	s316	Q9NY61	0.005
Q16512	s316	Q9NY61	0.011000000000000001
Q13177	s316	Q9NY61	0.011000000000000001
O96013	s316	Q9NY61	0.011000000000000001
Q9NQU5	s316	Q9NY61	0.011000000000000001
Q9NQU5	s316	Q9NY61	0.011000000000000001
Q15118	s316	Q9NY61	0.021
Q15119	s316	Q9NY61	0.021
Q15120	s316	Q9NY61	0.021
Q16654	s316	Q9NY61	0.021
P17612	s316	Q9NY61	0.006999999999999999
P22694	s316	Q9NY61	0.006999999999999999
P31749	s316	Q9NY61	0.008
P31751	s316	Q9NY61	0.008
Q9Y243	s316	Q9NY61	0.008
P17252	s316	Q9NY61	0.045
P05771	s316	Q9NY61	0.045
Q05655	s316	Q9NY61	0.045
Q02156	s316	Q9NY61	0.045
P24723	s316	Q9NY61	0.045
P05129	s316	Q9NY61	0.045
P41743	s316	Q9NY61	0.045
Q04759	s316	Q9NY61	0.045
Q05513	s316	Q9NY61	0.045
Q15139	s316	Q9NY61	0.0
Q9BZL6	s316	Q9NY61	0.0
O94806	s316	Q9NY61	0.0
Q13976	s316	Q9NY61	0.02
Q13237	s316	Q9NY61	0.02
P53350	s316	Q9NY61	0.009000000000000001
Q9NYY3	s316	Q9NY61	0.009000000000000001
O00444	s316	Q9NY61	0.009000000000000001
P11309	s316	Q9NY61	0.01
Q9P1W9	s316	Q9NY61	0.013999999999999999
Q86V86	s316	Q9NY61	0.01
P04049	s316	Q9NY61	0.013999999999999999
Q13464	s316	Q9NY61	0.018000000000000002
O75116	s316	Q9NY61	0.018000000000000002
P51812	s316	Q9NY61	0.034
Q15349	s316	Q9NY61	0.034
O00141	s316	Q9NY61	0.013000000000000001
Q9HBY8	s316	Q9NY61	0.013000000000000001
Q96BR1	s316	Q9NY61	0.013000000000000001
P37173	s316	Q9NY61	0.042
Q9UKI8	s316	Q9NY61	0.005
Q86UE8	s316	Q9NY61	0.005
P33981	s316	Q9NY61	0.02
P23443	s316	Q9NY61	0.004
Q9UBS0	s316	Q9NY61	0.004
Q13705	s320	Q9NY61	0.15
Q13131	s320	Q9NY61	0.003
P54646	s320	Q9NY61	0.003
P10398	s320	Q9NY61	0.023
Q13315	s320	Q9NY61	0.021
O14965	s320	Q9NY61	0.008
Q96GD4	s320	Q9NY61	0.009000000000000001
Q9UQB9	s320	Q9NY61	0.009000000000000001
P06493	s320	Q9NY61	0.001
P24941	s320	Q9NY61	0.001
Q00526	s320	Q9NY61	0.001
P11802	s320	Q9NY61	0.005
Q00535	s320	Q9NY61	0.001
Q00534	s320	Q9NY61	0.005
P50613	s320	Q9NY61	0.011000000000000001
P48729	s320	Q9NY61	0.071
Q8N752	s320	Q9NY61	0.071
P48730	s320	Q9NY61	0.071
P49674	s320	Q9NY61	0.071
Q9HCP0	s320	Q9NY61	0.071
P78368	s320	Q9NY61	0.071
P19784	s320	Q9NY61	0.462
P68400	s320	Q9NY61	0.462
P49759	s320	Q9NY61	0.024
P49760	s320	Q9NY61	0.024
P49761	s320	Q9NY61	0.024
Q9HAZ1	s320	Q9NY61	0.024
Q9UQM7	s320	Q9NY61	0.013000000000000001
Q13554	s320	Q9NY61	0.013000000000000001
Q13557	s320	Q9NY61	0.013000000000000001
Q13555	s320	Q9NY61	0.013000000000000001
Q16566	s320	Q9NY61	0.023
Q14012	s320	Q9NY61	0.02
Q6P2M8	s320	Q9NY61	0.02
Q8IU85	s320	Q9NY61	0.02
Q96NX5	s320	Q9NY61	0.02
Q9BX84	s320	Q9NY61	0.008
Q09013	s320	Q9NY61	0.036000000000000004
P78527	s320	Q9NY61	0.027999999999999997
P19525	s320	Q9NY61	0.017
Q15835	s320	Q9NY61	0.11699999999999999
P25098	s320	Q9NY61	0.11699999999999999
P35626	s320	Q9NY61	0.11699999999999999
P32298	s320	Q9NY61	0.11699999999999999
P34947	s320	Q9NY61	0.11699999999999999
P43250	s320	Q9NY61	0.11699999999999999
Q8WTQ7	s320	Q9NY61	0.11699999999999999
P49840	s320	Q9NY61	0.011000000000000001
P49841	s320	Q9NY61	0.011000000000000001
Q86Z02	s320	Q9NY61	0.036000000000000004
Q9H2X6	s320	Q9NY61	0.036000000000000004
Q8TF76	s320	Q9NY61	0.003
Q9UPZ9	s320	Q9NY61	0.017
O15111	s320	Q9NY61	0.026000000000000002
O14920	s320	Q9NY61	0.026000000000000002
P20794	s320	Q9NY61	0.017
Q02750	s320	Q9NY61	0.038
P36507	s320	Q9NY61	0.038
P46734	s320	Q9NY61	0.038
P45985	s320	Q9NY61	0.038
Q13163	s320	Q9NY61	0.038
P52564	s320	Q9NY61	0.038
O14733	s320	Q9NY61	0.038
P28482	s320	Q9NY61	0.006
P53779	s320	Q9NY61	0.002
P27361	s320	Q9NY61	0.006
Q13164	s320	Q9NY61	0.006
P45983	s320	Q9NY61	0.002
P45984	s320	Q9NY61	0.002
Q16644	s320	Q9NY61	0.018000000000000002
Q8IW41	s320	Q9NY61	0.018000000000000002
Q9P0L2	s320	Q9NY61	0.038
P27448	s320	Q9NY61	0.038
Q5VT25	s320	Q9NY61	0.036000000000000004
Q96PY6	s320	Q9NY61	0.03
Q8NG66	s320	Q9NY61	0.03
P51955	s320	Q9NY61	0.03
P51956	s320	Q9NY61	0.03
P51957	s320	Q9NY61	0.03
P51955	s320	Q9NY61	0.006
Q16512	s320	Q9NY61	0.011000000000000001
Q13177	s320	Q9NY61	0.011000000000000001
O96013	s320	Q9NY61	0.011000000000000001
Q9NQU5	s320	Q9NY61	0.011000000000000001
Q9NQU5	s320	Q9NY61	0.011000000000000001
Q15118	s320	Q9NY61	0.032
Q15119	s320	Q9NY61	0.032
Q15120	s320	Q9NY61	0.032
Q16654	s320	Q9NY61	0.032
P17612	s320	Q9NY61	0.013000000000000001
P22694	s320	Q9NY61	0.013000000000000001
P31749	s320	Q9NY61	0.004
P31751	s320	Q9NY61	0.004
Q9Y243	s320	Q9NY61	0.004
P17252	s320	Q9NY61	0.011000000000000001
P05771	s320	Q9NY61	0.011000000000000001
Q05655	s320	Q9NY61	0.011000000000000001
Q02156	s320	Q9NY61	0.011000000000000001
P24723	s320	Q9NY61	0.011000000000000001
P05129	s320	Q9NY61	0.011000000000000001
P41743	s320	Q9NY61	0.011000000000000001
Q04759	s320	Q9NY61	0.011000000000000001
Q05513	s320	Q9NY61	0.011000000000000001
Q15139	s320	Q9NY61	0.002
Q9BZL6	s320	Q9NY61	0.002
O94806	s320	Q9NY61	0.002
Q13976	s320	Q9NY61	0.021
Q13237	s320	Q9NY61	0.021
P53350	s320	Q9NY61	0.146
Q9NYY3	s320	Q9NY61	0.146
O00444	s320	Q9NY61	0.146
P11309	s320	Q9NY61	0.005
Q9P1W9	s320	Q9NY61	0.004
Q86V86	s320	Q9NY61	0.005
P04049	s320	Q9NY61	0.023
Q13464	s320	Q9NY61	0.02
O75116	s320	Q9NY61	0.02
P51812	s320	Q9NY61	0.026000000000000002
Q15349	s320	Q9NY61	0.026000000000000002
O00141	s320	Q9NY61	0.013999999999999999
Q9HBY8	s320	Q9NY61	0.013999999999999999
Q96BR1	s320	Q9NY61	0.013999999999999999
P37173	s320	Q9NY61	0.15
Q9UKI8	s320	Q9NY61	0.113
Q86UE8	s320	Q9NY61	0.113
P33981	s320	Q9NY61	0.017
P23443	s320	Q9NY61	0.004
Q9UBS0	s320	Q9NY61	0.004
Q13705	s321	Q9NY61	0.067
Q13131	s321	Q9NY61	0.002
P54646	s321	Q9NY61	0.002
P10398	s321	Q9NY61	0.015
Q13315	s321	Q9NY61	0.019
O14965	s321	Q9NY61	0.009000000000000001
Q96GD4	s321	Q9NY61	0.009000000000000001
Q9UQB9	s321	Q9NY61	0.009000000000000001
P06493	s321	Q9NY61	0.001
P24941	s321	Q9NY61	0.001
Q00526	s321	Q9NY61	0.001
P11802	s321	Q9NY61	0.055
Q00535	s321	Q9NY61	0.001
Q00534	s321	Q9NY61	0.055
P50613	s321	Q9NY61	0.011000000000000001
P48729	s321	Q9NY61	0.11699999999999999
Q8N752	s321	Q9NY61	0.11699999999999999
P48730	s321	Q9NY61	0.11699999999999999
P49674	s321	Q9NY61	0.11699999999999999
Q9HCP0	s321	Q9NY61	0.11699999999999999
P78368	s321	Q9NY61	0.11699999999999999
P19784	s321	Q9NY61	0.502
P68400	s321	Q9NY61	0.502
P49759	s321	Q9NY61	0.009000000000000001
P49760	s321	Q9NY61	0.009000000000000001
P49761	s321	Q9NY61	0.009000000000000001
Q9HAZ1	s321	Q9NY61	0.009000000000000001
Q9UQM7	s321	Q9NY61	0.062
Q13554	s321	Q9NY61	0.062
Q13557	s321	Q9NY61	0.062
Q13555	s321	Q9NY61	0.062
Q16566	s321	Q9NY61	0.023
Q14012	s321	Q9NY61	0.022000000000000002
Q6P2M8	s321	Q9NY61	0.022000000000000002
Q8IU85	s321	Q9NY61	0.022000000000000002
Q96NX5	s321	Q9NY61	0.022000000000000002
Q9BX84	s321	Q9NY61	0.006999999999999999
Q09013	s321	Q9NY61	0.036000000000000004
P78527	s321	Q9NY61	0.057999999999999996
P19525	s321	Q9NY61	0.031
Q15835	s321	Q9NY61	0.11699999999999999
P25098	s321	Q9NY61	0.11699999999999999
P35626	s321	Q9NY61	0.11699999999999999
P32298	s321	Q9NY61	0.11699999999999999
P34947	s321	Q9NY61	0.11699999999999999
P43250	s321	Q9NY61	0.11699999999999999
Q8WTQ7	s321	Q9NY61	0.11699999999999999
P49840	s321	Q9NY61	0.019
P49841	s321	Q9NY61	0.019
Q86Z02	s321	Q9NY61	0.04
Q9H2X6	s321	Q9NY61	0.04
Q8TF76	s321	Q9NY61	0.003
Q9UPZ9	s321	Q9NY61	0.02
O15111	s321	Q9NY61	0.028999999999999998
O14920	s321	Q9NY61	0.028999999999999998
P20794	s321	Q9NY61	0.02
Q02750	s321	Q9NY61	0.027000000000000003
P36507	s321	Q9NY61	0.027000000000000003
P46734	s321	Q9NY61	0.027000000000000003
P45985	s321	Q9NY61	0.027000000000000003
Q13163	s321	Q9NY61	0.027000000000000003
P52564	s321	Q9NY61	0.027000000000000003
O14733	s321	Q9NY61	0.027000000000000003
P28482	s321	Q9NY61	0.009000000000000001
P53779	s321	Q9NY61	0.01
P27361	s321	Q9NY61	0.009000000000000001
Q13164	s321	Q9NY61	0.009000000000000001
P45983	s321	Q9NY61	0.01
P45984	s321	Q9NY61	0.01
Q16644	s321	Q9NY61	0.015
Q8IW41	s321	Q9NY61	0.015
Q9P0L2	s321	Q9NY61	0.038
P27448	s321	Q9NY61	0.038
Q5VT25	s321	Q9NY61	0.036000000000000004
Q96PY6	s321	Q9NY61	0.03
Q8NG66	s321	Q9NY61	0.03
P51955	s321	Q9NY61	0.03
P51956	s321	Q9NY61	0.03
P51957	s321	Q9NY61	0.03
P51955	s321	Q9NY61	0.009000000000000001
Q16512	s321	Q9NY61	0.011000000000000001
Q13177	s321	Q9NY61	0.011000000000000001
O96013	s321	Q9NY61	0.011000000000000001
Q9NQU5	s321	Q9NY61	0.011000000000000001
Q9NQU5	s321	Q9NY61	0.011000000000000001
Q15118	s321	Q9NY61	0.024
Q15119	s321	Q9NY61	0.024
Q15120	s321	Q9NY61	0.024
Q16654	s321	Q9NY61	0.024
P17612	s321	Q9NY61	0.012
P22694	s321	Q9NY61	0.012
P31749	s321	Q9NY61	0.005
P31751	s321	Q9NY61	0.005
Q9Y243	s321	Q9NY61	0.005
P17252	s321	Q9NY61	0.027000000000000003
P05771	s321	Q9NY61	0.027000000000000003
Q05655	s321	Q9NY61	0.027000000000000003
Q02156	s321	Q9NY61	0.027000000000000003
P24723	s321	Q9NY61	0.027000000000000003
P05129	s321	Q9NY61	0.027000000000000003
P41743	s321	Q9NY61	0.027000000000000003
Q04759	s321	Q9NY61	0.027000000000000003
Q05513	s321	Q9NY61	0.027000000000000003
Q15139	s321	Q9NY61	0.001
Q9BZL6	s321	Q9NY61	0.001
O94806	s321	Q9NY61	0.001
Q13976	s321	Q9NY61	0.02
Q13237	s321	Q9NY61	0.02
P53350	s321	Q9NY61	0.145
Q9NYY3	s321	Q9NY61	0.145
O00444	s321	Q9NY61	0.145
P11309	s321	Q9NY61	0.005
Q9P1W9	s321	Q9NY61	0.003
Q86V86	s321	Q9NY61	0.005
P04049	s321	Q9NY61	0.015
Q13464	s321	Q9NY61	0.018000000000000002
O75116	s321	Q9NY61	0.018000000000000002
P51812	s321	Q9NY61	0.026000000000000002
Q15349	s321	Q9NY61	0.026000000000000002
O00141	s321	Q9NY61	0.013000000000000001
Q9HBY8	s321	Q9NY61	0.013000000000000001
Q96BR1	s321	Q9NY61	0.013000000000000001
P37173	s321	Q9NY61	0.067
Q9UKI8	s321	Q9NY61	0.021
Q86UE8	s321	Q9NY61	0.021
P33981	s321	Q9NY61	0.017
P23443	s321	Q9NY61	0.004
Q9UBS0	s321	Q9NY61	0.004
Q13705	s477	Q9NY61	0.10300000000000001
Q13131	s477	Q9NY61	0.037000000000000005
P54646	s477	Q9NY61	0.037000000000000005
P10398	s477	Q9NY61	0.098
Q13315	s477	Q9NY61	0.0
O14965	s477	Q9NY61	0.01
Q96GD4	s477	Q9NY61	0.037000000000000005
Q9UQB9	s477	Q9NY61	0.037000000000000005
P06493	s477	Q9NY61	0.002
P24941	s477	Q9NY61	0.002
Q00526	s477	Q9NY61	0.002
P11802	s477	Q9NY61	0.096
Q00535	s477	Q9NY61	0.002
Q00534	s477	Q9NY61	0.096
P50613	s477	Q9NY61	0.01
P48729	s477	Q9NY61	0.027999999999999997
Q8N752	s477	Q9NY61	0.027999999999999997
P48730	s477	Q9NY61	0.027999999999999997
P49674	s477	Q9NY61	0.027999999999999997
Q9HCP0	s477	Q9NY61	0.027999999999999997
P78368	s477	Q9NY61	0.027999999999999997
P19784	s477	Q9NY61	0.127
P68400	s477	Q9NY61	0.127
P49759	s477	Q9NY61	0.066
P49760	s477	Q9NY61	0.066
P49761	s477	Q9NY61	0.066
Q9HAZ1	s477	Q9NY61	0.066
Q9UQM7	s477	Q9NY61	0.151
Q13554	s477	Q9NY61	0.151
Q13557	s477	Q9NY61	0.151
Q13555	s477	Q9NY61	0.151
Q16566	s477	Q9NY61	0.013999999999999999
Q14012	s477	Q9NY61	0.021
Q6P2M8	s477	Q9NY61	0.021
Q8IU85	s477	Q9NY61	0.021
Q96NX5	s477	Q9NY61	0.021
Q9BX84	s477	Q9NY61	0.043
Q09013	s477	Q9NY61	0.115
P78527	s477	Q9NY61	0.069
P19525	s477	Q9NY61	0.032
Q15835	s477	Q9NY61	0.07200000000000001
P25098	s477	Q9NY61	0.07200000000000001
P35626	s477	Q9NY61	0.07200000000000001
P32298	s477	Q9NY61	0.07200000000000001
P34947	s477	Q9NY61	0.07200000000000001
P43250	s477	Q9NY61	0.07200000000000001
Q8WTQ7	s477	Q9NY61	0.07200000000000001
P49840	s477	Q9NY61	0.006
P49841	s477	Q9NY61	0.006
Q86Z02	s477	Q9NY61	0.07200000000000001
Q9H2X6	s477	Q9NY61	0.07200000000000001
Q8TF76	s477	Q9NY61	0.011000000000000001
Q9UPZ9	s477	Q9NY61	0.152
O15111	s477	Q9NY61	0.021
O14920	s477	Q9NY61	0.021
P20794	s477	Q9NY61	0.152
Q02750	s477	Q9NY61	0.019
P36507	s477	Q9NY61	0.019
P46734	s477	Q9NY61	0.019
P45985	s477	Q9NY61	0.019
Q13163	s477	Q9NY61	0.019
P52564	s477	Q9NY61	0.019
O14733	s477	Q9NY61	0.019
P28482	s477	Q9NY61	0.005
P53779	s477	Q9NY61	0.01
P27361	s477	Q9NY61	0.005
Q13164	s477	Q9NY61	0.005
P45983	s477	Q9NY61	0.01
P45984	s477	Q9NY61	0.01
Q16644	s477	Q9NY61	0.10400000000000001
Q8IW41	s477	Q9NY61	0.10400000000000001
Q9P0L2	s477	Q9NY61	0.035
P27448	s477	Q9NY61	0.035
Q5VT25	s477	Q9NY61	0.115
Q96PY6	s477	Q9NY61	0.031
Q8NG66	s477	Q9NY61	0.031
P51955	s477	Q9NY61	0.031
P51956	s477	Q9NY61	0.031
P51957	s477	Q9NY61	0.031
P51955	s477	Q9NY61	0.005
Q16512	s477	Q9NY61	0.168
Q13177	s477	Q9NY61	0.168
O96013	s477	Q9NY61	0.168
Q9NQU5	s477	Q9NY61	0.168
Q9NQU5	s477	Q9NY61	0.168
Q15118	s477	Q9NY61	0.03
Q15119	s477	Q9NY61	0.03
Q15120	s477	Q9NY61	0.03
Q16654	s477	Q9NY61	0.03
P17612	s477	Q9NY61	0.23199999999999998
P22694	s477	Q9NY61	0.23199999999999998
P31749	s477	Q9NY61	0.018000000000000002
P31751	s477	Q9NY61	0.018000000000000002
Q9Y243	s477	Q9NY61	0.018000000000000002
P17252	s477	Q9NY61	0.033
P05771	s477	Q9NY61	0.033
Q05655	s477	Q9NY61	0.033
Q02156	s477	Q9NY61	0.033
P24723	s477	Q9NY61	0.033
P05129	s477	Q9NY61	0.033
P41743	s477	Q9NY61	0.033
Q04759	s477	Q9NY61	0.033
Q05513	s477	Q9NY61	0.033
Q15139	s477	Q9NY61	0.011000000000000001
Q9BZL6	s477	Q9NY61	0.011000000000000001
O94806	s477	Q9NY61	0.011000000000000001
Q13976	s477	Q9NY61	0.067
Q13237	s477	Q9NY61	0.067
P53350	s477	Q9NY61	0.077
Q9NYY3	s477	Q9NY61	0.077
O00444	s477	Q9NY61	0.077
P11309	s477	Q9NY61	0.094
Q9P1W9	s477	Q9NY61	0.015
Q86V86	s477	Q9NY61	0.094
P04049	s477	Q9NY61	0.098
Q13464	s477	Q9NY61	0.02
O75116	s477	Q9NY61	0.02
P51812	s477	Q9NY61	0.067
Q15349	s477	Q9NY61	0.067
O00141	s477	Q9NY61	0.013000000000000001
Q9HBY8	s477	Q9NY61	0.013000000000000001
Q96BR1	s477	Q9NY61	0.013000000000000001
P37173	s477	Q9NY61	0.10300000000000001
Q9UKI8	s477	Q9NY61	0.013000000000000001
Q86UE8	s477	Q9NY61	0.013000000000000001
P33981	s477	Q9NY61	0.017
P23443	s477	Q9NY61	0.026000000000000002
Q9UBS0	s477	Q9NY61	0.026000000000000002
Q13705	s510	Q9NY61	0.10099999999999999
Q13131	s510	Q9NY61	0.054000000000000006
P54646	s510	Q9NY61	0.054000000000000006
P10398	s510	Q9NY61	0.068
Q13315	s510	Q9NY61	0.006
O14965	s510	Q9NY61	0.01
Q96GD4	s510	Q9NY61	0.027000000000000003
Q9UQB9	s510	Q9NY61	0.027000000000000003
P06493	s510	Q9NY61	0.044000000000000004
P24941	s510	Q9NY61	0.044000000000000004
Q00526	s510	Q9NY61	0.044000000000000004
P11802	s510	Q9NY61	0.006999999999999999
Q00535	s510	Q9NY61	0.044000000000000004
Q00534	s510	Q9NY61	0.006999999999999999
P50613	s510	Q9NY61	0.015
P48729	s510	Q9NY61	0.057999999999999996
Q8N752	s510	Q9NY61	0.057999999999999996
P48730	s510	Q9NY61	0.057999999999999996
P49674	s510	Q9NY61	0.057999999999999996
Q9HCP0	s510	Q9NY61	0.057999999999999996
P78368	s510	Q9NY61	0.057999999999999996
P19784	s510	Q9NY61	0.012
P68400	s510	Q9NY61	0.012
P49759	s510	Q9NY61	0.285
P49760	s510	Q9NY61	0.285
P49761	s510	Q9NY61	0.285
Q9HAZ1	s510	Q9NY61	0.285
Q9UQM7	s510	Q9NY61	0.163
Q13554	s510	Q9NY61	0.163
Q13557	s510	Q9NY61	0.163
Q13555	s510	Q9NY61	0.163
Q16566	s510	Q9NY61	0.015
Q14012	s510	Q9NY61	0.023
Q6P2M8	s510	Q9NY61	0.023
Q8IU85	s510	Q9NY61	0.023
Q96NX5	s510	Q9NY61	0.023
Q9BX84	s510	Q9NY61	0.128
Q09013	s510	Q9NY61	0.115
P78527	s510	Q9NY61	0.10099999999999999
P19525	s510	Q9NY61	0.026000000000000002
Q15835	s510	Q9NY61	0.114
P25098	s510	Q9NY61	0.114
P35626	s510	Q9NY61	0.114
P32298	s510	Q9NY61	0.114
P34947	s510	Q9NY61	0.114
P43250	s510	Q9NY61	0.114
Q8WTQ7	s510	Q9NY61	0.114
P49840	s510	Q9NY61	0.01
P49841	s510	Q9NY61	0.01
Q86Z02	s510	Q9NY61	0.075
Q9H2X6	s510	Q9NY61	0.075
Q8TF76	s510	Q9NY61	0.18
Q9UPZ9	s510	Q9NY61	0.10099999999999999
O15111	s510	Q9NY61	0.025
O14920	s510	Q9NY61	0.025
P20794	s510	Q9NY61	0.10099999999999999
Q02750	s510	Q9NY61	0.015
P36507	s510	Q9NY61	0.015
P46734	s510	Q9NY61	0.015
P45985	s510	Q9NY61	0.015
Q13163	s510	Q9NY61	0.015
P52564	s510	Q9NY61	0.015
O14733	s510	Q9NY61	0.015
P28482	s510	Q9NY61	0.005
P53779	s510	Q9NY61	0.017
P27361	s510	Q9NY61	0.005
Q13164	s510	Q9NY61	0.005
P45983	s510	Q9NY61	0.017
P45984	s510	Q9NY61	0.017
Q16644	s510	Q9NY61	0.021
Q8IW41	s510	Q9NY61	0.021
Q9P0L2	s510	Q9NY61	0.011000000000000001
P27448	s510	Q9NY61	0.011000000000000001
Q5VT25	s510	Q9NY61	0.115
Q96PY6	s510	Q9NY61	0.031
Q8NG66	s510	Q9NY61	0.031
P51955	s510	Q9NY61	0.031
P51956	s510	Q9NY61	0.031
P51957	s510	Q9NY61	0.031
P51955	s510	Q9NY61	0.005
Q16512	s510	Q9NY61	0.048
Q13177	s510	Q9NY61	0.048
O96013	s510	Q9NY61	0.048
Q9NQU5	s510	Q9NY61	0.048
Q9NQU5	s510	Q9NY61	0.048
Q15118	s510	Q9NY61	0.019
Q15119	s510	Q9NY61	0.019
Q15120	s510	Q9NY61	0.019
Q16654	s510	Q9NY61	0.019
P17612	s510	Q9NY61	0.113
P22694	s510	Q9NY61	0.113
P31749	s510	Q9NY61	0.026000000000000002
P31751	s510	Q9NY61	0.026000000000000002
Q9Y243	s510	Q9NY61	0.026000000000000002
P17252	s510	Q9NY61	0.358
P05771	s510	Q9NY61	0.358
Q05655	s510	Q9NY61	0.358
Q02156	s510	Q9NY61	0.358
P24723	s510	Q9NY61	0.358
P05129	s510	Q9NY61	0.358
P41743	s510	Q9NY61	0.358
Q04759	s510	Q9NY61	0.358
Q05513	s510	Q9NY61	0.358
Q15139	s510	Q9NY61	0.081
Q9BZL6	s510	Q9NY61	0.081
O94806	s510	Q9NY61	0.081
Q13976	s510	Q9NY61	0.069
Q13237	s510	Q9NY61	0.069
P53350	s510	Q9NY61	0.008
Q9NYY3	s510	Q9NY61	0.008
O00444	s510	Q9NY61	0.008
P11309	s510	Q9NY61	0.09699999999999999
Q9P1W9	s510	Q9NY61	0.012
Q86V86	s510	Q9NY61	0.09699999999999999
P04049	s510	Q9NY61	0.068
Q13464	s510	Q9NY61	0.019
O75116	s510	Q9NY61	0.019
P51812	s510	Q9NY61	0.076
Q15349	s510	Q9NY61	0.076
O00141	s510	Q9NY61	0.016
Q9HBY8	s510	Q9NY61	0.016
Q96BR1	s510	Q9NY61	0.016
P37173	s510	Q9NY61	0.10099999999999999
Q9UKI8	s510	Q9NY61	0.005
Q86UE8	s510	Q9NY61	0.005
P33981	s510	Q9NY61	0.011000000000000001
P23443	s510	Q9NY61	0.021
Q9UBS0	s510	Q9NY61	0.021
Q13705	s1042	O95477	0.079
Q13131	s1042	O95477	0.051
P54646	s1042	O95477	0.051
P10398	s1042	O95477	0.11199999999999999
Q13315	s1042	O95477	0.006999999999999999
O14965	s1042	O95477	0.01
Q96GD4	s1042	O95477	0.048
Q9UQB9	s1042	O95477	0.048
P06493	s1042	O95477	0.001
P24941	s1042	O95477	0.001
Q00526	s1042	O95477	0.001
P11802	s1042	O95477	0.121
Q00535	s1042	O95477	0.001
Q00534	s1042	O95477	0.121
P50613	s1042	O95477	0.01
P48729	s1042	O95477	0.012
Q8N752	s1042	O95477	0.012
P48730	s1042	O95477	0.012
P49674	s1042	O95477	0.012
Q9HCP0	s1042	O95477	0.012
P78368	s1042	O95477	0.012
P19784	s1042	O95477	0.023
P68400	s1042	O95477	0.023
P49759	s1042	O95477	0.132
P49760	s1042	O95477	0.132
P49761	s1042	O95477	0.132
Q9HAZ1	s1042	O95477	0.132
Q9UQM7	s1042	O95477	0.124
Q13554	s1042	O95477	0.124
Q13557	s1042	O95477	0.124
Q13555	s1042	O95477	0.124
Q16566	s1042	O95477	0.015
Q14012	s1042	O95477	0.022000000000000002
Q6P2M8	s1042	O95477	0.022000000000000002
Q8IU85	s1042	O95477	0.022000000000000002
Q96NX5	s1042	O95477	0.022000000000000002
Q9BX84	s1042	O95477	0.095
Q09013	s1042	O95477	0.22899999999999998
P78527	s1042	O95477	0.046
P19525	s1042	O95477	0.037000000000000005
Q15835	s1042	O95477	0.013000000000000001
P25098	s1042	O95477	0.013000000000000001
P35626	s1042	O95477	0.013000000000000001
P32298	s1042	O95477	0.013000000000000001
P34947	s1042	O95477	0.013000000000000001
P43250	s1042	O95477	0.013000000000000001
Q8WTQ7	s1042	O95477	0.013000000000000001
P49840	s1042	O95477	0.012
P49841	s1042	O95477	0.012
Q86Z02	s1042	O95477	0.057999999999999996
Q9H2X6	s1042	O95477	0.057999999999999996
Q8TF76	s1042	O95477	0.025
Q9UPZ9	s1042	O95477	0.05
O15111	s1042	O95477	0.034
O14920	s1042	O95477	0.034
P20794	s1042	O95477	0.05
Q02750	s1042	O95477	0.046
P36507	s1042	O95477	0.046
P46734	s1042	O95477	0.046
P45985	s1042	O95477	0.046
Q13163	s1042	O95477	0.046
P52564	s1042	O95477	0.046
O14733	s1042	O95477	0.046
P28482	s1042	O95477	0.008
P53779	s1042	O95477	0.006999999999999999
P27361	s1042	O95477	0.008
Q13164	s1042	O95477	0.008
P45983	s1042	O95477	0.006999999999999999
P45984	s1042	O95477	0.006999999999999999
Q16644	s1042	O95477	0.081
Q8IW41	s1042	O95477	0.081
Q9P0L2	s1042	O95477	0.011000000000000001
P27448	s1042	O95477	0.011000000000000001
Q5VT25	s1042	O95477	0.22899999999999998
Q96PY6	s1042	O95477	0.037000000000000005
Q8NG66	s1042	O95477	0.037000000000000005
P51955	s1042	O95477	0.037000000000000005
P51956	s1042	O95477	0.037000000000000005
P51957	s1042	O95477	0.037000000000000005
P51955	s1042	O95477	0.008
Q16512	s1042	O95477	0.17
Q13177	s1042	O95477	0.17
O96013	s1042	O95477	0.17
Q9NQU5	s1042	O95477	0.17
Q9NQU5	s1042	O95477	0.17
Q15118	s1042	O95477	0.019
Q15119	s1042	O95477	0.019
Q15120	s1042	O95477	0.019
Q16654	s1042	O95477	0.019
P17612	s1042	O95477	0.307
P22694	s1042	O95477	0.307
P31749	s1042	O95477	0.02
P31751	s1042	O95477	0.02
Q9Y243	s1042	O95477	0.02
P17252	s1042	O95477	0.037000000000000005
P05771	s1042	O95477	0.037000000000000005
Q05655	s1042	O95477	0.037000000000000005
Q02156	s1042	O95477	0.037000000000000005
P24723	s1042	O95477	0.037000000000000005
P05129	s1042	O95477	0.037000000000000005
P41743	s1042	O95477	0.037000000000000005
Q04759	s1042	O95477	0.037000000000000005
Q05513	s1042	O95477	0.037000000000000005
Q15139	s1042	O95477	0.11699999999999999
Q9BZL6	s1042	O95477	0.11699999999999999
O94806	s1042	O95477	0.11699999999999999
Q13976	s1042	O95477	0.026000000000000002
Q13237	s1042	O95477	0.026000000000000002
P53350	s1042	O95477	0.008
Q9NYY3	s1042	O95477	0.008
O00444	s1042	O95477	0.008
P11309	s1042	O95477	0.098
Q9P1W9	s1042	O95477	0.107
Q86V86	s1042	O95477	0.098
P04049	s1042	O95477	0.11199999999999999
Q13464	s1042	O95477	0.02
O75116	s1042	O95477	0.02
P51812	s1042	O95477	0.098
Q15349	s1042	O95477	0.098
O00141	s1042	O95477	0.015
Q9HBY8	s1042	O95477	0.015
Q96BR1	s1042	O95477	0.015
P37173	s1042	O95477	0.079
Q9UKI8	s1042	O95477	0.004
Q86UE8	s1042	O95477	0.004
P33981	s1042	O95477	0.011000000000000001
P23443	s1042	O95477	0.008
Q9UBS0	s1042	O95477	0.008
Q13705	t1242	O95477	0.055
Q13131	t1242	O95477	0.023
P54646	t1242	O95477	0.023
P10398	t1242	O95477	0.046
Q13315	t1242	O95477	0.008
O14965	t1242	O95477	0.011000000000000001
Q96GD4	t1242	O95477	0.023
Q9UQB9	t1242	O95477	0.023
P06493	t1242	O95477	0.001
P24941	t1242	O95477	0.001
Q00526	t1242	O95477	0.001
P11802	t1242	O95477	0.006
Q00535	t1242	O95477	0.001
Q00534	t1242	O95477	0.006
P50613	t1242	O95477	0.013999999999999999
P48729	t1242	O95477	0.039
Q8N752	t1242	O95477	0.039
P48730	t1242	O95477	0.039
P49674	t1242	O95477	0.039
Q9HCP0	t1242	O95477	0.039
P78368	t1242	O95477	0.039
P19784	t1242	O95477	0.39
P68400	t1242	O95477	0.39
P49759	t1242	O95477	0.021
P49760	t1242	O95477	0.021
P49761	t1242	O95477	0.021
Q9HAZ1	t1242	O95477	0.021
Q9UQM7	t1242	O95477	0.013999999999999999
Q13554	t1242	O95477	0.013999999999999999
Q13557	t1242	O95477	0.013999999999999999
Q13555	t1242	O95477	0.013999999999999999
Q14012	t1242	O95477	0.028999999999999998
Q6P2M8	t1242	O95477	0.028999999999999998
Q8IU85	t1242	O95477	0.028999999999999998
Q96NX5	t1242	O95477	0.028999999999999998
P53355	t1242	O95477	0.11199999999999999
Q9UIK4	t1242	O95477	0.11199999999999999
O43293	t1242	O95477	0.11199999999999999
Q09013	t1242	O95477	0.048
P78527	t1242	O95477	0.031
P19525	t1242	O95477	0.015
Q15835	t1242	O95477	0.11699999999999999
P25098	t1242	O95477	0.11699999999999999
P35626	t1242	O95477	0.11699999999999999
P32298	t1242	O95477	0.11699999999999999
P34947	t1242	O95477	0.11699999999999999
P43250	t1242	O95477	0.11699999999999999
Q8WTQ7	t1242	O95477	0.11699999999999999
P49840	t1242	O95477	0.013000000000000001
P49841	t1242	O95477	0.013000000000000001
Q86Z02	t1242	O95477	0.028999999999999998
Q9H2X6	t1242	O95477	0.028999999999999998
Q8TF76	t1242	O95477	0.004
Q9UPZ9	t1242	O95477	0.028999999999999998
Q15831	t1242	O95477	0.0
O94804	t1242	O95477	0.009000000000000001
P20794	t1242	O95477	0.028999999999999998
Q02750	t1242	O95477	0.035
P36507	t1242	O95477	0.035
P46734	t1242	O95477	0.035
P45985	t1242	O95477	0.035
Q13163	t1242	O95477	0.035
P52564	t1242	O95477	0.035
O14733	t1242	O95477	0.035
O95819	t1242	O95477	0.006999999999999999
P28482	t1242	O95477	0.006999999999999999
P53779	t1242	O95477	0.006
P27361	t1242	O95477	0.006999999999999999
Q13164	t1242	O95477	0.006999999999999999
P45983	t1242	O95477	0.006
P45984	t1242	O95477	0.006
Q16644	t1242	O95477	0.017
Q8IW41	t1242	O95477	0.017
Q9P0L2	t1242	O95477	0.036000000000000004
P27448	t1242	O95477	0.036000000000000004
Q5VT25	t1242	O95477	0.048
Q13188	t1242	O95477	0.011000000000000001
Q9Y6E0	t1242	O95477	0.009000000000000001
Q9P289	t1242	O95477	0.009000000000000001
Q96PY6	t1242	O95477	0.031
Q8NG66	t1242	O95477	0.031
P51955	t1242	O95477	0.031
P51956	t1242	O95477	0.031
P51957	t1242	O95477	0.031
P51955	t1242	O95477	0.006999999999999999
Q16512	t1242	O95477	0.011000000000000001
Q13177	t1242	O95477	0.011000000000000001
O96013	t1242	O95477	0.011000000000000001
Q9NQU5	t1242	O95477	0.011000000000000001
Q9NQU5	t1242	O95477	0.011000000000000001
Q15118	t1242	O95477	0.025
Q15119	t1242	O95477	0.025
Q15120	t1242	O95477	0.025
Q16654	t1242	O95477	0.025
P17612	t1242	O95477	0.012
P22694	t1242	O95477	0.012
P31749	t1242	O95477	0.005
P31751	t1242	O95477	0.005
Q9Y243	t1242	O95477	0.005
P17252	t1242	O95477	0.046
P05771	t1242	O95477	0.046
Q05655	t1242	O95477	0.046
Q02156	t1242	O95477	0.046
P24723	t1242	O95477	0.046
P05129	t1242	O95477	0.046
P41743	t1242	O95477	0.046
Q04759	t1242	O95477	0.046
Q05513	t1242	O95477	0.046
Q15139	t1242	O95477	0.0
Q9BZL6	t1242	O95477	0.0
O94806	t1242	O95477	0.0
Q13976	t1242	O95477	0.02
Q13237	t1242	O95477	0.02
P53350	t1242	O95477	0.125
Q9NYY3	t1242	O95477	0.125
O00444	t1242	O95477	0.125
P11309	t1242	O95477	0.009000000000000001
Q86V86	t1242	O95477	0.009000000000000001
P04049	t1242	O95477	0.046
Q13464	t1242	O95477	0.025
O75116	t1242	O95477	0.025
P51812	t1242	O95477	0.025
Q15349	t1242	O95477	0.025
O00141	t1242	O95477	0.013000000000000001
Q9HBY8	t1242	O95477	0.013000000000000001
Q96BR1	t1242	O95477	0.013000000000000001
P37173	t1242	O95477	0.055
Q9UKI8	t1242	O95477	0.096
Q86UE8	t1242	O95477	0.096
Q9UKE5	t1242	O95477	0.006999999999999999
P33981	t1242	O95477	0.051
O00506	t1242	O95477	0.009000000000000001
P23443	t1242	O95477	0.004
Q9UBS0	t1242	O95477	0.004
Q13705	t1243	O95477	0.128
Q13131	t1243	O95477	0.009000000000000001
P54646	t1243	O95477	0.009000000000000001
P10398	t1243	O95477	0.03
Q13315	t1243	O95477	0.003
O14965	t1243	O95477	0.009000000000000001
Q96GD4	t1243	O95477	0.012
Q9UQB9	t1243	O95477	0.012
P06493	t1243	O95477	0.001
P24941	t1243	O95477	0.001
Q00526	t1243	O95477	0.001
P11802	t1243	O95477	0.006999999999999999
Q00535	t1243	O95477	0.001
Q00534	t1243	O95477	0.006999999999999999
P50613	t1243	O95477	0.012
P48729	t1243	O95477	0.12
Q8N752	t1243	O95477	0.12
P48730	t1243	O95477	0.12
P49674	t1243	O95477	0.12
Q9HCP0	t1243	O95477	0.12
P78368	t1243	O95477	0.12
P19784	t1243	O95477	0.325
P68400	t1243	O95477	0.325
P49759	t1243	O95477	0.025
P49760	t1243	O95477	0.025
P49761	t1243	O95477	0.025
Q9HAZ1	t1243	O95477	0.025
Q9UQM7	t1243	O95477	0.013000000000000001
Q13554	t1243	O95477	0.013000000000000001
Q13557	t1243	O95477	0.013000000000000001
Q13555	t1243	O95477	0.013000000000000001
Q14012	t1243	O95477	0.021
Q6P2M8	t1243	O95477	0.021
Q8IU85	t1243	O95477	0.021
Q96NX5	t1243	O95477	0.021
P53355	t1243	O95477	0.11199999999999999
Q9UIK4	t1243	O95477	0.11199999999999999
O43293	t1243	O95477	0.11199999999999999
Q09013	t1243	O95477	0.08800000000000001
P78527	t1243	O95477	0.003
P19525	t1243	O95477	0.01
Q15835	t1243	O95477	0.114
P25098	t1243	O95477	0.114
P35626	t1243	O95477	0.114
P32298	t1243	O95477	0.114
P34947	t1243	O95477	0.114
P43250	t1243	O95477	0.114
Q8WTQ7	t1243	O95477	0.114
P49840	t1243	O95477	0.019
P49841	t1243	O95477	0.019
Q86Z02	t1243	O95477	0.003
Q9H2X6	t1243	O95477	0.003
Q8TF76	t1243	O95477	0.003
Q9UPZ9	t1243	O95477	0.013999999999999999
Q15831	t1243	O95477	0.0
O94804	t1243	O95477	0.005
P20794	t1243	O95477	0.013999999999999999
Q02750	t1243	O95477	0.081
P36507	t1243	O95477	0.081
P46734	t1243	O95477	0.081
P45985	t1243	O95477	0.081
Q13163	t1243	O95477	0.081
P52564	t1243	O95477	0.081
O14733	t1243	O95477	0.081
O95819	t1243	O95477	0.013000000000000001
P28482	t1243	O95477	0.003
P53779	t1243	O95477	0.002
P27361	t1243	O95477	0.003
Q13164	t1243	O95477	0.003
P45983	t1243	O95477	0.002
P45984	t1243	O95477	0.002
Q16644	t1243	O95477	0.015
Q8IW41	t1243	O95477	0.015
Q9P0L2	t1243	O95477	0.035
P27448	t1243	O95477	0.035
Q5VT25	t1243	O95477	0.08800000000000001
Q13188	t1243	O95477	0.047
Q9Y6E0	t1243	O95477	0.016
Q9P289	t1243	O95477	0.016
Q96PY6	t1243	O95477	0.03
Q8NG66	t1243	O95477	0.03
P51955	t1243	O95477	0.03
P51956	t1243	O95477	0.03
P51957	t1243	O95477	0.03
P51955	t1243	O95477	0.003
Q16512	t1243	O95477	0.011000000000000001
Q13177	t1243	O95477	0.011000000000000001
O96013	t1243	O95477	0.011000000000000001
Q9NQU5	t1243	O95477	0.011000000000000001
Q9NQU5	t1243	O95477	0.011000000000000001
Q15118	t1243	O95477	0.086
Q15119	t1243	O95477	0.086
Q15120	t1243	O95477	0.086
Q16654	t1243	O95477	0.086
P17612	t1243	O95477	0.015
P22694	t1243	O95477	0.015
P31749	t1243	O95477	0.006999999999999999
P31751	t1243	O95477	0.006999999999999999
Q9Y243	t1243	O95477	0.006999999999999999
P17252	t1243	O95477	0.018000000000000002
P05771	t1243	O95477	0.018000000000000002
Q05655	t1243	O95477	0.018000000000000002
Q02156	t1243	O95477	0.018000000000000002
P24723	t1243	O95477	0.018000000000000002
P05129	t1243	O95477	0.018000000000000002
P41743	t1243	O95477	0.018000000000000002
Q04759	t1243	O95477	0.018000000000000002
Q05513	t1243	O95477	0.018000000000000002
Q15139	t1243	O95477	0.09699999999999999
Q9BZL6	t1243	O95477	0.09699999999999999
O94806	t1243	O95477	0.09699999999999999
Q13976	t1243	O95477	0.02
Q13237	t1243	O95477	0.02
P53350	t1243	O95477	0.145
Q9NYY3	t1243	O95477	0.145
O00444	t1243	O95477	0.145
P11309	t1243	O95477	0.006
Q9P1W9	t1243	O95477	0.005
Q86V86	t1243	O95477	0.006
P04049	t1243	O95477	0.03
Q13464	t1243	O95477	0.023
O75116	t1243	O95477	0.023
P51812	t1243	O95477	0.025
Q15349	t1243	O95477	0.025
O00141	t1243	O95477	0.013000000000000001
Q9HBY8	t1243	O95477	0.013000000000000001
Q96BR1	t1243	O95477	0.013000000000000001
P37173	t1243	O95477	0.128
Q9UKI8	t1243	O95477	0.15
Q86UE8	t1243	O95477	0.15
Q9UKE5	t1243	O95477	0.013000000000000001
P33981	t1243	O95477	0.047
O00506	t1243	O95477	0.016
P23443	t1243	O95477	0.004
Q9UBS0	t1243	O95477	0.004
Q13705	s1255	O95477	0.16
Q13131	s1255	O95477	0.003
P54646	s1255	O95477	0.003
P10398	s1255	O95477	0.055999999999999994
Q13315	s1255	O95477	0.006
O14965	s1255	O95477	0.01
Q96GD4	s1255	O95477	0.01
Q9UQB9	s1255	O95477	0.01
P06493	s1255	O95477	0.001
P24941	s1255	O95477	0.001
Q00526	s1255	O95477	0.001
P11802	s1255	O95477	0.003
Q00535	s1255	O95477	0.001
Q00534	s1255	O95477	0.003
P50613	s1255	O95477	0.012
P48729	s1255	O95477	0.016
Q8N752	s1255	O95477	0.016
P48730	s1255	O95477	0.016
P49674	s1255	O95477	0.016
Q9HCP0	s1255	O95477	0.016
P78368	s1255	O95477	0.016
P19784	s1255	O95477	0.43700000000000006
P68400	s1255	O95477	0.43700000000000006
P49759	s1255	O95477	0.016
P49760	s1255	O95477	0.016
P49761	s1255	O95477	0.016
Q9HAZ1	s1255	O95477	0.016
Q9UQM7	s1255	O95477	0.028999999999999998
Q13554	s1255	O95477	0.028999999999999998
Q13557	s1255	O95477	0.028999999999999998
Q13555	s1255	O95477	0.028999999999999998
Q16566	s1255	O95477	0.016
Q14012	s1255	O95477	0.022000000000000002
Q6P2M8	s1255	O95477	0.022000000000000002
Q8IU85	s1255	O95477	0.022000000000000002
Q96NX5	s1255	O95477	0.022000000000000002
Q9BX84	s1255	O95477	0.011000000000000001
Q09013	s1255	O95477	0.048
P78527	s1255	O95477	0.052000000000000005
P19525	s1255	O95477	0.017
Q15835	s1255	O95477	0.11699999999999999
P25098	s1255	O95477	0.11699999999999999
P35626	s1255	O95477	0.11699999999999999
P32298	s1255	O95477	0.11699999999999999
P34947	s1255	O95477	0.11699999999999999
P43250	s1255	O95477	0.11699999999999999
Q8WTQ7	s1255	O95477	0.11699999999999999
P49840	s1255	O95477	0.008
P49841	s1255	O95477	0.008
Q86Z02	s1255	O95477	0.03
Q9H2X6	s1255	O95477	0.03
Q8TF76	s1255	O95477	0.003
Q9UPZ9	s1255	O95477	0.013999999999999999
O15111	s1255	O95477	0.026000000000000002
O14920	s1255	O95477	0.026000000000000002
P20794	s1255	O95477	0.013999999999999999
Q02750	s1255	O95477	0.018000000000000002
P36507	s1255	O95477	0.018000000000000002
P46734	s1255	O95477	0.018000000000000002
P45985	s1255	O95477	0.018000000000000002
Q13163	s1255	O95477	0.018000000000000002
P52564	s1255	O95477	0.018000000000000002
O14733	s1255	O95477	0.018000000000000002
P28482	s1255	O95477	0.012
P53779	s1255	O95477	0.003
P27361	s1255	O95477	0.012
Q13164	s1255	O95477	0.012
P45983	s1255	O95477	0.003
P45984	s1255	O95477	0.003
Q16644	s1255	O95477	0.013999999999999999
Q8IW41	s1255	O95477	0.013999999999999999
Q9P0L2	s1255	O95477	0.037000000000000005
P27448	s1255	O95477	0.037000000000000005
Q5VT25	s1255	O95477	0.048
Q96PY6	s1255	O95477	0.03
Q8NG66	s1255	O95477	0.03
P51955	s1255	O95477	0.03
P51956	s1255	O95477	0.03
P51957	s1255	O95477	0.03
P51955	s1255	O95477	0.012
Q16512	s1255	O95477	0.011000000000000001
Q13177	s1255	O95477	0.011000000000000001
O96013	s1255	O95477	0.011000000000000001
Q9NQU5	s1255	O95477	0.011000000000000001
Q9NQU5	s1255	O95477	0.011000000000000001
Q15118	s1255	O95477	0.02
Q15119	s1255	O95477	0.02
Q15120	s1255	O95477	0.02
Q16654	s1255	O95477	0.02
P17612	s1255	O95477	0.011000000000000001
P22694	s1255	O95477	0.011000000000000001
P31749	s1255	O95477	0.005
P31751	s1255	O95477	0.005
Q9Y243	s1255	O95477	0.005
P17252	s1255	O95477	0.027999999999999997
P05771	s1255	O95477	0.027999999999999997
Q05655	s1255	O95477	0.027999999999999997
Q02156	s1255	O95477	0.027999999999999997
P24723	s1255	O95477	0.027999999999999997
P05129	s1255	O95477	0.027999999999999997
P41743	s1255	O95477	0.027999999999999997
Q04759	s1255	O95477	0.027999999999999997
Q05513	s1255	O95477	0.027999999999999997
Q15139	s1255	O95477	0.004
Q9BZL6	s1255	O95477	0.004
O94806	s1255	O95477	0.004
Q13976	s1255	O95477	0.02
Q13237	s1255	O95477	0.02
P53350	s1255	O95477	0.102
Q9NYY3	s1255	O95477	0.102
O00444	s1255	O95477	0.102
P11309	s1255	O95477	0.017
Q9P1W9	s1255	O95477	0.01
Q86V86	s1255	O95477	0.017
P04049	s1255	O95477	0.055999999999999994
Q13464	s1255	O95477	0.019
O75116	s1255	O95477	0.019
P51812	s1255	O95477	0.026000000000000002
Q15349	s1255	O95477	0.026000000000000002
O00141	s1255	O95477	0.013000000000000001
Q9HBY8	s1255	O95477	0.013000000000000001
Q96BR1	s1255	O95477	0.013000000000000001
P37173	s1255	O95477	0.16
Q9UKI8	s1255	O95477	0.013000000000000001
Q86UE8	s1255	O95477	0.013000000000000001
P33981	s1255	O95477	0.011000000000000001
P23443	s1255	O95477	0.004
Q9UBS0	s1255	O95477	0.004
Q13705	t1286	O95477	0.036000000000000004
Q13131	t1286	O95477	0.005
P54646	t1286	O95477	0.005
P10398	t1286	O95477	0.006999999999999999
Q13315	t1286	O95477	0.004
O14965	t1286	O95477	0.008
Q96GD4	t1286	O95477	0.013000000000000001
Q9UQB9	t1286	O95477	0.013000000000000001
P06493	t1286	O95477	0.002
P24941	t1286	O95477	0.002
Q00526	t1286	O95477	0.002
P11802	t1286	O95477	0.073
Q00535	t1286	O95477	0.002
Q00534	t1286	O95477	0.073
P50613	t1286	O95477	0.011000000000000001
P48729	t1286	O95477	0.006999999999999999
Q8N752	t1286	O95477	0.006999999999999999
P48730	t1286	O95477	0.006999999999999999
P49674	t1286	O95477	0.006999999999999999
Q9HCP0	t1286	O95477	0.006999999999999999
P78368	t1286	O95477	0.006999999999999999
P19784	t1286	O95477	0.204
P68400	t1286	O95477	0.204
P49759	t1286	O95477	0.031
P49760	t1286	O95477	0.031
P49761	t1286	O95477	0.031
Q9HAZ1	t1286	O95477	0.031
Q9UQM7	t1286	O95477	0.161
Q13554	t1286	O95477	0.161
Q13557	t1286	O95477	0.161
Q13555	t1286	O95477	0.161
Q14012	t1286	O95477	0.033
Q6P2M8	t1286	O95477	0.033
Q8IU85	t1286	O95477	0.033
Q96NX5	t1286	O95477	0.033
P53355	t1286	O95477	0.11199999999999999
Q9UIK4	t1286	O95477	0.11199999999999999
O43293	t1286	O95477	0.11199999999999999
Q09013	t1286	O95477	0.115
P78527	t1286	O95477	0.026000000000000002
P19525	t1286	O95477	0.026000000000000002
Q15835	t1286	O95477	0.11599999999999999
P25098	t1286	O95477	0.11599999999999999
P35626	t1286	O95477	0.11599999999999999
P32298	t1286	O95477	0.11599999999999999
P34947	t1286	O95477	0.11599999999999999
P43250	t1286	O95477	0.11599999999999999
Q8WTQ7	t1286	O95477	0.11599999999999999
P49840	t1286	O95477	0.006
P49841	t1286	O95477	0.006
Q86Z02	t1286	O95477	0.024
Q9H2X6	t1286	O95477	0.024
Q8TF76	t1286	O95477	0.004
Q9UPZ9	t1286	O95477	0.179
Q15831	t1286	O95477	0.0
O94804	t1286	O95477	0.009000000000000001
P20794	t1286	O95477	0.179
Q02750	t1286	O95477	0.033
P36507	t1286	O95477	0.033
P46734	t1286	O95477	0.033
P45985	t1286	O95477	0.033
Q13163	t1286	O95477	0.033
P52564	t1286	O95477	0.033
O14733	t1286	O95477	0.033
O95819	t1286	O95477	0.006999999999999999
P28482	t1286	O95477	0.01
P53779	t1286	O95477	0.003
P27361	t1286	O95477	0.01
Q13164	t1286	O95477	0.01
P45983	t1286	O95477	0.003
P45984	t1286	O95477	0.003
Q16644	t1286	O95477	0.061
Q8IW41	t1286	O95477	0.061
Q9P0L2	t1286	O95477	0.033
P27448	t1286	O95477	0.033
Q5VT25	t1286	O95477	0.115
Q13188	t1286	O95477	0.006
Q9Y6E0	t1286	O95477	0.006
Q9P289	t1286	O95477	0.006
Q96PY6	t1286	O95477	0.03
Q8NG66	t1286	O95477	0.03
P51955	t1286	O95477	0.03
P51956	t1286	O95477	0.03
P51957	t1286	O95477	0.03
P51955	t1286	O95477	0.01
Q16512	t1286	O95477	0.013000000000000001
Q13177	t1286	O95477	0.013000000000000001
O96013	t1286	O95477	0.013000000000000001
Q9NQU5	t1286	O95477	0.013000000000000001
Q9NQU5	t1286	O95477	0.013000000000000001
Q15118	t1286	O95477	0.019
Q15119	t1286	O95477	0.019
Q15120	t1286	O95477	0.019
Q16654	t1286	O95477	0.019
P17612	t1286	O95477	0.023
P22694	t1286	O95477	0.023
P31749	t1286	O95477	0.024
P31751	t1286	O95477	0.024
Q9Y243	t1286	O95477	0.024
P17252	t1286	O95477	0.011000000000000001
P05771	t1286	O95477	0.011000000000000001
Q05655	t1286	O95477	0.011000000000000001
Q02156	t1286	O95477	0.011000000000000001
P24723	t1286	O95477	0.011000000000000001
P05129	t1286	O95477	0.011000000000000001
P41743	t1286	O95477	0.011000000000000001
Q04759	t1286	O95477	0.011000000000000001
Q05513	t1286	O95477	0.011000000000000001
Q15139	t1286	O95477	0.001
Q9BZL6	t1286	O95477	0.001
O94806	t1286	O95477	0.001
Q13976	t1286	O95477	0.02
Q13237	t1286	O95477	0.02
P53350	t1286	O95477	0.016
Q9NYY3	t1286	O95477	0.016
O00444	t1286	O95477	0.016
P11309	t1286	O95477	0.034
Q9P1W9	t1286	O95477	0.006
Q86V86	t1286	O95477	0.034
P04049	t1286	O95477	0.006999999999999999
Q13464	t1286	O95477	0.02
O75116	t1286	O95477	0.02
P51812	t1286	O95477	0.025
Q15349	t1286	O95477	0.025
O00141	t1286	O95477	0.013000000000000001
Q9HBY8	t1286	O95477	0.013000000000000001
Q96BR1	t1286	O95477	0.013000000000000001
P37173	t1286	O95477	0.036000000000000004
[truncated: 998,000+ more rows]
