# Supplementary material for: Accurate prediction of kinase-substrate networks using knowledge graphs
Source: PLoS Comput Biol. 2020 Dec 3;16(12):e1007578. doi: 10.1371/journal.pcbi.1007578 (PMC7738173; doi:10.1371/journal.pcbi.1007578)
Supplement: S2 Data — (TBZ) [file pcbi.1007578.s009.tbz › predictions-related/netphos_low_1.4.csv]

Kinase	Location	Substrate	Score
Q16539	T3	Q9BSI4	0.522
Q00535	T3	Q9BSI4	0.513
P49840	T3	Q9BSI4	0.469
Q13554	T3	Q9BSI4	0.447
P06493	T3	Q9BSI4	0.436
P48729	T3	Q9BSI4	0.364
P78527	T3	Q9BSI4	0.33799999999999997
Q13976	T3	Q9BSI4	0.275
P68400	T3	Q9BSI4	0.262
Q13315	T3	Q9BSI4	0.24
Q15418	T3	Q9BSI4	0.209
P17252	T3	Q9BSI4	0.121
P31749	T3	Q9BSI4	0.092
P17612	T3	Q9BSI4	0.092
P49840	S19	Q9BSI4	0.447
Q13554	S19	Q9BSI4	0.447
P06493	S19	Q9BSI4	0.44
Q16539	S19	Q9BSI4	0.396
P48729	S19	Q9BSI4	0.363
P78527	S19	Q9BSI4	0.358
P17612	S19	Q9BSI4	0.305
Q13315	S19	Q9BSI4	0.293
P68400	S19	Q9BSI4	0.28800000000000003
Q13976	S19	Q9BSI4	0.263
Q15418	S19	Q9BSI4	0.259
Q00535	S19	Q9BSI4	0.255
P17252	S19	Q9BSI4	0.223
P31749	S19	Q9BSI4	0.087
P17252	S40	Q9BSI4	0.501
Q13554	S40	Q9BSI4	0.461
P49840	S40	Q9BSI4	0.451
P06493	S40	Q9BSI4	0.406
P48729	S40	Q9BSI4	0.375
Q16539	S40	Q9BSI4	0.36700000000000005
P78527	S40	Q9BSI4	0.35600000000000004
Q15418	S40	Q9BSI4	0.29100000000000004
P17612	S40	Q9BSI4	0.265
Q13315	S40	Q9BSI4	0.257
P68400	S40	Q9BSI4	0.257
Q13976	S40	Q9BSI4	0.253
Q00535	S40	Q9BSI4	0.171
P31749	S40	Q9BSI4	0.075
P06213	Y51	Q9BSI4	0.406
P00533	Y51	Q9BSI4	0.406
P12931	Y51	Q9BSI4	0.321
P49840	S90	Q9BSI4	0.486
Q13554	S90	Q9BSI4	0.451
P68400	S90	Q9BSI4	0.42
P48729	S90	Q9BSI4	0.385
P78527	S90	Q9BSI4	0.363
P06493	S90	Q9BSI4	0.36
Q16539	S90	Q9BSI4	0.33899999999999997
Q13315	S90	Q9BSI4	0.311
Q00535	S90	Q9BSI4	0.273
Q13976	S90	Q9BSI4	0.26899999999999996
Q15418	S90	Q9BSI4	0.268
P17252	S90	Q9BSI4	0.254
P17612	S90	Q9BSI4	0.228
P31749	S90	Q9BSI4	0.085
P49840	T100	Q9BSI4	0.446
Q13554	T100	Q9BSI4	0.436
Q16539	T100	Q9BSI4	0.38
Q13976	T100	Q9BSI4	0.379
P48729	T100	Q9BSI4	0.364
P78527	T100	Q9BSI4	0.33799999999999997
Q15418	T100	Q9BSI4	0.318
P68400	T100	Q9BSI4	0.316
P06493	T100	Q9BSI4	0.308
Q00535	T100	Q9BSI4	0.294
Q13315	T100	Q9BSI4	0.239
P31749	T100	Q9BSI4	0.18
P17612	T100	Q9BSI4	0.14800000000000002
P17252	T100	Q9BSI4	0.139
Q13554	T113	Q9BSI4	0.455
P49840	T113	Q9BSI4	0.426
P06493	T113	Q9BSI4	0.395
P48729	T113	Q9BSI4	0.39399999999999996
P78527	T113	Q9BSI4	0.355
P68400	T113	Q9BSI4	0.32899999999999996
Q16539	T113	Q9BSI4	0.315
Q13976	T113	Q9BSI4	0.29100000000000004
P17252	T113	Q9BSI4	0.244
Q15418	T113	Q9BSI4	0.23800000000000002
Q13315	T113	Q9BSI4	0.237
Q00535	T113	Q9BSI4	0.156
P31749	T113	Q9BSI4	0.109
P17612	T113	Q9BSI4	0.10400000000000001
P12931	Y115	Q9BSI4	0.542
P00533	Y115	Q9BSI4	0.535
P06213	Y115	Q9BSI4	0.426
P49840	S122	Q9BSI4	0.44799999999999995
Q13554	S122	Q9BSI4	0.44
P68400	S122	Q9BSI4	0.418
P06493	S122	Q9BSI4	0.41100000000000003
Q13976	S122	Q9BSI4	0.379
P48729	S122	Q9BSI4	0.366
P78527	S122	Q9BSI4	0.35700000000000004
P17612	S122	Q9BSI4	0.35600000000000004
Q16539	S122	Q9BSI4	0.327
Q13315	S122	Q9BSI4	0.275
Q15418	S122	Q9BSI4	0.271
Q00535	S122	Q9BSI4	0.146
P31749	S122	Q9BSI4	0.087
P17252	S122	Q9BSI4	0.085
Q13554	S130	Q9BSI4	0.466
P17252	S130	Q9BSI4	0.462
P68400	S130	Q9BSI4	0.441
P06493	S130	Q9BSI4	0.434
P49840	S130	Q9BSI4	0.42
P48729	S130	Q9BSI4	0.408
Q16539	S130	Q9BSI4	0.392
P78527	S130	Q9BSI4	0.33899999999999997
Q13315	S130	Q9BSI4	0.315
Q13976	S130	Q9BSI4	0.295
P17612	S130	Q9BSI4	0.282
Q15418	S130	Q9BSI4	0.233
Q00535	S130	Q9BSI4	0.146
P31749	S130	Q9BSI4	0.086
P00533	Y139	Q9BSI4	0.62
P12931	Y139	Q9BSI4	0.573
P06213	Y139	Q9BSI4	0.387
P06213	Y154	Q9BSI4	0.40299999999999997
P00533	Y154	Q9BSI4	0.358
P12931	Y154	Q9BSI4	0.337
Q16539	T164	Q9BSI4	0.534
P49840	T164	Q9BSI4	0.47
Q13554	T164	Q9BSI4	0.41700000000000004
Q00535	T164	Q9BSI4	0.396
P48729	T164	Q9BSI4	0.36
P06493	T164	Q9BSI4	0.354
P78527	T164	Q9BSI4	0.33799999999999997
Q15418	T164	Q9BSI4	0.264
P68400	T164	Q9BSI4	0.261
Q13976	T164	Q9BSI4	0.26
Q13315	T164	Q9BSI4	0.245
P17252	T164	Q9BSI4	0.19399999999999998
P17612	T164	Q9BSI4	0.107
P31749	T164	Q9BSI4	0.08800000000000001
P17252	S175	Q9BSI4	0.618
P06493	S175	Q9BSI4	0.501
Q13554	S175	Q9BSI4	0.46
P49840	S175	Q9BSI4	0.436
Q16539	S175	Q9BSI4	0.43
P48729	S175	Q9BSI4	0.39899999999999997
P78527	S175	Q9BSI4	0.35200000000000004
P68400	S175	Q9BSI4	0.32799999999999996
Q13315	S175	Q9BSI4	0.326
Q15418	S175	Q9BSI4	0.276
Q13976	S175	Q9BSI4	0.27
Q00535	S175	Q9BSI4	0.17800000000000002
P17612	S175	Q9BSI4	0.14300000000000002
P31749	S175	Q9BSI4	0.087
Q13554	S182	Q9BSI4	0.47600000000000003
P06493	S182	Q9BSI4	0.46
P49840	S182	Q9BSI4	0.44799999999999995
Q16539	S182	Q9BSI4	0.385
P48729	S182	Q9BSI4	0.37200000000000005
P78527	S182	Q9BSI4	0.344
Q13315	S182	Q9BSI4	0.322
P17612	S182	Q9BSI4	0.314
Q13976	S182	Q9BSI4	0.294
Q00535	S182	Q9BSI4	0.289
P68400	S182	Q9BSI4	0.243
Q15418	S182	Q9BSI4	0.242
P17252	S182	Q9BSI4	0.23
P31749	S182	Q9BSI4	0.10099999999999999
P49840	T184	Q9BSI4	0.43700000000000006
Q13554	T184	Q9BSI4	0.42700000000000005
P06493	T184	Q9BSI4	0.423
Q13976	T184	Q9BSI4	0.381
P48729	T184	Q9BSI4	0.37799999999999995
P68400	T184	Q9BSI4	0.34600000000000003
P78527	T184	Q9BSI4	0.34
Q16539	T184	Q9BSI4	0.301
Q13315	T184	Q9BSI4	0.253
Q15418	T184	Q9BSI4	0.23800000000000002
Q00535	T184	Q9BSI4	0.155
P17612	T184	Q9BSI4	0.149
P17252	T184	Q9BSI4	0.102
P31749	T184	Q9BSI4	0.076
Q13554	S185	Q9BSI4	0.46299999999999997
P49840	S185	Q9BSI4	0.433
P06493	S185	Q9BSI4	0.428
P68400	S185	Q9BSI4	0.396
P48729	S185	Q9BSI4	0.384
P78527	S185	Q9BSI4	0.34600000000000003
Q16539	S185	Q9BSI4	0.336
Q13315	S185	Q9BSI4	0.294
Q13976	S185	Q9BSI4	0.284
Q15418	S185	Q9BSI4	0.273
P17252	S185	Q9BSI4	0.223
Q00535	S185	Q9BSI4	0.18
P17612	S185	Q9BSI4	0.133
P31749	S185	Q9BSI4	0.076
P17252	S186	Q9BSI4	0.7809999999999999
P78527	S186	Q9BSI4	0.585
P17612	S186	Q9BSI4	0.5329999999999999
P49840	S186	Q9BSI4	0.456
Q13554	S186	Q9BSI4	0.43799999999999994
P48729	S186	Q9BSI4	0.359
P06493	S186	Q9BSI4	0.35200000000000004
Q15418	S186	Q9BSI4	0.309
Q13315	S186	Q9BSI4	0.293
P68400	S186	Q9BSI4	0.28
Q16539	S186	Q9BSI4	0.267
Q13976	S186	Q9BSI4	0.264
Q00535	S186	Q9BSI4	0.228
P31749	S186	Q9BSI4	0.078
P06213	Y192	Q9BSI4	0.44799999999999995
P12931	Y192	Q9BSI4	0.373
P00533	Y192	Q9BSI4	0.336
P49840	S204	Q9BSI4	0.466
P48729	S204	Q9BSI4	0.46299999999999997
Q13554	S204	Q9BSI4	0.451
P06493	S204	Q9BSI4	0.358
Q16539	S204	Q9BSI4	0.35600000000000004
P78527	S204	Q9BSI4	0.35100000000000003
P68400	S204	Q9BSI4	0.32899999999999996
Q13315	S204	Q9BSI4	0.316
Q15418	S204	Q9BSI4	0.265
Q13976	S204	Q9BSI4	0.259
P17612	S204	Q9BSI4	0.213
Q00535	S204	Q9BSI4	0.19399999999999998
P31749	S204	Q9BSI4	0.09300000000000001
P17252	S204	Q9BSI4	0.069
P06493	T206	Q9BSI4	0.495
P49840	T206	Q9BSI4	0.424
Q13554	T206	Q9BSI4	0.41600000000000004
P68400	T206	Q9BSI4	0.41600000000000004
P48729	T206	Q9BSI4	0.361
P78527	T206	Q9BSI4	0.34
Q13976	T206	Q9BSI4	0.321
Q16539	T206	Q9BSI4	0.32
Q13315	T206	Q9BSI4	0.252
P17612	T206	Q9BSI4	0.20600000000000002
Q15418	T206	Q9BSI4	0.204
Q00535	T206	Q9BSI4	0.166
P17252	T206	Q9BSI4	0.10400000000000001
P31749	T206	Q9BSI4	0.09
Q13554	S208	Q9BSI4	0.47700000000000004
P68400	S208	Q9BSI4	0.46299999999999997
P06493	S208	Q9BSI4	0.455
P49840	S208	Q9BSI4	0.446
P48729	S208	Q9BSI4	0.36700000000000005
P78527	S208	Q9BSI4	0.353
Q13315	S208	Q9BSI4	0.337
Q15418	S208	Q9BSI4	0.324
Q16539	S208	Q9BSI4	0.305
P17612	S208	Q9BSI4	0.289
P17252	S208	Q9BSI4	0.258
Q13976	S208	Q9BSI4	0.214
Q00535	S208	Q9BSI4	0.212
P31749	S208	Q9BSI4	0.08199999999999999
P49840	T238	Q9BSI4	0.47
P06493	T238	Q9BSI4	0.434
Q13554	T238	Q9BSI4	0.431
P17252	T238	Q9BSI4	0.381
Q13976	T238	Q9BSI4	0.376
Q16539	T238	Q9BSI4	0.373
P48729	T238	Q9BSI4	0.363
P78527	T238	Q9BSI4	0.34299999999999997
P68400	T238	Q9BSI4	0.28600000000000003
Q13315	T238	Q9BSI4	0.255
Q00535	T238	Q9BSI4	0.22699999999999998
Q15418	T238	Q9BSI4	0.215
P17612	T238	Q9BSI4	0.192
P31749	T238	Q9BSI4	0.086
P17252	S245	Q9BSI4	0.618
P06493	S245	Q9BSI4	0.465
P49840	S245	Q9BSI4	0.451
Q13554	S245	Q9BSI4	0.441
P48729	S245	Q9BSI4	0.369
P78527	S245	Q9BSI4	0.34
Q13315	S245	Q9BSI4	0.294
P68400	S245	Q9BSI4	0.29100000000000004
Q16539	S245	Q9BSI4	0.29100000000000004
Q13976	S245	Q9BSI4	0.26899999999999996
Q15418	S245	Q9BSI4	0.24100000000000002
Q00535	S245	Q9BSI4	0.203
P17612	S245	Q9BSI4	0.17
P31749	S245	Q9BSI4	0.087
P49840	S246	Q9BSI4	0.474
P06493	S246	Q9BSI4	0.45899999999999996
Q13554	S246	Q9BSI4	0.457
P78527	S246	Q9BSI4	0.371
P48729	S246	Q9BSI4	0.369
Q13315	S246	Q9BSI4	0.366
P68400	S246	Q9BSI4	0.33799999999999997
Q16539	S246	Q9BSI4	0.32799999999999996
Q13976	S246	Q9BSI4	0.302
Q00535	S246	Q9BSI4	0.275
Q15418	S246	Q9BSI4	0.27
P17612	S246	Q9BSI4	0.196
P17252	S246	Q9BSI4	0.128
P31749	S246	Q9BSI4	0.08
P06493	T248	Q9BSI4	0.568
P49840	T248	Q9BSI4	0.447
Q13554	T248	Q9BSI4	0.431
P68400	T248	Q9BSI4	0.42100000000000004
P48729	T248	Q9BSI4	0.365
P78527	T248	Q9BSI4	0.35
Q16539	T248	Q9BSI4	0.33399999999999996
Q13976	T248	Q9BSI4	0.33
Q00535	T248	Q9BSI4	0.263
Q13315	T248	Q9BSI4	0.262
P17252	T248	Q9BSI4	0.21
Q15418	T248	Q9BSI4	0.198
P17612	T248	Q9BSI4	0.11800000000000001
P31749	T248	Q9BSI4	0.084
P31749	S270	Q9BSI4	0.778
P17252	S270	Q9BSI4	0.737
P78527	S270	Q9BSI4	0.604
Q15418	S270	Q9BSI4	0.569
P17612	S270	Q9BSI4	0.515
Q13554	S270	Q9BSI4	0.48100000000000004
P49840	S270	Q9BSI4	0.45399999999999996
Q13315	S270	Q9BSI4	0.391
Q16539	S270	Q9BSI4	0.369
P48729	S270	Q9BSI4	0.36200000000000004
Q13976	S270	Q9BSI4	0.34299999999999997
P06493	S270	Q9BSI4	0.317
P68400	S270	Q9BSI4	0.243
Q00535	S270	Q9BSI4	0.22699999999999998
P17252	S274	Q9BSI4	0.723
P06493	S274	Q9BSI4	0.545
P49840	S274	Q9BSI4	0.47600000000000003
Q13554	S274	Q9BSI4	0.43700000000000006
P78527	S274	Q9BSI4	0.371
P48729	S274	Q9BSI4	0.36700000000000005
Q16539	S274	Q9BSI4	0.33899999999999997
Q15418	S274	Q9BSI4	0.307
P68400	S274	Q9BSI4	0.272
Q13315	S274	Q9BSI4	0.268
Q13976	S274	Q9BSI4	0.24100000000000002
Q00535	S274	Q9BSI4	0.182
P17612	S274	Q9BSI4	0.139
P31749	S274	Q9BSI4	0.087
P17252	T275	Q9BSI4	0.76
P06493	T275	Q9BSI4	0.48100000000000004
Q13554	T275	Q9BSI4	0.466
P48729	T275	Q9BSI4	0.465
P49840	T275	Q9BSI4	0.43200000000000005
P78527	T275	Q9BSI4	0.34299999999999997
P68400	T275	Q9BSI4	0.321
Q16539	T275	Q9BSI4	0.306
Q13976	T275	Q9BSI4	0.258
Q13315	T275	Q9BSI4	0.249
Q15418	T275	Q9BSI4	0.196
Q00535	T275	Q9BSI4	0.175
P31749	T275	Q9BSI4	0.099
P17612	T275	Q9BSI4	0.087
P17612	T284	Q9BSI4	0.552
P17252	T284	Q9BSI4	0.522
P06493	T284	Q9BSI4	0.452
Q13554	T284	Q9BSI4	0.43700000000000006
P49840	T284	Q9BSI4	0.434
Q16539	T284	Q9BSI4	0.36700000000000005
P48729	T284	Q9BSI4	0.359
P78527	T284	Q9BSI4	0.34
Q13976	T284	Q9BSI4	0.319
Q15418	T284	Q9BSI4	0.313
P68400	T284	Q9BSI4	0.271
Q13315	T284	Q9BSI4	0.258
Q00535	T284	Q9BSI4	0.198
P31749	T284	Q9BSI4	0.08800000000000001
Q16539	S295	Q9BSI4	0.62
P49840	S295	Q9BSI4	0.503
Q13554	S295	Q9BSI4	0.461
P48729	S295	Q9BSI4	0.41100000000000003
Q00535	S295	Q9BSI4	0.391
P78527	S295	Q9BSI4	0.355
P06493	S295	Q9BSI4	0.34600000000000003
Q15418	S295	Q9BSI4	0.34
P17612	S295	Q9BSI4	0.311
Q13315	S295	Q9BSI4	0.304
P68400	S295	Q9BSI4	0.265
Q13976	S295	Q9BSI4	0.263
P17252	S295	Q9BSI4	0.107
P31749	S295	Q9BSI4	0.092
P78527	T297	Q9BSI4	0.466
Q13554	T297	Q9BSI4	0.44299999999999995
P49840	T297	Q9BSI4	0.43799999999999994
Q13315	T297	Q9BSI4	0.42700000000000005
P06493	T297	Q9BSI4	0.4
P48729	T297	Q9BSI4	0.36700000000000005
P68400	T297	Q9BSI4	0.317
Q16539	T297	Q9BSI4	0.3
Q13976	T297	Q9BSI4	0.287
Q00535	T297	Q9BSI4	0.24
Q15418	T297	Q9BSI4	0.19399999999999998
P17252	T297	Q9BSI4	0.17800000000000002
P17612	T297	Q9BSI4	0.08900000000000001
P31749	T297	Q9BSI4	0.085
P68400	S301	Q9BSI4	0.531
Q13976	S301	Q9BSI4	0.529
P49840	S301	Q9BSI4	0.46399999999999997
Q13554	S301	Q9BSI4	0.44
P48729	S301	Q9BSI4	0.434
P06493	S301	Q9BSI4	0.41200000000000003
P17252	S301	Q9BSI4	0.365
Q16539	S301	Q9BSI4	0.34600000000000003
P78527	S301	Q9BSI4	0.345
Q13315	S301	Q9BSI4	0.312
Q15418	S301	Q9BSI4	0.257
Q00535	S301	Q9BSI4	0.20600000000000002
P17612	S301	Q9BSI4	0.107
P31749	S301	Q9BSI4	0.096
P68400	S305	Q9BSI4	0.621
P49840	S305	Q9BSI4	0.47100000000000003
Q13554	S305	Q9BSI4	0.434
P48729	S305	Q9BSI4	0.40399999999999997
P06493	S305	Q9BSI4	0.386
P78527	S305	Q9BSI4	0.366
Q16539	S305	Q9BSI4	0.324
Q13315	S305	Q9BSI4	0.27899999999999997
Q13976	S305	Q9BSI4	0.276
Q15418	S305	Q9BSI4	0.265
Q00535	S305	Q9BSI4	0.157
P17612	S305	Q9BSI4	0.13
P17252	S305	Q9BSI4	0.114
P31749	S305	Q9BSI4	0.079
P06213	Y312	Q9BSI4	0.524
P12931	Y312	Q9BSI4	0.401
P00533	Y312	Q9BSI4	0.377
P68400	T313	Q9BSI4	0.466
Q13554	T313	Q9BSI4	0.451
P49840	T313	Q9BSI4	0.435
P06493	T313	Q9BSI4	0.429
P48729	T313	Q9BSI4	0.418
P17252	T313	Q9BSI4	0.36200000000000004
P78527	T313	Q9BSI4	0.348
Q16539	T313	Q9BSI4	0.324
Q13976	T313	Q9BSI4	0.322
Q13315	T313	Q9BSI4	0.262
Q15418	T313	Q9BSI4	0.204
Q00535	T313	Q9BSI4	0.16699999999999998
P17612	T313	Q9BSI4	0.157
P31749	T313	Q9BSI4	0.075
P17252	T320	Q9BSI4	0.7090000000000001
P49840	T320	Q9BSI4	0.45
Q13554	T320	Q9BSI4	0.428
P48729	T320	Q9BSI4	0.369
P78527	T320	Q9BSI4	0.354
P68400	T320	Q9BSI4	0.35
P06493	T320	Q9BSI4	0.33799999999999997
Q16539	T320	Q9BSI4	0.327
Q13976	T320	Q9BSI4	0.301
Q13315	T320	Q9BSI4	0.273
Q15418	T320	Q9BSI4	0.184
P17612	T320	Q9BSI4	0.18100000000000002
Q00535	T320	Q9BSI4	0.161
P31749	T320	Q9BSI4	0.077
P17252	S324	Q9BSI4	0.7929999999999999
Q15418	S324	Q9BSI4	0.551
P49840	S324	Q9BSI4	0.495
Q13554	S324	Q9BSI4	0.46299999999999997
P06493	S324	Q9BSI4	0.409
P48729	S324	Q9BSI4	0.375
P78527	S324	Q9BSI4	0.35
Q13315	S324	Q9BSI4	0.34
Q13976	S324	Q9BSI4	0.324
Q16539	S324	Q9BSI4	0.311
P31749	S324	Q9BSI4	0.285
Q00535	S324	Q9BSI4	0.273
P17612	S324	Q9BSI4	0.248
P68400	S324	Q9BSI4	0.23399999999999999
P17252	T325	Q9BSI4	0.935
Q13554	T325	Q9BSI4	0.45799999999999996
P49840	T325	Q9BSI4	0.429
P06493	T325	Q9BSI4	0.37799999999999995
P48729	T325	Q9BSI4	0.37
P78527	T325	Q9BSI4	0.341
Q16539	T325	Q9BSI4	0.27399999999999997
P68400	T325	Q9BSI4	0.26899999999999996
Q13976	T325	Q9BSI4	0.258
Q13315	T325	Q9BSI4	0.22899999999999998
Q15418	T325	Q9BSI4	0.21899999999999997
Q00535	T325	Q9BSI4	0.217
P31749	T325	Q9BSI4	0.1
P17612	T325	Q9BSI4	0.081
P17252	S328	Q9BSI4	0.5920000000000001
P06493	S328	Q9BSI4	0.462
P49840	S328	Q9BSI4	0.455
Q13554	S328	Q9BSI4	0.442
Q13976	S328	Q9BSI4	0.408
P48729	S328	Q9BSI4	0.376
P78527	S328	Q9BSI4	0.34299999999999997
Q15418	S328	Q9BSI4	0.34
P17612	S328	Q9BSI4	0.31
P68400	S328	Q9BSI4	0.259
Q13315	S328	Q9BSI4	0.245
Q16539	S328	Q9BSI4	0.23600000000000002
Q00535	S328	Q9BSI4	0.201
P31749	S328	Q9BSI4	0.09
P49840	S330	Q9BSI4	0.49
Q16539	S330	Q9BSI4	0.48200000000000004
Q13554	S330	Q9BSI4	0.41600000000000004
Q00535	S330	Q9BSI4	0.414
P48729	S330	Q9BSI4	0.382
P06493	S330	Q9BSI4	0.36
P78527	S330	Q9BSI4	0.345
P17612	S330	Q9BSI4	0.319
Q13315	S330	Q9BSI4	0.289
Q15418	S330	Q9BSI4	0.287
Q13976	S330	Q9BSI4	0.245
P68400	S330	Q9BSI4	0.243
P31749	S330	Q9BSI4	0.09300000000000001
P17252	S330	Q9BSI4	0.081
P49840	T334	Q9BSI4	0.45799999999999996
Q13554	T334	Q9BSI4	0.426
P48729	T334	Q9BSI4	0.38299999999999995
P17252	T334	Q9BSI4	0.37799999999999995
P78527	T334	Q9BSI4	0.364
P06493	T334	Q9BSI4	0.336
Q13976	T334	Q9BSI4	0.31
Q16539	T334	Q9BSI4	0.305
P68400	T334	Q9BSI4	0.271
P17612	T334	Q9BSI4	0.267
Q00535	T334	Q9BSI4	0.252
Q13315	T334	Q9BSI4	0.23399999999999999
Q15418	T334	Q9BSI4	0.212
P31749	T334	Q9BSI4	0.077
P68400	T350	Q9BSI4	0.473
P49840	T350	Q9BSI4	0.444
Q13554	T350	Q9BSI4	0.42200000000000004
P06493	T350	Q9BSI4	0.395
Q16539	T350	Q9BSI4	0.366
P48729	T350	Q9BSI4	0.354
P78527	T350	Q9BSI4	0.341
Q15418	T350	Q9BSI4	0.27399999999999997
Q13315	T350	Q9BSI4	0.237
Q13976	T350	Q9BSI4	0.21899999999999997
Q00535	T350	Q9BSI4	0.207
P17252	T350	Q9BSI4	0.125
P31749	T350	Q9BSI4	0.084
P17612	T350	Q9BSI4	0.079
P06213	Y360	Q9BSI4	0.524
P00533	Y360	Q9BSI4	0.386
P12931	Y360	Q9BSI4	0.37799999999999995
P17612	S367	Q9BSI4	0.6990000000000001
P06493	S367	Q9BSI4	0.5429999999999999
P49840	S367	Q9BSI4	0.47
Q13554	S367	Q9BSI4	0.435
P78527	S367	Q9BSI4	0.386
P48729	S367	Q9BSI4	0.361
Q13976	S367	Q9BSI4	0.359
Q13315	S367	Q9BSI4	0.32299999999999995
Q15418	S367	Q9BSI4	0.317
Q16539	S367	Q9BSI4	0.289
Q00535	S367	Q9BSI4	0.27
P68400	S367	Q9BSI4	0.24100000000000002
P17252	S367	Q9BSI4	0.226
P31749	S367	Q9BSI4	0.08
P49840	S381	Q9BSI4	0.519
Q13554	S381	Q9BSI4	0.41100000000000003
P78527	S381	Q9BSI4	0.38799999999999996
Q16539	S381	Q9BSI4	0.382
P48729	S381	Q9BSI4	0.371
P17612	S381	Q9BSI4	0.35600000000000004
P06493	S381	Q9BSI4	0.344
Q13976	S381	Q9BSI4	0.33799999999999997
Q00535	S381	Q9BSI4	0.318
Q13315	S381	Q9BSI4	0.284
Q15418	S381	Q9BSI4	0.266
P68400	S381	Q9BSI4	0.252
P17252	S381	Q9BSI4	0.125
P31749	S381	Q9BSI4	0.09300000000000001
P06493	S384	Q9BSI4	0.442
P49840	S384	Q9BSI4	0.433
Q13554	S384	Q9BSI4	0.429
P48729	S384	Q9BSI4	0.379
P17612	S384	Q9BSI4	0.361
P78527	S384	Q9BSI4	0.342
Q13976	S384	Q9BSI4	0.327
Q16539	S384	Q9BSI4	0.306
Q13315	S384	Q9BSI4	0.302
Q15418	S384	Q9BSI4	0.266
P68400	S384	Q9BSI4	0.259
Q00535	S384	Q9BSI4	0.223
P17252	S384	Q9BSI4	0.129
P31749	S384	Q9BSI4	0.095
P17252	S385	Q9BSI4	0.484
P06493	S385	Q9BSI4	0.47200000000000003
Q13554	S385	Q9BSI4	0.47100000000000003
P49840	S385	Q9BSI4	0.461
P48729	S385	Q9BSI4	0.382
Q13315	S385	Q9BSI4	0.379
P78527	S385	Q9BSI4	0.345
Q13976	S385	Q9BSI4	0.34
Q15418	S385	Q9BSI4	0.33899999999999997
P68400	S385	Q9BSI4	0.3
Q16539	S385	Q9BSI4	0.29600000000000004
Q00535	S385	Q9BSI4	0.267
P17612	S385	Q9BSI4	0.23600000000000002
P31749	S385	Q9BSI4	0.07200000000000001
P49840	T388	Q9BSI4	0.452
Q13554	T388	Q9BSI4	0.43799999999999994
P48729	T388	Q9BSI4	0.425
P68400	T388	Q9BSI4	0.341
P78527	T388	Q9BSI4	0.34
Q16539	T388	Q9BSI4	0.335
P06493	T388	Q9BSI4	0.321
Q00535	T388	Q9BSI4	0.28
Q15418	T388	Q9BSI4	0.249
Q13315	T388	Q9BSI4	0.23800000000000002
Q13976	T388	Q9BSI4	0.23199999999999998
P17612	T388	Q9BSI4	0.209
P31749	T388	Q9BSI4	0.096
P17252	T388	Q9BSI4	0.096
P68400	S396	Q9BSI4	0.721
Q13554	S396	Q9BSI4	0.44
P49840	S396	Q9BSI4	0.42200000000000004
P48729	S396	Q9BSI4	0.37200000000000005
Q13315	S396	Q9BSI4	0.361
P06493	S396	Q9BSI4	0.359
P78527	S396	Q9BSI4	0.341
Q13976	S396	Q9BSI4	0.319
Q16539	S396	Q9BSI4	0.3
Q15418	S396	Q9BSI4	0.257
P17612	S396	Q9BSI4	0.196
Q00535	S396	Q9BSI4	0.12
P31749	S396	Q9BSI4	0.091
P17252	S396	Q9BSI4	0.055
P68400	S409	Q9BSI4	0.495
P49840	S409	Q9BSI4	0.441
Q13554	S409	Q9BSI4	0.42200000000000004
P78527	S409	Q9BSI4	0.408
P48729	S409	Q9BSI4	0.406
P06493	S409	Q9BSI4	0.375
P17612	S409	Q9BSI4	0.35100000000000003
Q13976	S409	Q9BSI4	0.33899999999999997
Q16539	S409	Q9BSI4	0.316
Q15418	S409	Q9BSI4	0.315
Q13315	S409	Q9BSI4	0.298
Q00535	S409	Q9BSI4	0.15
P17252	S409	Q9BSI4	0.087
P31749	S409	Q9BSI4	0.08199999999999999
P06213	Y413	Q9BSI4	0.373
P00533	Y413	Q9BSI4	0.365
P12931	Y413	Q9BSI4	0.32
Q13554	T416	Q9BSI4	0.444
P06493	T416	Q9BSI4	0.436
P49840	T416	Q9BSI4	0.43
P48729	T416	Q9BSI4	0.381
P17252	T416	Q9BSI4	0.371
P68400	T416	Q9BSI4	0.34299999999999997
P78527	T416	Q9BSI4	0.337
Q16539	T416	Q9BSI4	0.289
Q13976	T416	Q9BSI4	0.27399999999999997
Q13315	T416	Q9BSI4	0.251
Q15418	T416	Q9BSI4	0.214
Q00535	T416	Q9BSI4	0.185
P17612	T416	Q9BSI4	0.162
P31749	T416	Q9BSI4	0.1
P17612	T420	Q9BSI4	0.511
P49840	T420	Q9BSI4	0.441
Q13554	T420	Q9BSI4	0.42200000000000004
P06493	T420	Q9BSI4	0.402
Q13976	T420	Q9BSI4	0.366
P48729	T420	Q9BSI4	0.361
P78527	T420	Q9BSI4	0.342
P68400	T420	Q9BSI4	0.273
Q16539	T420	Q9BSI4	0.264
P17252	T420	Q9BSI4	0.239
Q13315	T420	Q9BSI4	0.239
Q15418	T420	Q9BSI4	0.17800000000000002
Q00535	T420	Q9BSI4	0.129
P31749	T420	Q9BSI4	0.077
P68400	T424	Q9BSI4	0.529
Q13976	T424	Q9BSI4	0.474
P49840	T424	Q9BSI4	0.46
Q13554	T424	Q9BSI4	0.434
P78527	T424	Q9BSI4	0.392
P06493	T424	Q9BSI4	0.369
P48729	T424	Q9BSI4	0.364
Q16539	T424	Q9BSI4	0.281
Q13315	T424	Q9BSI4	0.275
Q00535	T424	Q9BSI4	0.185
Q15418	T424	Q9BSI4	0.184
P17612	T424	Q9BSI4	0.152
P17252	T424	Q9BSI4	0.152
P31749	T424	Q9BSI4	0.07400000000000001
P06213	Y428	Q9BSI4	0.40700000000000003
P00533	Y428	Q9BSI4	0.392
P12931	Y428	Q9BSI4	0.371
P06493	S432	Q9BSI4	0.525
P49840	S432	Q9BSI4	0.48100000000000004
Q13554	S432	Q9BSI4	0.445
P48729	S432	Q9BSI4	0.43
P78527	S432	Q9BSI4	0.344
Q13315	S432	Q9BSI4	0.32
P68400	S432	Q9BSI4	0.316
Q16539	S432	Q9BSI4	0.312
Q13976	S432	Q9BSI4	0.261
Q15418	S432	Q9BSI4	0.225
Q00535	S432	Q9BSI4	0.222
P17612	S432	Q9BSI4	0.127
P17252	S432	Q9BSI4	0.126
P31749	S432	Q9BSI4	0.079
P06493	S440	Q9BSI4	0.542
P49840	S440	Q9BSI4	0.48
P68400	S440	Q9BSI4	0.47600000000000003
Q13554	S440	Q9BSI4	0.415
P48729	S440	Q9BSI4	0.36700000000000005
P78527	S440	Q9BSI4	0.342
Q13976	S440	Q9BSI4	0.33399999999999996
Q13315	S440	Q9BSI4	0.299
Q00535	S440	Q9BSI4	0.284
Q16539	S440	Q9BSI4	0.28300000000000003
Q15418	S440	Q9BSI4	0.245
P17612	S440	Q9BSI4	0.156
P31749	S440	Q9BSI4	0.085
P17252	S440	Q9BSI4	0.068
P06493	S441	Q9BSI4	0.495
P49840	S441	Q9BSI4	0.45399999999999996
Q13554	S441	Q9BSI4	0.45299999999999996
P78527	S441	Q9BSI4	0.381
P68400	S441	Q9BSI4	0.37799999999999995
P48729	S441	Q9BSI4	0.36
Q16539	S441	Q9BSI4	0.31
Q13976	S441	Q9BSI4	0.302
Q15418	S441	Q9BSI4	0.298
Q13315	S441	Q9BSI4	0.281
P17612	S441	Q9BSI4	0.258
P17252	S441	Q9BSI4	0.24600000000000002
Q00535	S441	Q9BSI4	0.21
P31749	S441	Q9BSI4	0.076
P17612	S447	Q9BSI4	0.49200000000000005
P49840	S447	Q9BSI4	0.462
Q15418	S447	Q9BSI4	0.457
Q13554	S447	Q9BSI4	0.43200000000000005
P06493	S447	Q9BSI4	0.36700000000000005
P48729	S447	Q9BSI4	0.366
P78527	S447	Q9BSI4	0.344
Q16539	S447	Q9BSI4	0.342
P68400	S447	Q9BSI4	0.33899999999999997
Q13976	S447	Q9BSI4	0.316
Q13315	S447	Q9BSI4	0.284
P17252	S447	Q9BSI4	0.18600000000000003
Q00535	S447	Q9BSI4	0.184
P31749	S447	Q9BSI4	0.08199999999999999
P17612	S448	Q9BSI4	0.759
P49840	S448	Q9BSI4	0.46799999999999997
Q15418	S448	Q9BSI4	0.465
Q13554	S448	Q9BSI4	0.449
P78527	S448	Q9BSI4	0.442
P06493	S448	Q9BSI4	0.43799999999999994
Q13315	S448	Q9BSI4	0.414
Q13976	S448	Q9BSI4	0.38299999999999995
P48729	S448	Q9BSI4	0.35600000000000004
P68400	S448	Q9BSI4	0.315
Q16539	S448	Q9BSI4	0.284
P31749	S448	Q9BSI4	0.25
Q00535	S448	Q9BSI4	0.23600000000000002
P17252	S448	Q9BSI4	0.153
Q00535	S15	Q9BSQ5	0.636
P49840	S15	Q9BSQ5	0.48700000000000004
Q16539	S15	Q9BSQ5	0.455
Q13554	S15	Q9BSQ5	0.424
P48729	S15	Q9BSQ5	0.35600000000000004
P78527	S15	Q9BSQ5	0.345
P06493	S15	Q9BSQ5	0.33899999999999997
Q13315	S15	Q9BSQ5	0.31
Q15418	S15	Q9BSQ5	0.298
P68400	S15	Q9BSQ5	0.268
Q13976	S15	Q9BSQ5	0.268
P17252	S15	Q9BSQ5	0.185
P17612	S15	Q9BSQ5	0.14300000000000002
P31749	S15	Q9BSQ5	0.092
P49840	S27	Q9BSQ5	0.45
Q13554	S27	Q9BSQ5	0.45
Q15418	S27	Q9BSQ5	0.439
P68400	S27	Q9BSQ5	0.43
P06493	S27	Q9BSQ5	0.42100000000000004
P48729	S27	Q9BSQ5	0.363
P78527	S27	Q9BSQ5	0.35
Q13976	S27	Q9BSQ5	0.325
Q13315	S27	Q9BSQ5	0.27399999999999997
Q16539	S27	Q9BSQ5	0.245
P17252	S27	Q9BSQ5	0.196
P17612	S27	Q9BSQ5	0.152
Q00535	S27	Q9BSQ5	0.138
P31749	S27	Q9BSQ5	0.077
P17252	T37	Q9BSQ5	0.8340000000000001
P49840	T37	Q9BSQ5	0.436
Q13554	T37	Q9BSQ5	0.43
P48729	T37	Q9BSQ5	0.358
P06493	T37	Q9BSQ5	0.353
Q16539	T37	Q9BSQ5	0.33799999999999997
P78527	T37	Q9BSQ5	0.335
P68400	T37	Q9BSQ5	0.318
Q13976	T37	Q9BSQ5	0.27399999999999997
Q15418	T37	Q9BSQ5	0.261
Q13315	T37	Q9BSQ5	0.23199999999999998
Q00535	T37	Q9BSQ5	0.17300000000000001
P17612	T37	Q9BSQ5	0.092
P31749	T37	Q9BSQ5	0.075
P17252	T44	Q9BSQ5	0.5579999999999999
Q13554	T44	Q9BSQ5	0.467
P49840	T44	Q9BSQ5	0.465
Q16539	T44	Q9BSQ5	0.39399999999999996
P06493	T44	Q9BSQ5	0.361
P48729	T44	Q9BSQ5	0.36
P78527	T44	Q9BSQ5	0.337
P68400	T44	Q9BSQ5	0.294
Q13976	T44	Q9BSQ5	0.289
P17612	T44	Q9BSQ5	0.252
Q15418	T44	Q9BSQ5	0.25
Q13315	T44	Q9BSQ5	0.243
P31749	T44	Q9BSQ5	0.2
Q00535	T44	Q9BSQ5	0.18100000000000002
P68400	S48	Q9BSQ5	0.523
P49840	S48	Q9BSQ5	0.45899999999999996
P78527	S48	Q9BSQ5	0.44
P06493	S48	Q9BSQ5	0.434
P48729	S48	Q9BSQ5	0.413
Q13554	S48	Q9BSQ5	0.41100000000000003
P17612	S48	Q9BSQ5	0.35700000000000004
Q13976	S48	Q9BSQ5	0.348
Q13315	S48	Q9BSQ5	0.324
Q16539	S48	Q9BSQ5	0.306
P17252	S48	Q9BSQ5	0.302
Q15418	S48	Q9BSQ5	0.281
Q00535	S48	Q9BSQ5	0.223
P31749	S48	Q9BSQ5	0.081
P17612	S60	Q9BSQ5	0.617
Q15418	S60	Q9BSQ5	0.578
P68400	S60	Q9BSQ5	0.53
Q13554	S60	Q9BSQ5	0.46399999999999997
P06493	S60	Q9BSQ5	0.461
Q13976	S60	Q9BSQ5	0.455
P49840	S60	Q9BSQ5	0.428
P48729	S60	Q9BSQ5	0.397
P78527	S60	Q9BSQ5	0.349
Q13315	S60	Q9BSQ5	0.33
Q16539	S60	Q9BSQ5	0.327
P31749	S60	Q9BSQ5	0.245
Q00535	S60	Q9BSQ5	0.18600000000000003
P17252	S60	Q9BSQ5	0.16
P00533	Y62	Q9BSQ5	0.493
P06213	Y62	Q9BSQ5	0.434
P12931	Y62	Q9BSQ5	0.33399999999999996
P00533	Y69	Q9BSQ5	0.408
P06213	Y69	Q9BSQ5	0.374
P12931	Y69	Q9BSQ5	0.33299999999999996
Q13976	T74	Q9BSQ5	0.49
P49840	T74	Q9BSQ5	0.429
Q13554	T74	Q9BSQ5	0.42200000000000004
P06493	T74	Q9BSQ5	0.401
P68400	T74	Q9BSQ5	0.382
P48729	T74	Q9BSQ5	0.358
P78527	T74	Q9BSQ5	0.34
Q16539	T74	Q9BSQ5	0.258
Q13315	T74	Q9BSQ5	0.23399999999999999
Q15418	T74	Q9BSQ5	0.201
P17612	T74	Q9BSQ5	0.18600000000000003
Q00535	T74	Q9BSQ5	0.149
P17252	T74	Q9BSQ5	0.087
P31749	T74	Q9BSQ5	0.078
P48729	S75	Q9BSQ5	0.49700000000000005
Q13554	S75	Q9BSQ5	0.466
P06493	S75	Q9BSQ5	0.45299999999999996
P49840	S75	Q9BSQ5	0.441
Q16539	S75	Q9BSQ5	0.36700000000000005
P78527	S75	Q9BSQ5	0.34600000000000003
Q13315	S75	Q9BSQ5	0.315
P17252	S75	Q9BSQ5	0.302
Q15418	S75	Q9BSQ5	0.284
P68400	S75	Q9BSQ5	0.266
Q13976	S75	Q9BSQ5	0.265
P17612	S75	Q9BSQ5	0.204
Q00535	S75	Q9BSQ5	0.193
P31749	S75	Q9BSQ5	0.094
P00533	Y79	Q9BSQ5	0.39299999999999996
P06213	Y79	Q9BSQ5	0.375
P12931	Y79	Q9BSQ5	0.33299999999999996
P06493	S83	Q9BSQ5	0.504
P49840	S83	Q9BSQ5	0.44
P68400	S83	Q9BSQ5	0.415
Q13554	S83	Q9BSQ5	0.414
P48729	S83	Q9BSQ5	0.366
P78527	S83	Q9BSQ5	0.349
Q13315	S83	Q9BSQ5	0.318
Q16539	S83	Q9BSQ5	0.29
Q13976	S83	Q9BSQ5	0.268
Q15418	S83	Q9BSQ5	0.22699999999999998
P17612	S83	Q9BSQ5	0.195
Q00535	S83	Q9BSQ5	0.17600000000000002
P17252	S83	Q9BSQ5	0.146
P31749	S83	Q9BSQ5	0.07400000000000001
P49840	S84	Q9BSQ5	0.47
Q13554	S84	Q9BSQ5	0.45399999999999996
P68400	S84	Q9BSQ5	0.401
P06493	S84	Q9BSQ5	0.39
P17612	S84	Q9BSQ5	0.376
P78527	S84	Q9BSQ5	0.371
P48729	S84	Q9BSQ5	0.369
Q13976	S84	Q9BSQ5	0.36200000000000004
Q13315	S84	Q9BSQ5	0.337
Q16539	S84	Q9BSQ5	0.311
Q15418	S84	Q9BSQ5	0.278
Q00535	S84	Q9BSQ5	0.157
P31749	S84	Q9BSQ5	0.085
P17252	S84	Q9BSQ5	0.069
P68400	T86	Q9BSQ5	0.431
P49840	T86	Q9BSQ5	0.42200000000000004
Q13554	T86	Q9BSQ5	0.413
P06493	T86	Q9BSQ5	0.408
P48729	T86	Q9BSQ5	0.368
Q13976	T86	Q9BSQ5	0.35100000000000003
P78527	T86	Q9BSQ5	0.33899999999999997
Q16539	T86	Q9BSQ5	0.301
P17252	T86	Q9BSQ5	0.268
Q13315	T86	Q9BSQ5	0.24
Q15418	T86	Q9BSQ5	0.218
Q00535	T86	Q9BSQ5	0.161
P17612	T86	Q9BSQ5	0.11699999999999999
P31749	T86	Q9BSQ5	0.081
P78527	T106	Q9BSQ5	0.49
Q13315	T106	Q9BSQ5	0.449
Q13554	T106	Q9BSQ5	0.435
P49840	T106	Q9BSQ5	0.42700000000000005
P06493	T106	Q9BSQ5	0.41700000000000004
P68400	T106	Q9BSQ5	0.41200000000000003
P48729	T106	Q9BSQ5	0.368
Q16539	T106	Q9BSQ5	0.341
Q13976	T106	Q9BSQ5	0.244
Q15418	T106	Q9BSQ5	0.243
Q00535	T106	Q9BSQ5	0.171
P17612	T106	Q9BSQ5	0.091
P31749	T106	Q9BSQ5	0.078
P17252	T106	Q9BSQ5	0.071
P06493	S114	Q9BSQ5	0.451
P78527	S114	Q9BSQ5	0.444
P17612	S114	Q9BSQ5	0.43200000000000005
P49840	S114	Q9BSQ5	0.431
P17252	S114	Q9BSQ5	0.42200000000000004
Q13554	S114	Q9BSQ5	0.41700000000000004
P68400	S114	Q9BSQ5	0.40299999999999997
P48729	S114	Q9BSQ5	0.391
Q16539	S114	Q9BSQ5	0.318
Q13976	S114	Q9BSQ5	0.309
Q15418	S114	Q9BSQ5	0.297
Q13315	S114	Q9BSQ5	0.281
Q00535	S114	Q9BSQ5	0.156
P31749	S114	Q9BSQ5	0.08
P06493	S116	Q9BSQ5	0.49200000000000005
P49840	S116	Q9BSQ5	0.43799999999999994
Q13554	S116	Q9BSQ5	0.431
P48729	S116	Q9BSQ5	0.39299999999999996
P78527	S116	Q9BSQ5	0.376
Q15418	S116	Q9BSQ5	0.344
P68400	S116	Q9BSQ5	0.342
Q16539	S116	Q9BSQ5	0.32
Q13976	S116	Q9BSQ5	0.304
P17252	S116	Q9BSQ5	0.29
Q13315	S116	Q9BSQ5	0.27899999999999997
P17612	S116	Q9BSQ5	0.198
Q00535	S116	Q9BSQ5	0.142
P31749	S116	Q9BSQ5	0.08
P06213	Y118	Q9BSQ5	0.37200000000000005
P00533	Y118	Q9BSQ5	0.34299999999999997
P12931	Y118	Q9BSQ5	0.324
P06493	S143	Q9BSQ5	0.515
P17252	S143	Q9BSQ5	0.48700000000000004
P68400	S143	Q9BSQ5	0.46399999999999997
P49840	S143	Q9BSQ5	0.446
Q13554	S143	Q9BSQ5	0.42200000000000004
P48729	S143	Q9BSQ5	0.36
P78527	S143	Q9BSQ5	0.35200000000000004
Q16539	S143	Q9BSQ5	0.306
Q13315	S143	Q9BSQ5	0.27699999999999997
Q13976	S143	Q9BSQ5	0.254
Q15418	S143	Q9BSQ5	0.24
Q00535	S143	Q9BSQ5	0.235
P17612	S143	Q9BSQ5	0.149
P31749	S143	Q9BSQ5	0.09
P06213	Y144	Q9BSQ5	0.442
P00533	Y144	Q9BSQ5	0.33299999999999996
P12931	Y144	Q9BSQ5	0.305
P49840	T157	Q9BSQ5	0.444
Q13554	T157	Q9BSQ5	0.435
P06493	T157	Q9BSQ5	0.401
P48729	T157	Q9BSQ5	0.365
Q16539	T157	Q9BSQ5	0.35
Q13976	T157	Q9BSQ5	0.34600000000000003
P78527	T157	Q9BSQ5	0.33799999999999997
P17252	T157	Q9BSQ5	0.335
Q15418	T157	Q9BSQ5	0.27
P68400	T157	Q9BSQ5	0.26899999999999996
Q13315	T157	Q9BSQ5	0.254
Q00535	T157	Q9BSQ5	0.231
P17612	T157	Q9BSQ5	0.131
P31749	T157	Q9BSQ5	0.09
P49840	S164	Q9BSQ5	0.517
Q16539	S164	Q9BSQ5	0.502
Q00535	S164	Q9BSQ5	0.49700000000000005
Q13554	S164	Q9BSQ5	0.449
P06493	S164	Q9BSQ5	0.436
P48729	S164	Q9BSQ5	0.37799999999999995
P78527	S164	Q9BSQ5	0.34299999999999997
P17612	S164	Q9BSQ5	0.326
Q13976	S164	Q9BSQ5	0.308
Q13315	S164	Q9BSQ5	0.307
Q15418	S164	Q9BSQ5	0.297
P68400	S164	Q9BSQ5	0.272
P31749	S164	Q9BSQ5	0.095
P17252	S164	Q9BSQ5	0.046
P78527	S166	Q9BSQ5	0.625
P06493	S166	Q9BSQ5	0.557
Q13315	S166	Q9BSQ5	0.529
P49840	S166	Q9BSQ5	0.444
Q13554	S166	Q9BSQ5	0.441
P68400	S166	Q9BSQ5	0.40299999999999997
P48729	S166	Q9BSQ5	0.381
Q13976	S166	Q9BSQ5	0.366
P17612	S166	Q9BSQ5	0.316
Q16539	S166	Q9BSQ5	0.293
Q15418	S166	Q9BSQ5	0.28
Q00535	S166	Q9BSQ5	0.18100000000000002
P31749	S166	Q9BSQ5	0.07200000000000001
P17252	S166	Q9BSQ5	0.064
P49840	S168	Q9BSQ5	0.45299999999999996
Q13554	S168	Q9BSQ5	0.444
P06493	S168	Q9BSQ5	0.418
P78527	S168	Q9BSQ5	0.39899999999999997
P68400	S168	Q9BSQ5	0.387
P48729	S168	Q9BSQ5	0.359
Q15418	S168	Q9BSQ5	0.32
Q13315	S168	Q9BSQ5	0.27399999999999997
P17252	S168	Q9BSQ5	0.264
P17612	S168	Q9BSQ5	0.252
Q16539	S168	Q9BSQ5	0.235
Q13976	S168	Q9BSQ5	0.22
Q00535	S168	Q9BSQ5	0.21
P31749	S168	Q9BSQ5	0.077
Q13554	S173	Q9BSQ5	0.46799999999999997
P06493	S173	Q9BSQ5	0.446
P49840	S173	Q9BSQ5	0.442
P48729	S173	Q9BSQ5	0.37200000000000005
P78527	S173	Q9BSQ5	0.34700000000000003
P68400	S173	Q9BSQ5	0.318
Q16539	S173	Q9BSQ5	0.28800000000000003
Q15418	S173	Q9BSQ5	0.284
Q13315	S173	Q9BSQ5	0.264
Q00535	S173	Q9BSQ5	0.24600000000000002
Q13976	S173	Q9BSQ5	0.22899999999999998
P17252	S173	Q9BSQ5	0.22399999999999998
P17612	S173	Q9BSQ5	0.134
P31749	S173	Q9BSQ5	0.075
P06493	S174	Q9BSQ5	0.53
P48729	S174	Q9BSQ5	0.473
P49840	S174	Q9BSQ5	0.462
Q13554	S174	Q9BSQ5	0.423
P78527	S174	Q9BSQ5	0.369
Q16539	S174	Q9BSQ5	0.325
P68400	S174	Q9BSQ5	0.313
Q13315	S174	Q9BSQ5	0.302
Q13976	S174	Q9BSQ5	0.28800000000000003
P17612	S174	Q9BSQ5	0.271
Q15418	S174	Q9BSQ5	0.253
Q00535	S174	Q9BSQ5	0.16
P17252	S174	Q9BSQ5	0.094
P31749	S174	Q9BSQ5	0.084
P17612	S178	Q9BSQ5	0.8029999999999999
Q15418	S178	Q9BSQ5	0.55
Q13554	S178	Q9BSQ5	0.475
P49840	S178	Q9BSQ5	0.46799999999999997
P06493	S178	Q9BSQ5	0.429
P48729	S178	Q9BSQ5	0.402
Q13315	S178	Q9BSQ5	0.36
Q13976	S178	Q9BSQ5	0.35
P78527	S178	Q9BSQ5	0.34600000000000003
Q16539	S178	Q9BSQ5	0.317
Q00535	S178	Q9BSQ5	0.3
P68400	S178	Q9BSQ5	0.256
P31749	S178	Q9BSQ5	0.233
P17252	S178	Q9BSQ5	0.16899999999999998
P06493	S181	Q9BSQ5	0.598
P78527	S181	Q9BSQ5	0.517
P68400	S181	Q9BSQ5	0.512
P48729	S181	Q9BSQ5	0.486
P49840	S181	Q9BSQ5	0.45799999999999996
Q13554	S181	Q9BSQ5	0.44799999999999995
P17612	S181	Q9BSQ5	0.34
Q13976	S181	Q9BSQ5	0.325
Q15418	S181	Q9BSQ5	0.302
Q13315	S181	Q9BSQ5	0.282
Q16539	S181	Q9BSQ5	0.262
Q00535	S181	Q9BSQ5	0.174
P17252	S181	Q9BSQ5	0.10400000000000001
P31749	S181	Q9BSQ5	0.076
P68400	S183	Q9BSQ5	0.46399999999999997
P06493	S183	Q9BSQ5	0.449
Q13554	S183	Q9BSQ5	0.442
P49840	S183	Q9BSQ5	0.439
P48729	S183	Q9BSQ5	0.396
P78527	S183	Q9BSQ5	0.358
Q15418	S183	Q9BSQ5	0.332
Q13315	S183	Q9BSQ5	0.282
Q16539	S183	Q9BSQ5	0.27399999999999997
Q13976	S183	Q9BSQ5	0.26
P17612	S183	Q9BSQ5	0.21
Q00535	S183	Q9BSQ5	0.21
P17252	S183	Q9BSQ5	0.13699999999999998
P31749	S183	Q9BSQ5	0.077
P06493	S185	Q9BSQ5	0.528
P49840	S185	Q9BSQ5	0.47100000000000003
P48729	S185	Q9BSQ5	0.466
Q13554	S185	Q9BSQ5	0.462
P68400	S185	Q9BSQ5	0.41100000000000003
P78527	S185	Q9BSQ5	0.35200000000000004
Q13315	S185	Q9BSQ5	0.318
Q00535	S185	Q9BSQ5	0.29600000000000004
Q16539	S185	Q9BSQ5	0.282
Q13976	S185	Q9BSQ5	0.266
Q15418	S185	Q9BSQ5	0.261
P17612	S185	Q9BSQ5	0.11599999999999999
P31749	S185	Q9BSQ5	0.077
P17252	S185	Q9BSQ5	0.071
P68400	S202	Q9BSQ5	0.536
P06493	S202	Q9BSQ5	0.511
Q13554	S202	Q9BSQ5	0.46799999999999997
P48729	S202	Q9BSQ5	0.455
P49840	S202	Q9BSQ5	0.434
P78527	S202	Q9BSQ5	0.34700000000000003
Q16539	S202	Q9BSQ5	0.32
P17252	S202	Q9BSQ5	0.266
Q13315	S202	Q9BSQ5	0.261
Q13976	S202	Q9BSQ5	0.258
Q15418	S202	Q9BSQ5	0.244
Q00535	S202	Q9BSQ5	0.146
P17612	S202	Q9BSQ5	0.11699999999999999
P31749	S202	Q9BSQ5	0.07400000000000001
P00533	Y221	Q9BSQ5	0.46
P12931	Y221	Q9BSQ5	0.43799999999999994
P06213	Y221	Q9BSQ5	0.39
P06493	T222	Q9BSQ5	0.491
P68400	T222	Q9BSQ5	0.47700000000000004
Q13554	T222	Q9BSQ5	0.45799999999999996
P49840	T222	Q9BSQ5	0.446
P48729	T222	Q9BSQ5	0.42
Q16539	T222	Q9BSQ5	0.34700000000000003
P78527	T222	Q9BSQ5	0.33899999999999997
Q13976	T222	Q9BSQ5	0.33
Q15418	T222	Q9BSQ5	0.264
Q13315	T222	Q9BSQ5	0.231
Q00535	T222	Q9BSQ5	0.166
P17612	T222	Q9BSQ5	0.105
P17252	T222	Q9BSQ5	0.083
P31749	T222	Q9BSQ5	0.075
P17252	S224	Q9BSQ5	0.539
Q13554	S224	Q9BSQ5	0.455
P49840	S224	Q9BSQ5	0.44
P68400	S224	Q9BSQ5	0.434
P48729	S224	Q9BSQ5	0.371
P06493	S224	Q9BSQ5	0.368
Q13976	S224	Q9BSQ5	0.35600000000000004
P78527	S224	Q9BSQ5	0.354
Q16539	S224	Q9BSQ5	0.321
Q13315	S224	Q9BSQ5	0.295
Q15418	S224	Q9BSQ5	0.287
P17612	S224	Q9BSQ5	0.21100000000000002
Q00535	S224	Q9BSQ5	0.19
P31749	S224	Q9BSQ5	0.08199999999999999
Q13554	T225	Q9BSQ5	0.45299999999999996
P49840	T225	Q9BSQ5	0.434
P68400	T225	Q9BSQ5	0.41
P48729	T225	Q9BSQ5	0.39399999999999996
P78527	T225	Q9BSQ5	0.35600000000000004
P06493	T225	Q9BSQ5	0.348
Q16539	T225	Q9BSQ5	0.332
Q13976	T225	Q9BSQ5	0.256
Q13315	T225	Q9BSQ5	0.235
Q15418	T225	Q9BSQ5	0.214
Q00535	T225	Q9BSQ5	0.16399999999999998
P17612	T225	Q9BSQ5	0.145
P31749	T225	Q9BSQ5	0.091
P17252	T225	Q9BSQ5	0.076
P06493	S238	Q9BSQ5	0.525
P49840	S238	Q9BSQ5	0.446
Q13554	S238	Q9BSQ5	0.436
P17612	S238	Q9BSQ5	0.37799999999999995
P48729	S238	Q9BSQ5	0.366
P17252	S238	Q9BSQ5	0.354
P68400	S238	Q9BSQ5	0.353
P78527	S238	Q9BSQ5	0.349
Q16539	S238	Q9BSQ5	0.314
Q13315	S238	Q9BSQ5	0.295
Q13976	S238	Q9BSQ5	0.244
Q15418	S238	Q9BSQ5	0.239
Q00535	S238	Q9BSQ5	0.17300000000000001
P31749	S238	Q9BSQ5	0.102
Q16539	T239	Q9BSQ5	0.5429999999999999
Q00535	T239	Q9BSQ5	0.5329999999999999
P49840	T239	Q9BSQ5	0.483
Q13554	T239	Q9BSQ5	0.445
P06493	T239	Q9BSQ5	0.42200000000000004
P48729	T239	Q9BSQ5	0.36
P78527	T239	Q9BSQ5	0.34700000000000003
P68400	T239	Q9BSQ5	0.325
Q15418	T239	Q9BSQ5	0.272
Q13315	T239	Q9BSQ5	0.237
Q13976	T239	Q9BSQ5	0.225
P17612	T239	Q9BSQ5	0.09699999999999999
P31749	T239	Q9BSQ5	0.092
P17252	T239	Q9BSQ5	0.08800000000000001
P49840	T241	Q9BSQ5	0.462
Q13554	T241	Q9BSQ5	0.44
P06493	T241	Q9BSQ5	0.418
Q16539	T241	Q9BSQ5	0.39299999999999996
P48729	T241	Q9BSQ5	0.365
P68400	T241	Q9BSQ5	0.359
P78527	T241	Q9BSQ5	0.34299999999999997
Q13976	T241	Q9BSQ5	0.309
Q13315	T241	Q9BSQ5	0.292
P17252	T241	Q9BSQ5	0.253
Q15418	T241	Q9BSQ5	0.225
Q00535	T241	Q9BSQ5	0.215
P17612	T241	Q9BSQ5	0.12
P31749	T241	Q9BSQ5	0.08900000000000001
P48729	S245	Q9BSQ5	0.47700000000000004
P49840	S245	Q9BSQ5	0.47600000000000003
P06493	S245	Q9BSQ5	0.456
Q13554	S245	Q9BSQ5	0.42100000000000004
P17612	S245	Q9BSQ5	0.405
Q13976	S245	Q9BSQ5	0.391
Q16539	S245	Q9BSQ5	0.366
P78527	S245	Q9BSQ5	0.359
P68400	S245	Q9BSQ5	0.354
Q13315	S245	Q9BSQ5	0.34
Q15418	S245	Q9BSQ5	0.311
Q00535	S245	Q9BSQ5	0.275
P17252	S245	Q9BSQ5	0.1
P31749	S245	Q9BSQ5	0.081
P68400	S248	Q9BSQ5	0.49700000000000005
P06493	S248	Q9BSQ5	0.442
Q13554	S248	Q9BSQ5	0.441
P49840	S248	Q9BSQ5	0.435
P48729	S248	Q9BSQ5	0.415
Q16539	S248	Q9BSQ5	0.4
P78527	S248	Q9BSQ5	0.34700000000000003
P17252	S248	Q9BSQ5	0.294
Q13315	S248	Q9BSQ5	0.282
Q15418	S248	Q9BSQ5	0.265
Q13976	S248	Q9BSQ5	0.23800000000000002
Q00535	S248	Q9BSQ5	0.20800000000000002
P17612	S248	Q9BSQ5	0.20199999999999999
P31749	S248	Q9BSQ5	0.09
P48729	S251	Q9BSQ5	0.512
P49840	S251	Q9BSQ5	0.45
Q13554	S251	Q9BSQ5	0.449
P06493	S251	Q9BSQ5	0.397
P68400	S251	Q9BSQ5	0.36200000000000004
P78527	S251	Q9BSQ5	0.355
P17252	S251	Q9BSQ5	0.32299999999999995
Q15418	S251	Q9BSQ5	0.306
Q13315	S251	Q9BSQ5	0.298
Q16539	S251	Q9BSQ5	0.28300000000000003
Q13976	S251	Q9BSQ5	0.276
P17612	S251	Q9BSQ5	0.174
Q00535	S251	Q9BSQ5	0.166
P31749	S251	Q9BSQ5	0.07400000000000001
P17252	S252	Q9BSQ5	0.7140000000000001
P68400	S252	Q9BSQ5	0.446
P06493	S252	Q9BSQ5	0.445
P49840	S252	Q9BSQ5	0.43700000000000006
Q13554	S252	Q9BSQ5	0.397
P48729	S252	Q9BSQ5	0.377
P78527	S252	Q9BSQ5	0.36700000000000005
Q13315	S252	Q9BSQ5	0.315
Q16539	S252	Q9BSQ5	0.27399999999999997
Q13976	S252	Q9BSQ5	0.257
Q15418	S252	Q9BSQ5	0.243
Q00535	S252	Q9BSQ5	0.218
P17612	S252	Q9BSQ5	0.125
P31749	S252	Q9BSQ5	0.09
P17252	T253	Q9BSQ5	0.5579999999999999
P06493	T253	Q9BSQ5	0.493
P68400	T253	Q9BSQ5	0.461
Q13554	T253	Q9BSQ5	0.41600000000000004
P49840	T253	Q9BSQ5	0.414
P48729	T253	Q9BSQ5	0.413
P78527	T253	Q9BSQ5	0.341
Q16539	T253	Q9BSQ5	0.315
Q13315	T253	Q9BSQ5	0.24600000000000002
Q15418	T253	Q9BSQ5	0.23800000000000002
Q13976	T253	Q9BSQ5	0.223
Q00535	T253	Q9BSQ5	0.162
P31749	T253	Q9BSQ5	0.08199999999999999
P17612	T253	Q9BSQ5	0.071
P68400	T260	Q9BSQ5	0.537
P49840	T260	Q9BSQ5	0.435
Q13554	T260	Q9BSQ5	0.429
Q13976	T260	Q9BSQ5	0.374
P78527	T260	Q9BSQ5	0.359
P48729	T260	Q9BSQ5	0.359
P06493	T260	Q9BSQ5	0.359
Q16539	T260	Q9BSQ5	0.34700000000000003
Q13315	T260	Q9BSQ5	0.25
Q15418	T260	Q9BSQ5	0.243
Q00535	T260	Q9BSQ5	0.14300000000000002
P17612	T260	Q9BSQ5	0.131
P17252	T260	Q9BSQ5	0.13
P31749	T260	Q9BSQ5	0.08
P06213	Y261	Q9BSQ5	0.47100000000000003
P12931	Y261	Q9BSQ5	0.444
P00533	Y261	Q9BSQ5	0.332
Q13554	S266	Q9BSQ5	0.44
P49840	S266	Q9BSQ5	0.44
P68400	S266	Q9BSQ5	0.42
P06493	S266	Q9BSQ5	0.419
P48729	S266	Q9BSQ5	0.401
Q16539	S266	Q9BSQ5	0.397
Q13315	S266	Q9BSQ5	0.354
P78527	S266	Q9BSQ5	0.344
P17612	S266	Q9BSQ5	0.33399999999999996
Q15418	S266	Q9BSQ5	0.31
Q13976	S266	Q9BSQ5	0.251
P17252	S266	Q9BSQ5	0.24100000000000002
Q00535	S266	Q9BSQ5	0.159
P31749	S266	Q9BSQ5	0.098
P06493	T267	Q9BSQ5	0.486
P49840	T267	Q9BSQ5	0.46399999999999997
P68400	T267	Q9BSQ5	0.45
Q13554	T267	Q9BSQ5	0.435
P48729	T267	Q9BSQ5	0.39899999999999997
Q16539	T267	Q9BSQ5	0.344
P78527	T267	Q9BSQ5	0.342
Q13315	T267	Q9BSQ5	0.271
P17252	T267	Q9BSQ5	0.243
Q15418	T267	Q9BSQ5	0.24100000000000002
Q13976	T267	Q9BSQ5	0.215
Q00535	T267	Q9BSQ5	0.18100000000000002
P31749	T267	Q9BSQ5	0.11599999999999999
P17612	T267	Q9BSQ5	0.08800000000000001
P06493	S273	Q9BSQ5	0.516
P68400	S273	Q9BSQ5	0.47700000000000004
P49840	S273	Q9BSQ5	0.457
Q13554	S273	Q9BSQ5	0.445
Q16539	S273	Q9BSQ5	0.418
P48729	S273	Q9BSQ5	0.36700000000000005
P78527	S273	Q9BSQ5	0.359
Q13315	S273	Q9BSQ5	0.315
P17252	S273	Q9BSQ5	0.292
Q15418	S273	Q9BSQ5	0.272
Q13976	S273	Q9BSQ5	0.265
Q00535	S273	Q9BSQ5	0.217
P17612	S273	Q9BSQ5	0.20600000000000002
P31749	S273	Q9BSQ5	0.083
Q16539	S280	Q9BSQ5	0.584
P49840	S280	Q9BSQ5	0.501
P06493	S280	Q9BSQ5	0.484
Q00535	S280	Q9BSQ5	0.446
Q13554	S280	Q9BSQ5	0.429
Q13315	S280	Q9BSQ5	0.37200000000000005
P48729	S280	Q9BSQ5	0.37
P78527	S280	Q9BSQ5	0.34299999999999997
P68400	S280	Q9BSQ5	0.306
Q15418	S280	Q9BSQ5	0.297
Q13976	S280	Q9BSQ5	0.21
P17252	S280	Q9BSQ5	0.196
P17612	S280	Q9BSQ5	0.16
P31749	S280	Q9BSQ5	0.096
P49840	S283	Q9BSQ5	0.478
Q13554	S283	Q9BSQ5	0.44
P48729	S283	Q9BSQ5	0.425
P06493	S283	Q9BSQ5	0.418
P68400	S283	Q9BSQ5	0.364
P17612	S283	Q9BSQ5	0.36200000000000004
P78527	S283	Q9BSQ5	0.361
Q16539	S283	Q9BSQ5	0.355
Q13315	S283	Q9BSQ5	0.32899999999999996
Q15418	S283	Q9BSQ5	0.273
Q13976	S283	Q9BSQ5	0.262
Q00535	S283	Q9BSQ5	0.185
P17252	S283	Q9BSQ5	0.12
P31749	S283	Q9BSQ5	0.09699999999999999
P68400	T285	Q9BSQ5	0.528
P06493	T285	Q9BSQ5	0.45299999999999996
P49840	T285	Q9BSQ5	0.44
Q13554	T285	Q9BSQ5	0.429
P48729	T285	Q9BSQ5	0.36700000000000005
P78527	T285	Q9BSQ5	0.344
Q13976	T285	Q9BSQ5	0.314
Q16539	T285	Q9BSQ5	0.306
Q15418	T285	Q9BSQ5	0.297
Q13315	T285	Q9BSQ5	0.23800000000000002
Q00535	T285	Q9BSQ5	0.22
P17612	T285	Q9BSQ5	0.134
P17252	T285	Q9BSQ5	0.11900000000000001
P31749	T285	Q9BSQ5	0.092
P68400	S287	Q9BSQ5	0.5579999999999999
P06493	S287	Q9BSQ5	0.462
Q15418	S287	Q9BSQ5	0.457
Q13554	S287	Q9BSQ5	0.446
P49840	S287	Q9BSQ5	0.44299999999999995
P17612	S287	Q9BSQ5	0.415
P48729	S287	Q9BSQ5	0.365
P78527	S287	Q9BSQ5	0.35100000000000003
Q13315	S287	Q9BSQ5	0.298
Q00535	S287	Q9BSQ5	0.278
Q16539	S287	Q9BSQ5	0.27399999999999997
Q13976	S287	Q9BSQ5	0.266
P31749	S287	Q9BSQ5	0.08900000000000001
P17252	S287	Q9BSQ5	0.086
P06493	S289	Q9BSQ5	0.505
P68400	S289	Q9BSQ5	0.45
P49840	S289	Q9BSQ5	0.439
Q13554	S289	Q9BSQ5	0.43200000000000005
P48729	S289	Q9BSQ5	0.376
P78527	S289	Q9BSQ5	0.34600000000000003
Q15418	S289	Q9BSQ5	0.31
Q13315	S289	Q9BSQ5	0.268
Q13976	S289	Q9BSQ5	0.268
Q16539	S289	Q9BSQ5	0.252
P17252	S289	Q9BSQ5	0.245
Q00535	S289	Q9BSQ5	0.204
P17612	S289	Q9BSQ5	0.139
P31749	S289	Q9BSQ5	0.073
P68400	S292	Q9BSQ5	0.436
Q13554	S292	Q9BSQ5	0.435
P49840	S292	Q9BSQ5	0.431
P06493	S292	Q9BSQ5	0.428
P48729	S292	Q9BSQ5	0.374
P78527	S292	Q9BSQ5	0.36700000000000005
Q16539	S292	Q9BSQ5	0.299
Q15418	S292	Q9BSQ5	0.295
Q13315	S292	Q9BSQ5	0.262
Q13976	S292	Q9BSQ5	0.228
P17612	S292	Q9BSQ5	0.16899999999999998
Q00535	S292	Q9BSQ5	0.149
P31749	S292	Q9BSQ5	0.09300000000000001
P17252	S292	Q9BSQ5	0.085
P06493	S294	Q9BSQ5	0.498
Q13554	S294	Q9BSQ5	0.45299999999999996
P68400	S294	Q9BSQ5	0.451
P49840	S294	Q9BSQ5	0.43200000000000005
P48729	S294	Q9BSQ5	0.37
P17612	S294	Q9BSQ5	0.364
P78527	S294	Q9BSQ5	0.363
Q16539	S294	Q9BSQ5	0.327
Q15418	S294	Q9BSQ5	0.308
Q13315	S294	Q9BSQ5	0.305
Q13976	S294	Q9BSQ5	0.298
Q00535	S294	Q9BSQ5	0.156
P31749	S294	Q9BSQ5	0.084
P17252	S294	Q9BSQ5	0.051
P68400	T296	Q9BSQ5	0.503
P06493	T296	Q9BSQ5	0.451
Q13554	T296	Q9BSQ5	0.433
P49840	T296	Q9BSQ5	0.43
P48729	T296	Q9BSQ5	0.373
P78527	T296	Q9BSQ5	0.33799999999999997
Q16539	T296	Q9BSQ5	0.31
Q13315	T296	Q9BSQ5	0.244
Q15418	T296	Q9BSQ5	0.244
Q13976	T296	Q9BSQ5	0.23800000000000002
Q00535	T296	Q9BSQ5	0.18
P17252	T296	Q9BSQ5	0.139
P17612	T296	Q9BSQ5	0.122
P31749	T296	Q9BSQ5	0.078
P06213	Y302	Q9BSQ5	0.47700000000000004
P00533	Y302	Q9BSQ5	0.375
P12931	Y302	Q9BSQ5	0.289
P17252	T305	Q9BSQ5	0.7559999999999999
P06493	T305	Q9BSQ5	0.466
P49840	T305	Q9BSQ5	0.44799999999999995
Q13554	T305	Q9BSQ5	0.423
Q16539	T305	Q9BSQ5	0.405
P48729	T305	Q9BSQ5	0.371
P78527	T305	Q9BSQ5	0.35
P68400	T305	Q9BSQ5	0.27
Q13976	T305	Q9BSQ5	0.264
Q15418	T305	Q9BSQ5	0.261
Q13315	T305	Q9BSQ5	0.252
Q00535	T305	Q9BSQ5	0.16699999999999998
P17612	T305	Q9BSQ5	0.145
P31749	T305	Q9BSQ5	0.078
P17252	T308	Q9BSQ5	0.7709999999999999
Q13554	T308	Q9BSQ5	0.456
P49840	T308	Q9BSQ5	0.436
Q13976	T308	Q9BSQ5	0.419
P06493	T308	Q9BSQ5	0.41100000000000003
P48729	T308	Q9BSQ5	0.38
Q16539	T308	Q9BSQ5	0.37
P78527	T308	Q9BSQ5	0.337
P68400	T308	Q9BSQ5	0.289
Q13315	T308	Q9BSQ5	0.235
Q15418	T308	Q9BSQ5	0.203
Q00535	T308	Q9BSQ5	0.16699999999999998
P17612	T308	Q9BSQ5	0.129
P31749	T308	Q9BSQ5	0.09699999999999999
Q13976	S311	Q9BSQ5	0.47700000000000004
P17612	S311	Q9BSQ5	0.439
P49840	S311	Q9BSQ5	0.43200000000000005
P06493	S311	Q9BSQ5	0.43200000000000005
Q13554	S311	Q9BSQ5	0.429
P17252	S311	Q9BSQ5	0.425
Q15418	S311	Q9BSQ5	0.415
P68400	S311	Q9BSQ5	0.382
P48729	S311	Q9BSQ5	0.381
Q16539	S311	Q9BSQ5	0.34700000000000003
P78527	S311	Q9BSQ5	0.345
Q13315	S311	Q9BSQ5	0.307
Q00535	S311	Q9BSQ5	0.13
P31749	S311	Q9BSQ5	0.086
P78527	S312	Q9BSQ5	0.608
Q13315	S312	Q9BSQ5	0.49200000000000005
P06493	S312	Q9BSQ5	0.45899999999999996
P49840	S312	Q9BSQ5	0.436
Q13554	S312	Q9BSQ5	0.43200000000000005
P48729	S312	Q9BSQ5	0.379
Q15418	S312	Q9BSQ5	0.35600000000000004
P68400	S312	Q9BSQ5	0.331
P17252	S312	Q9BSQ5	0.3
P31749	S312	Q9BSQ5	0.299
Q16539	S312	Q9BSQ5	0.293
Q13976	S312	Q9BSQ5	0.245
Q00535	S312	Q9BSQ5	0.182
P17612	S312	Q9BSQ5	0.138
P06213	Y325	Q9BSQ5	0.42
P12931	Y325	Q9BSQ5	0.344
P00533	Y325	Q9BSQ5	0.33299999999999996
P17612	S330	Q9BSQ5	0.513
P06493	S330	Q9BSQ5	0.461
P68400	S330	Q9BSQ5	0.456
Q13554	S330	Q9BSQ5	0.44799999999999995
P49840	S330	Q9BSQ5	0.435
P48729	S330	Q9BSQ5	0.366
P78527	S330	Q9BSQ5	0.344
Q13976	S330	Q9BSQ5	0.33299999999999996
Q15418	S330	Q9BSQ5	0.308
Q13315	S330	Q9BSQ5	0.29600000000000004
Q16539	S330	Q9BSQ5	0.292
P17252	S330	Q9BSQ5	0.196
Q00535	S330	Q9BSQ5	0.163
P31749	S330	Q9BSQ5	0.107
P12931	Y342	Q9BSQ5	0.392
P06213	Y342	Q9BSQ5	0.38799999999999996
P00533	Y342	Q9BSQ5	0.337
P17612	S345	Q9BSQ5	0.6459999999999999
P06493	S345	Q9BSQ5	0.461
Q13554	S345	Q9BSQ5	0.451
P49840	S345	Q9BSQ5	0.445
P48729	S345	Q9BSQ5	0.361
Q13976	S345	Q9BSQ5	0.358
P78527	S345	Q9BSQ5	0.337
P68400	S345	Q9BSQ5	0.28600000000000003
Q13315	S345	Q9BSQ5	0.28300000000000003
Q16539	S345	Q9BSQ5	0.28
Q15418	S345	Q9BSQ5	0.256
P17252	S345	Q9BSQ5	0.157
Q00535	S345	Q9BSQ5	0.145
P31749	S345	Q9BSQ5	0.08199999999999999
P06493	S362	Q9BSQ5	0.524
Q13315	S362	Q9BSQ5	0.504
P68400	S362	Q9BSQ5	0.501
Q13554	S362	Q9BSQ5	0.43799999999999994
P49840	S362	Q9BSQ5	0.42100000000000004
P78527	S362	Q9BSQ5	0.414
P48729	S362	Q9BSQ5	0.358
Q15418	S362	Q9BSQ5	0.336
Q13976	S362	Q9BSQ5	0.33299999999999996
Q16539	S362	Q9BSQ5	0.29600000000000004
P17612	S362	Q9BSQ5	0.175
Q00535	S362	Q9BSQ5	0.135
P31749	S362	Q9BSQ5	0.095
P17252	S362	Q9BSQ5	0.075
P17252	T371	Q9BSQ5	0.521
P49840	T371	Q9BSQ5	0.44299999999999995
Q13554	T371	Q9BSQ5	0.425
P48729	T371	Q9BSQ5	0.424
P68400	T371	Q9BSQ5	0.40299999999999997
Q16539	T371	Q9BSQ5	0.391
P06493	T371	Q9BSQ5	0.354
P78527	T371	Q9BSQ5	0.34299999999999997
Q13976	T371	Q9BSQ5	0.251
Q13315	T371	Q9BSQ5	0.247
Q15418	T371	Q9BSQ5	0.18
Q00535	T371	Q9BSQ5	0.172
P17612	T371	Q9BSQ5	0.111
P31749	T371	Q9BSQ5	0.09699999999999999
P68400	T382	Q9BSQ5	0.5579999999999999
P06493	T382	Q9BSQ5	0.45799999999999996
P49840	T382	Q9BSQ5	0.44299999999999995
Q13554	T382	Q9BSQ5	0.43200000000000005
P48729	T382	Q9BSQ5	0.358
Q13976	T382	Q9BSQ5	0.35700000000000004
P78527	T382	Q9BSQ5	0.344
Q16539	T382	Q9BSQ5	0.295
Q13315	T382	Q9BSQ5	0.248
Q15418	T382	Q9BSQ5	0.22399999999999998
Q00535	T382	Q9BSQ5	0.187
P17612	T382	Q9BSQ5	0.127
P31749	T382	Q9BSQ5	0.08800000000000001
P17252	T382	Q9BSQ5	0.071
P17252	S384	Q9BSQ5	0.636
P06493	S384	Q9BSQ5	0.513
P49840	S384	Q9BSQ5	0.44799999999999995
Q13554	S384	Q9BSQ5	0.435
P48729	S384	Q9BSQ5	0.369
P78527	S384	Q9BSQ5	0.35100000000000003
Q16539	S384	Q9BSQ5	0.322
P68400	S384	Q9BSQ5	0.314
Q13315	S384	Q9BSQ5	0.307
Q00535	S384	Q9BSQ5	0.262
Q13976	S384	Q9BSQ5	0.256
Q15418	S384	Q9BSQ5	0.24600000000000002
P17612	S384	Q9BSQ5	0.152
P31749	S384	Q9BSQ5	0.105
P17252	S393	Q9BSQ5	0.703
P17612	S393	Q9BSQ5	0.633
Q15418	S393	Q9BSQ5	0.591
P49840	S393	Q9BSQ5	0.473
Q13554	S393	Q9BSQ5	0.46799999999999997
P06493	S393	Q9BSQ5	0.4
P48729	S393	Q9BSQ5	0.392
Q13976	S393	Q9BSQ5	0.37200000000000005
P78527	S393	Q9BSQ5	0.35200000000000004
Q16539	S393	Q9BSQ5	0.34700000000000003
P31749	S393	Q9BSQ5	0.325
Q00535	S393	Q9BSQ5	0.29100000000000004
Q13315	S393	Q9BSQ5	0.281
P68400	S393	Q9BSQ5	0.23399999999999999
P17252	T394	Q9BSQ5	0.8959999999999999
P49840	T394	Q9BSQ5	0.46299999999999997
P06493	T394	Q9BSQ5	0.43
Q13554	T394	Q9BSQ5	0.423
P48729	T394	Q9BSQ5	0.377
Q15418	T394	Q9BSQ5	0.377
P78527	T394	Q9BSQ5	0.34299999999999997
Q16539	T394	Q9BSQ5	0.34
P31749	T394	Q9BSQ5	0.304
P68400	T394	Q9BSQ5	0.293
Q13976	T394	Q9BSQ5	0.293
Q00535	T394	Q9BSQ5	0.244
Q13315	T394	Q9BSQ5	0.23399999999999999
P17612	T394	Q9BSQ5	0.153
P06493	T395	Q9BSQ5	0.521
P49840	T395	Q9BSQ5	0.45799999999999996
Q13554	T395	Q9BSQ5	0.42200000000000004
P48729	T395	Q9BSQ5	0.4
P78527	T395	Q9BSQ5	0.342
P68400	T395	Q9BSQ5	0.33799999999999997
Q13976	T395	Q9BSQ5	0.3
Q15418	T395	Q9BSQ5	0.29100000000000004
P17252	T395	Q9BSQ5	0.27399999999999997
Q16539	T395	Q9BSQ5	0.266
Q13315	T395	Q9BSQ5	0.23600000000000002
Q00535	T395	Q9BSQ5	0.22699999999999998
P31749	T395	Q9BSQ5	0.163
P17612	T395	Q9BSQ5	0.11599999999999999
P06493	S396	Q9BSQ5	0.522
Q13554	S396	Q9BSQ5	0.46799999999999997
P48729	S396	Q9BSQ5	0.423
P49840	S396	Q9BSQ5	0.414
P78527	S396	Q9BSQ5	0.36
Q15418	S396	Q9BSQ5	0.303
P68400	S396	Q9BSQ5	0.301
Q13976	S396	Q9BSQ5	0.287
Q16539	S396	Q9BSQ5	0.265
Q13315	S396	Q9BSQ5	0.261
P17612	S396	Q9BSQ5	0.25
Q00535	S396	Q9BSQ5	0.171
P17252	S396	Q9BSQ5	0.146
P31749	S396	Q9BSQ5	0.087
P17252	S397	Q9BSQ5	0.562
P48729	S397	Q9BSQ5	0.561
Q13554	S397	Q9BSQ5	0.457
P06493	S397	Q9BSQ5	0.434
P49840	S397	Q9BSQ5	0.428
P78527	S397	Q9BSQ5	0.38
Q15418	S397	Q9BSQ5	0.33899999999999997
Q00535	S397	Q9BSQ5	0.315
P68400	S397	Q9BSQ5	0.285
Q16539	S397	Q9BSQ5	0.278
Q13976	S397	Q9BSQ5	0.276
Q13315	S397	Q9BSQ5	0.266
P17612	S397	Q9BSQ5	0.21899999999999997
P31749	S397	Q9BSQ5	0.086
P06493	S398	Q9BSQ5	0.515
Q13554	S398	Q9BSQ5	0.424
P49840	S398	Q9BSQ5	0.424
P48729	S398	Q9BSQ5	0.375
P78527	S398	Q9BSQ5	0.37
P68400	S398	Q9BSQ5	0.322
Q15418	S398	Q9BSQ5	0.31
Q13976	S398	Q9BSQ5	0.301
Q13315	S398	Q9BSQ5	0.284
Q16539	S398	Q9BSQ5	0.281
P17612	S398	Q9BSQ5	0.185
Q00535	S398	Q9BSQ5	0.157
P17252	S398	Q9BSQ5	0.154
P31749	S398	Q9BSQ5	0.087
P17252	T399	Q9BSQ5	0.495
P06493	T399	Q9BSQ5	0.42700000000000005
Q13554	T399	Q9BSQ5	0.424
P49840	T399	Q9BSQ5	0.423
P48729	T399	Q9BSQ5	0.386
P78527	T399	Q9BSQ5	0.35100000000000003
Q16539	T399	Q9BSQ5	0.318
P68400	T399	Q9BSQ5	0.308
Q00535	T399	Q9BSQ5	0.242
Q13315	T399	Q9BSQ5	0.24100000000000002
Q13976	T399	Q9BSQ5	0.226
Q15418	T399	Q9BSQ5	0.191
P31749	T399	Q9BSQ5	0.077
P17612	T399	Q9BSQ5	0.07400000000000001
P48729	T400	Q9BSQ5	0.574
P49840	T400	Q9BSQ5	0.44799999999999995
Q13554	T400	Q9BSQ5	0.436
P06493	T400	Q9BSQ5	0.415
P68400	T400	Q9BSQ5	0.348
P78527	T400	Q9BSQ5	0.341
Q00535	T400	Q9BSQ5	0.34
Q16539	T400	Q9BSQ5	0.326
Q13976	T400	Q9BSQ5	0.26899999999999996
Q13315	T400	Q9BSQ5	0.247
Q15418	T400	Q9BSQ5	0.23600000000000002
P17252	T400	Q9BSQ5	0.233
P17612	T400	Q9BSQ5	0.142
P31749	T400	Q9BSQ5	0.077
P06493	T406	Q9BSQ5	0.511
P49840	T406	Q9BSQ5	0.44799999999999995
Q13554	T406	Q9BSQ5	0.447
P48729	T406	Q9BSQ5	0.38299999999999995
P78527	T406	Q9BSQ5	0.353
P17612	T406	Q9BSQ5	0.33899999999999997
Q16539	T406	Q9BSQ5	0.33399999999999996
P68400	T406	Q9BSQ5	0.33399999999999996
Q13976	T406	Q9BSQ5	0.298
Q15418	T406	Q9BSQ5	0.27399999999999997
Q13315	T406	Q9BSQ5	0.244
P17252	T406	Q9BSQ5	0.22399999999999998
Q00535	T406	Q9BSQ5	0.20199999999999999
P31749	T406	Q9BSQ5	0.10300000000000001
P17252	S408	Q9BSQ5	0.7340000000000001
P06493	S408	Q9BSQ5	0.444
Q13554	S408	Q9BSQ5	0.44
P49840	S408	Q9BSQ5	0.435
P78527	S408	Q9BSQ5	0.402
P68400	S408	Q9BSQ5	0.401
P48729	S408	Q9BSQ5	0.36
Q15418	S408	Q9BSQ5	0.301
Q13976	S408	Q9BSQ5	0.284
Q13315	S408	Q9BSQ5	0.281
Q16539	S408	Q9BSQ5	0.266
Q00535	S408	Q9BSQ5	0.23
P17612	S408	Q9BSQ5	0.23
P31749	S408	Q9BSQ5	0.086
P06493	S409	Q9BSQ5	0.496
P68400	S409	Q9BSQ5	0.48100000000000004
P49840	S409	Q9BSQ5	0.45899999999999996
Q13554	S409	Q9BSQ5	0.445
P48729	S409	Q9BSQ5	0.384
P78527	S409	Q9BSQ5	0.35
Q15418	S409	Q9BSQ5	0.345
Q13315	S409	Q9BSQ5	0.344
Q13976	S409	Q9BSQ5	0.318
Q16539	S409	Q9BSQ5	0.302
P31749	S409	Q9BSQ5	0.23199999999999998
Q00535	S409	Q9BSQ5	0.21600000000000003
P17612	S409	Q9BSQ5	0.209
P17252	S409	Q9BSQ5	0.18600000000000003
P49840	S413	Q9BSQ5	0.45799999999999996
Q13554	S413	Q9BSQ5	0.451
Q13976	S413	Q9BSQ5	0.40299999999999997
P78527	S413	Q9BSQ5	0.386
P68400	S413	Q9BSQ5	0.373
P48729	S413	Q9BSQ5	0.365
P06493	S413	Q9BSQ5	0.36
Q00535	S413	Q9BSQ5	0.314
Q16539	S413	Q9BSQ5	0.308
Q13315	S413	Q9BSQ5	0.28300000000000003
Q15418	S413	Q9BSQ5	0.257
P17612	S413	Q9BSQ5	0.215
P17252	S413	Q9BSQ5	0.18899999999999997
P31749	S413	Q9BSQ5	0.092
P68400	S416	Q9BSQ5	0.618
P48729	S416	Q9BSQ5	0.5920000000000001
P49840	S416	Q9BSQ5	0.46399999999999997
Q13554	S416	Q9BSQ5	0.449
P06493	S416	Q9BSQ5	0.431
P78527	S416	Q9BSQ5	0.344
Q15418	S416	Q9BSQ5	0.322
Q13315	S416	Q9BSQ5	0.295
Q16539	S416	Q9BSQ5	0.29100000000000004
Q13976	S416	Q9BSQ5	0.242
Q00535	S416	Q9BSQ5	0.193
P17252	S416	Q9BSQ5	0.16399999999999998
P17612	S416	Q9BSQ5	0.132
P31749	S416	Q9BSQ5	0.099
P17612	S426	Q9BSQ5	0.685
Q15418	S426	Q9BSQ5	0.539
P49840	S426	Q9BSQ5	0.469
Q13976	S426	Q9BSQ5	0.465
Q13554	S426	Q9BSQ5	0.456
P06493	S426	Q9BSQ5	0.444
P68400	S426	Q9BSQ5	0.42700000000000005
P48729	S426	Q9BSQ5	0.381
P78527	S426	Q9BSQ5	0.337
Q13315	S426	Q9BSQ5	0.327
P31749	S426	Q9BSQ5	0.252
Q16539	S426	Q9BSQ5	0.249
Q00535	S426	Q9BSQ5	0.20199999999999999
P17252	S426	Q9BSQ5	0.124
P68400	S429	Q9BSQ5	0.581
Q13554	S429	Q9BSQ5	0.45299999999999996
P06493	S429	Q9BSQ5	0.446
P49840	S429	Q9BSQ5	0.419
P48729	S429	Q9BSQ5	0.36700000000000005
P78527	S429	Q9BSQ5	0.353
Q15418	S429	Q9BSQ5	0.32
Q13976	S429	Q9BSQ5	0.289
Q13315	S429	Q9BSQ5	0.276
P17612	S429	Q9BSQ5	0.264
Q16539	S429	Q9BSQ5	0.252
Q00535	S429	Q9BSQ5	0.141
P17252	S429	Q9BSQ5	0.079
P31749	S429	Q9BSQ5	0.078
P68400	S430	Q9BSQ5	0.6659999999999999
P06493	S430	Q9BSQ5	0.499
P48729	S430	Q9BSQ5	0.45299999999999996
P49840	S430	Q9BSQ5	0.44299999999999995
Q13554	S430	Q9BSQ5	0.43
P78527	S430	Q9BSQ5	0.361
Q13976	S430	Q9BSQ5	0.355
Q13315	S430	Q9BSQ5	0.297
P17252	S430	Q9BSQ5	0.28600000000000003
Q15418	S430	Q9BSQ5	0.284
Q16539	S430	Q9BSQ5	0.245
P17612	S430	Q9BSQ5	0.225
Q00535	S430	Q9BSQ5	0.198
P31749	S430	Q9BSQ5	0.08
P06493	S438	Q9BSQ5	0.517
P49840	S438	Q9BSQ5	0.47
P68400	S438	Q9BSQ5	0.449
Q13554	S438	Q9BSQ5	0.424
P78527	S438	Q9BSQ5	0.368
Q13315	S438	Q9BSQ5	0.36700000000000005
P48729	S438	Q9BSQ5	0.359
Q15418	S438	Q9BSQ5	0.302
P17612	S438	Q9BSQ5	0.26
Q13976	S438	Q9BSQ5	0.252
Q16539	S438	Q9BSQ5	0.243
Q00535	S438	Q9BSQ5	0.185
P17252	S438	Q9BSQ5	0.114
P31749	S438	Q9BSQ5	0.106
Q13554	S443	Q9BSQ5	0.461
P49840	S443	Q9BSQ5	0.451
P06493	S443	Q9BSQ5	0.40700000000000003
P68400	S443	Q9BSQ5	0.402
P48729	S443	Q9BSQ5	0.371
P78527	S443	Q9BSQ5	0.345
Q13976	S443	Q9BSQ5	0.32799999999999996
Q15418	S443	Q9BSQ5	0.312
Q13315	S443	Q9BSQ5	0.301
Q16539	S443	Q9BSQ5	0.27899999999999997
P17612	S443	Q9BSQ5	0.185
Q00535	S443	Q9BSQ5	0.179
P31749	S443	Q9BSQ5	0.078
P17252	S443	Q9BSQ5	0.073
P68400	T4	Q9BUL8	0.49700000000000005
P78527	T4	Q9BUL8	0.46399999999999997
P49840	T4	Q9BUL8	0.451
P48729	T4	Q9BUL8	0.442
Q13976	T4	Q9BUL8	0.423
Q13554	T4	Q9BUL8	0.418
P06493	T4	Q9BUL8	0.36200000000000004
Q16539	T4	Q9BUL8	0.324
Q15418	T4	Q9BUL8	0.298
Q13315	T4	Q9BUL8	0.276
P17252	T4	Q9BUL8	0.24600000000000002
P17612	T4	Q9BUL8	0.245
Q00535	T4	Q9BUL8	0.161
P31749	T4	Q9BUL8	0.096
P06493	T14	Q9BUL8	0.467
P49840	T14	Q9BUL8	0.462
P68400	T14	Q9BUL8	0.442
Q13554	T14	Q9BUL8	0.435
P48729	T14	Q9BUL8	0.38299999999999995
P78527	T14	Q9BUL8	0.348
Q13976	T14	Q9BUL8	0.268
P17252	T14	Q9BUL8	0.264
Q13315	T14	Q9BUL8	0.249
Q16539	T14	Q9BUL8	0.239
Q15418	T14	Q9BUL8	0.22699999999999998
Q00535	T14	Q9BUL8	0.154
P17612	T14	Q9BUL8	0.149
P31749	T14	Q9BUL8	0.086
P49840	T15	Q9BUL8	0.446
Q13554	T15	Q9BUL8	0.424
P68400	T15	Q9BUL8	0.419
P06493	T15	Q9BUL8	0.39
P48729	T15	Q9BUL8	0.375
Q16539	T15	Q9BUL8	0.354
P78527	T15	Q9BUL8	0.33799999999999997
Q13976	T15	Q9BUL8	0.29
Q13315	T15	Q9BUL8	0.239
Q15418	T15	Q9BUL8	0.213
P17252	T15	Q9BUL8	0.21
Q00535	T15	Q9BUL8	0.151
P31749	T15	Q9BUL8	0.10099999999999999
P17612	T15	Q9BUL8	0.07400000000000001
P49840	S16	Q9BUL8	0.467
Q13554	S16	Q9BUL8	0.45899999999999996
P78527	S16	Q9BUL8	0.386
P06493	S16	Q9BUL8	0.379
P48729	S16	Q9BUL8	0.379
P68400	S16	Q9BUL8	0.371
Q16539	S16	Q9BUL8	0.33399999999999996
Q15418	S16	Q9BUL8	0.305
Q13315	S16	Q9BUL8	0.294
Q00535	S16	Q9BUL8	0.261
Q13976	S16	Q9BUL8	0.254
P17612	S16	Q9BUL8	0.203
P31749	S16	Q9BUL8	0.1
P17252	S16	Q9BUL8	0.1
P06493	S19	Q9BUL8	0.46299999999999997
Q13554	S19	Q9BUL8	0.449
P49840	S19	Q9BUL8	0.429
P68400	S19	Q9BUL8	0.38299999999999995
P78527	S19	Q9BUL8	0.375
P48729	S19	Q9BUL8	0.366
Q13976	S19	Q9BUL8	0.327
Q13315	S19	Q9BUL8	0.322
P17612	S19	Q9BUL8	0.304
Q16539	S19	Q9BUL8	0.292
Q15418	S19	Q9BUL8	0.24600000000000002
Q00535	S19	Q9BUL8	0.174
P17252	S19	Q9BUL8	0.12300000000000001
P31749	S19	Q9BUL8	0.083
P12931	Y23	Q9BUL8	0.506
P06213	Y23	Q9BUL8	0.445
P00533	Y23	Q9BUL8	0.35
P06213	Y27	Q9BUL8	0.39899999999999997
P00533	Y27	Q9BUL8	0.364
P12931	Y27	Q9BUL8	0.345
P17612	S39	Q9BUL8	0.596
P49840	S39	Q9BUL8	0.444
Q13554	S39	Q9BUL8	0.442
P78527	S39	Q9BUL8	0.395
Q16539	S39	Q9BUL8	0.387
P48729	S39	Q9BUL8	0.375
P06493	S39	Q9BUL8	0.358
P17252	S39	Q9BUL8	0.349
Q13976	S39	Q9BUL8	0.33399999999999996
Q13315	S39	Q9BUL8	0.3
P68400	S39	Q9BUL8	0.294
Q15418	S39	Q9BUL8	0.252
Q00535	S39	Q9BUL8	0.16399999999999998
P31749	S39	Q9BUL8	0.099
P17252	T43	Q9BUL8	0.894
P49840	T43	Q9BUL8	0.44299999999999995
Q13554	T43	Q9BUL8	0.431
P48729	T43	Q9BUL8	0.377
P78527	T43	Q9BUL8	0.35200000000000004
P06493	T43	Q9BUL8	0.33799999999999997
Q16539	T43	Q9BUL8	0.29600000000000004
P68400	T43	Q9BUL8	0.295
Q15418	T43	Q9BUL8	0.264
Q13315	T43	Q9BUL8	0.23399999999999999
Q13976	T43	Q9BUL8	0.22899999999999998
Q00535	T43	Q9BUL8	0.19699999999999998
P17612	T43	Q9BUL8	0.10099999999999999
P31749	T43	Q9BUL8	0.07400000000000001
Q13315	T59	Q9BUL8	0.48700000000000004
P78527	T59	Q9BUL8	0.467
P49840	T59	Q9BUL8	0.439
Q13554	T59	Q9BUL8	0.429
P68400	T59	Q9BUL8	0.39799999999999996
P48729	T59	Q9BUL8	0.39
P06493	T59	Q9BUL8	0.371
Q16539	T59	Q9BUL8	0.332
Q13976	T59	Q9BUL8	0.245
Q15418	T59	Q9BUL8	0.226
Q00535	T59	Q9BUL8	0.17800000000000002
P17252	T59	Q9BUL8	0.135
P17612	T59	Q9BUL8	0.11900000000000001
P31749	T59	Q9BUL8	0.091
P49840	S71	Q9BUL8	0.43200000000000005
Q13554	S71	Q9BUL8	0.42200000000000004
P06493	S71	Q9BUL8	0.392
P68400	S71	Q9BUL8	0.369
P48729	S71	Q9BUL8	0.364
P78527	S71	Q9BUL8	0.34299999999999997
Q13976	S71	Q9BUL8	0.32799999999999996
Q13315	S71	Q9BUL8	0.308
Q16539	S71	Q9BUL8	0.295
Q15418	S71	Q9BUL8	0.289
P17612	S71	Q9BUL8	0.28300000000000003
Q00535	S71	Q9BUL8	0.142
P17252	S71	Q9BUL8	0.121
P31749	S71	Q9BUL8	0.08199999999999999
P68400	T77	Q9BUL8	0.45
P49840	T77	Q9BUL8	0.442
Q13554	T77	Q9BUL8	0.42700000000000005
P48729	T77	Q9BUL8	0.37799999999999995
[truncated: 998,000+ more rows]
