# Supplementary material for: Accurate prediction of kinase-substrate networks using knowledge graphs
Source: PLoS Comput Biol. 2020 Dec 3;16(12):e1007578. doi: 10.1371/journal.pcbi.1007578 (PMC7738173; doi:10.1371/journal.pcbi.1007578)
Supplement: S2 Data — (TBZ) [file pcbi.1007578.s009.tbz › predictions-related/networkin_big_data_1.1.csv]

Kinase	Location	Substrate	Score
P42684	y117	Q9NY61	0.151
P42684	y117	Q9NY61	0.22399999999999998
P42684	y117	Q9NY61	0.158
P42684	y117	Q9NY61	0.9940000000000001
P51451	y117	Q9NY61	0.228
P51451	y117	Q9NY61	1.18
P51813	y117	Q9NY61	0.175
P51813	y117	Q9NY61	1.018
Q06187	y117	Q9NY61	0.0
Q06187	y117	Q9NY61	1.018
Q13882	y117	Q9NY61	0.228
Q13882	y117	Q9NY61	0.971
P07333	y117	Q9NY61	0.0
P29317	y117	Q9NY61	0.168
P29320	y117	Q9NY61	0.217
P54764	y117	Q9NY61	0.22
P54762	y117	Q9NY61	0.168
P29323	y117	Q9NY61	0.168
P54753	y117	Q9NY61	0.168
P04626	y117	Q9NY61	0.221
Q15303	y117	Q9NY61	0.132
P17948	y117	Q9NY61	0.138
P36888	y117	Q9NY61	0.05
P42685	y117	Q9NY61	0.23600000000000002
P42685	y117	Q9NY61	0.45299999999999996
P09769	y117	Q9NY61	0.228
P09769	y117	Q9NY61	1.443
P06241	y117	Q9NY61	0.0
P06241	y117	Q9NY61	1.18
P08631	y117	Q9NY61	0.0
P08631	y117	Q9NY61	1.18
P08069	y117	Q9NY61	0.40299999999999997
Q08881	y117	Q9NY61	0.16399999999999998
Q08881	y117	Q9NY61	1.018
P06213	y117	Q9NY61	0.124
P35968	y117	Q9NY61	0.0
P10721	y117	Q9NY61	0.05
P06239	y117	Q9NY61	0.0
P06239	y117	Q9NY61	1.18
P07948	y117	Q9NY61	0.156
P07948	y117	Q9NY61	1.18
Q02750	y117	Q9NY61	0.506
P36507	y117	Q9NY61	0.273
P46734	y117	Q9NY61	0.272
P45985	y117	Q9NY61	0.245
Q13163	y117	Q9NY61	0.278
P52564	y117	Q9NY61	0.239
O14733	y117	Q9NY61	0.5
P16234	y117	Q9NY61	0.049
P09619	y117	Q9NY61	0.0
Q04912	y117	Q9NY61	0.168
P04629	y117	Q9NY61	0.929
Q16620	y117	Q9NY61	0.0
Q16288	y117	Q9NY61	0.341
P42681	y117	Q9NY61	0.16399999999999998
P42681	y117	Q9NY61	1.018
P42680	y117	Q9NY61	0.16399999999999998
P42680	y117	Q9NY61	1.018
P29597	y117	Q9NY61	0.0
P07947	y117	Q9NY61	0.228
P07947	y117	Q9NY61	1.18
Q13705	s143	Q9NY61	0.36
Q13131	s143	Q9NY61	0.16399999999999998
P54646	s143	Q9NY61	0.165
P10398	s143	Q9NY61	0.35100000000000003
Q13315	s143	Q9NY61	0.0
O14965	s143	Q9NY61	0.0
Q96GD4	s143	Q9NY61	0.0
Q9UQB9	s143	Q9NY61	0.166
P06493	s143	Q9NY61	0.023
P24941	s143	Q9NY61	0.031
Q00526	s143	Q9NY61	0.233
P11802	s143	Q9NY61	1.558
Q00535	s143	Q9NY61	0.0
Q00534	s143	Q9NY61	0.6659999999999999
P50613	s143	Q9NY61	0.063
P48729	s143	Q9NY61	0.22399999999999998
Q8N752	s143	Q9NY61	0.16699999999999998
P48730	s143	Q9NY61	0.0
P49674	s143	Q9NY61	0.16699999999999998
Q9HCP0	s143	Q9NY61	0.16699999999999998
P78368	s143	Q9NY61	0.16699999999999998
P19784	s143	Q9NY61	0.018000000000000002
P68400	s143	Q9NY61	0.006999999999999999
P49759	s143	Q9NY61	0.491
P49760	s143	Q9NY61	0.491
P49761	s143	Q9NY61	0.491
Q9HAZ1	s143	Q9NY61	0.491
Q9UQM7	s143	Q9NY61	1.022
Q13554	s143	Q9NY61	0.371
Q13557	s143	Q9NY61	0.301
Q13555	s143	Q9NY61	0.496
Q16566	s143	Q9NY61	0.0
Q14012	s143	Q9NY61	0.16399999999999998
Q6P2M8	s143	Q9NY61	0.16399999999999998
Q8IU85	s143	Q9NY61	0.16399999999999998
Q96NX5	s143	Q9NY61	0.16399999999999998
Q9BX84	s143	Q9NY61	0.28
Q09013	s143	Q9NY61	0.303
P78527	s143	Q9NY61	0.0
P19525	s143	Q9NY61	0.0
Q15835	s143	Q9NY61	0.163
P25098	s143	Q9NY61	0.0
P35626	s143	Q9NY61	0.163
P32298	s143	Q9NY61	0.163
P34947	s143	Q9NY61	0.16399999999999998
P43250	s143	Q9NY61	0.163
Q8WTQ7	s143	Q9NY61	0.163
P49840	s143	Q9NY61	0.084
P49841	s143	Q9NY61	0.0
Q86Z02	s143	Q9NY61	0.20800000000000002
Q9H2X6	s143	Q9NY61	0.564
Q8TF76	s143	Q9NY61	0.17
Q9UPZ9	s143	Q9NY61	0.47200000000000003
O15111	s143	Q9NY61	1.248
O14920	s143	Q9NY61	0.0
P20794	s143	Q9NY61	0.47200000000000003
Q02750	s143	Q9NY61	0.08800000000000001
P36507	s143	Q9NY61	0.048
P46734	s143	Q9NY61	0.047
P45985	s143	Q9NY61	0.043
Q13163	s143	Q9NY61	0.049
P52564	s143	Q9NY61	0.042
O14733	s143	Q9NY61	0.087
P28482	s143	Q9NY61	0.292
P53779	s143	Q9NY61	0.235
P27361	s143	Q9NY61	0.282
Q13164	s143	Q9NY61	0.0
P45983	s143	Q9NY61	0.5920000000000001
P45984	s143	Q9NY61	1.298
Q16644	s143	Q9NY61	0.215
Q8IW41	s143	Q9NY61	0.215
Q9P0L2	s143	Q9NY61	0.271
P27448	s143	Q9NY61	0.142
Q5VT25	s143	Q9NY61	0.299
Q96PY6	s143	Q9NY61	0.16399999999999998
Q8NG66	s143	Q9NY61	0.16399999999999998
P51955	s143	Q9NY61	0.16399999999999998
P51956	s143	Q9NY61	0.16399999999999998
P51957	s143	Q9NY61	0.16399999999999998
P51955	s143	Q9NY61	0.165
Q16512	s143	Q9NY61	1.2990000000000002
Q13177	s143	Q9NY61	0.377
O96013	s143	Q9NY61	0.34700000000000003
Q9NQU5	s143	Q9NY61	0.34700000000000003
Q9NQU5	s143	Q9NY61	0.445
Q15118	s143	Q9NY61	0.027000000000000003
Q15119	s143	Q9NY61	0.129
Q15120	s143	Q9NY61	0.129
Q16654	s143	Q9NY61	0.129
P17612	s143	Q9NY61	0.11199999999999999
P22694	s143	Q9NY61	0.16699999999999998
P31749	s143	Q9NY61	0.294
P31751	s143	Q9NY61	0.131
Q9Y243	s143	Q9NY61	0.13
P17252	s143	Q9NY61	1.979
P05771	s143	Q9NY61	2.495
Q05655	s143	Q9NY61	0.511
Q02156	s143	Q9NY61	0.0
P24723	s143	Q9NY61	0.524
P05129	s143	Q9NY61	0.524
P41743	s143	Q9NY61	0.899
Q04759	s143	Q9NY61	0.564
Q05513	s143	Q9NY61	1.7619999999999998
Q15139	s143	Q9NY61	0.0
Q9BZL6	s143	Q9NY61	0.166
O94806	s143	Q9NY61	0.166
Q13976	s143	Q9NY61	0.07200000000000001
Q13237	s143	Q9NY61	0.0
P53350	s143	Q9NY61	0.0
Q9NYY3	s143	Q9NY61	0.038
O00444	s143	Q9NY61	0.038
P11309	s143	Q9NY61	0.462
Q9P1W9	s143	Q9NY61	0.35
Q86V86	s143	Q9NY61	0.4
P04049	s143	Q9NY61	0.7490000000000001
Q13464	s143	Q9NY61	0.0
O75116	s143	Q9NY61	0.129
P51812	s143	Q9NY61	1.062
Q15349	s143	Q9NY61	0.166
O00141	s143	Q9NY61	0.16399999999999998
Q9HBY8	s143	Q9NY61	0.16399999999999998
Q96BR1	s143	Q9NY61	0.16399999999999998
P37173	s143	Q9NY61	0.368
Q9UKI8	s143	Q9NY61	0.10099999999999999
Q86UE8	s143	Q9NY61	0.10099999999999999
P33981	s143	Q9NY61	0.0
P23443	s143	Q9NY61	0.27
Q9UBS0	s143	Q9NY61	0.16899999999999998
Q13705	s155	Q9NY61	0.24
Q13131	s155	Q9NY61	0.011000000000000001
P54646	s155	Q9NY61	0.012
P10398	s155	Q9NY61	0.16699999999999998
Q13315	s155	Q9NY61	0.045
O14965	s155	Q9NY61	0.0
Q96GD4	s155	Q9NY61	0.0
Q9UQB9	s155	Q9NY61	0.08900000000000001
P06493	s155	Q9NY61	0.001
P24941	s155	Q9NY61	0.001
Q00526	s155	Q9NY61	0.012
P11802	s155	Q9NY61	1.558
Q00535	s155	Q9NY61	0.0
Q00534	s155	Q9NY61	0.51
P50613	s155	Q9NY61	0.087
P48729	s155	Q9NY61	0.406
Q8N752	s155	Q9NY61	0.226
P48730	s155	Q9NY61	0.0
P49674	s155	Q9NY61	0.226
Q9HCP0	s155	Q9NY61	0.226
P78368	s155	Q9NY61	0.226
P19784	s155	Q9NY61	0.629
P68400	s155	Q9NY61	3.133
P49759	s155	Q9NY61	0.045
P49760	s155	Q9NY61	0.045
P49761	s155	Q9NY61	0.045
Q9HAZ1	s155	Q9NY61	0.045
Q9UQM7	s155	Q9NY61	0.233
Q13554	s155	Q9NY61	0.045
Q13557	s155	Q9NY61	0.036000000000000004
Q13555	s155	Q9NY61	0.06
Q16566	s155	Q9NY61	0.0
Q14012	s155	Q9NY61	0.163
Q6P2M8	s155	Q9NY61	0.163
Q8IU85	s155	Q9NY61	0.163
Q96NX5	s155	Q9NY61	0.163
Q9BX84	s155	Q9NY61	0.16699999999999998
Q09013	s155	Q9NY61	0.16899999999999998
P78527	s155	Q9NY61	0.0
P19525	s155	Q9NY61	0.0
Q15835	s155	Q9NY61	0.165
P25098	s155	Q9NY61	0.0
P35626	s155	Q9NY61	0.165
P32298	s155	Q9NY61	0.165
P34947	s155	Q9NY61	0.166
P43250	s155	Q9NY61	0.165
Q8WTQ7	s155	Q9NY61	0.165
P49840	s155	Q9NY61	0.075
P49841	s155	Q9NY61	0.0
Q86Z02	s155	Q9NY61	0.166
Q9H2X6	s155	Q9NY61	0.304
Q8TF76	s155	Q9NY61	0.009000000000000001
Q9UPZ9	s155	Q9NY61	0.163
O15111	s155	Q9NY61	1.248
O14920	s155	Q9NY61	0.0
P20794	s155	Q9NY61	0.163
Q02750	s155	Q9NY61	0.16699999999999998
P36507	s155	Q9NY61	0.09
P46734	s155	Q9NY61	0.09
P45985	s155	Q9NY61	0.081
Q13163	s155	Q9NY61	0.092
P52564	s155	Q9NY61	0.079
O14733	s155	Q9NY61	0.165
P28482	s155	Q9NY61	0.052000000000000005
P53779	s155	Q9NY61	0.027000000000000003
P27361	s155	Q9NY61	0.038
Q13164	s155	Q9NY61	0.0
P45983	s155	Q9NY61	0.091
P45984	s155	Q9NY61	0.0
Q16644	s155	Q9NY61	0.073
Q8IW41	s155	Q9NY61	0.073
Q9P0L2	s155	Q9NY61	0.34700000000000003
P27448	s155	Q9NY61	0.182
Q5VT25	s155	Q9NY61	0.166
Q96PY6	s155	Q9NY61	0.16399999999999998
Q8NG66	s155	Q9NY61	0.16399999999999998
P51955	s155	Q9NY61	0.16399999999999998
P51956	s155	Q9NY61	0.16399999999999998
P51957	s155	Q9NY61	0.16399999999999998
P51955	s155	Q9NY61	0.027999999999999997
Q16512	s155	Q9NY61	0.355
Q13177	s155	Q9NY61	0.057
O96013	s155	Q9NY61	0.052000000000000005
Q9NQU5	s155	Q9NY61	0.052000000000000005
Q9NQU5	s155	Q9NY61	0.067
Q15118	s155	Q9NY61	0.028999999999999998
Q15119	s155	Q9NY61	0.13
Q15120	s155	Q9NY61	0.13
Q16654	s155	Q9NY61	0.13
P17612	s155	Q9NY61	0.11
P22694	s155	Q9NY61	0.158
P31749	s155	Q9NY61	0.033
P31751	s155	Q9NY61	0.015
Q9Y243	s155	Q9NY61	0.013999999999999999
P17252	s155	Q9NY61	0.316
P05771	s155	Q9NY61	0.212
Q05655	s155	Q9NY61	0.22399999999999998
Q02156	s155	Q9NY61	0.0
P24723	s155	Q9NY61	0.166
P05129	s155	Q9NY61	0.166
P41743	s155	Q9NY61	0.285
Q04759	s155	Q9NY61	0.179
Q05513	s155	Q9NY61	0.45
Q15139	s155	Q9NY61	0.0
Q9BZL6	s155	Q9NY61	0.16899999999999998
O94806	s155	Q9NY61	0.16899999999999998
Q13976	s155	Q9NY61	0.07200000000000001
Q13237	s155	Q9NY61	0.0
P53350	s155	Q9NY61	0.0
Q9NYY3	s155	Q9NY61	0.16699999999999998
O00444	s155	Q9NY61	0.16699999999999998
P11309	s155	Q9NY61	0.035
Q9P1W9	s155	Q9NY61	0.015
Q86V86	s155	Q9NY61	0.03
P04049	s155	Q9NY61	0.35600000000000004
Q13464	s155	Q9NY61	0.0
O75116	s155	Q9NY61	0.128
P51812	s155	Q9NY61	0.706
Q15349	s155	Q9NY61	0.165
O00141	s155	Q9NY61	0.04
Q9HBY8	s155	Q9NY61	0.04
Q96BR1	s155	Q9NY61	0.04
P37173	s155	Q9NY61	0.245
Q9UKI8	s155	Q9NY61	0.013999999999999999
Q86UE8	s155	Q9NY61	0.013999999999999999
P33981	s155	Q9NY61	0.0
P23443	s155	Q9NY61	0.019
Q9UBS0	s155	Q9NY61	0.012
Q13705	s189	Q9NY61	0.447
Q13131	s189	Q9NY61	0.004
P54646	s189	Q9NY61	0.004
P10398	s189	Q9NY61	0.165
Q13315	s189	Q9NY61	17.692
O14965	s189	Q9NY61	0.0
Q96GD4	s189	Q9NY61	0.0
Q9UQB9	s189	Q9NY61	0.075
P06493	s189	Q9NY61	0.0
P24941	s189	Q9NY61	0.0
Q00526	s189	Q9NY61	0.002
P11802	s189	Q9NY61	0.0
Q00535	s189	Q9NY61	0.0
Q00534	s189	Q9NY61	0.019
P50613	s189	Q9NY61	0.063
P48729	s189	Q9NY61	1.465
Q8N752	s189	Q9NY61	0.304
P48730	s189	Q9NY61	0.0
P49674	s189	Q9NY61	0.304
Q9HCP0	s189	Q9NY61	0.304
P78368	s189	Q9NY61	0.304
P19784	s189	Q9NY61	0.5870000000000001
P68400	s189	Q9NY61	3.029
P49759	s189	Q9NY61	0.033
P49760	s189	Q9NY61	0.033
P49761	s189	Q9NY61	0.033
Q9HAZ1	s189	Q9NY61	0.033
Q9UQM7	s189	Q9NY61	0.316
Q13554	s189	Q9NY61	0.149
Q13557	s189	Q9NY61	0.12
Q13555	s189	Q9NY61	0.19899999999999998
Q16566	s189	Q9NY61	0.0
Q14012	s189	Q9NY61	0.16399999999999998
Q6P2M8	s189	Q9NY61	0.16399999999999998
Q8IU85	s189	Q9NY61	0.16399999999999998
Q96NX5	s189	Q9NY61	0.16399999999999998
Q9BX84	s189	Q9NY61	0.02
Q09013	s189	Q9NY61	0.16899999999999998
P78527	s189	Q9NY61	0.001
P19525	s189	Q9NY61	0.0
Q15835	s189	Q9NY61	0.301
P25098	s189	Q9NY61	0.0
P35626	s189	Q9NY61	0.301
P32298	s189	Q9NY61	0.301
P34947	s189	Q9NY61	0.301
P43250	s189	Q9NY61	0.301
Q8WTQ7	s189	Q9NY61	0.301
P49840	s189	Q9NY61	0.486
P49841	s189	Q9NY61	0.746
Q86Z02	s189	Q9NY61	0.16399999999999998
Q9H2X6	s189	Q9NY61	0.23199999999999998
Q8TF76	s189	Q9NY61	0.006
Q9UPZ9	s189	Q9NY61	0.027000000000000003
O15111	s189	Q9NY61	1.248
O14920	s189	Q9NY61	0.0
P20794	s189	Q9NY61	0.027000000000000003
Q02750	s189	Q9NY61	0.354
P36507	s189	Q9NY61	0.191
P46734	s189	Q9NY61	0.19
P45985	s189	Q9NY61	0.171
Q13163	s189	Q9NY61	0.19399999999999998
P52564	s189	Q9NY61	0.16699999999999998
O14733	s189	Q9NY61	0.349
P28482	s189	Q9NY61	0.018000000000000002
P53779	s189	Q9NY61	0.006
P27361	s189	Q9NY61	0.023
Q13164	s189	Q9NY61	0.0
P45983	s189	Q9NY61	0.043
P45984	s189	Q9NY61	0.0
Q16644	s189	Q9NY61	0.055999999999999994
Q8IW41	s189	Q9NY61	0.055999999999999994
Q9P0L2	s189	Q9NY61	0.348
P27448	s189	Q9NY61	0.182
Q5VT25	s189	Q9NY61	0.166
Q96PY6	s189	Q9NY61	0.16399999999999998
Q8NG66	s189	Q9NY61	0.16399999999999998
P51955	s189	Q9NY61	0.16399999999999998
P51956	s189	Q9NY61	0.16399999999999998
P51957	s189	Q9NY61	0.16399999999999998
P51955	s189	Q9NY61	0.013000000000000001
Q16512	s189	Q9NY61	0.11
Q13177	s189	Q9NY61	0.03
O96013	s189	Q9NY61	0.027999999999999997
Q9NQU5	s189	Q9NY61	0.027999999999999997
Q9NQU5	s189	Q9NY61	0.035
Q15118	s189	Q9NY61	0.024
Q15119	s189	Q9NY61	0.128
Q15120	s189	Q9NY61	0.128
Q16654	s189	Q9NY61	0.128
P17612	s189	Q9NY61	0.044000000000000004
P22694	s189	Q9NY61	0.017
P31749	s189	Q9NY61	0.027000000000000003
P31751	s189	Q9NY61	0.012
Q9Y243	s189	Q9NY61	0.012
P17252	s189	Q9NY61	0.034
P05771	s189	Q9NY61	0.0
Q05655	s189	Q9NY61	0.147
Q02156	s189	Q9NY61	0.0
P24723	s189	Q9NY61	0.053
P05129	s189	Q9NY61	0.053
P41743	s189	Q9NY61	0.091
Q04759	s189	Q9NY61	0.057
Q05513	s189	Q9NY61	0.45
Q15139	s189	Q9NY61	0.0
Q9BZL6	s189	Q9NY61	0.001
O94806	s189	Q9NY61	0.001
Q13976	s189	Q9NY61	0.07200000000000001
Q13237	s189	Q9NY61	0.0
P53350	s189	Q9NY61	0.0
Q9NYY3	s189	Q9NY61	0.309
O00444	s189	Q9NY61	0.309
P11309	s189	Q9NY61	0.013000000000000001
Q9P1W9	s189	Q9NY61	0.006999999999999999
Q86V86	s189	Q9NY61	0.011000000000000001
P04049	s189	Q9NY61	0.35200000000000004
Q13464	s189	Q9NY61	0.0
O75116	s189	Q9NY61	0.10300000000000001
P51812	s189	Q9NY61	0.71
Q15349	s189	Q9NY61	0.165
O00141	s189	Q9NY61	0.04
Q9HBY8	s189	Q9NY61	0.04
Q96BR1	s189	Q9NY61	0.04
P37173	s189	Q9NY61	0.457
Q9UKI8	s189	Q9NY61	0.523
Q86UE8	s189	Q9NY61	0.523
P33981	s189	Q9NY61	0.0
P23443	s189	Q9NY61	0.016
Q9UBS0	s189	Q9NY61	0.01
Q13705	s203	Q9NY61	0.33799999999999997
Q13131	s203	Q9NY61	0.013000000000000001
P54646	s203	Q9NY61	0.013000000000000001
P10398	s203	Q9NY61	0.042
Q13315	s203	Q9NY61	0.084
O14965	s203	Q9NY61	0.0
Q96GD4	s203	Q9NY61	0.0
Q9UQB9	s203	Q9NY61	0.16399999999999998
P06493	s203	Q9NY61	0.0
P24941	s203	Q9NY61	0.0
Q00526	s203	Q9NY61	0.002
P11802	s203	Q9NY61	0.605
Q00535	s203	Q9NY61	0.0
Q00534	s203	Q9NY61	0.369
P50613	s203	Q9NY61	0.063
P48729	s203	Q9NY61	0.22699999999999998
Q8N752	s203	Q9NY61	0.16699999999999998
P48730	s203	Q9NY61	0.0
P49674	s203	Q9NY61	0.16699999999999998
Q9HCP0	s203	Q9NY61	0.16699999999999998
P78368	s203	Q9NY61	0.16699999999999998
P19784	s203	Q9NY61	0.581
P68400	s203	Q9NY61	2.911
P49759	s203	Q9NY61	0.13
P49760	s203	Q9NY61	0.13
P49761	s203	Q9NY61	0.13
Q9HAZ1	s203	Q9NY61	0.13
Q9UQM7	s203	Q9NY61	0.371
Q13554	s203	Q9NY61	0.266
Q13557	s203	Q9NY61	0.215
Q13555	s203	Q9NY61	0.35600000000000004
Q16566	s203	Q9NY61	0.0
Q14012	s203	Q9NY61	0.163
Q6P2M8	s203	Q9NY61	0.163
Q8IU85	s203	Q9NY61	0.163
Q96NX5	s203	Q9NY61	0.163
Q9BX84	s203	Q9NY61	0.027999999999999997
Q09013	s203	Q9NY61	0.303
P78527	s203	Q9NY61	0.001
P19525	s203	Q9NY61	0.0
Q15835	s203	Q9NY61	0.301
P25098	s203	Q9NY61	0.0
P35626	s203	Q9NY61	0.301
P32298	s203	Q9NY61	0.301
P34947	s203	Q9NY61	0.301
P43250	s203	Q9NY61	0.301
Q8WTQ7	s203	Q9NY61	0.301
P49840	s203	Q9NY61	0.031
P49841	s203	Q9NY61	0.0
Q86Z02	s203	Q9NY61	0.163
Q9H2X6	s203	Q9NY61	0.0
Q8TF76	s203	Q9NY61	0.006
Q9UPZ9	s203	Q9NY61	0.127
O15111	s203	Q9NY61	1.249
O14920	s203	Q9NY61	0.0
P20794	s203	Q9NY61	0.127
Q02750	s203	Q9NY61	0.11199999999999999
P36507	s203	Q9NY61	0.06
P46734	s203	Q9NY61	0.06
P45985	s203	Q9NY61	0.054000000000000006
Q13163	s203	Q9NY61	0.061
P52564	s203	Q9NY61	0.053
O14733	s203	Q9NY61	0.11
P28482	s203	Q9NY61	0.016
P53779	s203	Q9NY61	0.01
P27361	s203	Q9NY61	0.023
Q13164	s203	Q9NY61	0.0
P45983	s203	Q9NY61	0.054000000000000006
P45984	s203	Q9NY61	0.0
Q16644	s203	Q9NY61	0.064
Q8IW41	s203	Q9NY61	0.064
Q9P0L2	s203	Q9NY61	0.348
P27448	s203	Q9NY61	0.182
Q5VT25	s203	Q9NY61	0.299
Q96PY6	s203	Q9NY61	0.16399999999999998
Q8NG66	s203	Q9NY61	0.16399999999999998
P51955	s203	Q9NY61	0.16399999999999998
P51956	s203	Q9NY61	0.16399999999999998
P51957	s203	Q9NY61	0.16399999999999998
P51955	s203	Q9NY61	0.003
Q16512	s203	Q9NY61	0.945
Q13177	s203	Q9NY61	0.22899999999999998
O96013	s203	Q9NY61	0.21100000000000002
Q9NQU5	s203	Q9NY61	0.21100000000000002
Q9NQU5	s203	Q9NY61	0.271
Q15118	s203	Q9NY61	0.035
Q15119	s203	Q9NY61	0.163
Q15120	s203	Q9NY61	0.163
Q16654	s203	Q9NY61	0.163
P17612	s203	Q9NY61	0.396
P22694	s203	Q9NY61	0.319
P31749	s203	Q9NY61	0.034
P31751	s203	Q9NY61	0.015
Q9Y243	s203	Q9NY61	0.015
P17252	s203	Q9NY61	0.20800000000000002
P05771	s203	Q9NY61	0.188
Q05655	s203	Q9NY61	0.204
Q02156	s203	Q9NY61	0.0
P24723	s203	Q9NY61	0.166
P05129	s203	Q9NY61	0.166
P41743	s203	Q9NY61	0.284
Q04759	s203	Q9NY61	0.17800000000000002
Q05513	s203	Q9NY61	0.45
Q15139	s203	Q9NY61	0.0
Q9BZL6	s203	Q9NY61	0.001
O94806	s203	Q9NY61	0.001
Q13976	s203	Q9NY61	0.07200000000000001
Q13237	s203	Q9NY61	0.0
P53350	s203	Q9NY61	0.0
Q9NYY3	s203	Q9NY61	0.16899999999999998
O00444	s203	Q9NY61	0.16899999999999998
P11309	s203	Q9NY61	0.099
Q9P1W9	s203	Q9NY61	0.158
Q86V86	s203	Q9NY61	0.086
P04049	s203	Q9NY61	0.09
Q13464	s203	Q9NY61	0.0
O75116	s203	Q9NY61	0.142
P51812	s203	Q9NY61	0.706
Q15349	s203	Q9NY61	0.165
O00141	s203	Q9NY61	0.04
Q9HBY8	s203	Q9NY61	0.04
Q96BR1	s203	Q9NY61	0.04
P37173	s203	Q9NY61	0.345
Q9UKI8	s203	Q9NY61	0.16399999999999998
Q86UE8	s203	Q9NY61	0.16399999999999998
P33981	s203	Q9NY61	0.0
Q13705	t310	Q9NY61	0.19899999999999998
Q13131	t310	Q9NY61	0.16399999999999998
P54646	t310	Q9NY61	0.165
P10398	t310	Q9NY61	0.163
Q13315	t310	Q9NY61	0.0
O14965	t310	Q9NY61	0.0
Q96GD4	t310	Q9NY61	0.0
Q9UQB9	t310	Q9NY61	0.027000000000000003
P06493	t310	Q9NY61	0.001
P24941	t310	Q9NY61	0.001
Q00526	t310	Q9NY61	0.011000000000000001
P11802	t310	Q9NY61	0.0
Q00535	t310	Q9NY61	0.0
Q00534	t310	Q9NY61	0.032
P50613	t310	Q9NY61	0.07200000000000001
P48729	t310	Q9NY61	0.31
Q8N752	t310	Q9NY61	0.22399999999999998
P48730	t310	Q9NY61	0.0
P49674	t310	Q9NY61	0.22399999999999998
Q9HCP0	t310	Q9NY61	0.22399999999999998
P78368	t310	Q9NY61	0.22399999999999998
P19784	t310	Q9NY61	0.177
P68400	t310	Q9NY61	0.10400000000000001
P49759	t310	Q9NY61	0.16399999999999998
P49760	t310	Q9NY61	0.16399999999999998
P49761	t310	Q9NY61	0.16399999999999998
Q9HAZ1	t310	Q9NY61	0.16399999999999998
Q9UQM7	t310	Q9NY61	0.3
Q13554	t310	Q9NY61	0.08199999999999999
Q13557	t310	Q9NY61	0.066
Q13555	t310	Q9NY61	0.11
Q14012	t310	Q9NY61	0.16399999999999998
Q6P2M8	t310	Q9NY61	0.16399999999999998
Q8IU85	t310	Q9NY61	0.16399999999999998
Q96NX5	t310	Q9NY61	0.16399999999999998
P53355	t310	Q9NY61	0.35
Q9UIK4	t310	Q9NY61	0.293
O43293	t310	Q9NY61	2.917
Q09013	t310	Q9NY61	0.16899999999999998
P78527	t310	Q9NY61	0.0
P19525	t310	Q9NY61	0.0
Q15835	t310	Q9NY61	0.28
P25098	t310	Q9NY61	0.0
P35626	t310	Q9NY61	0.28
P32298	t310	Q9NY61	0.28
P34947	t310	Q9NY61	0.281
P43250	t310	Q9NY61	0.28
Q8WTQ7	t310	Q9NY61	0.28
P49840	t310	Q9NY61	0.353
P49841	t310	Q9NY61	0.255
Q86Z02	t310	Q9NY61	0.003
Q9H2X6	t310	Q9NY61	0.0
Q8TF76	t310	Q9NY61	0.16399999999999998
Q9UPZ9	t310	Q9NY61	0.032
Q15831	t310	Q9NY61	0.0
O94804	t310	Q9NY61	0.151
P20794	t310	Q9NY61	0.032
Q02750	t310	Q9NY61	0.281
P36507	t310	Q9NY61	0.152
P46734	t310	Q9NY61	0.151
P45985	t310	Q9NY61	0.136
Q13163	t310	Q9NY61	0.154
P52564	t310	Q9NY61	0.133
O14733	t310	Q9NY61	0.278
O95819	t310	Q9NY61	0.188
P28482	t310	Q9NY61	0.021
P53779	t310	Q9NY61	0.005
P27361	t310	Q9NY61	0.023
Q13164	t310	Q9NY61	0.0
P45983	t310	Q9NY61	0.04
P45984	t310	Q9NY61	0.0
Q16644	t310	Q9NY61	0.053
Q8IW41	t310	Q9NY61	0.053
Q9P0L2	t310	Q9NY61	0.07200000000000001
P27448	t310	Q9NY61	0.037000000000000005
Q5VT25	t310	Q9NY61	0.166
Q13188	t310	Q9NY61	0.17
Q9Y6E0	t310	Q9NY61	0.076
Q9P289	t310	Q9NY61	0.075
Q96PY6	t310	Q9NY61	0.16399999999999998
Q8NG66	t310	Q9NY61	0.16399999999999998
P51955	t310	Q9NY61	0.16399999999999998
P51956	t310	Q9NY61	0.16399999999999998
P51957	t310	Q9NY61	0.16399999999999998
P51955	t310	Q9NY61	0.013999999999999999
Q16512	t310	Q9NY61	0.109
Q13177	t310	Q9NY61	0.03
O96013	t310	Q9NY61	0.027999999999999997
Q9NQU5	t310	Q9NY61	0.027999999999999997
Q9NQU5	t310	Q9NY61	0.035
Q15118	t310	Q9NY61	0.017
Q15119	t310	Q9NY61	0.11599999999999999
Q15120	t310	Q9NY61	0.11599999999999999
Q16654	t310	Q9NY61	0.11599999999999999
P17612	t310	Q9NY61	0.044000000000000004
P22694	t310	Q9NY61	0.016
P31749	t310	Q9NY61	0.027000000000000003
P31751	t310	Q9NY61	0.012
Q9Y243	t310	Q9NY61	0.012
P17252	t310	Q9NY61	0.466
P05771	t310	Q9NY61	0.769
Q05655	t310	Q9NY61	0.315
Q02156	t310	Q9NY61	0.0
P24723	t310	Q9NY61	0.23
P05129	t310	Q9NY61	0.23
P41743	t310	Q9NY61	0.395
Q04759	t310	Q9NY61	0.248
Q05513	t310	Q9NY61	0.521
Q15139	t310	Q9NY61	0.0
Q9BZL6	t310	Q9NY61	0.049
O94806	t310	Q9NY61	0.049
Q13976	t310	Q9NY61	0.07200000000000001
Q13237	t310	Q9NY61	0.0
P53350	t310	Q9NY61	0.0
Q9NYY3	t310	Q9NY61	0.027999999999999997
O00444	t310	Q9NY61	0.027999999999999997
P11309	t310	Q9NY61	0.015
Q9P1W9	t310	Q9NY61	0.006999999999999999
Q86V86	t310	Q9NY61	0.013000000000000001
P04049	t310	Q9NY61	0.349
Q13464	t310	Q9NY61	0.0
O75116	t310	Q9NY61	0.16399999999999998
P51812	t310	Q9NY61	0.773
Q15349	t310	Q9NY61	0.165
O00141	t310	Q9NY61	0.04
Q9HBY8	t310	Q9NY61	0.04
Q96BR1	t310	Q9NY61	0.04
P37173	t310	Q9NY61	0.204
Q9UKI8	t310	Q9NY61	0.08
Q86UE8	t310	Q9NY61	0.08
Q9UKE5	t310	Q9NY61	0.188
P33981	t310	Q9NY61	1.227
O00506	t310	Q9NY61	0.073
P23443	t310	Q9NY61	0.016
Q9UBS0	t310	Q9NY61	0.01
Q13705	s316	Q9NY61	0.171
Q13131	s316	Q9NY61	0.006
P54646	s316	Q9NY61	0.006
P10398	s316	Q9NY61	0.052000000000000005
Q13315	s316	Q9NY61	0.078
O14965	s316	Q9NY61	0.0
Q96GD4	s316	Q9NY61	0.0
Q9UQB9	s316	Q9NY61	0.027999999999999997
P06493	s316	Q9NY61	0.001
P24941	s316	Q9NY61	0.0
Q00526	s316	Q9NY61	0.01
P11802	s316	Q9NY61	1.558
Q00535	s316	Q9NY61	0.0
Q00534	s316	Q9NY61	0.684
P50613	s316	Q9NY61	0.063
P48729	s316	Q9NY61	1.047
Q8N752	s316	Q9NY61	0.23399999999999999
P48730	s316	Q9NY61	0.0
P49674	s316	Q9NY61	0.23399999999999999
Q9HCP0	s316	Q9NY61	0.23399999999999999
P78368	s316	Q9NY61	0.23399999999999999
P19784	s316	Q9NY61	0.33399999999999996
P68400	s316	Q9NY61	0.305
P49759	s316	Q9NY61	0.166
P49760	s316	Q9NY61	0.166
P49761	s316	Q9NY61	0.166
Q9HAZ1	s316	Q9NY61	0.166
Q9UQM7	s316	Q9NY61	0.461
Q13554	s316	Q9NY61	0.267
Q13557	s316	Q9NY61	0.21600000000000003
Q13555	s316	Q9NY61	0.35600000000000004
Q16566	s316	Q9NY61	0.0
Q14012	s316	Q9NY61	0.16399999999999998
Q6P2M8	s316	Q9NY61	0.16399999999999998
Q8IU85	s316	Q9NY61	0.16399999999999998
Q96NX5	s316	Q9NY61	0.16399999999999998
Q9BX84	s316	Q9NY61	0.027999999999999997
Q09013	s316	Q9NY61	0.16899999999999998
P78527	s316	Q9NY61	0.0
P19525	s316	Q9NY61	0.0
Q15835	s316	Q9NY61	0.299
P25098	s316	Q9NY61	0.0
P35626	s316	Q9NY61	0.299
P32298	s316	Q9NY61	0.299
P34947	s316	Q9NY61	0.3
P43250	s316	Q9NY61	0.299
Q8WTQ7	s316	Q9NY61	0.299
P49840	s316	Q9NY61	0.657
P49841	s316	Q9NY61	0.9890000000000001
Q86Z02	s316	Q9NY61	0.21100000000000002
Q9H2X6	s316	Q9NY61	0.564
Q8TF76	s316	Q9NY61	0.011000000000000001
Q9UPZ9	s316	Q9NY61	0.16399999999999998
O15111	s316	Q9NY61	1.247
O14920	s316	Q9NY61	0.0
P20794	s316	Q9NY61	0.16399999999999998
Q02750	s316	Q9NY61	0.322
P36507	s316	Q9NY61	0.174
P46734	s316	Q9NY61	0.172
P45985	s316	Q9NY61	0.155
Q13163	s316	Q9NY61	0.17600000000000002
P52564	s316	Q9NY61	0.152
O14733	s316	Q9NY61	0.317
P28482	s316	Q9NY61	0.016
P53779	s316	Q9NY61	0.005
P27361	s316	Q9NY61	0.023
Q13164	s316	Q9NY61	0.0
P45983	s316	Q9NY61	0.037000000000000005
P45984	s316	Q9NY61	0.0
Q16644	s316	Q9NY61	0.051
Q8IW41	s316	Q9NY61	0.051
Q9P0L2	s316	Q9NY61	0.33
P27448	s316	Q9NY61	0.172
Q5VT25	s316	Q9NY61	0.166
Q96PY6	s316	Q9NY61	0.16399999999999998
Q8NG66	s316	Q9NY61	0.16399999999999998
P51955	s316	Q9NY61	0.16399999999999998
P51956	s316	Q9NY61	0.16399999999999998
P51957	s316	Q9NY61	0.16399999999999998
P51955	s316	Q9NY61	0.011000000000000001
Q16512	s316	Q9NY61	0.11199999999999999
Q13177	s316	Q9NY61	0.03
O96013	s316	Q9NY61	0.027999999999999997
Q9NQU5	s316	Q9NY61	0.027999999999999997
Q9NQU5	s316	Q9NY61	0.035
Q15118	s316	Q9NY61	0.032
Q15119	s316	Q9NY61	0.149
Q15120	s316	Q9NY61	0.149
Q16654	s316	Q9NY61	0.149
P17612	s316	Q9NY61	0.044000000000000004
P22694	s316	Q9NY61	0.016
P31749	s316	Q9NY61	0.06
P31751	s316	Q9NY61	0.027000000000000003
Q9Y243	s316	Q9NY61	0.027000000000000003
P17252	s316	Q9NY61	0.198
P05771	s316	Q9NY61	0.172
Q05655	s316	Q9NY61	0.192
Q02156	s316	Q9NY61	0.0
P24723	s316	Q9NY61	0.165
P05129	s316	Q9NY61	0.165
P41743	s316	Q9NY61	0.28300000000000003
Q04759	s316	Q9NY61	0.17800000000000002
Q05513	s316	Q9NY61	0.45
Q15139	s316	Q9NY61	0.0
Q9BZL6	s316	Q9NY61	0.001
O94806	s316	Q9NY61	0.001
Q13976	s316	Q9NY61	0.07200000000000001
Q13237	s316	Q9NY61	0.0
P53350	s316	Q9NY61	0.0
Q9NYY3	s316	Q9NY61	0.027000000000000003
O00444	s316	Q9NY61	0.027000000000000003
P11309	s316	Q9NY61	0.032
Q9P1W9	s316	Q9NY61	0.047
Q86V86	s316	Q9NY61	0.027999999999999997
P04049	s316	Q9NY61	0.111
Q13464	s316	Q9NY61	0.0
O75116	s316	Q9NY61	0.10300000000000001
P51812	s316	Q9NY61	0.882
Q15349	s316	Q9NY61	0.165
O00141	s316	Q9NY61	0.04
Q9HBY8	s316	Q9NY61	0.04
Q96BR1	s316	Q9NY61	0.04
P37173	s316	Q9NY61	0.174
Q9UKI8	s316	Q9NY61	0.011000000000000001
Q86UE8	s316	Q9NY61	0.011000000000000001
P33981	s316	Q9NY61	0.11
P23443	s316	Q9NY61	0.016
Q9UBS0	s316	Q9NY61	0.01
Q13705	s320	Q9NY61	0.359
Q13131	s320	Q9NY61	0.006999999999999999
P54646	s320	Q9NY61	0.006999999999999999
P10398	s320	Q9NY61	0.162
Q13315	s320	Q9NY61	0.064
O14965	s320	Q9NY61	0.0
Q96GD4	s320	Q9NY61	0.0
Q9UQB9	s320	Q9NY61	0.027000000000000003
P06493	s320	Q9NY61	0.0
P24941	s320	Q9NY61	0.0
Q00526	s320	Q9NY61	0.002
P11802	s320	Q9NY61	0.0
Q00535	s320	Q9NY61	0.0
Q00534	s320	Q9NY61	0.024
P50613	s320	Q9NY61	0.063
P48729	s320	Q9NY61	0.29100000000000004
Q8N752	s320	Q9NY61	0.212
P48730	s320	Q9NY61	0.0
P49674	s320	Q9NY61	0.212
Q9HCP0	s320	Q9NY61	0.212
P78368	s320	Q9NY61	0.212
P19784	s320	Q9NY61	0.637
P68400	s320	Q9NY61	3.133
P49759	s320	Q9NY61	0.163
P49760	s320	Q9NY61	0.163
P49761	s320	Q9NY61	0.163
Q9HAZ1	s320	Q9NY61	0.163
Q9UQM7	s320	Q9NY61	0.297
Q13554	s320	Q9NY61	0.07
Q13557	s320	Q9NY61	0.057
Q13555	s320	Q9NY61	0.094
Q16566	s320	Q9NY61	0.0
Q14012	s320	Q9NY61	0.136
Q6P2M8	s320	Q9NY61	0.136
Q8IU85	s320	Q9NY61	0.136
Q96NX5	s320	Q9NY61	0.136
Q9BX84	s320	Q9NY61	0.027000000000000003
Q09013	s320	Q9NY61	0.16699999999999998
P78527	s320	Q9NY61	0.0
P19525	s320	Q9NY61	0.0
Q15835	s320	Q9NY61	0.301
P25098	s320	Q9NY61	0.0
P35626	s320	Q9NY61	0.301
P32298	s320	Q9NY61	0.301
P34947	s320	Q9NY61	0.301
P43250	s320	Q9NY61	0.301
Q8WTQ7	s320	Q9NY61	0.301
P49840	s320	Q9NY61	0.059000000000000004
P49841	s320	Q9NY61	0.0
Q86Z02	s320	Q9NY61	0.16399999999999998
Q9H2X6	s320	Q9NY61	0.172
Q8TF76	s320	Q9NY61	0.006
Q9UPZ9	s320	Q9NY61	0.086
O15111	s320	Q9NY61	1.248
O14920	s320	Q9NY61	0.0
P20794	s320	Q9NY61	0.086
Q02750	s320	Q9NY61	0.354
P36507	s320	Q9NY61	0.191
P46734	s320	Q9NY61	0.19
P45985	s320	Q9NY61	0.171
Q13163	s320	Q9NY61	0.195
P52564	s320	Q9NY61	0.16699999999999998
O14733	s320	Q9NY61	0.35
P28482	s320	Q9NY61	0.019
P53779	s320	Q9NY61	0.005
P27361	s320	Q9NY61	0.023
Q13164	s320	Q9NY61	0.0
P45983	s320	Q9NY61	0.038
P45984	s320	Q9NY61	0.0
Q16644	s320	Q9NY61	0.09300000000000001
Q8IW41	s320	Q9NY61	0.09300000000000001
Q9P0L2	s320	Q9NY61	0.348
P27448	s320	Q9NY61	0.182
Q5VT25	s320	Q9NY61	0.16399999999999998
Q96PY6	s320	Q9NY61	0.16399999999999998
Q8NG66	s320	Q9NY61	0.16399999999999998
P51955	s320	Q9NY61	0.16399999999999998
P51956	s320	Q9NY61	0.16399999999999998
P51957	s320	Q9NY61	0.16399999999999998
P51955	s320	Q9NY61	0.013000000000000001
Q16512	s320	Q9NY61	0.11
Q13177	s320	Q9NY61	0.03
O96013	s320	Q9NY61	0.027999999999999997
Q9NQU5	s320	Q9NY61	0.027999999999999997
Q9NQU5	s320	Q9NY61	0.035
Q15118	s320	Q9NY61	0.044000000000000004
Q15119	s320	Q9NY61	0.16399999999999998
Q15120	s320	Q9NY61	0.16399999999999998
Q16654	s320	Q9NY61	0.16399999999999998
P17612	s320	Q9NY61	0.09699999999999999
P22694	s320	Q9NY61	0.040999999999999995
P31749	s320	Q9NY61	0.021
P31751	s320	Q9NY61	0.009000000000000001
Q9Y243	s320	Q9NY61	0.009000000000000001
P17252	s320	Q9NY61	0.028999999999999998
P05771	s320	Q9NY61	0.0
Q05655	s320	Q9NY61	0.147
Q02156	s320	Q9NY61	0.0
P24723	s320	Q9NY61	0.027999999999999997
P05129	s320	Q9NY61	0.027999999999999997
P41743	s320	Q9NY61	0.047
Q04759	s320	Q9NY61	0.03
Q05513	s320	Q9NY61	0.45
Q15139	s320	Q9NY61	0.0
Q9BZL6	s320	Q9NY61	0.004
O94806	s320	Q9NY61	0.004
Q13976	s320	Q9NY61	0.07200000000000001
Q13237	s320	Q9NY61	0.0
P53350	s320	Q9NY61	0.0
Q9NYY3	s320	Q9NY61	0.345
O00444	s320	Q9NY61	0.345
P11309	s320	Q9NY61	0.013999999999999999
Q9P1W9	s320	Q9NY61	0.01
Q86V86	s320	Q9NY61	0.012
P04049	s320	Q9NY61	0.34600000000000003
Q13464	s320	Q9NY61	0.0
O75116	s320	Q9NY61	0.133
P51812	s320	Q9NY61	0.706
Q15349	s320	Q9NY61	0.165
O00141	s320	Q9NY61	0.049
Q9HBY8	s320	Q9NY61	0.049
Q96BR1	s320	Q9NY61	0.049
P37173	s320	Q9NY61	0.36700000000000005
Q9UKI8	s320	Q9NY61	0.295
Q86UE8	s320	Q9NY61	0.295
P33981	s320	Q9NY61	0.0
P23443	s320	Q9NY61	0.016
Q9UBS0	s320	Q9NY61	0.01
Q13705	s321	Q9NY61	0.17600000000000002
Q13131	s321	Q9NY61	0.005
P54646	s321	Q9NY61	0.005
P10398	s321	Q9NY61	0.064
Q13315	s321	Q9NY61	0.055
O14965	s321	Q9NY61	0.0
Q96GD4	s321	Q9NY61	0.0
Q9UQB9	s321	Q9NY61	0.027000000000000003
P06493	s321	Q9NY61	0.0
P24941	s321	Q9NY61	0.0
Q00526	s321	Q9NY61	0.002
P11802	s321	Q9NY61	0.441
Q00535	s321	Q9NY61	0.0
Q00534	s321	Q9NY61	0.366
P50613	s321	Q9NY61	0.063
P48729	s321	Q9NY61	1.465
Q8N752	s321	Q9NY61	0.301
P48730	s321	Q9NY61	0.0
P49674	s321	Q9NY61	0.301
Q9HCP0	s321	Q9NY61	0.301
P78368	s321	Q9NY61	0.301
P19784	s321	Q9NY61	0.642
P68400	s321	Q9NY61	3.133
P49759	s321	Q9NY61	0.027000000000000003
P49760	s321	Q9NY61	0.027000000000000003
P49761	s321	Q9NY61	0.027000000000000003
Q9HAZ1	s321	Q9NY61	0.027000000000000003
Q9UQM7	s321	Q9NY61	0.823
Q13554	s321	Q9NY61	0.27399999999999997
Q13557	s321	Q9NY61	0.222
Q13555	s321	Q9NY61	0.36700000000000005
Q16566	s321	Q9NY61	0.0
Q14012	s321	Q9NY61	0.158
Q6P2M8	s321	Q9NY61	0.158
Q8IU85	s321	Q9NY61	0.158
Q96NX5	s321	Q9NY61	0.158
Q9BX84	s321	Q9NY61	0.016
Q09013	s321	Q9NY61	0.16699999999999998
P78527	s321	Q9NY61	0.0
P19525	s321	Q9NY61	0.0
Q15835	s321	Q9NY61	0.3
P25098	s321	Q9NY61	0.0
P35626	s321	Q9NY61	0.3
P32298	s321	Q9NY61	0.3
P34947	s321	Q9NY61	0.301
P43250	s321	Q9NY61	0.3
Q8WTQ7	s321	Q9NY61	0.3
P49840	s321	Q9NY61	0.28
P49841	s321	Q9NY61	0.127
Q86Z02	s321	Q9NY61	0.16399999999999998
Q9H2X6	s321	Q9NY61	0.23199999999999998
Q8TF76	s321	Q9NY61	0.006
Q9UPZ9	s321	Q9NY61	0.139
O15111	s321	Q9NY61	1.249
O14920	s321	Q9NY61	0.0
P20794	s321	Q9NY61	0.139
Q02750	s321	Q9NY61	0.353
P36507	s321	Q9NY61	0.191
P46734	s321	Q9NY61	0.19
P45985	s321	Q9NY61	0.171
Q13163	s321	Q9NY61	0.19399999999999998
P52564	s321	Q9NY61	0.16699999999999998
O14733	s321	Q9NY61	0.349
P28482	s321	Q9NY61	0.043
P53779	s321	Q9NY61	0.027999999999999997
P27361	s321	Q9NY61	0.031
Q13164	s321	Q9NY61	0.0
P45983	s321	Q9NY61	0.106
P45984	s321	Q9NY61	0.0
Q16644	s321	Q9NY61	0.062
Q8IW41	s321	Q9NY61	0.062
Q9P0L2	s321	Q9NY61	0.348
P27448	s321	Q9NY61	0.182
Q5VT25	s321	Q9NY61	0.16399999999999998
Q96PY6	s321	Q9NY61	0.16399999999999998
Q8NG66	s321	Q9NY61	0.16399999999999998
P51955	s321	Q9NY61	0.16399999999999998
P51956	s321	Q9NY61	0.16399999999999998
P51957	s321	Q9NY61	0.16399999999999998
P51955	s321	Q9NY61	0.027000000000000003
Q16512	s321	Q9NY61	0.111
Q13177	s321	Q9NY61	0.03
O96013	s321	Q9NY61	0.027999999999999997
Q9NQU5	s321	Q9NY61	0.027999999999999997
Q9NQU5	s321	Q9NY61	0.035
Q15118	s321	Q9NY61	0.035
Q15119	s321	Q9NY61	0.163
Q15120	s321	Q9NY61	0.163
Q16654	s321	Q9NY61	0.163
P17612	s321	Q9NY61	0.083
P22694	s321	Q9NY61	0.027999999999999997
P31749	s321	Q9NY61	0.025
P31751	s321	Q9NY61	0.011000000000000001
Q9Y243	s321	Q9NY61	0.011000000000000001
P17252	s321	Q9NY61	0.06
P05771	s321	Q9NY61	0.04
Q05655	s321	Q9NY61	0.147
Q02156	s321	Q9NY61	0.0
P24723	s321	Q9NY61	0.16399999999999998
P05129	s321	Q9NY61	0.16399999999999998
P41743	s321	Q9NY61	0.281
Q04759	s321	Q9NY61	0.17600000000000002
Q05513	s321	Q9NY61	0.45
Q15139	s321	Q9NY61	0.0
Q9BZL6	s321	Q9NY61	0.001
O94806	s321	Q9NY61	0.001
Q13976	s321	Q9NY61	0.07200000000000001
Q13237	s321	Q9NY61	0.0
P53350	s321	Q9NY61	0.0
Q9NYY3	s321	Q9NY61	0.344
O00444	s321	Q9NY61	0.344
P11309	s321	Q9NY61	0.013999999999999999
Q9P1W9	s321	Q9NY61	0.006999999999999999
Q86V86	s321	Q9NY61	0.012
P04049	s321	Q9NY61	0.13699999999999998
Q13464	s321	Q9NY61	0.0
O75116	s321	Q9NY61	0.10300000000000001
P51812	s321	Q9NY61	0.7120000000000001
Q15349	s321	Q9NY61	0.165
O00141	s321	Q9NY61	0.04
Q9HBY8	s321	Q9NY61	0.04
Q96BR1	s321	Q9NY61	0.04
P37173	s321	Q9NY61	0.18
Q9UKI8	s321	Q9NY61	0.141
Q86UE8	s321	Q9NY61	0.141
P33981	s321	Q9NY61	0.0
P23443	s321	Q9NY61	0.016
Q9UBS0	s321	Q9NY61	0.01
Q13705	s477	Q9NY61	0.29
Q13131	s477	Q9NY61	0.16399999999999998
P54646	s477	Q9NY61	0.165
P10398	s477	Q9NY61	0.23399999999999999
Q13315	s477	Q9NY61	0.0
O14965	s477	Q9NY61	0.0
Q96GD4	s477	Q9NY61	0.0
Q9UQB9	s477	Q9NY61	0.16399999999999998
P06493	s477	Q9NY61	0.0
P24941	s477	Q9NY61	0.0
Q00526	s477	Q9NY61	0.005
P11802	s477	Q9NY61	1.558
Q00535	s477	Q9NY61	0.0
Q00534	s477	Q9NY61	0.51
P50613	s477	Q9NY61	0.063
P48729	s477	Q9NY61	0.13699999999999998
Q8N752	s477	Q9NY61	0.16399999999999998
P48730	s477	Q9NY61	0.0
P49674	s477	Q9NY61	0.16399999999999998
Q9HCP0	s477	Q9NY61	0.16399999999999998
P78368	s477	Q9NY61	0.16399999999999998
P19784	s477	Q9NY61	0.342
P68400	s477	Q9NY61	0.33899999999999997
P49759	s477	Q9NY61	0.17
P49760	s477	Q9NY61	0.17
P49761	s477	Q9NY61	0.17
Q9HAZ1	s477	Q9NY61	0.17
Q9UQM7	s477	Q9NY61	1.902
Q13554	s477	Q9NY61	0.563
Q13557	s477	Q9NY61	0.456
Q13555	s477	Q9NY61	0.753
Q16566	s477	Q9NY61	0.0
Q14012	s477	Q9NY61	0.146
Q6P2M8	s477	Q9NY61	0.146
Q8IU85	s477	Q9NY61	0.146
Q96NX5	s477	Q9NY61	0.146
Q9BX84	s477	Q9NY61	0.165
Q09013	s477	Q9NY61	0.303
P78527	s477	Q9NY61	0.0
P19525	s477	Q9NY61	0.0
Q15835	s477	Q9NY61	0.221
P25098	s477	Q9NY61	0.0
P35626	s477	Q9NY61	0.221
P32298	s477	Q9NY61	0.221
P34947	s477	Q9NY61	0.221
P43250	s477	Q9NY61	0.221
Q8WTQ7	s477	Q9NY61	0.221
P49840	s477	Q9NY61	0.032
P49841	s477	Q9NY61	0.0
Q86Z02	s477	Q9NY61	0.222
Q9H2X6	s477	Q9NY61	0.564
Q8TF76	s477	Q9NY61	0.027999999999999997
Q9UPZ9	s477	Q9NY61	0.34700000000000003
O15111	s477	Q9NY61	1.077
O14920	s477	Q9NY61	0.0
P20794	s477	Q9NY61	0.34700000000000003
Q02750	s477	Q9NY61	0.27899999999999997
P36507	s477	Q9NY61	0.15
P46734	s477	Q9NY61	0.149
P45985	s477	Q9NY61	0.135
Q13163	s477	Q9NY61	0.153
P52564	s477	Q9NY61	0.131
O14733	s477	Q9NY61	0.275
P28482	s477	Q9NY61	0.016
P53779	s477	Q9NY61	0.027999999999999997
P27361	s477	Q9NY61	0.023
Q13164	s477	Q9NY61	0.0
P45983	s477	Q9NY61	0.11199999999999999
P45984	s477	Q9NY61	0.0
Q16644	s477	Q9NY61	0.281
Q8IW41	s477	Q9NY61	0.281
Q9P0L2	s477	Q9NY61	0.348
P27448	s477	Q9NY61	0.182
Q5VT25	s477	Q9NY61	0.299
Q96PY6	s477	Q9NY61	0.16399999999999998
Q8NG66	s477	Q9NY61	0.16399999999999998
P51955	s477	Q9NY61	0.16399999999999998
P51956	s477	Q9NY61	0.16399999999999998
P51957	s477	Q9NY61	0.16399999999999998
P51955	s477	Q9NY61	0.011000000000000001
Q16512	s477	Q9NY61	1.301
Q13177	s477	Q9NY61	0.37799999999999995
O96013	s477	Q9NY61	0.348
Q9NQU5	s477	Q9NY61	0.348
Q9NQU5	s477	Q9NY61	0.446
Q15118	s477	Q9NY61	0.042
Q15119	s477	Q9NY61	0.16399999999999998
Q15120	s477	Q9NY61	0.16399999999999998
Q16654	s477	Q9NY61	0.16399999999999998
P17612	s477	Q9NY61	1.311
P22694	s477	Q9NY61	0.40299999999999997
P31749	s477	Q9NY61	0.223
P31751	s477	Q9NY61	0.1
Q9Y243	s477	Q9NY61	0.099
P17252	s477	Q9NY61	0.092
P05771	s477	Q9NY61	0.08199999999999999
Q05655	s477	Q9NY61	0.147
Q02156	s477	Q9NY61	0.0
P24723	s477	Q9NY61	0.16399999999999998
P05129	s477	Q9NY61	0.16399999999999998
P41743	s477	Q9NY61	0.281
Q04759	s477	Q9NY61	0.17600000000000002
Q05513	s477	Q9NY61	0.45
Q15139	s477	Q9NY61	0.0
Q9BZL6	s477	Q9NY61	0.027999999999999997
O94806	s477	Q9NY61	0.027999999999999997
Q13976	s477	Q9NY61	0.19
Q13237	s477	Q9NY61	0.0
P53350	s477	Q9NY61	0.0
Q9NYY3	s477	Q9NY61	0.226
O00444	s477	Q9NY61	0.226
P11309	s477	Q9NY61	0.26899999999999996
Q9P1W9	s477	Q9NY61	0.07400000000000001
Q86V86	s477	Q9NY61	0.23199999999999998
P04049	s477	Q9NY61	0.498
Q13464	s477	Q9NY61	0.0
O75116	s477	Q9NY61	0.136
P51812	s477	Q9NY61	1.7
Q15349	s477	Q9NY61	0.171
O00141	s477	Q9NY61	0.040999999999999995
Q9HBY8	s477	Q9NY61	0.040999999999999995
Q96BR1	s477	Q9NY61	0.040999999999999995
P37173	s477	Q9NY61	0.29600000000000004
Q9UKI8	s477	Q9NY61	0.036000000000000004
Q86UE8	s477	Q9NY61	0.036000000000000004
P33981	s477	Q9NY61	0.0
P23443	s477	Q9NY61	0.261
Q9UBS0	s477	Q9NY61	0.16399999999999998
Q13705	s510	Q9NY61	0.243
Q13131	s510	Q9NY61	0.16699999999999998
P54646	s510	Q9NY61	0.16899999999999998
P10398	s510	Q9NY61	0.17
Q13315	s510	Q9NY61	0.006999999999999999
O14965	s510	Q9NY61	0.0
Q96GD4	s510	Q9NY61	0.0
Q9UQB9	s510	Q9NY61	0.16399999999999998
P06493	s510	Q9NY61	0.174
P24941	s510	Q9NY61	0.11599999999999999
Q00526	s510	Q9NY61	0.273
P11802	s510	Q9NY61	0.0
Q00535	s510	Q9NY61	0.139
Q00534	s510	Q9NY61	0.037000000000000005
P50613	s510	Q9NY61	0.063
P48729	s510	Q9NY61	0.237
Q8N752	s510	Q9NY61	0.168
P48730	s510	Q9NY61	0.0
P49674	s510	Q9NY61	0.168
Q9HCP0	s510	Q9NY61	0.168
P78368	s510	Q9NY61	0.168
P19784	s510	Q9NY61	0.03
P68400	s510	Q9NY61	0.013999999999999999
P49759	s510	Q9NY61	0.48700000000000004
P49760	s510	Q9NY61	0.48700000000000004
P49761	s510	Q9NY61	0.48700000000000004
Q9HAZ1	s510	Q9NY61	0.48700000000000004
Q9UQM7	s510	Q9NY61	1.902
Q13554	s510	Q9NY61	0.565
Q13557	s510	Q9NY61	0.457
Q13555	s510	Q9NY61	0.755
Q16566	s510	Q9NY61	0.0
Q14012	s510	Q9NY61	0.163
Q6P2M8	s510	Q9NY61	0.163
Q8IU85	s510	Q9NY61	0.163
Q96NX5	s510	Q9NY61	0.163
Q9BX84	s510	Q9NY61	0.317
Q09013	s510	Q9NY61	0.303
P78527	s510	Q9NY61	0.001
P19525	s510	Q9NY61	0.0
Q15835	s510	Q9NY61	0.297
P25098	s510	Q9NY61	0.0
P35626	s510	Q9NY61	0.297
P32298	s510	Q9NY61	0.297
P34947	s510	Q9NY61	0.298
P43250	s510	Q9NY61	0.297
Q8WTQ7	s510	Q9NY61	0.297
P49840	s510	Q9NY61	0.059000000000000004
P49841	s510	Q9NY61	0.0
Q86Z02	s510	Q9NY61	0.225
Q9H2X6	s510	Q9NY61	0.564
Q8TF76	s510	Q9NY61	0.349
Q9UPZ9	s510	Q9NY61	0.237
O15111	s510	Q9NY61	1.247
O14920	s510	Q9NY61	0.0
P20794	s510	Q9NY61	0.237
Q02750	s510	Q9NY61	0.161
P36507	s510	Q9NY61	0.087
P46734	s510	Q9NY61	0.086
P45985	s510	Q9NY61	0.078
Q13163	s510	Q9NY61	0.08800000000000001
P52564	s510	Q9NY61	0.076
O14733	s510	Q9NY61	0.159
P28482	s510	Q9NY61	0.018000000000000002
P53779	s510	Q9NY61	0.08900000000000001
P27361	s510	Q9NY61	0.023
Q13164	s510	Q9NY61	0.0
P45983	s510	Q9NY61	0.171
P45984	s510	Q9NY61	0.07200000000000001
Q16644	s510	Q9NY61	0.153
Q8IW41	s510	Q9NY61	0.153
Q9P0L2	s510	Q9NY61	0.059000000000000004
P27448	s510	Q9NY61	0.031
Q5VT25	s510	Q9NY61	0.299
Q96PY6	s510	Q9NY61	0.16399999999999998
Q8NG66	s510	Q9NY61	0.16399999999999998
P51955	s510	Q9NY61	0.16399999999999998
P51956	s510	Q9NY61	0.16399999999999998
P51957	s510	Q9NY61	0.16399999999999998
P51955	s510	Q9NY61	0.013000000000000001
Q16512	s510	Q9NY61	0.7909999999999999
Q13177	s510	Q9NY61	0.18
O96013	s510	Q9NY61	0.166
Q9NQU5	s510	Q9NY61	0.166
Q9NQU5	s510	Q9NY61	0.213
Q15118	s510	Q9NY61	0.026000000000000002
Q15119	s510	Q9NY61	0.128
Q15120	s510	Q9NY61	0.128
Q16654	s510	Q9NY61	0.128
P17612	s510	Q9NY61	0.36
P22694	s510	Q9NY61	0.3
P31749	s510	Q9NY61	0.371
P31751	s510	Q9NY61	0.166
Q9Y243	s510	Q9NY61	0.16399999999999998
P17252	s510	Q9NY61	2.1109999999999998
P05771	s510	Q9NY61	2.495
Q05655	s510	Q9NY61	0.511
Q02156	s510	Q9NY61	0.0
P24723	s510	Q9NY61	0.524
P05129	s510	Q9NY61	0.524
P41743	s510	Q9NY61	0.9
Q04759	s510	Q9NY61	0.564
Q05513	s510	Q9NY61	1.7619999999999998
Q15139	s510	Q9NY61	0.0
Q9BZL6	s510	Q9NY61	0.228
O94806	s510	Q9NY61	0.228
Q13976	s510	Q9NY61	0.19
Q13237	s510	Q9NY61	0.0
P53350	s510	Q9NY61	0.0
Q9NYY3	s510	Q9NY61	0.026000000000000002
O00444	s510	Q9NY61	0.026000000000000002
P11309	s510	Q9NY61	0.26899999999999996
Q9P1W9	s510	Q9NY61	0.034
Q86V86	s510	Q9NY61	0.233
P04049	s510	Q9NY61	0.363
Q13464	s510	Q9NY61	0.0
O75116	s510	Q9NY61	0.13
P51812	s510	Q9NY61	1.7
Q15349	s510	Q9NY61	0.22699999999999998
O00141	s510	Q9NY61	0.076
Q9HBY8	s510	Q9NY61	0.076
Q96BR1	s510	Q9NY61	0.076
P37173	s510	Q9NY61	0.248
Q9UKI8	s510	Q9NY61	0.011000000000000001
Q86UE8	s510	Q9NY61	0.011000000000000001
P33981	s510	Q9NY61	0.0
P23443	s510	Q9NY61	0.228
Q9UBS0	s510	Q9NY61	0.14300000000000002
Q13705	s1042	O95477	0.22699999999999998
Q13131	s1042	O95477	0.16899999999999998
P54646	s1042	O95477	0.35600000000000004
P10398	s1042	O95477	0.293
Q13315	s1042	O95477	0.0
O14965	s1042	O95477	0.0
Q96GD4	s1042	O95477	0.0
Q9UQB9	s1042	O95477	0.166
P06493	s1042	O95477	0.0
P24941	s1042	O95477	0.0
Q00526	s1042	O95477	0.001
P11802	s1042	O95477	0.001
Q00535	s1042	O95477	0.0
Q00534	s1042	O95477	0.307
P50613	s1042	O95477	0.025
P48729	s1042	O95477	0.0
Q8N752	s1042	O95477	0.035
P48730	s1042	O95477	0.0
P49674	s1042	O95477	0.047
Q9HCP0	s1042	O95477	0.047
P78368	s1042	O95477	0.047
P19784	s1042	O95477	0.18600000000000003
P68400	s1042	O95477	0.177
P49759	s1042	O95477	0.324
P49760	s1042	O95477	0.324
P49761	s1042	O95477	0.324
Q9HAZ1	s1042	O95477	0.324
Q9UQM7	s1042	O95477	1.59
Q13554	s1042	O95477	0.461
Q13557	s1042	O95477	0.37200000000000005
Q13555	s1042	O95477	0.395
Q16566	s1042	O95477	0.0
Q14012	s1042	O95477	0.19
Q6P2M8	s1042	O95477	0.158
Q8IU85	s1042	O95477	0.158
Q96NX5	s1042	O95477	0.158
Q9BX84	s1042	O95477	0.37200000000000005
Q09013	s1042	O95477	0.39299999999999996
P78527	s1042	O95477	0.0
P19525	s1042	O95477	0.0
Q15835	s1042	O95477	0.046
P25098	s1042	O95477	0.0
P35626	s1042	O95477	0.047
P32298	s1042	O95477	0.049
P34947	s1042	O95477	0.051
P43250	s1042	O95477	0.044000000000000004
Q8WTQ7	s1042	O95477	0.044000000000000004
P49840	s1042	O95477	0.057
P49841	s1042	O95477	0.0
Q86Z02	s1042	O95477	0.168
Q9H2X6	s1042	O95477	0.0
Q8TF76	s1042	O95477	0.16399999999999998
Q9UPZ9	s1042	O95477	0.166
O15111	s1042	O95477	0.195
O14920	s1042	O95477	0.0
P20794	s1042	O95477	0.166
Q02750	s1042	O95477	0.33799999999999997
P36507	s1042	O95477	0.165
P46734	s1042	O95477	0.17600000000000002
P45985	s1042	O95477	0.188
Q13163	s1042	O95477	0.165
P52564	s1042	O95477	0.243
O14733	s1042	O95477	0.185
P28482	s1042	O95477	0.026000000000000002
P53779	s1042	O95477	0.017
P27361	s1042	O95477	0.028999999999999998
Q13164	s1042	O95477	0.0
P45983	s1042	O95477	0.06
P45984	s1042	O95477	0.0
Q16644	s1042	O95477	0.228
Q8IW41	s1042	O95477	0.228
Q9P0L2	s1042	O95477	0.027999999999999997
P27448	s1042	O95477	0.027999999999999997
Q5VT25	s1042	O95477	0.636
Q96PY6	s1042	O95477	0.16399999999999998
Q8NG66	s1042	O95477	0.16399999999999998
P51955	s1042	O95477	0.16399999999999998
P51956	s1042	O95477	0.16399999999999998
P51957	s1042	O95477	0.16399999999999998
P51955	s1042	O95477	0.027000000000000003
Q16512	s1042	O95477	1.453
Q13177	s1042	O95477	0.563
O96013	s1042	O95477	0.562
Q9NQU5	s1042	O95477	0.55
Q9NQU5	s1042	O95477	0.546
Q15118	s1042	O95477	0.028999999999999998
Q15119	s1042	O95477	0.146
Q15120	s1042	O95477	0.129
Q16654	s1042	O95477	0.242
P17612	s1042	O95477	5.8839999999999995
P22694	s1042	O95477	0.81
P31749	s1042	O95477	0.306
P31751	s1042	O95477	0.306
Q9Y243	s1042	O95477	0.135
P17252	s1042	O95477	0.165
P05771	s1042	O95477	0.11199999999999999
Q05655	s1042	O95477	0.252
Q02156	s1042	O95477	0.0
P24723	s1042	O95477	0.16399999999999998
P05129	s1042	O95477	0.34700000000000003
P41743	s1042	O95477	0.258
Q04759	s1042	O95477	0.16399999999999998
Q05513	s1042	O95477	0.32799999999999996
Q15139	s1042	O95477	0.0
Q9BZL6	s1042	O95477	0.303
O94806	s1042	O95477	0.301
Q13976	s1042	O95477	0.08900000000000001
Q13237	s1042	O95477	0.0
P53350	s1042	O95477	0.0
Q9NYY3	s1042	O95477	0.027000000000000003
O00444	s1042	O95477	0.027000000000000003
P11309	s1042	O95477	0.46799999999999997
Q9P1W9	s1042	O95477	0.28600000000000003
Q86V86	s1042	O95477	0.233
P04049	s1042	O95477	0.42200000000000004
Q13464	s1042	O95477	0.0
O75116	s1042	O95477	0.196
P51812	s1042	O95477	0.29100000000000004
Q15349	s1042	O95477	0.233
O00141	s1042	O95477	0.077
Q9HBY8	s1042	O95477	0.07400000000000001
Q96BR1	s1042	O95477	0.07400000000000001
P37173	s1042	O95477	0.271
Q9UKI8	s1042	O95477	0.009000000000000001
Q86UE8	s1042	O95477	0.009000000000000001
P33981	s1042	O95477	0.0
P23443	s1042	O95477	0.057
Q9UBS0	s1042	O95477	0.027000000000000003
Q13705	t1242	O95477	0.16699999999999998
Q13131	t1242	O95477	0.16399999999999998
P54646	t1242	O95477	0.34600000000000003
P10398	t1242	O95477	0.166
Q13315	t1242	O95477	0.0
O14965	t1242	O95477	0.0
Q96GD4	t1242	O95477	0.0
Q9UQB9	t1242	O95477	0.163
P06493	t1242	O95477	0.0
P24941	t1242	O95477	0.0
Q00526	t1242	O95477	0.001
P11802	t1242	O95477	0.0
Q00535	t1242	O95477	0.0
Q00534	t1242	O95477	0.013999999999999999
P50613	t1242	O95477	0.025
P48729	t1242	O95477	0.37
Q8N752	t1242	O95477	0.20800000000000002
P48730	t1242	O95477	0.0
P49674	t1242	O95477	0.28
Q9HCP0	t1242	O95477	0.28
P78368	t1242	O95477	0.28
P19784	t1242	O95477	0.605
P68400	t1242	O95477	15.715
P49759	t1242	O95477	0.152
P49760	t1242	O95477	0.152
P49761	t1242	O95477	0.152
Q9HAZ1	t1242	O95477	0.152
Q9UQM7	t1242	O95477	0.305
Q13554	t1242	O95477	0.073
Q13557	t1242	O95477	0.059000000000000004
Q13555	t1242	O95477	0.062
Q14012	t1242	O95477	0.19699999999999998
Q6P2M8	t1242	O95477	0.16399999999999998
Q8IU85	t1242	O95477	0.16399999999999998
Q96NX5	t1242	O95477	0.16399999999999998
P53355	t1242	O95477	0.322
Q9UIK4	t1242	O95477	0.293
O43293	t1242	O95477	1.0
Q09013	t1242	O95477	0.166
P78527	t1242	O95477	0.0
P19525	t1242	O95477	0.0
Q15835	t1242	O95477	0.318
P25098	t1242	O95477	0.0
P35626	t1242	O95477	0.322
P32298	t1242	O95477	0.335
P34947	t1242	O95477	0.348
P43250	t1242	O95477	0.301
Q8WTQ7	t1242	O95477	0.301
P49840	t1242	O95477	0.067
P49841	t1242	O95477	0.0
Q86Z02	t1242	O95477	0.16399999999999998
Q9H2X6	t1242	O95477	0.0
Q8TF76	t1242	O95477	0.009000000000000001
Q9UPZ9	t1242	O95477	0.16399999999999998
Q15831	t1242	O95477	0.0
O94804	t1242	O95477	0.027000000000000003
P20794	t1242	O95477	0.16399999999999998
Q02750	t1242	O95477	0.335
P36507	t1242	O95477	0.16399999999999998
P46734	t1242	O95477	0.174
P45985	t1242	O95477	0.187
Q13163	t1242	O95477	0.16399999999999998
P52564	t1242	O95477	0.24100000000000002
O14733	t1242	O95477	0.184
O95819	t1242	O95477	0.027000000000000003
P28482	t1242	O95477	0.024
P53779	t1242	O95477	0.013999999999999999
P27361	t1242	O95477	0.027000000000000003
Q13164	t1242	O95477	0.0
P45983	t1242	O95477	0.052000000000000005
P45984	t1242	O95477	0.0
Q16644	t1242	O95477	0.084
Q8IW41	t1242	O95477	0.084
Q9P0L2	t1242	O95477	0.16399999999999998
P27448	t1242	O95477	0.16399999999999998
Q5VT25	t1242	O95477	0.268
Q13188	t1242	O95477	0.027999999999999997
Q9Y6E0	t1242	O95477	0.027000000000000003
Q9P289	t1242	O95477	0.027000000000000003
Q96PY6	t1242	O95477	0.16399999999999998
Q8NG66	t1242	O95477	0.16399999999999998
P51955	t1242	O95477	0.16399999999999998
P51956	t1242	O95477	0.16399999999999998
P51957	t1242	O95477	0.16399999999999998
P51955	t1242	O95477	0.019
Q16512	t1242	O95477	0.131
Q13177	t1242	O95477	0.045
O96013	t1242	O95477	0.044000000000000004
Q9NQU5	t1242	O95477	0.043
Q9NQU5	t1242	O95477	0.043
Q15118	t1242	O95477	0.042
Q15119	t1242	O95477	0.187
Q15120	t1242	O95477	0.165
Q16654	t1242	O95477	0.309
P17612	t1242	O95477	0.37
P22694	t1242	O95477	0.043
P31749	t1242	O95477	0.027000000000000003
P31751	t1242	O95477	0.027000000000000003
Q9Y243	t1242	O95477	0.012
P17252	t1242	O95477	0.262
P05771	t1242	O95477	0.184
Q05655	t1242	O95477	0.342
Q02156	t1242	O95477	0.0
P24723	t1242	O95477	0.166
P05129	t1242	O95477	0.35100000000000003
P41743	t1242	O95477	0.26
Q04759	t1242	O95477	0.166
Q05513	t1242	O95477	0.32799999999999996
Q15139	t1242	O95477	0.0
Q9BZL6	t1242	O95477	0.001
O94806	t1242	O95477	0.001
Q13976	t1242	O95477	0.084
Q13237	t1242	O95477	0.0
P53350	t1242	O95477	0.0
Q9NYY3	t1242	O95477	0.314
O00444	t1242	O95477	0.314
P11309	t1242	O95477	0.054000000000000006
Q86V86	t1242	O95477	0.027000000000000003
P04049	t1242	O95477	0.23800000000000002
Q13464	t1242	O95477	0.0
O75116	t1242	O95477	0.24600000000000002
P51812	t1242	O95477	0.121
Q15349	t1242	O95477	0.16399999999999998
O00141	t1242	O95477	0.042
Q9HBY8	t1242	O95477	0.04
Q96BR1	t1242	O95477	0.04
P37173	t1242	O95477	0.2
Q9UKI8	t1242	O95477	0.233
Q86UE8	t1242	O95477	0.233
Q9UKE5	t1242	O95477	0.017
P33981	t1242	O95477	2.532
O00506	t1242	O95477	0.027000000000000003
P23443	t1242	O95477	0.022000000000000002
Q9UBS0	t1242	O95477	0.01
Q13705	t1243	O95477	0.318
Q13131	t1243	O95477	0.027000000000000003
P54646	t1243	O95477	0.057999999999999996
P10398	t1243	O95477	0.16399999999999998
Q13315	t1243	O95477	0.0
O14965	t1243	O95477	0.0
Q96GD4	t1243	O95477	0.0
Q9UQB9	t1243	O95477	0.027999999999999997
P06493	t1243	O95477	0.0
P24941	t1243	O95477	0.0
Q00526	t1243	O95477	0.001
P11802	t1243	O95477	0.0
Q00535	t1243	O95477	0.0
Q00534	t1243	O95477	0.017
P50613	t1243	O95477	0.025
P48729	t1243	O95477	2.804
Q8N752	t1243	O95477	0.38799999999999996
P48730	t1243	O95477	0.861
P49674	t1243	O95477	0.521
Q9HCP0	t1243	O95477	0.521
P78368	t1243	O95477	0.521
P19784	t1243	O95477	0.596
P68400	t1243	O95477	11.494000000000002
P49759	t1243	O95477	0.163
P49760	t1243	O95477	0.163
P49761	t1243	O95477	0.163
Q9HAZ1	t1243	O95477	0.163
Q9UQM7	t1243	O95477	0.302
Q13554	t1243	O95477	0.064
Q13557	t1243	O95477	0.051
Q13555	t1243	O95477	0.055
Q14012	t1243	O95477	0.17600000000000002
Q6P2M8	t1243	O95477	0.146
Q8IU85	t1243	O95477	0.146
Q96NX5	t1243	O95477	0.146
P53355	t1243	O95477	0.322
Q9UIK4	t1243	O95477	0.293
O43293	t1243	O95477	1.0
Q09013	t1243	O95477	0.231
P78527	t1243	O95477	0.0
P19525	t1243	O95477	0.0
Q15835	t1243	O95477	0.312
P25098	t1243	O95477	0.0
P35626	t1243	O95477	0.316
P32298	t1243	O95477	0.32899999999999996
P34947	t1243	O95477	0.34299999999999997
P43250	t1243	O95477	0.29600000000000004
Q8WTQ7	t1243	O95477	0.29600000000000004
P49840	t1243	O95477	0.24
P49841	t1243	O95477	0.10800000000000001
Q86Z02	t1243	O95477	0.006
Q9H2X6	t1243	O95477	0.0
Q8TF76	t1243	O95477	0.008
Q9UPZ9	t1243	O95477	0.045
Q15831	t1243	O95477	0.0
O94804	t1243	O95477	0.013000000000000001
P20794	t1243	O95477	0.045
Q02750	t1243	O95477	0.465
P36507	t1243	O95477	0.22699999999999998
P46734	t1243	O95477	0.242
P45985	t1243	O95477	0.259
Q13163	t1243	O95477	0.22699999999999998
P52564	t1243	O95477	0.33399999999999996
O14733	t1243	O95477	0.255
O95819	t1243	O95477	0.059000000000000004
P28482	t1243	O95477	0.012
P53779	t1243	O95477	0.004
P27361	t1243	O95477	0.025
Q13164	t1243	O95477	0.0
P45983	t1243	O95477	0.02
P45984	t1243	O95477	0.0
Q16644	t1243	O95477	0.073
Q8IW41	t1243	O95477	0.073
Q9P0L2	t1243	O95477	0.16399999999999998
P27448	t1243	O95477	0.16399999999999998
Q5VT25	t1243	O95477	0.373
Q13188	t1243	O95477	0.166
Q9Y6E0	t1243	O95477	0.078
Q9P289	t1243	O95477	0.078
Q96PY6	t1243	O95477	0.16399999999999998
Q8NG66	t1243	O95477	0.16399999999999998
P51955	t1243	O95477	0.16399999999999998
P51956	t1243	O95477	0.16399999999999998
P51957	t1243	O95477	0.16399999999999998
P51955	t1243	O95477	0.006999999999999999
Q16512	t1243	O95477	0.122
Q13177	t1243	O95477	0.045
O96013	t1243	O95477	0.044000000000000004
Q9NQU5	t1243	O95477	0.043
Q9NQU5	t1243	O95477	0.043
Q15118	t1243	O95477	0.154
Q15119	t1243	O95477	0.263
Q15120	t1243	O95477	0.233
Q16654	t1243	O95477	0.435
P17612	t1243	O95477	0.473
P22694	t1243	O95477	0.102
P31749	t1243	O95477	0.037000000000000005
P31751	t1243	O95477	0.037000000000000005
Q9Y243	t1243	O95477	0.017
P17252	t1243	O95477	0.048
P05771	t1243	O95477	0.0
Q05655	t1243	O95477	0.25
Q02156	t1243	O95477	0.0
P24723	t1243	O95477	0.09300000000000001
P05129	t1243	O95477	0.19699999999999998
P41743	t1243	O95477	0.146
Q04759	t1243	O95477	0.09300000000000001
Q05513	t1243	O95477	0.32799999999999996
Q15139	t1243	O95477	0.0
Q9BZL6	t1243	O95477	0.235
O94806	t1243	O95477	0.233
Q13976	t1243	O95477	0.084
Q13237	t1243	O95477	0.0
P53350	t1243	O95477	0.0
Q9NYY3	t1243	O95477	0.344
O00444	t1243	O95477	0.344
P11309	t1243	O95477	0.027000000000000003
Q9P1W9	t1243	O95477	0.013000000000000001
Q86V86	t1243	O95477	0.013999999999999999
P04049	t1243	O95477	0.23600000000000002
Q13464	t1243	O95477	0.0
O75116	t1243	O95477	0.24600000000000002
P51812	t1243	O95477	0.121
Q15349	t1243	O95477	0.16399999999999998
O00141	t1243	O95477	0.042
Q9HBY8	t1243	O95477	0.04
Q96BR1	t1243	O95477	0.04
P37173	t1243	O95477	0.381
Q9UKI8	t1243	O95477	0.34600000000000003
Q86UE8	t1243	O95477	0.34600000000000003
Q9UKE5	t1243	O95477	0.036000000000000004
P33981	t1243	O95477	2.532
O00506	t1243	O95477	0.079
P23443	t1243	O95477	0.021
Q9UBS0	t1243	O95477	0.01
Q13705	s1255	O95477	0.34700000000000003
Q13131	s1255	O95477	0.006
P54646	s1255	O95477	0.013999999999999999
P10398	s1255	O95477	0.168
Q13315	s1255	O95477	0.0
O14965	s1255	O95477	0.0
Q96GD4	s1255	O95477	0.0
Q9UQB9	s1255	O95477	0.027999999999999997
P06493	s1255	O95477	0.0
P24941	s1255	O95477	0.0
Q00526	s1255	O95477	0.001
P11802	s1255	O95477	0.0
Q00535	s1255	O95477	0.0
Q00534	s1255	O95477	0.008
P50613	s1255	O95477	0.025
P48729	s1255	O95477	0.032
Q8N752	s1255	O95477	0.099
P48730	s1255	O95477	0.0
P49674	s1255	O95477	0.133
Q9HCP0	s1255	O95477	0.133
P78368	s1255	O95477	0.133
P19784	s1255	O95477	0.619
P68400	s1255	O95477	17.236
P49759	s1255	O95477	0.078
P49760	s1255	O95477	0.078
P49761	s1255	O95477	0.078
Q9HAZ1	s1255	O95477	0.078
Q9UQM7	s1255	O95477	0.373
Q13554	s1255	O95477	0.242
Q13557	s1255	O95477	0.195
Q13555	s1255	O95477	0.207
Q16566	s1255	O95477	0.0
Q14012	s1255	O95477	0.19
Q6P2M8	s1255	O95477	0.158
Q8IU85	s1255	O95477	0.158
Q96NX5	s1255	O95477	0.158
Q9BX84	s1255	O95477	0.044000000000000004
Q09013	s1255	O95477	0.166
P78527	s1255	O95477	0.0
P19525	s1255	O95477	0.0
Q15835	s1255	O95477	0.318
P25098	s1255	O95477	0.0
P35626	s1255	O95477	0.322
P32298	s1255	O95477	0.335
P34947	s1255	O95477	0.348
P43250	s1255	O95477	0.301
Q8WTQ7	s1255	O95477	0.301
P49840	s1255	O95477	0.047
P49841	s1255	O95477	0.0
Q86Z02	s1255	O95477	0.16399999999999998
Q9H2X6	s1255	O95477	0.0
Q8TF76	s1255	O95477	0.006999999999999999
Q9UPZ9	s1255	O95477	0.046
O15111	s1255	O95477	0.19399999999999998
O14920	s1255	O95477	0.0
P20794	s1255	O95477	0.046
Q02750	s1255	O95477	0.193
P36507	s1255	O95477	0.094
P46734	s1255	O95477	0.10099999999999999
P45985	s1255	O95477	0.10800000000000001
Q13163	s1255	O95477	0.094
P52564	s1255	O95477	0.139
O14733	s1255	O95477	0.106
P28482	s1255	O95477	0.043
P53779	s1255	O95477	0.006999999999999999
P27361	s1255	O95477	0.045
Q13164	s1255	O95477	0.0
P45983	s1255	O95477	0.033
P45984	s1255	O95477	0.0
Q16644	s1255	O95477	0.053
Q8IW41	s1255	O95477	0.053
Q9P0L2	s1255	O95477	0.16399999999999998
P27448	s1255	O95477	0.16399999999999998
Q5VT25	s1255	O95477	0.268
Q96PY6	s1255	O95477	0.16399999999999998
Q8NG66	s1255	O95477	0.16399999999999998
P51955	s1255	O95477	0.16399999999999998
P51956	s1255	O95477	0.16399999999999998
P51957	s1255	O95477	0.16399999999999998
P51955	s1255	O95477	0.035
Q16512	s1255	O95477	0.12300000000000001
Q13177	s1255	O95477	0.045
O96013	s1255	O95477	0.044000000000000004
Q9NQU5	s1255	O95477	0.043
Q9NQU5	s1255	O95477	0.043
Q15118	s1255	O95477	0.036000000000000004
Q15119	s1255	O95477	0.157
Q15120	s1255	O95477	0.139
Q16654	s1255	O95477	0.259
P17612	s1255	O95477	0.299
P22694	s1255	O95477	0.043
P31749	s1255	O95477	0.025
P31751	s1255	O95477	0.024
Q9Y243	s1255	O95477	0.011000000000000001
P17252	s1255	O95477	0.08
P05771	s1255	O95477	0.048
Q05655	s1255	O95477	0.25
Q02156	s1255	O95477	0.0
P24723	s1255	O95477	0.16399999999999998
P05129	s1255	O95477	0.34700000000000003
P41743	s1255	O95477	0.257
Q04759	s1255	O95477	0.16399999999999998
Q05513	s1255	O95477	0.32799999999999996
Q15139	s1255	O95477	0.0
Q9BZL6	s1255	O95477	0.01
O94806	s1255	O95477	0.01
Q13976	s1255	O95477	0.084
Q13237	s1255	O95477	0.0
P53350	s1255	O95477	0.0
Q9NYY3	s1255	O95477	0.253
O00444	s1255	O95477	0.253
P11309	s1255	O95477	0.166
Q9P1W9	s1255	O95477	0.027999999999999997
Q86V86	s1255	O95477	0.083
P04049	s1255	O95477	0.24100000000000002
Q13464	s1255	O95477	0.0
O75116	s1255	O95477	0.19399999999999998
P51812	s1255	O95477	0.121
Q15349	s1255	O95477	0.16399999999999998
O00141	s1255	O95477	0.042
Q9HBY8	s1255	O95477	0.04
Q96BR1	s1255	O95477	0.04
P37173	s1255	O95477	0.41600000000000004
Q9UKI8	s1255	O95477	0.043
Q86UE8	s1255	O95477	0.043
P33981	s1255	O95477	0.0
P23443	s1255	O95477	0.022000000000000002
Q9UBS0	s1255	O95477	0.01
Q13705	t1286	O95477	0.16399999999999998
Q13131	t1286	O95477	0.011000000000000001
P54646	t1286	O95477	0.024
P10398	t1286	O95477	0.017
Q13315	t1286	O95477	0.0
O14965	t1286	O95477	0.0
Q96GD4	t1286	O95477	0.0
Q9UQB9	t1286	O95477	0.038
P06493	t1286	O95477	0.0
P24941	t1286	O95477	0.0
Q00526	t1286	O95477	0.003
P11802	t1286	O95477	0.0
Q00535	t1286	O95477	0.0
Q00534	t1286	O95477	0.223
P50613	t1286	O95477	0.025
P48729	t1286	O95477	0.0
Q8N752	t1286	O95477	0.02
P48730	t1286	O95477	0.0
P49674	t1286	O95477	0.027000000000000003
Q9HCP0	t1286	O95477	0.027000000000000003
P78368	t1286	O95477	0.027000000000000003
P19784	t1286	O95477	0.39899999999999997
P68400	t1286	O95477	5.872999999999999
P49759	t1286	O95477	0.16399999999999998
P49760	t1286	O95477	0.16399999999999998
P49761	t1286	O95477	0.16399999999999998
Q9HAZ1	t1286	O95477	0.16399999999999998
Q9UQM7	t1286	O95477	1.9340000000000002
Q13554	t1286	O95477	0.513
Q13557	t1286	O95477	0.413
Q13555	t1286	O95477	0.439
Q14012	t1286	O95477	0.19699999999999998
Q6P2M8	t1286	O95477	0.16399999999999998
Q8IU85	t1286	O95477	0.16399999999999998
Q96NX5	t1286	O95477	0.16399999999999998
P53355	t1286	O95477	0.322
Q9UIK4	t1286	O95477	0.293
O43293	t1286	O95477	1.0
Q09013	t1286	O95477	0.298
P78527	t1286	O95477	0.0
P19525	t1286	O95477	0.0
Q15835	t1286	O95477	0.317
P25098	t1286	O95477	0.0
P35626	t1286	O95477	0.321
P32298	t1286	O95477	0.33399999999999996
P34947	t1286	O95477	0.34700000000000003
P43250	t1286	O95477	0.3
Q8WTQ7	t1286	O95477	0.3
P49840	t1286	O95477	0.026000000000000002
P49841	t1286	O95477	0.0
Q86Z02	t1286	O95477	0.163
Q9H2X6	t1286	O95477	0.0
Q8TF76	t1286	O95477	0.011000000000000001
Q9UPZ9	t1286	O95477	0.349
Q15831	t1286	O95477	0.0
O94804	t1286	O95477	0.027000000000000003
P20794	t1286	O95477	0.349
Q02750	t1286	O95477	0.335
P36507	t1286	O95477	0.16399999999999998
P46734	t1286	O95477	0.174
P45985	t1286	O95477	0.187
Q13163	t1286	O95477	0.16399999999999998
P52564	t1286	O95477	0.24100000000000002
O14733	t1286	O95477	0.183
O95819	t1286	O95477	0.027000000000000003
P28482	t1286	O95477	0.036000000000000004
P53779	t1286	O95477	0.006999999999999999
P27361	t1286	O95477	0.036000000000000004
Q13164	t1286	O95477	0.0
P45983	t1286	O95477	0.034
P45984	t1286	O95477	0.0
Q16644	t1286	O95477	0.16899999999999998
Q8IW41	t1286	O95477	0.16899999999999998
Q9P0L2	t1286	O95477	0.16399999999999998
P27448	t1286	O95477	0.16399999999999998
Q5VT25	t1286	O95477	0.483
Q13188	t1286	O95477	0.013999999999999999
Q9Y6E0	t1286	O95477	0.013999999999999999
Q9P289	t1286	O95477	0.013999999999999999
Q96PY6	t1286	O95477	0.16399999999999998
Q8NG66	t1286	O95477	0.16399999999999998
P51955	t1286	O95477	0.16399999999999998
P51956	t1286	O95477	0.16399999999999998
P51957	t1286	O95477	0.16399999999999998
P51955	t1286	O95477	0.027999999999999997
Q16512	t1286	O95477	0.35200000000000004
Q13177	t1286	O95477	0.071
O96013	t1286	O95477	0.071
Q9NQU5	t1286	O95477	0.069
Q9NQU5	t1286	O95477	0.069
Q15118	t1286	O95477	0.027999999999999997
Q15119	t1286	O95477	0.146
Q15120	t1286	O95477	0.129
Q16654	t1286	O95477	0.24100000000000002
P17612	t1286	O95477	0.49
P22694	t1286	O95477	0.249
P31749	t1286	O95477	0.37
P31751	t1286	O95477	0.37
Q9Y243	t1286	O95477	0.163
P17252	t1286	O95477	0.037000000000000005
P05771	t1286	O95477	0.0
Q05655	t1286	O95477	0.25
Q02156	t1286	O95477	0.0
P24723	t1286	O95477	0.027999999999999997
P05129	t1286	O95477	0.057999999999999996
P41743	t1286	O95477	0.043
Q04759	t1286	O95477	0.027999999999999997
Q05513	t1286	O95477	0.32799999999999996
Q15139	t1286	O95477	0.0
Q9BZL6	t1286	O95477	0.001
O94806	t1286	O95477	0.001
Q13976	t1286	O95477	0.084
Q13237	t1286	O95477	0.0
P53350	t1286	O95477	0.0
Q9NYY3	t1286	O95477	0.079
O00444	t1286	O95477	0.079
P11309	t1286	O95477	0.32899999999999996
Q9P1W9	t1286	O95477	0.013000000000000001
Q86V86	t1286	O95477	0.16399999999999998
P04049	t1286	O95477	0.025
Q13464	t1286	O95477	0.0
O75116	t1286	O95477	0.203
P51812	t1286	O95477	0.121
Q15349	t1286	O95477	0.16399999999999998
O00141	t1286	O95477	0.042
Q9HBY8	t1286	O95477	0.040999999999999995
Q96BR1	t1286	O95477	0.040999999999999995
P37173	t1286	O95477	0.196
[truncated: 998,000+ more rows]
